# Supplementary material for: Usability of reference-free transcriptome assemblies for detection of differential expression: a case study on Aethionema arabicum dimorphic seeds
Source: BMC Genomics. 2019 Jan 30;20:95. doi: 10.1186/s12864-019-5452-4 (PMC6354389; doi:10.1186/s12864-019-5452-4)
Supplement: Supplementary file 1 — de novo transcriptome assembly. The 34,784 longest gene sequences from each Trinity gene cluster. (FA 28331 kb) [file 12864_2019_5452_MOESM1_ESM.fa]

>TR1|c0_g1_i1
AAACAGTGTCAAATAAAAGGAACAAAGAAACAAATCTTGAGCTTTATAATCTCTTTGATTCTTTTCTACACCTTGCAAAA
AACACAAGTAGTTTAAGTAACTATCACCATTGTTGTACCTTCAAGACATAATATCCAGAATCTAATCTCTTCTCAAATAC
AAAAGATCACAGCTTTAAACACAAGAGCTTACAGATTTCACTAGAATCCATTACCAAGATCTGACCAATAACAAGAATCT
TGTTCATTTCTCTTCTGGTGGTATCACCTTAAGCAGCTCTATATTCAACTCAAAAGTAGCTCCAGGCGGTATCTCATTCA
TTCCTTTTTGACCATAACCAGCTTCAGGAGGAACAATAACAGTTCTCTTGCCTCCAACTTTCATTCCTTCGATTATATAA
TACATTGCTGGAGGTGGTTTTGGTGCAGCCTGTGCAGAGAATAATCCGTTTGGATTGTCTACAAACTCACGTTTTCTTTC
TTTTCCTGGTGTAGATCCGACTTTAAACTCATAAGTCTGAGCAATACTACGATTTCCAGCTAAAAGTTTGGATTCTCTAG
TGGAAATTGCTGTTATGCTTCTGTATCGGCAATCGAAATGAACCTGTGCAGTTGATCCCTTTGTAGCTACTGGACCTTTT
CCTTCTTCAATGTCATAGAATTTCAAACCTTCAGGACTAGTGAGATAATCTTCGAGAGGGATAACTTTCTTGTTTCGTCT
CTCTCTTGCTTCGGAAGAGCTCGGAGGAAGAATGAGTAAGCTCGTTAATGGTAGCGAGCTCAGCAGAATAAAATTCGCGT
CTCTTCTGGAAATGGGGACGGAAAATGTGACGAATTGGTTAGTGGATCGAGATTGATCTGCCTCAGAGAGCGAAGAGATT
CGAGGGAGACGAGAATGGTGATTAGAAACCCATCTGTGTACACTGCTAA
>TR2|c0_g1_i1
GGAGCAGCAGGGCAGTTCTGGACATGAAGGAGGAGGTTGGAGTGATGCCAAAAATCAGAAATGATTTTTGGAGAAGCTGG
AGAGCTGGGGAGAGCTGGAGCTGGAAGTCTCGACATTATATTAGGACAACAAGATTAGGTGATGATGGAATCCGGAGAGG
AGAGAGAGGAGGTTCAAAGAGCACAGAGTAATCACAGAAGAGTGGAGCATGAAGGGGTTTCTCTGGCTGCTTAGTAAGAG
AAATTTTCTGGTTATGAGGTGAAGGAGGT
>TR3|c0_g1_i1
AACAGAAGAAAGCTAGTCGCATGGATCTGAAGGAGCTTAAAATGGGTTATAACATCGATCAGCATGATTATGCTGTACGG
CTGAAAGCAGCTCGGAAGTTCCTGCAAGACGGAGACAAGGTTAAGGTAATTGTGCACATGAAAGGCCGGGAAAATCAATT
CAGAAATGTTGCTATTGCGCTACTCAGACGTTTTCAGAATGAAGTAGGGGAGCTTGCTACAGAGGAGAGCCAAAATTTAA
GGGACAAAAATTTGTTTCTTGTCTTGGTGCCGAACAAGGAAGTTCTTAAGAAAGCACAAGAACCACCTGCGAAGAAGAAG
AAAAAGCCTGTGGATTCATCAGTTTCAGCGACTAGTTTAACTGCAACCAAAGATATCTTTTAAGAAAATGTCTGATAATA
AATGATTCTGTATAGATGGGGAAGTTTCCAGCTCTATTGTCTGAAGCTAAATTCATACGGTAATGTCAGGGAACTTAGGT
TACGATCAAATCTAACTTCAAAGTCATCAATTTCATAACCTAAGCACTAAGTAGAGAACTGGCGTTGCTTTCTCGTCAT
>TR4|c0_g1_i1
ACGACCATGAGGATCTCCCGAGACTCTCCCTTGACGCGGAGAGACCGAACCATGTCCACAACGTCGTGAACCATAACCTC
AGTGCAAACCCATTCGCTCCCGCTCGAAGCCTAAATCCAAACCCCCCTAGAATGAGGTTAGTAAAATCTCGTGATGCAGC
GGCAGGAAACGGTGGAAGAGTAGGACGCAGCCCGATGCGGCGGTCAGTAGGAGAAACATCTCAAACAGCAATGAACAGAG
GAGTCTCAGTAGACAGTCCGAGACTAAATTCGTCAGGGAAAATCGTGTTTCAGAGCCTAGAACGAAGCTCAAGCAGTCCA
AGTAGCTTCAACGGAGGAACAAGTGGATATAGACACAGAGGAATGGAGAGATCATACAGCTCAAACGTGAGAGTAACACC
AGTTCTAAACGTTCCCGTTTGTTCAATCCGTGGTGGTTCAGTGATATTCGGTCAATTCTTCTCTTCGTCATCTTCTTCAA
CATCTTCAGCTTCTTCACAACACAATAGAACAGGAAACAACAGCAACAGAGTATCGTCTCATCACCAACATGGTAATATC
ATCAACAGAGGTCGTAACTCAACGGATCGAAATTAATCTGGAATCAAGGAGACCATTACCCGGTAACAACAATCTTCTTG
ATCCCTGTTTTTGGGTTTTTTTATTTATTTTAACTGGTCCAGCAAAATCTTAAATTAATTCTAGATTCTAGATTTCAGA
>TR5|c0_g1_i1
GAATAAACCCTAAATCCCCAAATCCAGAACTACAGAATCAGATTCAAGAAGTAAACTAAAGTCAAATCAAACAAAAACCA
GATAATGTTTTTCAATGTAAACAAGATTAACGAATCAAGATTTAATCTGATTATCCAAAAAAAGATAAGATTTGACCAGA
TCTGAAAGAGGAATCAATTTATATCTTCAATTTTTTTATCATCTCGGGCTCGGATTCAGTTGATGCAAGGCGGGATCTAA
TTCTACTGTTCATAAGCCGAAATCAGTTCCCGACCTGCACCAAGCGAATCTGAGACCGTTGATGAACATTCTTCACCTAA
TCAAAG
>TR6|c0_g1_i1
GAAGAGAAAATATGGCTTTGGCAGCGAGGAGGTGGATGGCATGCATGGTCATGGTTGCTTTGGCAGCAGCTGCTTTCACA
GACGCAGCCATAACATGTGGCATGGTGCAGAGCAAGTTGGCACCCTGCATCAGCTACGTCACCCGAGGCGGTGGAGCCGT
GCCGCCGCCATGCTGTGCTGGAATCAAAGACTTGTACGGAATGGCTGGGACCACGCCCGACCGTCGACAGGCTTGTCAAT
GCCTGCAGTCGGCCGCTAAGGGGATAACAGGCATCAAGCCTGACGTAGCCGCCTCACTCCCCCGCGATTGCGGCGTCTCC
CTCCCTTACCCCATCAGCAGCTCCATTAACTGCAACAGCATCAGCTGAAGTCAGAATTTGCACGAGGCATATATGGATGA
ATAAAAGACGGATATGGT
>TR7|c0_g1_i1
GGACGCCACCAGCAAAAAGCGTGCTTTTGAAGAAGCGGGGCTGCTCTTCGAGAGCCAGCACGGGCTTTCGCGGGCGCTCA
TTACAGACAGCCTGTTTGCCCGGGAGCGACTCGGATCGACGGGGCTCGGACATGGTGTGGCCATTCCCCACGGGCGCATC
AAAGGCCTGAAGGCACCCATGGCGGCGGTATTTCAGCTGCTGCAGCCCATCGGTTTTGATGCGCCGGACGAAATGCCGGT
CAGCCTGCTGATCTTTTTGCTGGTGCCAGAAGCTGCCACACAAAAGCACCTGGAAATCCTCTCTGAAATTGCCGAGCTGC
TCAGTGATGCCAGCTTGCGCGAGCGCCTCAAGGCCTCTGTGGACGCTGCCGAGCTGCACGGCATGATTGCCGGCTGGCAG
TCCACCCAGGCTGCCTGACATCGCCGGTCTGAACGGCGTGTTCTTTGTTCCACCCAACGCCATCACGCCGTGAAACCTAA
CGTAGTCAGCGCTGACGTACTGTTTGAAGAATTCCGTGGTT
>TR8|c0_g1_i1
GGAGGAGAGTGGTGGGTTTAGCTGTATCTGCAGGGATAAGCACACCAGGAATGTGTTCTAGTCTTGCGTATTTCGACACT
TATAGGCGTGCAAGATTACCTGCAAATCTGGTGCAAGCACAGAGAGATCTCTTTGGAGCTCATACATATGAGAGAACTGA
TCGTCCTGGTGCTTACCACACAGAATGGACCAAGCTTGCCAGGAAAAGCAACCCCAGCGTTTGAGGTTTTGTCTCCTACT
ACTAAACCCTTTGTGTCATGCTTTTAGGCATATGAAAATGGGATTTAACCAAATTGTTTCAAGAGTATTTTGTTCATTTT
CAAAATAAGAAATGCAGTACCTTTTGCTCTTAAAATTTGATACATTAGAAATTAAGATTCCTTTCAGATATCACCTATGA
AGGTTCATAGAGACCGAGTACATGACCGTCAGGACATCTCACAGATGCAACCTTGCCGTGGACCTCGTATTTGATAGAGC
CGTCGATTTCTGCTCCTAATTCCATGAGTTTAGATACTGTTGTGTTAATGTCAGTCACTGTAAACGACAACAGAGAAGAG
TATCCCTTCTCAGCCACCACATGGTCACTTGGAGATTGCATAAGAGCTAGCTTAAGAGGTCCAGATTGGAGTTCAGCCCA
ACGTAAGGTAACAACATTGACTGAGAAATCAAGACCTTGCGCGTAGAATCGAGCTGCTTTTGGTACATCTCTGTGTAGCT
GCAAGATCCACCTAAACGACGCCGTCGCCA
>TR9|c0_g1_i1
GCATTGTTGAAAAATCATCAAACCAACTCCAATGATCACAGATCGAATATTCTTTTTGTCAATAAGATCCCATAGTGTCG
ATTTCGGTAGGTGAGCAAGAGTTGCTAAGTATTCCTTAATTTCCTCAGCTTCTTTCGTGATATTAACGTGAGAACCTCTC
AATTTCTGTAACGCGATTTCAAAATCGCGATGGTGACCAACCATTTCCAACCATCTTGGTGATTCAGGTATAAACCAAGT
CCCACAGAACAAAATCACACACGGTGCAACTCCAGTAAGTGCAAGAACTCT
>TR10|c0_g1_i1
GATGAAGAAGAAGAAGATGATGAAGATAGTGTTGAAGATCACAGTGGTGGATCACACAAGGCTCTGTGGAAGAGAAGCAT
TGGATTAATGAATCTTTATGATTCTTGTAGAAGAGCTTGTGAAGTTTCGGAATCTATTGTTTATCTCCCAACTTCTAATA
ATGGAGCTCCTTCTTATGATCATCTTCTTCTCAATCGCCGTCGCCGCCGATGATTTTATTGTCGCTTTTGATGATTATAA
TGAGTTTATATTTAATATAAAAAAGGGATAATAATAA
>TR11|c0_g1_i1
GATCGGCTTGCGACGCTTCTTGCCAAGGAAAGACCTCATTCTCGGACATACATCGGCTGCATGAAGAAAGGTCCAGTTAT
AACTGACCCTAAGCTAAAATGGTACGAGAAACAAGGAAATTTGATAGGAAATGAATATTTCTTACATGCTTATGGACCGA
TTTATGTTCTTTCAACTGAGATTGTGGCTTCTCTTGCAGCAGCTCGTAACGGCAGCTTGAGGATGTTTAACAATGAAGAT
GTAAGCATTGGATCCTGGATGCTTGCAATGGATGTACATCACGAGGATAACCGTGCTCTATGCGATCCTCTTTGTTCCCC
CAAATCCATAGCAGTTTGGGATATTCCCAAATGTTCAGGCCTCTGCAACCCGGCTAGTCGGTTAAAGGAGCTTCATAAGA
TAGACATGTGCTCCAAAAGTCCGACATTGCCTCCTGATGAAACTGATCAGTAACTCATTTGCTCCTCTACTGATCATGAA
ATCTCAAGATTTGTCCCATTTAGAGTTCTTGAGACTGAAGAAACAACTTCCAGGAGTTCTGGATATATGATCTCAAAAGC
AGAATAGTTTCCAGCATTCATGGAGCTGTATAGGGACAGATAACTTCACAGTTCTTACGTGGTTTGGGTATGATTCATAG
TTGGTGTTAGATGTTACCACATATATACCAAAGAAACAAAATTATAGTGTTCAAAGACAAAGACTCTGAGGTTATACAGA
TGATACCTCAAGATCACTTTGTAAAATTAGATTTATTTGACCAAGAGAGGTACTGGTCAACATATGGATCTTGTTTGATT
TGTAAAAGAAATCTCATTGAATATATTATTTGATTTAATTTGTTTTAGATCATGTAATATTGTAATG
>TR12|c0_g1_i1
GTTTTATATCTTTCAAAACTTGTGTTGAATAAATGCATATATGTATCTTCTTTTCAAAGATTCTCTAATTAAGTTACATG
ATTACTCCATTAATGGAGGGTGTAAAAAGTCAACCACTTACAGTCTTAGAGAGAGAGAGACGAAGAAGAGATCAGAAACC
AAAGCCACCGCCGGGAAAACCACCTTCAAAATGAAACGTGTATTGTTGTCCACCACCGCCACCAAAAGGATTAAATCCTC
CGCCGCCGCCACCACCGCCACCGCCCATTTCTTCAACATCTTCACCTCTGTCAAATCTTATTCGTTTCTCTTCATCACTA
AGAACCTCGTATGCTGCTGCGATTTCTCGGAATTTGTTTTCTGCTTCTTCTCTATTGTCGACGTTCTTATCAGGATGCCA
TTTTAAAGCAAGCTTTTTGTAAGCTTTTTTGATTTCAGACATTGATGCAGTTTTGGAAATTTCAAGAATCTTGTACCAAT
CCTTTCTTTTGCTCATCTTTAATAGTTTCTGAGCTCTGTGAAGAGCTTCATGTATATCTTCGTCCTGAGAATTTTGGCTG
GCTTGTTTCAAATCTTCAACAGCTCCTTCCCAATCTTCGATCAAGAGTTTAGCTTCACCTCTCTGATGTAATGCTTCGGT
TAGTTCTGAATCGATGTTAAGTGCTTCATTGCAGCTGTTTAAGGCATCTTTTCCACGGCCAAGCCTGACCGAGACTTTAC
ATAGTCCAAGATAAAGATGAACGTTATGTGCCGTGTGATTAGGATCGAAAGCAATAGCTGATTTATAGTCTTCTGCTGCA
ACTCGCAACTTTCCCTTGCTGGCATTTTCTTCTGCGCTTTTTGTTTTCTTGAGCAG
>TR13|c0_g1_i1
GCTTTTAACCCTGCCAACGTTTGCCAGCCCCGCACGCACGACCCCTTTGTAGTCCACGCCGCCGTGCTGAAAGAAGCGAG
CATCCTCAATTGCTAAAACGGCATCCTTCATCACTTTGGGGATGTCTTGGATCGGAGTCAAATTTCGCCTCTCTTCCCCA
AACTCGCCAAGCAAGGCCCCCTCAGAAGAGAAGACGCGCAGGGGCAGCTTGGGGCGGTAGTCCGCCAAGTCCGATACGTC
TGGAAGATTGGG
>TR14|c0_g1_i1
GCATCTCAAACACCGGAGAATGAAAAAGCGGATCATAAGTGGGAAATTATAACACAGAAGCAATATCCCCGCCTCGCAGA
TGTCAGAACGCAGATGTGGACTCCTGATCAATCAGTAGATTCTTACAGTCCACATTGTGAGGATGTAGAAAGTGAGGGTG
TCATCATTATCAGTTTCCCGTGGCAGAAACCTGGATGGAAAGGAACTCTGGCTAGATGGGGAGCTGCCGTAAAGGGAACT
GTTCCTGAAATGCAATTCCGAGTACCGTTCA
>TR15|c0_g1_i1
AGAGGAAGTAGTCCGACAAATTCTGCTCAAGAAGAAAACCAAGATGGCATTAGCAGCCTTTGGGCAACTCAACCTCGAGG
AACCTCCGCCGTTGTGGGGATCTCGTAGCGTAGATTGTTTCGAGAAGCTTGAGCAAATCGGTGAAGGAACTTACGGGTCT
ACTTCTTTATTCCTCACTCTTTATTTGGATTCTCTGGCTTCCCTCAAATCAATTTAGTATCTGAGTATCCTCTATCTTTC
GGAGCTGTTTTTATTAGGTCTCAATATATGTAGAAATGGCTCAATATATGTAGAAATCGGATTTTAAA
>TR16|c0_g1_i1
GGCTAGCCATGATCATATCATCCTCTCCCTCTTCAAAAGGATTTGTCCTCAAATCGGAATCTGCATGATAAGGAAGCAAG
TCAGAAACATTGAACGTTGGAGATATATTATACTTACCTTGAAGATCGATCTGGTAGGCGTTGTTGTTGATCTTCTTGAT
GACTTCGAATGGACCATCAGCTCTTGGTAGAAGCTTGCTTTTCCTCTCATCTGGGAACCTGTCCTTGCGTAGATGAATCC
ACACCAAGTCTCCTTCTTCGAAGATTAGCACCTTTCTCCCCTTGTTCGCATGCTTCTCATACTGTTGAGTTCTTTTCTCT
ATGTTCTCCCTGGCTTTAGCGTGTATCTTCCTGACCTGTTCAACCTTTTCTTTGCCATCAAAGCTACACTTCACACTTAA
AGGTAAAGGGATCAAGTCTAGAGGGGACTGTGGGTTAAAGCCATAAACAATTTCAAAAGGAGAGAAGAGAGTAGCAGAAT
GCTTAGCGTGATTATATGCGAACTCAACATGTGGTAAACACTCTTCCCATGATCTGATATTGCTTTTCACTAACGATCTG
AGGAGTGTTGACAAGGTCCTGTTCACCACTTCAGTCTGCCCATCTGTTTGCGGATGACATGTGGTTGAAAATGACAGCTT
GGTTCCGAGTTTAGCCCATAATGTCCTCCAGAAGTGTCCTAGAAACTTGGTATCTCGATCTGAAACAATCACTTGAGGCA
TTCCATGCAAGCGTACCACTTCCCTGAAAAACAAGTTAGCTACAATGACAGCATCGTCCGTCTTGTGACTAGCTATAAAG
TGAGCCATCTTGCTAAACCTGTCAACCACAACAAATATAGAATCTCTACCATTTCTGGTTCGAGGTAAGCCAAGAACAAA
ATCCATAGAAATATGAGTCCAAGGTTGAAGGAATAGGTAGAGGAGTGTACAAACCGTTAGGCTGTACTTTACCCTTTGCC
ATTTTGCAGACATGGCATCTAGAACAGACTTTC
>TR17|c0_g1_i1
CAGGTATGCAGAAACATTACCGAAAATGGAGAAGAAGATCATGAAACCTGCAGATATCTGAACAACTCTTCTGCTCCCAA
CCTTAGTTAACCCTAAAAGTCCAGCGTTTTCACTACCAGGAAGAAAAAAAAAACAGAGTTTAGAACCCAAAACCCGAACC
ACGAGTTCTTAAACCGAAGAGAATCGTTTCATTACACCAAAGCTGTACACCCGGTTACAGTCCCGAACAGTCCATTCAGC
AAAACGCCGATACCTTGCCATCCGATACCCCGGCCCAGCACCGAGGGAGGTATATGCGTCGCGCTACAAAACCTCGAAGC
TGCAATGAACGTACCGGTCGTCTACAAAATTAAAAACAAAAGTCTCATCTTTCTGTAACCCAACAATGAAAAAAAACTCA
AGATAGGTCAACAAAAACCTCAACAATGGCTACATAGGAAGCAACAATCATTGCAGCTGCATCACTACCATGAAAGCTTG
GACGTCCCCATTGAAATGGATATGGTATCCTCACCCTACAAACAACAAAATCAATCTCAATGAATCAAATCACTTCTTAA
ACAGAGGAGATGGTTTAGGGTTAGGGTTTAGGGTTTTAGGGTTTTAGGGTTCAGGGTTTAGATGAAGAACAGACCAGTG
>TR18|c0_g1_i1
AAATTCCATGATGAAATCGCACAATTCGAGAATCGAGGAACAAATTAACAATCAAATTTCAATCGAGTTCTTCGATCATG
CTAGTGACTGAAACCAGAATCCATGATGAAATCGCAGAATTCGAGAATTGAGGAACAAATTTACCGAAACATAAAAACGA
ATCACAAATCGAGAAACGAGGAACAATTTAACAATCAAAATTTCAATCGAGTTCTTCGATTATGCATGTGAATGAAATCA
GATTCCACGATGAATCACACACAGAATTCGAGAATTGAAGAACAAATTAAACAAAAGATTTAAAAAAAACGCATCACAGT
T
>TR19|c0_g1_i1
CATTACACACAACAAGACAACACAACACAACACAACACAGTACAATACAACTCACACACGGCTCACCGATTATAGTTTAA
AAATTTGTCCGAGCATAAACACTGATCTTGAAATTTACATAGGTTAATAGGATTGTCCAAAGCAATGAGGTGGATGCAGA
GGTCAGGACCGGGCTGAGCTCAGTTCTGACGATGATCGGCCTTCACGACGGTGACAGGGCATGAGGCGTTGTTCATCACA
TGATTGCTTACACTTCCCATTATCATCCTCTTAAGGCCACCAAGTCCTCGGTTACCGATAACAAG
>TR20|c0_g1_i1
AGGGTGTTTGGATAAATCAAATGAGAACAAATCAAACTGATTTCGAATTTTTGATAAACTGAGAAAGTGATAAATAATTA
AAAACTATTGAAATCAACCCTAATTTACACAACACTCAGACATTCAATTCAAACATATTCATCGAGAAAATAAAAATCCC
TAAGCGCTTGTGAATTTTGTAACCGCCTTTGTCCCTTCCGAAACGGCGTGTTTCGCCAATTCTCCGGGCAATACAAGTCT
GACGGCAGTTTGAATTTCCCTGGAGGTAATAGTCGGCTTCTTATTGTACCTCGCAAGTCGCGATGATTCCGAAGCTAATT
TCTCGAAGATATCGTTGATGAAACTGTTCATAATTCCCATCGCTTTTCCTGAGATTCCGACGTCGGGATGAACCTGTTTA
AGAACTTT
>TR21|c0_g1_i1
GATCTCATCTTTCTTCTTCCTCCAGTTGTGCCCATCTTTCCTAAAATATCTGAGTACCTTCCTATCAAAGAGAAAGAGTG
AACCACTGGGTGGTCTGTTGGGAGGCTCTGAAGCAATATGAAACTTCTGATGGTTCCGAAGAATCTCACAAATCTCGGCA
GGCCTTAGCCACCTGTTTTGAGCTTCTGACAGCAATTGCCCGATATCTAATCGAGGAGCAAAGCCGAAAGATCCACGATC
TGCCATGGAACAGTTAAACCTCCAAAATTCCACCAGAGTAGATCTCTAAGTTGTCGCAATCACAGAAAATCAACGAAACC
CTAACTCGATCTGTGTATCAACAAACTCTTCTATCGCGCTTTTAGCGAGCTTTCCAGGTGTGAAAGCGAAGCGATTTTTT
TCCTTTTTCTTCTGTTTTTATTATTTTTTCTTTAA
>TR22|c0_g1_i1
CCATCCTTTGTAGAATAGTGGACCTGGACAAAATTGTAAATTTTATTTGTTAGGGGTCAATTTGAGAACATGTATTAAAT
ATTGAGTACTAAATGTAAATATTGAATAGTTTTAGGTGCAATTTGAGATAAGACCCAAACTTTACACACATGTGTACTAT
ATATATAATAGTTTCATGATTAAGTAGAATAGGAGAGCTGGATAAAATTGAAAGTTTTGTTTTATTGGGGTCAATTAGAG
AACAGCTCTTAAATATTGGGTACTAAACTTAAATATTCTATAGTTTTGCGTACAATTATTAGACAAGATCCAACTTTACA
TCCACTAGAATTTACACACACATATATATATATATATATATATATATA
>TR23|c0_g1_i1
TACATTCCCCATAAGAATACTTAGATTTTTCACAACTTAATAATGAAAAAGCAGTCGCAAAACATCAAAATTTCAACTTA
GTAACAACAAATTGCCAAAATCCTACACAATAATGCAAAGAAACCAATGAAACATGTACCAACACTTCCACTTTCAATCA
AATCTGAATTAAAAATCTATGATTCTTTGCTCACTAGTAGCTCACATCACAATCTGTTGTATTCTGTTCAATGAGAAATC
TATTCAAAGATTATAAACTAGCTAATGATCATGAAGTTATTGAATCTGACTGCTAA
>TR24|c0_g1_i1
ATATCTCTTTCCCAATGTTTTCTCCATTAAAACCTGAGGAAAGAAACCAAAACAGAGCAGAGAAAATGAAACATTAGGAT
TTTGTATTCTAGTTTCTGACTAAGATCATAATCTAAGATTCAGGACCACAAGAAATGAAGGAATCATAGGAATAATCATA
TAGTTTTGTTCGCTATAACAGAGATTTTTATTGGTTAAAAGCTAACTTTTTTCTGGATTTTTGCAGGTAAATTAAGTGAA
ACCAACAATTCTTCAACGGTCAAGGAAACGGTAAGAATCTTAAACCAATTGAGAAATTTTAACTTTTCAAGAAGAAAAAT
TAAGCTTAAAGAA
>TR25|c0_g1_i1
AGTTTAAAATACCATAATCCCAATTTTTTTTTAATCTTTTTTCCTGAAATTTGGTTTCTTGTTTAAACCATAAACACAAA
ATTATATCTTAACCTTAAAATTAACCCAAAAAGATAATCCAAATTTGGCTTTAATCAGGGTGTAATTTCAAGTTTAAATT
TTGAAATCTCGGTTTAAAAACTCCAGTTATCAAAATTCAAGGTTTAAAAGACCATTTTCATAGTTTGAAGGTTTTTTTCA
CCAAAGAAATATAGTTCAGGA
>TR26|c0_g1_i1
AGCTTGTAATGGATCTGATGAGTTAATTGGATGGCATGTGTTCAATACATTACCATATGCAGAGAATAGTGCTGTTTATA
TAGATGATGTTGCTGCGGTTTTACCGAAAAAGATGGAATGGTCAGGGTTTGTTTTGAATTCGAGATTAGTTTGGGAAGAA
AGTGGTGAGAATAAGCCTGATTGGGTTAAGGATTTTGGTGAATTGATTAATGGGAATGAATATGTGGAGAGTCCTTTAGC
TTTTTTGAAAGATCCTACAATGGTGGAACCTCTTGGTAGCTGTGGTAAACAGGTTTTGTTATGGTGGATTCGAGTTGAAG
CTCGCGCTGATAGTAAATTCCCTCCCGGATGGGTGATTGATCCGCCATTGGAGGTAACAGTAGCTGCAAAACGAACACCA
TGGCCAGATGTACCACCAGAGCCACCATTAAAGAAGATAGATAAAGTGAGATTACCTCAAGAGAGTAACAACAAAATCTT
GCAAATGCCTAAGCAGCAACAACAACAACAGCAACAACAGCAACAGT
>TR27|c0_g1_i1
AGGATCCACTGAGCTTACGTTTTTTAGGTGTACAAAATGTCCATCTTGATCAGCTTTAGTTTATGGTAGAACTAGCATCG
AAAGTTAGCTTAGAAAGGGAGGGCAGCAAGAGAGTTTATAGATCATCAAGAAACCTGTGGCGTCACGGCAAAAGTGCAAA
ATCTTCTGGTTGAGACTTGTGTTTTGTGACTTTCATGAGTCACACGTGTTCTGAACTGTTAATACATTATGTATTTGTGA
TTCCTGGCTTTGTGATTCCGGCCGGCGTCCTAATTATAAGCGGTGATCTTCTATTTTGTTTCAGCAAGAAGAATCT
>TR28|c0_g1_i1
GATCCTGAAGCTGAAAAACGTCCTAAAATGAGTCAAATTGCAAGAATGCTTGAATCTGATGAACACCCTTTTCGTGAGGA
GAGGAGGAATAGAAGAAGTAGAGCAGCAAGTATGGAGATTTCTGAGACTAAAGATGAGTCTCCTGATGCAAATAAACAAA
CTAGTTGATGGGAATTTAGGGTTTTTTTAGGTAATTTGATAATTTTAATGAGATGATTAGAGGATTTTATAAGTTTGTAT
TGATTTCAACATTTGTCAGTCAAACACATGTGGTCAAGATTTTTTGAGTGATGGTAAGTGTGACGTAAGAGAGAGAATGA
ATGTGTGGAAATCTATGGTAGATGACGTAAGCAGAGACAAAGATACAGAGAGAGAAAGGACAGGAGGTAAGCGACAAAAA
GCTATGTTCAA
>TR29|c0_g1_i1
GCGTAAATAAAATACCAATTTATTACTCTAGAAAATGAACAGGATGTGTTAATAAAAACTAAAAGTTCATTGCTTTTGGT
TCTTTTGTGTAACTGTCTAGAAAATAAGTTTGTTTAAGCTCGAAACTTATATAGATGAAAATAAGTTTGTTTAGGGAGAT
TTTTGTTATGATTTTGTATGAAAAAATGAATGAGAGATGAGTGTATATATAGATGAAACTTACTGTTCATAGCCGTTAGA
ATGGGGTAAAAATTTGATTTTTTCCTCTTTCTCGTTGGAAGAAAAGAGAGACCCGAAAAATTCATCTCAAAATTTTTAGT
TAATGGGATAAAATTTTATT
>TR30|c0_g1_i1
GCGGCGAGGAGAAAGTCGCAGGTGCTGTCCTTAAAATCGCGGCCTGTCATCACGAATCATCAACGAAAGACTGTCATGCA
AGTTGCCGCTTCCATTTTCAAGGCCTACGACATTCGGGGCATCGTCGGTCAGACCTTGAACGAGGCGATGGCTGAGCACC
TGGGCCGTGCTTTCGGTACGGAGGCGCTCAAGCTGGGGGAGAAGGCCGTGGCGGTCGGGCGTGATGGCCGTCTGTCCGGC
CCATCTCTCAGCGC
>TR31|c0_g1_i1
AACTGGGTCGGATTCACTATTGGTTTGATTTGTCACCGGAATCGGCGGTTCTTCAACCGGAATTTGCATATCAGATCTGG
TTATGTGACGGTGTACTGGCGCATCTTCTACGACGGAGAGCATTGACGGAGGAGGAGGAGCTCTCGCCGGCGGCGGGAAG
ATTGTTCTTCCGATTAGGGATCCGTCCCATGAAGCTCTTGGCTCGTCGAATGAGTAACGAGGATCGTCAAGTGAGATTCT
ACCGATATCAA
>TR33|c0_g1_i1
TAACCAAAAACAAAAGCTAAAACTCCTAAACTTCTAGACAACGAAGAAGTTTACGCCTTACATCAAAAAGTCAAAACCTT
CTGTTTAAAACCCATACGTTTTAATCAAACTCTATGCACTGACGATTCTGAGAACAAATCATAACATCTGATCCTACAGA
ACTCACCGCATCACGACCAAAACCATCACCAACACATCCAAAAACACAACTTTCATCACTACTATCCACGTTTCTTGGCG
TCACACGATTCTGATATCTTCTCCTATTTATCAAAAACACATTAAAGTAGTAACTCACCAATTGTTTCCTTGTCTTTAAC
CTTAAACACTTCTTTGAATTCTCCCAAAACTTGTCAGGTTTCAACATCATCATTTCCTTAAACTTCTTCTCTTCTCTTTC
TGTCCATTTTAGAGATACTTCTTCTCCCATTTGATTGAATCTCCAATGGAAAAAGACGTCGCCGAGTTCTTGTTTTAGCT
CAAATCTGTTCTCTGCAATGTGGAATCTAATGCATTCAACAGAACCAGATTGGTAATCACATCTGCAATCATTTGA
>TR34|c0_g1_i1
GAGAGCAATGTCGGAGTTAGGGGCAATCTTAGTATATTTCTATATATGTGACCGCACCGAGTTGCTGGGAGATTCTACAA
AGAGTTACAACCGCGACCTTTTTCTTTTTCTCTACATTCTTCTCATCATAGTATCAGCCATGACATCTCTCAAAAAACAT
AATGACAAATCACCCATAACTGGGAAATCTATTCTTTACCTTAATCGCCACCAGACCGAAGAGTGGAAAGGATGGATGCA
GGTTTTGTTCTTAATGTACCATTACTTTGCTGCGGTAGAGTTGTACAACGCAATCCGTATCTTTATTGCTGCTTATGTCT
GGATGACGGG
>TR35|c0_g1_i1
AAAGTTAGATACAGTAGTTACCTTGTACTCGGAGATACTCTTCTCGTCGAAGCTGAGGAATAAGAAAATGAGATCTAAAG
AATGCGACATGATAACTATTAAGAACAAATCTCCGAAGATTCAAACTCTTAGCTACACTTTGTGTAAAATACCATCCACA
ATCATCAATTAAACAACAAATCTTCTCTTTCTCTTCAACTGCAGATTCCAACACTTTACTTAAACAATCACGAAACGGAG
TTTCACAACGTTGGTTTAAAAGTGTGACAAGAAGAGTTATATCTTGAGTTCTTGTCTCTGTTTCAGA
>TR36|c0_g1_i1
TAGCTTCAAAAATCAGATCCGACAATGGTATACTCTCTTCTCATCACTTATCGTCTTTTCGTCAATTCATCCAGACGCCG
CGATTGTTGCTTATGATTTGGTTTTGTAGCTCGTTATAGCGTTTGCTTTGATTTACAGTGTCGTTTTTCATGTCTTAGGG
TTCGGCCGCTTTGTGAATTCGTGTTTTCATTTCAATCTAATTACTCGTTCTTATGGTTAGAATGTAATAAAAACTTGTGA
AATATGCGGAATGTAAATTCCTCTCGAGAATCTGTGCTTAAATTAGGGTTTACTGTAAGTTTTTCTATTCTGCAAGCTCT
TACGTTGGAATCTCCATTGATGTATTATGCTCGTGTTTGATGTTTATCAGTCCCTATATGTAACCATCAATACGCTGAGA
ATTGTTGCTGGATTGTTTAGTGTTTTTCTGTCATCTGTTGATTGAAATTTGATATTGATGATGAAATTGTGCAGCCTAAG
CAAATCCATGAGATCAAGGACTTCCTTCTTACAGCTAGAAGG
>TR37|c0_g1_i1
GTCATCGGATTCTTCAAATTCGTTGTCTCCGGCGATGACGGAGATGGTGAGGTCGCCGCCGGAGATGATAAATGCGGTTA
ACTCAGGGGAGAGTTACTGGATGGGTTCAGGAGATGGGTTGTTGTGGAATAGTGAGAACAGTTCGCCGGCGTCGGTTACG
GTGTCGGAGGAAGGGCCAGTTACGACGGCGACGACGACGGAGGAGGCAGATGCGGTGATGGATACTGATGGGTT
>TR38|c0_g1_i1
GGACCCTTTGCGGCCCAGTCCCGAGAACTACCACTTCCATATTCAGCACCAGCCAAGATGATCGTATCCTGTCCAGCGGT
CTTGTATCTCTGGAGGGATGTAATTCAACGTAAGTAAGGTCTTAAAGAGGATAGGTCATAGGTGAAGTCTTTCAGAAACT
TTATGACGATTGTACTTACACTTGCTGCATCAAAAACGGAAAGTTCCTCTCCGGTTGGAACGTGAACAGTCTT
>TR39|c0_g1_i1
GAAAGGCCCAAGTTTACACCGGAGCCGTACGATCTCATTTAGTTGGATTATAATTGAATCTAAACCGTCCGTTTTCTGAA
GGGCAATCAACAATCTTAACGTTCGCTTCTTTTATATGAGAAGCGGCGCCTTGCCTCATAATCTGTCCAAAACAAGCATT
AGTTTGTGTTTCCTTCTTCCCGCTCTCACTCGGAGCTTTGTCTGAAGAGAGTTTGTTCTTTTTACATTTTGCTCTTTGTT
CTTGGAATTTATTCAGAGAGTTGCAGGTGGAGGCGTTGAAGAATCATACTTAATTTGTCGATATTACAACACTCAGTTTC
TAGTTTCTCCCAAGCTTCACAGTCTTCTACTTCAGAGAGTATTGAGAAATGGCGGCTTCATTGCAGTTATGTGGAGTTAA
GACTCCACGACTTGTGTCAAGTCAAAAAGGGCTTGATTTCAGCACAAAGGGACTGAATTTTTCAGCTCATGTGGCCTCTG
CTCGTCTATTCTCTAGAAACATAAATCATTCATGTAGGAACATAGCTCTAAGAGTTAGTTGTGAAGCTGGAAGGGTGGAA
TTGCTTGAGAGGAAAGATTCCGAGACTTTCAAACTACACAGAGTTGAGAAAAAACTGACATGTGTGATGAAATTCGGTGG
CTCATCAGTTGCATCAGCAGAAAGGATGAG
>TR40|c0_g1_i1
GTCAATTAGTGATGTTTGGCCTAAATTGATATCAATTAGGGTTCCGTTTACGCGGCGGAAATCGACGAGGGAGAAGGATT
CGCCGAGAAATGAATCAAATCATTGTGTAAAGGAATCAATTGAAGAAATCGAAGAAGATAAAGTAAAGGAAGAGGAAGAA
GAAGAGGAAAGTTTCAGAAACCCTAATTTATTGTTGCCTTCGGCGTCTACGCCGCCGAGAAATGCTCTTTTGTTGATAAG
AAGCAGATCTGCACCGTACAGATCGTCGTCGTTGGCTTTCAGATTCTGGGAAGAAGATAAACAACGAGAAGTGGAATCAC
GAGACGGCAGAGAAGAAATTGGGGACAAAAATGTCAGATCGAGAGAAATTGAATCGGAAGTTTTCTCGGAAGTCATGGGG
AAATTGGATTGGGAGAGTCCTGAGAGGAAGGAAGAAGGATTAGGAAGAAAACCGGTGTTGAAACGGAGCAAATCGGAGCC
GGCGATGATCGGCGATAAGAAGGGGAAGGAATGGGTCGTGGAAGAAGAAGATGAAGATTGGGGTTTAGCCGTTTAGGTAC
CTCACGTGATTAATCAATTTAACATTAATTAATTAATTAGTTATTTTGCTATTGCTAATTTTTTTTTAAATATT
>TR41|c0_g1_i1
ATGTTTGAACAGAGATGGAATCATATTCAACTGGTTTAGGAAGCAAATCGAAGCCATGCCCAAAATTTTTCAGGTTATAA
TCCTTTATTCTTAATTGGACTAATATATTCAAAATTTAGCAAGTGATACTGTGTAAATCTGCTTATGAATTGGCTAGTTG
TTATACAGGTACGTAGCATCATTTATGCTAAACAATTTATAAAAAGTTTCAATATGATAATTGTGATCCTTACTATGAAC
AAATACTCATATCTGGAGTATATAAAACGTTGAACTCAACTGGTGATTGAAACATACAAAACCTACCAAAACTTTTGTTT
TTTGTTTGAGCTTTAACAGCTGTTGAGAAAGGTGTTATATTCTTCTGTTTGGTGGTAAGGTTGTGTATGATTTTGCATTT
GTATCTTGACCATTTATG
>TR42|c0_g1_i1
GAAGCTCCTGGCCAAGTCGATCCATATCCTGTTGGAGGGTGCGCCAGAGGACGCTTCGCCGGAAAAGGTGGAACAAGGCC
TGATGAGCACTGTGCCCGGCCTGGCGGCTGTCAGCCATGTTCACGTGTGGCAACTCACTTCCGGTCGCACGATGGCCACG
CTACACGTTCGACCCAACGTGGACGAGGAGGCGCGAGCTGTGGTCAAGCGCGTCGAGGCGGTGCTGCGAGAGCAGTTCAG
CATCGAACACGCCACAGTCGGA
>TR43|c0_g1_i1
GTTGTAACTACGGTCTAAATCCGACTATACTTGGATCAAGGTCGGCCTTGAGTAAGCCTCTTGAGACATTCGTTTTGGCC
CTCAAATTAAATCAGCTCTTAAATCATATATTTCTCTTTGTAACCAAAAAAATATTATTTTTCCGTTCTTGAAATTTGGG
CCACAATTTTAAATTTTACCTCAGACCCCCAGATTTTCAAAACGAAGCATGTCTTAGATACAAAGAGTATAAGTTACAAG
TGGAAACCATTAGACCTATTTTGTTTTGCCAATTAGGTTTAGTTTCTTGCGTGGGTTATCGATATTATAAACTTATATAT
ATGTTGTGTTTGGTTTTTTGTGTGTGTTGAAGGTCCATTGTTTGGATTCACAAAGGCAAACGAGTTATTCGTAGGAAG
>TR44|c0_g1_i1
ACAGTTGGGTCTGTTCGTTTGCTCGTTTTTCGGTCTCGCAGCAGCAACGGACGATAAGTAATGTTCGGTTAGTTGTAGCC
GATGACCAGCGACGAACGACAGTAGCAAATTCTTGTTTGTTTATTTGTCGCTGAACCTAGCGACATGTTTCGGTGATGAA
CGGTTTAAAATTCAAATCACTACAAATTGTACCATTTTAATCACTAAGACATGTCGCCAAAATTTGTCGCTGAGACCTTT
CGCCAAGATTTGTCGCCAAGATTTGTCGCCAAGCATGTCGCTACACCAACTACAGATAAACGAACATATTCAACGCTAAA
TTTAGCGACAAGTCCCAACAACATGTCGTTGAACCAACGACAAAAAGAAGTTGCTGTCGCTCATTGTTGT
>TR45|c0_g1_i1
GTGTGATCTGTCTTGGCCTACGATATAAGTTCACTATACATGTATCAATTCCCAGGTCATGTGCAGGAGAGGCAAACTAG
AGCGCTCATGTGATCTGCATGAGTTCCATGGCTACTGACCATCAACAGACTTTTCTACACTAGTTTTGCGGACAGCATGT
TGAATTGCTTCTCGTGTTCTTTGAGCAAGTCTTCAAGATTTCCAGTAGGAGACATCAGCAGGCCCGAGTTATGGATTCTG
TTTTTCGTTGGTGTTTCACTCTGAAACAGCCAAACAAGTCACAAGACATCCAAGGCTCAGCAGTTTGACAAAAATAGGAC
TAAGAGGCGTACCGTTGCATTATCTCTGTTTGGCTCTCTCCTGTAAGAAGCGCCAGGCAAGTCTTCTGTTTGGGA
>TR46|c0_g1_i1
CATGAAAATGATACTAATTGCAACAAAGAAATTGAATGTTAAAGCAACAGTTGGGCCACAAATTCGATTCGTTTGTTGTC
TTTTTGATGTTTCTTGTGAACGAAATCTGTTGAATAACGATGCTCGTAAATCTTCAAGTGCTTTACCTCGTTCGCCAGCA
TCACTGTCTTTGCGTTTGAGAATCTTTTTGACATCTTTTCGTAGCCAAGAACTAAACATTTTGGGTGTTAATAACATTGC
CCTAGCTACTCAAAGATTTATGAAACCATGGATTAAAACATCAATTCAAAAGAGAATAACAGAG
>TR47|c0_g1_i1
ATCAATTACAACAACACTTGTTATTTGCATGTTTTCCACCAGAACTTGAGAAATCAGAAGAGAAACTGATGGTTTTTTGT
GGACTCTTGTTTCCTTTAAAGCAAAACAAAAGACTATCCAAAGTTCTTTTACCCAAAACTGGCTGCTTTAACCAAGACAC
TGCTTCCAAAGATGGAGACAGTGTACTATATCCACAATTTCAAGGGACAAAAAGGAGGCGTTCTTTTCAGATGCTATCCA
GGTCCATGGCAAGTGCTGAGG
>TR48|c0_g1_i1
TCAGTCTAAACTCAAGGGGTTGTGGGATATCTGATCCCAACATAAAATCAAAGATGAGAAATTCCTTAATGAGTATGCGC
GAGAAAAAAAAATGTTTGGGGAATACCATTGCTTGCTGGTGGGGTAACCTGGGCTTCCAGGCCTTGAAAGCGGCCATTCT
CTTTCCTATCTAAATGAGGAATAGCTATCCATCCATTTTTGAGCTGTAAATAGCAATCGAATTTCCTAAAGGTTGCGGTG
G
>TR49|c0_g1_i1
TGGTCGGGAACAAGTCAAAATGATACAAGTGGTCTGGGATTCTGAAGGTGGAGAAGAAGTAACTTGGGAACCCCAGATTC
AGATGAAGTTGAAATATCTGCGATTGTTTAAGAAACAACCAGTCGCGCACCCTAAGTCCAAGAAAAAGGATTCGAGGACG
AATCCCAATTAGTAGGGGAGACTTGTAGCACCCATGTCCGGAAGTAGAAACGACTCAGGAGCTGACCCGGAAGAAAACCG
AGGGAAGTACGGGTGAGGGGACCCGAAAAAAAAGGGAAACAGAAGCCGAAACGGGACTCGAGTGAGTTTCCCGTGAAAGT
TGGACCAAGTCCGTAAATTTCGGACGGCTCCGGAAAACCCGGACCACGTTTCTTGGACGGAATCCAGAAATCTCAGACCC
GGTCCGGACACTAGGCGAAAAGGTCCACATTTTTCGGACGACAGTTGAGA
>TR50|c0_g1_i1
TATATGGAGAAATGTGAATTCTACTTGGTGAACTTATTCTCAAACAATGTATACATGACCATGTAGACCATGTAGACATT
TTCTTAGAAAAAAGTTTTTGGGTTTACTTTTTATACCACGACGAGAACCATGTGCTCTAGATGTATACACAGAAAACCCA
AATCATATTCCGACAAGGAGAGATGTAAATTCTACTTGGTGAAGTTACTGCTAAAAAAGGTCTACATGGTCTACATACCC
ATGTAGACCTTTTCTAAAAAAGAAGTTTTTTGGTTTCGGGTGTATACCCAGAAGAGAACCATGTGTTCTAGATGTATAAA
CTAAAAATACAAATCATATTCAAATAAGGCGAGATTTTAA
>TR51|c0_g1_i1
ATTAGCTTTGTATGCTAATGGACTTACATCAAATAGTTTCTCTGAATCGATCTGTGCATGTAGTTAATAATATATCTATC
TGCAAGCCGGTTTAGTTGAAACATATATTACACAACCCTTGAGCGGTTTTCTCTTGAAACTTGAAGACAGTGTTTATGTT
TTGATCAGTCCATCTTGGCAAAGCTAGTGAGTCATTTGACTATGACTAGCTTTGAATGCTAATGGAGTGAAGTCGAATTT
TCTATTGGCCAGTATGCACATTGGATAATGACATGACTAAATGTAAACATGCTGAAATGAACTGTTTCTTGATTCGTCTC
TTACTTTCTTCTCAACTTTTGTAATTGACTTTTGCAGCTGAGTTATTTGTTAACGGAGAAATAGTCCAACGATCACCAGA
GA
>TR52|c0_g1_i1
ATTACGTTTCCATCCGTAGGATAATTACTGAGGAGCATTCTGCGTTTCAAGTAGAAGATATGGTAAGCGCTTCAGTTTCA
TTGTTTTATTTTATGGCGATGGGTTTCTTCAATGATCTTATGCACTCGCTTCATTATTCGTTCTATGCTCGCTGTTTTCT
TGTGCTATACCGATTGGTAGTTATGTGTATTTGTGTTTATCGCCTAGAATTTCACTAATTGATTAGTATCGATATGATAT
CTGATTTACTTGTTTAGTTGTGTTTACACTTTTTGATGGTATCGAGTGATTTGATTTTAGTTAGGCTTGTCAATGTTCAA
TTTCAGGTTTAGGGTTTCCAGTTTTCTTAGTTTTATTTGCCAATGTGTATCATATTCTTATATTTATAAAATTGAAAATT
TGATGTTATGGATGTTCTCCTAGTCTATTTAAAACGTGATTAATTGATACACCATTCAGTAATCAACTAAATGTTTTTAG
ATTTATTACAGGCAACTCTTGAAGATTCTTTCCTCGCAGA
>TR53|c0_g1_i1
AGAAGTAGTAGGTCACTGGTATTCGCATCGGTCTTGTATAGACCTCTTTTGGTGAATCTTCAGTTTTCCTCTTCGGTTTC
GCCCTCGTCTCATAACAGGACTCGTCTTCAATCTCCGTATAGACGGAGATTTTCAGCTCGTGCCTTCGAAGGTTCATCTG
ATTCCTCTGCGGATATGGAGAAAGAGCAGAAGGAACAACAGAAAAATGGAGTTTCAGGGGATAGAGATGAAGATTATCCG
ACTGGGGAAATGGTTTATGAGAAGAGGAACCTATGGGAGAGTTTGATTGTGAAGCTGCGGATGCTCATTGCTTTTCCATG
GCAGCGTGTTCGCAAGGGAAGCGTCTTGACCTTCACATTGCGCGGCCAGATCTCCGATCAGCTAAAGAGCCGTTTCTCTT
CAGGGCTCTCACTGCCCCAAATTTCTGAAAATTTCGTGAAAGCGGCATATGATCCTCGTATTGCTGGTGTCTACCTTCAC
ATTGAGCCTTTGAGTTGTGGGTGGGGAAAGGTTGAAGAAATTCGAAGGCACATATTGGATTTTAAAAAATCTGGCAAATT
TATCATTGGGTATATCGACATATGTGGACTGAAGGAATATTATCTTGCCTGTGCATGCGACGAGCTCTATGCCCCGCCTA
GTGCCTATTCCTTCTTGTATGGTTTGACTGTTCAAGCATCTTTTCTTGGAGGTGTCTTCGAGAAAGTGGGGATCCAACCA
CAAGTAGAAAGAATTGGGAAATACAAGAGTGCTGGAGATCAGCTTTCCCGCAAAAGTATATCTGAGGAAAATTATGAGAT
>TR54|c0_g1_i1
TATACAAAGATGAAACATGCTTTTTGTTTAGGAGGGGATATATATAAACCGTTCATCATGGGAAGTGGGAAACACAACAC
ATCTCAGGGAAACAACAAGCAAACAAACAGAAACCACCATCAGTTTATTCATAACTTAAAAAGACAGGCCTTCTTCCATC
GGTAGCCGCACGCGTGCGTTTGGATCGAGAAAGGTATCAGTTGGTGATCGGAGCCACGTGGACTCCGACTTTGTGGAGCT
GCTCGCCTGCCTGTCCATGGAACCCGACGATTTTGCTGCCGCTCTCCTCCAGCACGAACTTCGTACCGGACTCCATCCCA
AACGGCTGAGACGTTCGCTTGTTCGTCTTGAACCTCAGCGCGGTAATGGTGGG
>TR55|c0_g1_i1
GCCCGTCTTTATATTCTCCGCCGCTGCGCCACCATGCTTTGCTGCTGGTACATCCATGGCGATGAATAAAGAAACCCTTT
GATTACATATATAAAACTGTATATATAGATATCTCTCTTCCTCTCCAGTCTCCACCATCTCCATCTCTCCTCTTCTTGAA
GCTCCATTGATGTCGAAGCTCTCTGCTGGTGTTTGGCTGATCTTTCCTCCTAGGAAACTTTTAACTCTCTTTCTTCAATT
GATGCAAAACCCTTTAACAATTTCGTTTTTTAAACCCTAAAGGATCATTCTTTTGGGTTTTTACGTGATGGGTTTCTTTG
CATCAATCACAAGAAAGAGAAAGATAGAGACTTTATCCGCCGATCGTGCTCGCGGAG
>TR56|c0_g1_i1
AACTCAATTATTCCAAATTATTGCAGTCTTCACAACAAATGAATCCAGGTATTCATGAACACCATCACAATACATAAATA
GTCCAGCTAAACGCTAGATCCTTTTACATCTATATTCACTAGTAGCCAAGATTCTCTGGCAGGAGAACCCATGAGAAAAG
CAGTAGCGTGACTCAGCCAAAAAGCCAGAACAGAGAGTAACCATGAAAAACCCGGAAACAGACACAAATTCATAGAGAGA
ACATAAAAACCTAGTCAGAGTCCCCATAAATATTATATTCTGCCATCACAGCCTGACAAGCAGAGTGGGTTGTGGTAGAT
CTGTAGGCAAAAGGCCCAGTCTTTCTTTCGTCTGAATTGATACCGTTGTTGTGGGTTAGGAAAACTGGACCACGGCTGCT
GTCGGTTGGAATGTTGCATGAGGTGGGGCTGCTCACTGTAAATGCCTCACAGGCATCGTGCTCGTGTTCACCCTGAACAG
CGATATTGAAAAGCCCATTGTTGTCGGTGCTTTGTTCATTATAGAACAACCTCTTACCAGCACGATCCTTGCACTCAACA
GCCACAGTGGCACCAGGGATAGGAGGTGAAATCCTGGTGGGATATCCAGCAGCACAGTTATCACAGTAAACCTTTCCCGT
AACATAAAAGTTATGGCCAGCGTGAGCATTAGCAACGCCCAACAAGGCAAGAAGGGCGATCAAGCCAAAGAATGCTGAAA
TCTTAGCCATTGTTCAGATACCCACCTCGCCGAATGAAGCTACAAGATCGGATTACTGGTTTGCGAATCGAAGAGTCAGC
AGCACAAACCCACAGAAG
>TR57|c0_g1_i1
TATGACAAAAGAAATTGTTTTTTGAACAAAAAGAAGAATCAAAAAAAGAAAGAATTTCAAACTTTAGAAGTGTTACACTA
ACCGTCAAAACGGCTTAAACGAAGACGTCCGTTAGATCCAGATCTGACCGTTTATATTGGTGCACGTGGCAATGATCTGT
ATAGGATAGAAACCAAAGAACTCTGAACTGTAGATCTCAGCCGTCCATCACTTCTCTTCCTGGTACAGCGCCGCACATAC
CCGATGATTTCATCAAGAAACAACAGAACAATCCTCCACCGTCCGATGATGATCTCACGTGATTCTTTCCCGCCATATTT
CGAATTCCGTTCCAGTCTCTGAGAGGTGACGGCATAGGAGAAGCAGCCGTCGAATCTGTGCCGTCGTCGGAGAAATTTAC
CGATCCAGAAAACGAATTCTCTTTCGAATTTTCGGCATCAGCAGCGAGGCCATTCTCTGAGGAGCTAGCAGCAGATTTCG
ACTTTCTCATTCTTCGACTTCGACGCCCCTCCGCCAATTTCTCTTGAACGGACTTAAAAAAATCATCGCTGAGA
>TR58|c0_g1_i1
CTCAGCAAACGCAATGATCCGAATAAGTTTGAATCGGTTAATCGAAGCTGAAACCCTCACGATTCCGAGGATTACAATGC
GTCTGGAAATTTCAGTCTTCAATAAACATCGAAGGTTTTCAACGTCTGTGAGGTCATGGGTATCTCCAATTCGTGTTCCG
GAGAAGAAATTAGTTTCACCAATTGAATCATCAGTCTTCCCTGTGGAAAGAACCCCCAGGATCAAGTTTATTACTCATGA
TTCTGCTGTTGATTTGATCAAACGCGAGAGAAATCCTCAACTTGCTTTGAATATATTTAACAAGG
>TR59|c0_g1_i1
GGATACCCGAATATCGGAATTTAGGCAGAGTCTAAACGCAAGTTTTAGAACATCAATGAAAAAATTCATTCGAAAACAAC
CATATATTATAATTTTTAAAGTCTAAATCCAAAAGCAGAACAACTTTATACAACACAACACAATCTTTTTTCAAGAGAGC
TGCAACAATGGTCGCTTACCAAGTCTTTTAATCTCTCTCTCCATACTTCCTGTAATCATAAGCCTAAACATCTTCAAATC
ACAAAGAAACGACCACAAAGGATGCCCAAAAGTTGCAGGAATATTCCCTTCAACGAAGAAATGACTATACCAAGCGAATC
CATATCCAAACAAAGGTACAAAAACAAGAAACCAACGACTTATCAAAATCGAACAAAGTAAAGCTAAGATACTTATTGTT
GTACCCATGAAATGCCATTTTCTTGTTGATGGCTTTGAGTGTTGCGTCACGTAGAAAGGCCAAAACTCATCAAAGCTTCT
GAAATTCATCTCTGTCAATTGCTGATAGGTTAATAGAAACCCTAATTTTTCTTCTGTAAATTGGGGATTTTGATCGGGAG
AGTGGTTTTTTTTTTTGGGGATTTGTTGAAGACCCTTTTCGATTGATCTCGAGAATTTTAATGGGTTTTGCTTAGAAAAG
AGATTTAGAAAACGAACCAGACGAATCTTGGAGCAAAATCTATTGACAT
>TR60|c0_g1_i1
ATTAGGGATTTTAGGTATTACTCCTCCACTTCCAGAAGCTCAAAAAACCAATGCTAGTGTCACCATTGATGTTACTAAAG
CTGTTGATATTGAGCAGAAGAATCCTGTTCTTAAAATGGAATCTGGCTTCATTGAAACAGTAAATCATGATGGTGAAGCT
TTTATTTACACAAATGATATAGAATTAGGGATTTGGGAGGGTTTAGATTCATTACTTGAACTTGGATGTTCTTGTAAAAA
TGATCTTGCTTTAGTACATTATGCTTGTGCACTTAAATGGTTTCTTAACCATGGATCTACAGTTTGTGAAATCTGTGG
>TR62|c0_g1_i1
GCTGCTGGGCTTCAACTGGCCACGCTGCGCAGCAATCAATACACCGCCCAGAGCTCTGTAGCCACACAACTAGTGCGCGA
CTACGAAGAGATCACCCAGATGATGCGCTCCTCCAGCATCTCTACCTCGGAAGGCACCAGTGCGCTAGCGGCGGTAGATA
CCGCCACCGACACCACGGCCAATGATTGCAAAGGCAGTAGCGCCAACTGTGACTCCGCTGCTCTTGCCGCGTTCATGCTG
AAGGATTGGAAGGCTCGGGTGAAGAATGACCTCCCGGGCGGGCGGGC
>TR63|c0_g1_i1
ATACAAAATGATGTTTTTTTTGCAACATGTTTCAGTTACGAGTTTCGGTTACCGCCGATTTAAAATTCCAATCGCTGAAA
ATTTTAGCATTTAATTGCCCGTGATTTGTTGCTGAAATTTATGGCTGAAATAACAACAGGTAAACAAACAACTTTAATGA
TAAATTTCAGTGACATATCTCAACAATATGACAAAACAAACATAAATGTGATCATTGTCGCTCGTCACTGTCTCCGAAAC
TGT
>TR64|c0_g1_i1
AGTTATTTAGAAGAGATGGAAACCGGTTTAGTGAATAGATTGAGTTTGAGGTTAACCGGGGAAGAGTGAAGAAGTCTGTA
CCGTCTACTGCGTCGTGAGAAGTTGAAGTTTGTTTGGTACGACTGATCCAGAAGTGGAAGCGTTCGTCAGCGATATCTGT
TTCCACGTTGTGTAACTTGGCTCTTCCCCAGAAGTAAATCAGCCACGCCTGCGTATGTATGAGTTTAATACAGAGACAAA
TCAGTATCAATACAAATTTTTCTAAATT
>TR65|c0_g1_i1
TCCAGCCATTTTCTCAGCTCTTTCGAATACACTGTTCCAGATCTTTGCTTCCCTGTCAAAAAACCAATATGTATAAATAA
AGACTGCAACTAGTAGCAACAAATATTGAAAAAGTTGCACAAAAATGAAAATGTTCGACAAATGGCTCTCCAATCTTTTT
TTAAAAAAAACTTTTTTTTTTGTTTATCAAAACATTGGAATTAGGGAAGAGACTTCTCTAATTCCAATGTTTATCAAAAC
AAAAAAAAAAAATTTTTAAAAAGAATTGAAGACCCATTTGTGGGTTTCCATTAATAGTGCTCTAACTCAAAAATGTTAAA
AATATCAAATAAAATGAAAAAAAAAAAATTGGAAAAATTGAATGAAATGAAAATGTTAAATAAAAAAAATGATTCATCTA
TTATTTAAAATTTG
>TR66|c0_g1_i1
ACTGCCGGAGTTGCCGTCGGCGGCGCAGTTGGTGGCGCTGTAGGTATGCTTTCAATTTCTCCTTCACTTTCCAAAACCCT
AATCCCTTTTTTGGGCTCATTTATCGATGAATTGAAACAATCTGGATGATACAGTATCTTTTCATGTATCTCAATGAATT
ATCCGTTTCAGGAATTCAGTGTTCAATTTGTTGATTAGTTGCTCATGATTTTGGTATTGGTGATTTGATGTTACTTGTTT
TTTTTTAACCTTAATCTGGGTTTCAGGTGCTGTTTATGGAACTTACGAAGCCATTAGATTCAAGGTA
>TR67|c0_g1_i1
GGTTTCACTTCTTTTGATCACGCGAACTATCTTATCTCTCTCTCTATCTGGATTTCCTCGTAGCCGTTTCTGGATTTATT
TGCAATCGTTTTTTGAACTCGCTATAGTAACTTTTCCTCGGAGAAATTAACCCTAGTTTTTTCTTCATCTTCGTCTGTTT
GATTTCTGAGTTCTTGATTTTGATTCTTCAATGATCCCTTCGTATGATCCTATTTCATGAAATTCATCGAAAAATCTAGG
GTTTAATTCCAAATCCCCTCACGAAATTAGGTCAAATCAGAACTTAGCCGTGAAATCATATCATTTATTTACTTTACTCG
ATGCTTGATTGATAACATTTAGGGTTTCTGTTTTAACAGAGGATTATGACAAGAACGAGGAGATACTGAGGCAA
>TR68|c0_g1_i1
TAATCATCAAAATACATACAAAAGACATAAAAATGGAACAACAGGAGGAGAATTAGCTTATAAAACGCTGTCGTTTTTAG
AACAACAGGAGACCCAAGAATCTACAACATTTCCAAAAACCCTAAAAACTAACCAGAACTAGAAATAATTCCTGTAGAAA
GGATCAAAAGGACCAAGAGGTTGATGATAATGAAAATAACTTTGATTTACCTCTGATTGTATCATCTGATTATGATAACT
GTGATTTTCTGGCCACGTCAGCATTTGATTTCGTGAATAATTATGCATTGGATGGTGGTTTCTTGGGTAGGAAGCAACGT
ATCTGTGACTGTGAGGTAAATGCTGCAATGAAATTGACCTGTTTTGGTTACCTGAGAATTTACGTTTTTGTCCTCTCTTC
GTCTGTTCTGAGTTGCTTACTGAATCAGAAACTGAAGCTCTAGAAGTTTCCAAAAGTGGATTGCTATTAACAGGAACAAC
TTCCACTAAATTTGGTTGTTTTGTCTCATGTTGGGAGGCAGCTACATTACAAGGAGTTTTAAGCTTTGATCTCTCCTTTA
AAAGCG
>TR69|c0_g1_i1
GGTGGTGAACGCCATTGGGAAATTGAACTTAACGTTGTCACCTGCATCATAGTAGCCACCGGTCAAGTCCACCTGTCTTA
CTTTAGCAGAGGAGCCATCGGAGAGACCAGAGCTGAATCTCCAAGAGAGTTTTTGGTCAACAGGAAGACGACCAGACCGT
TGACCTTGGAAAAACAGCAATGACTTGGACAATGCTTCTCTGTAATTGGGACTGGCGTTAGCATGTCTGAGTAAAATTGC
AGAGAAAAGCAAGACAAGGAAGAGAGAAGAAGCCATTGTTGTGAGATGGCTTAAGCCAAGGTTAGTCTAGTTTTTGGTAC
GGCTCTGTCGTGTGAATTTGTACACATATATATAAGGAGAGTATGTGAGATTTAAGTGCGATAAATACGGCTTTGTGAAA
TTCAACTTAACTGCTAAAAACAAAACCGTTCT
>TR70|c0_g1_i1
GGTAACCATGGACTGTTTCCACCAGAAGATTGATTATCTGATAAATCCATTAGATCTGAACCTTTTCTTCGGATTTGAGA
AGCTACGATTGTACGACCTTCTTCGAATGCTTTCTCGAAACTATCTCCGATCTGATTCAATGATGTTGTGATTTTGTCTA
TGCTTTTGCGAATCGATGGATTTGAAGATCCGTGTTGATGATGAGGATGATGATTTTGATCGGATACGACGACGTTTTGT
TCTTCTTCGTCTTCTAAAATTGATTTTGCTTTCTGTGCTAAAATCCCCCAAAATCCACGATCGTTCTTCGATGCATCTTC
GTAAGCTTTGAAACCTCTCACCTGTTTAAAATCAAAATTGGATTGATTCGATTCAAGTTTTCGTGGCGAGGAAGTTAATT
TCATGATCGGTGGAGAGAAATACCTGAGATGGAGAATCGGAGTTGAGAGTAGAGGAAGCGCGAATGGCTTGAGCGGCGAG
AGATGAATGTGTAGAATGAGAAGAGAAAGATTGAGAAGATCGGAAGGATCCGCCATTAGAATGACCTTTGAGATCGCTAT
GATCAAGATCAGGTGGTTGATGATAGATATCTTCTTTGAATGTTGAAGCTCTCGTGATCCCTTGTCTTCTCCGATACGCC
ATTGTTCTTCCTTCTCTG
>TR71|c0_g1_i1
TCGAAAACTGAGAATACGATTCCCTCGAAACAAAAGAAAATGCTGAACACCAAGAACGCTTACTTCTACTGGGTAACAAG
GGAGCAAGGTTCATTCGATTGGTTCAAACAAATCATGAACGAAATCGCTGATTCTGACACAAAGGGTATTATTGAGATGC
ACAACTACTTAACTAGCGTCTACGAAGAAGGAGATGCTCGCTCCACTCTTCTCACCATGATCCAGACGCTGAACAACGCC
AAAAATGGCGTCGACGTGTTTTCCGGAACCAAGGTACGAACACATTTTGGGAGGCCAAAATGGAAGAAGGTTTTATCAAA
GATAAACAACAAGCATAAGAACGCAAGAATTGGA
>TR72|c0_g1_i1
CGATAAGCGTCTGAACTATCTCATATCCGTAATGAGACATAGCCTATTATAGCCACAACAAGTCAACAAAACAGCAATTT
GTTAGGATCTTGAATGCAAATCATCGATATCTAAACACAAAACAATCTTTTAGCGATTATTATGGAGTTTCCTTGAACTC
CCGAGAGAATACAATCCTACGAAAATATCTCCTCCCCTCTTCCTCCTAGACTATCCTTCTTATTTATAGACATAACTGAA
GCTAACAACTCTATAGCATCTATATAATAACTCCCCACTGATATCACCTAACCTTCTTAATCACATGGAGCATGCTTCAT
GTAAGGAACCTTTAAATCACTTGTATACGTAAGACTAAAAACATATTTCAAACTAAATCTTCAGAACTTGAAGCAAAAAA
CTACATAACCCATTCCAAAAACGAAATTAAAAG
>TR73|c0_g1_i1
ATACGACCTGGTGAAATCGACGGGAGAGATTATTTCTTCGTGTCAAGGGATAGATTCTTATCAATGGTGGAGAACGATGA
GCTTCTCGAATACGCCCTAGTTTATGGCGAATACAAAGGAATCCCTAAAAAGCAGATTCAAGAATTCATGGCTAAAGGTC
AAGACATTGTTCTTAGAGTCGACATTCAAGGAGCTCAAACACTACGGAGGATTCTTGGTAATTCCGCCGTGTTTATATTC
ATTATAGCGGAGAGTGAGCTCGCGATGGTAGAGCGGTTAATTGATCGGAGAACAGAGAGCGAAGAAGAGCTGCTTGTTAG
AGTTGCAACGGCGAGAGAAGAGATTAAACATTTAAAGAACTTTGATTACGTTGTTGTAAATGCTAAAGGAAAGCTTGAAG
ATGCTGTTAATCGAGTGGAATCCATTATTGATGCTGAGAAATCTAAGGTTCATCAAAGAAATGTCTTGATTTGATTGAGT
TTCTTCCATTGAT
>TR74|c0_g1_i1
GAGAGAGAGAGAAAAAAAACAGAAAATGAGACGGCAACGTCACTCACCACCGCAATCTCACTCATCACCGTCATCATCAT
CATCAGAATTCGAATTCAACATCTCAATCTCACCTCGAAAAGCTTCTTCTTCACTTTGTCCAGCAGATGAACTTTTTTAC
AAAGGTCAACTTCTTCCTCTTCAACTCTCACCTCGTCTCTCTCTTGTCCGTACACTCTGTTCTTCTTCTTCTTCTTCTTC
TTCCTCTGATTCTTCTTCTTCTTCAATCTCCGC
>TR75|c0_g1_i1
ACTCAAATAAGCAGATTGCTCTCAAAGTTTTGGATCTCTTGTTATGGATTTACACCAAGAAATCAATGGCTGAGCAGTGT
TTATCGAGTTTTGAGAAGATGATTAAGAATGGTTTCTTACCTAGTGTTAGAAATTGTAACAGACTTTTGAGGGTTCTTAG
AGATAGAGGAATGATGAATAAAGCTCAAGAGGTTTATAAAACAATGGTTGAACATGGAATCAAACCAACGATTATCACCT
ATAACACAAAGTTGGGTTCTTATTTCAAAGCTGGCCTTACGAAGCAAGTCTCTGAGATGTTATCAGAGATGCAGAAACAA
AACGTTGATGCTAGTGAAGTTACTTACAATATACTAATCAGTGGATTCTCCAAGACAGGTAAACTCGAAGAAGCTAAGCA
GCTTATTGAAGAGATGCGAGGAATTGGATTCCCTCTTTCAGCTTATTCGTTTAATCCACTCGTGGAAGGATATTGCAAGC
AAGGTTTGTTAGATGAAGCATTGTCTATTATCGATGAAATGCTCGATTCGGGTATTTCTCCAACCATATATACATATAAT
ATATATATGCGTGCACTCTGCGAGTTCGCTAGAATTGATGAAGCTAGAGAACTATTACTTGATTTGGAGAAGA
>TR76|c0_g1_i1
GAATGGGTGAGTACGCGATCGAGGCGATTCGTATCGAGGACACGCAGGTGGCGAACTTTGCCGAAATCGACTACGAGGTG
ATTGCCCCTGGTGGCGCGATCACCAAGTTCCCGACCAATGTGGTCAGTTCGGTCGAGGTCTCCGGGCAGGAATTGGCCGG
CAGCATTGCAGCCACTTACAGCCAGTCCGGCACGACGATCACGGTCACTTTGGCTGCCCATGGTTATGCCGTGGGCCGGG
TGTTGTACCTGGATGTCACGTCTGGAACGGCTGTGGATGGTGCCTACACCATCGCCACGGTGCCCACTGCCAACACTTTC
ACGGTCACAGCGTCCAGCAGTCTGACCACCAGTGGCAACGTGACGCTGCAGCATTACGTTGGCGGCTTTGTGGCCAATGC
GGCAGGCACGCAGGCCAAAACCCTGGG
>TR77|c0_g1_i1
GCATCATAGACATGAGCCTGAGGAGAATCAGTGCAGTTCTACGCTTGTTAAGCATATCAAAGCTCCTGTTCATATTGTGT
GGTCTCTTGTGAGAAGATTCGATCAACCACAGAAATACAAGCCTTTTATTAGTAGATGTGTAGTGAAAGGAAACATGGAG
ATTGGAACAGTAAGAGAAATCGATGTAAAGTCAGGTTTACCAGCTACTAAAAGCACTGAAAGATTGGAGTTACTTGATGA
CAATGAGCATATCCTCAGCATAAGAATCGTAGGTGGCGATCATAGACTCAAGGTAAGTAATATCAACCCTTA
>TR78|c0_g1_i1
AGTTTCGTACTGGTTTCATTGCACCTTCTTCTCGAGTTTTCGGGAGAGGTGTTCTTGTTGAAGACAAGAAACAGATCGCA
AAACGATACTTATCTTCGCATTTCATCATTGATATCCTAGCTGTTCTTCCTCTTCCACAGGTGGTGATTTTGATTATCAT
ACCGAAAATGCGAGGCTCGCCTTCTTTGAACACGAAGAATTTGTTGAAATTCATCGTTTTCTTTCAATATATACCGCGGT
TTATAAGAATCTATCCTTTATATAAGGAAGTAACAAGAACTTCAGGGATACTAACCGA
>TR79|c0_g1_i1
ATGAAAAAGATTTACTTTATTCATCTGCTTCTTAAGTTTCTTTCTAATCCTTTTGGCATGTGACGCATCATTAGATTCTG
AGTTAACAAGTATTAGGAACACTGTGTTAGGAGTTAACTTTATTTCAGAACTAGTAGTTTCTTCTGCATGAATAATAAAA
TGTGGGAAAGATTGTATTTGTTAAAGTCCATTGTAAAATCCGTGGTTATTGCAATCATTTACGTGTTTCTCGATTTACCA
GGTTTGAGGATTACTTTGTGAACCG
>TR80|c0_g1_i1
ATCTCACCAGATCCTTGTTTTCATTCTCCTCCTTATTATGACTGCAAAGCAAAGACAGGAACTGACACAAGTAAGATTGT
ACCTCATGTGAAGCACTGTGAAGACATTAACTGGGGAGTTAAGCTTGTAGACAAGTTATGACATCACAACAAATCCACAA
AGATAACACCTTTGTGTAATTAAAAGCCTTTGAAGCTTCTCAATTTTGGAGCTTTTTTTATTCAAACTTTTGAA
>TR81|c0_g1_i1
CAGATGGCTCCACGTCAATGGCAAGTGTTTGTGGAGGTAGTATGGCTTTGATGGACGCTGGAATTCCTCTACGAGCTCAT
GTGGCAGGTGTCTCCGTTGGCCTTGTCACTGATGTTGATCCATCAAATGGAGAAATAAATGACTACCGTATAGTAACAGA
TATTTTGGGTCTGGAAGATCATTTAGGGGATATGGATTTCAAGATTGCTGGTACACGAAATGGTGTAACCGCGATTCAGT
TGGATATAAAGCCAGCTGGAATACCATTGGACATAGTTTGTGAATCCTTAGAACATGCACGCAAAGCCCGTCTTCAGATT
CTTGACCACATGGAACGAGAAATAAATTCCCCACGAGAGCAAGACGGAGCATATTCCCCTCGACTAGCAACATTGAAGTA
CACCAATGATGCTCTCCGCAACTTGATCGGACCTATGGGTGCCCTGAAGAGAAAGATTGAAGAGGAAACAGGTGCTCGAT
TGTCTG
>TR82|c0_g1_i1
GATTTAGCTTACTTGGGAGGGAGAATTTACAGCTAATGTACAGCGATGGCGATAAAGCATTTGGAACATCAAGTGAACTT
TGCATTGATGAAAGACTAAGGATTGCATCTGATGGTATTATAGTTCTAAGTATGGAAATCATGCGTCCAAATAGCGATGA
AAGCCGCACAGAAAACAGTATAAAAGGAAAGATAAGAATCACGACACGGTGTATGTGGCTTGACAAAGGAAAGCTTTTAG
ATGCACTACATAAAGCTGCTCATGCTTCTTT
>TR83|c0_g1_i1
GTAATATAAATTTAACTTTTATAGTTTTAAAAGCTCGTTCCTCTTGTGCCAATCACCTTCAACTCTCATGTATGTGTGTA
TATATGTATGTGTATAATTGGTAACACATGTATGAAAGTTGCAGAGGGCAAAGTATTTGTAACGTTAAGAAAAGGCACAC
ATATTCACATAACATAACTAAACCTATAAATGTGAAAACTAAATTAACCAATCCCTCATCACTTTCTCAACTACTTTCTT
T
>TR84|c0_g1_i1
AGTTTCTCGATCTGTACAAAGATAAGTAATCCCAAATTCACCACGACCTAATTCACGACCTAAGATGTATTTATCGCTGA
TTTGAGCACGATGATGACTATTAGGGATTACATCTTTGAGAACGCGTATAGGCGCGTGGGTTTTCAACGCGTCGGAATCG
GAGTAAAGGTTTAGTTTTCGATTTCGTTGATTCTTCTTTGGTTTTTGGGTTGGGTTTGGGTCTTCTGGGTCGAATCGCAC
ACAGGCGTTGCAGTTACCCATCACCGAGTTTGTTTAAGACTCAGTGAGTCAGAACTCAGAAGAGGAAAAAGTGAAGAGAA
AAGGTTAAAGCTTTGGTTTTGAGGCTAGTATTTGATGGATTTACCGGTGAATTTCACGGTGACGGCGACGGCGAAGCTTT
TTTTTTTGCCGGCGAATGGGTTAATTACAGAGAAGAGAAAACGCGGGTTTG
>TR85|c0_g1_i1
TTCTTTGATGTATTTATCCTCTGCTGGACTCTGTTCTTTAGGTGACTCTGATTTAGCGTTAGCAGAAACTCTGTGATTAA
GGGGCTCAAATTTACACCAACAGTTACCCATTTTTTTTACCAAACAACAAAAACTAAGAGATTACTAAATATATATAAAA
CTGAAACGAACTTTATTATCTCTTGTAAGTTACAAACTCATCTCCATGAATTCAACCTTAAGCTGATTAATTTTTATTCA
TCTTTTTTCAAAGAACCCAAAAAGGTAAAGAAACAGAGGATGATGAAAGAGAGACACACTAACGAAAATGTTCCTCCTTT
TAAAATCTCTCTAAGTGTGGCAAAGATTGAGCTAGAGAGAGAAAGAAGGAAAGAGA
>TR86|c0_g1_i1
GATAACCATTAAAACGATGACAAACCCAATTGGGAACTGATCTTCCAGCTGATAAACATCAATAAACTCGCTTTTATTTT
TTATGATTGATTGGTAGAAAATGGCAACCAGAAAGAAGACACTCAAATCAGCGCCAAATATGTAGGCGTAGAGGTCTATT
TCCCTCTTTCCCCCGCCAATCACAGAGATAATGGAAAAAGGAAATCCAGTTAATTCAACAAGTCCAGAACGGTGAGCTTT
ACGGAGTTCTTTGGCCACATCTGAGGCAGGAGTAAGTGATTTATACCATTCTACTGAAGAGCACCCGTTGATGGGAGATG
CATATTCAACCTCGAGAACGACCAAGACCTCATTTGACGTCTCTGTACTTCTCTCTATGCTTTGTACGTGAACCCTGCTA
GAGTATGGGCAAAGATTTGGGTTACTCTGTTTACATCTCTCGTTATGAACAAGCCTAAGGAATTGATTCATTCTAGATTC
AATTCTTTCAGGCTGAATCCCATCTTCAGGCCACGTGGGAACATTCATTGTCACCTGAACAAAGTA
>TR87|c0_g1_i1
TCATGTGCATGATCGTCGTGCGGCACGCTGGCCGTGCCCGAATCCTGGCGCCAGAAATACTCACCTTGCAAGGTGAAGTT
GGTGCGCTTGGCATTGCCGTTGGGGGCCCATTTCCAAACGCCATCCAGCACCCACATGCGGCTGTTGCCGCTGAAGCTGG
CTGCTTCGTGTGCCTCTTCGCCTTCATGGCCATGGTCGTGTGCCAGACCCCAGGCGCGCTCGTGCGCCTGCGTG
>TR88|c0_g1_i1
GCAGAATCCCAATAACAAAAGGAAAACTTAACATGGGAACTTGGCAGGTATTAGTTTCACATCTGCTTATACTTTATTTC
CCTTATATGCTTCTTTTATTTACCACAGACTTGAGTAAAAAAAAGATTCTTCACCTTTGTTAGCTAAAAAAAACAATAAT
AAGTTGATTTTTAGTGGATTTTACTTAGCTTACTGATCTCATTTGTTATTAGTCTATCTTCTGTGAAGCTTTTGTATTGA
AAACTTTATACTTTGGTTTCAGGGAATTTGGCTTTGTGAGCACCGTAATGAGCCAACACCACGCAGAGTTGTG
>TR89|c0_g1_i1
CTATTCGTCGCTAATCCTTCTTCGCCATCTTCAGTGACTTCATCCGATCGGTGAGTGTTTCAAGACCTAAGCTCTTGGAT
ATTGGATCTTAGATTCGGGTTGTACTGATCGGATAAAACAGCTAAAATTGAGTGCTTATAGCTCGGAAGTATAGTAGTTT
CTTTTGATTTTATTGCTACTTCCTTTGATTTCAGATTGATTTTCTAACCAATGTTGGTGCTGTGAGCTGTAGGATCTTCT
AATTTTGACTGACTTGCTTTCTTGTGTAGGG
>TR90|c0_g1_i1
TCAACAAATTGAATTGACAGCTGATAGTTTAGCATTTATGTGCTGCAGCTATACAAGCTTGTCATGTGCCATTGTGTATA
TAGTGTTTATAAGAAAATATTGGACTTGCGAAAGCTGAGGGAATGTCAGCACCTGGGAAGTTTGATTATTCTTCTGGTGG
GCCAGATAGGCCTTTATACAGATCCAACTTAGCTGCACAGATGGAAAGATCTAGTAGCTTTCGCGAAACCATGGAACATC
CTGTCCCATCATCTCATCCAAACATGTTGAGGAGCACTTCACCAATAGCACAAACTGATGTAACAAATTTCTTTCAATGT
TTGCGTTTCGATCCTAAGGTAGTTGCTGCAGATCACAAGTCTATTCGTCAAGGTGACTTTAAGAGGCATGTGAATATTGC
TCTTGGAATACAAGGAGATGAATCTCCAAGCACAATGCTGAAAGGGAAGTTAATTCCATCTCCTGTACCAGAAGAAATCA
AAAGACTTAAGGCTGGTTTACGTGAAAACAATGTGA
>TR91|c0_g1_i1
ATTCTCATTTCTTATCTCTTTATTGGTATATTCTTTGTTTTTCTTTTTTTTCGGGGTTTTCGGTTTTTTCCTTTGTGAAA
GAACATGACAACCTATGGTACAATACAATCCCAATCAAATTCATCAAATCCAGGCTTATTTGGACGAGCCAAAGAAGTGA
TTTCATTACTTCTTGGCTCTAAAAGACAATGGCTTGAACTAGTTCAATATAACGCCTTTAGCTTTCCTATCTCATATAGT
GTAGCCATTGAAAGACTCAAAGCAAACATCTTGATCTTCAGAAACAACTACTTTGTGATCTTATTTATTATTATCTTGAT
CAGTTTTTTATGGTATCCGGTCCATCTTTTCGTGTTCTTGTTCTTGATGCTTTCATGGCTTTATATATATTCCCGGGATA
ATGAACCTTTAATGATATATGGTCGTGTGATTGAAGATTCTTCTTTGGTTATGGTTTTGTTGGTTCTAACCATCTGTTTG
TTTCTATTTACTGATATATCTCATGGTGTTTTGATCGGAG
>TR100|c0_g1_i1
GACTGGTCCACTTGGACAAGGAATCGGCAATGCTGTTGGTTTAGCTCTTGCTGAGAAACATTTAGCTGCTAGATTCAACA
AACCAGATGCTGAAGTTGTTGACCACTACACATATGTAATCCTTGGAGATGGTTGTCAAATGGAGGGTATTTCAAATGAA
GTTTGCTCTTTGGCTGGTCACTGGGGACTTGGAAAGCTCATTGCATTCTATGACGACAATCACATTTCCATTGATGGAGA
C
>TR102|c0_g1_i1
GTGCAGAAATCGTTGTCTCTAGAGAAAGCTTTAGGGCGTCACTCCTTTGGCTCCTTGATAGAAAACAAAAAGAAAAACCT
AATCTAAACCTCAAGTTTAAGGCTGAGGCAACCCGTACAAAGATAGGAGAGGTGGCTACATATTTATAGGGTTTAAAATT
AGGTCAAGGGTGTGTTTTTGGGCTTTTTCTCGCAGAATCTAAGCTTTTCTGCATCCCGTATTGGTAGAGACACAAAAGCG
TCGCTACCGAAACAAGAGTAACCCAATTCTACGTTCCTTCTGACTCGACCATTGGTAGTTACGCAAAAGCGTCTCTACCG
AAACACTTTGTGAAATTCTTTCTCTTCATAGATCCATTGGGCTTGAGCTGGGCTTTCCGAAAAGTGTTTATGGGTCACGT
GGTTCATTACGGTTTGAATGTTATGGCCCTTTGAAGTTGGACCTCCGAAAATGACTTCTTCTCTCGATTTTCT
>TR103|c0_g1_i1
ATTATAACATAAATGTAACAAAGTTTAGATGTAAAAAATACCAAAATTTAACATAAAAAAAGATGACAATATAGCTGCAA
TATTAGAAACAATGTTAACATAAGAGACATTTCTCTGTTTCCAAAAGTATCATGTTTTTAACATACTGAAGAACAGAAGA
AAAAACAAAACCAAACAAAAGATTGAATCTTTTGCTTACCTGGAAACAGAAAGATCCACCATTTTTGTTTGTTGTTTCAA
AGCTCAAATTCTTCATCTCTAAGTGCTAAAGCAGCAGCTTCTTCTTCATCTTCATCAACAGCAAAATATTCATTCTTTTC
TTCAGGCCTAAACATATGAAACATAATCATATAGAACACCAAACTCACAATCTCCTCTGCAGCAAAACTCACCCATTGAT
ACTTATAAGCAGCAATAGTCTTAAGTGCAAACACCACAATTCTTGTGAAGTAAAGATAACCAATCACAACAATGTAGAAT
TGTCTAAACAATGTTAGTTTAGACAAGTTTCTTGCAGCTTTACCATCAGTTTTCGAAGTTTCTCTTAAAGATCGAATTGA
CCAAACAATGGGGAAGATAATTGCACAGCAACAGATGATATCAACGAGTAAGAACACTTGATTCCATGTAACCCAATCTT
TGATAAAAGGTCCAGTTTCACCAATCACAATTGAAGCAATGTTGGCTAATACCTGAAGTGGAATCACAATGATCAATACA
TTCTTCTCTTTCTCTTGTAGAAATGGTTTGAGAAATGACCATCCAGTTCCGATTAAGATGATCACAGTGAAGAGAAGAAC
AACACGGATGAATTGGAAGATGTAAAAGAGTATATCCCAGCCATGAGGTGTTCCTGTGATCTTCACATAATGTTTATCTT
CAGCTGCACAAATCAGATTTAGAGATTTGATTAGAAGTAGACCTGCCATGAGAAGATGGATCCGGTGAACGACTCGTTTG
TTGGTCCAGCAAGTGTAGCTCCAGAAGCCGAGGAAAGCGAGGTAACAGAGGAAGAAGAAGGAGTATAGAGTCGGTAATTG
AGTAGATCCAGCAGGTAAATAGTCTTTAGCTCCGTTTGGATCTTTGTTAAACATCTCTGTACGAACCGCCATGGAAACCT
TAGTTTCAGGGACGCAATTCGCGAAGAATAGAGAGTATTCATTGGGGGAAGTGACTGGATACGACTGAATGAATCTTGAA
TTTGGTGGAGGAGATAGATCTCTAAATGTGAACAGATGAATAACGTAGTGCGAATCTAGAACGCAGAATCTAGGGTTCTG
CTGGATCTCGAGGAGAACCTGGAGCAGCGATTCTTCCGATAAGAGAAAGAATCCGAGACGAGATGGCTCTGGATTCGGAT
CTGAAGAAGTGGAAACGACGGAGACGGAGGAGACGGAGACGTTGACATGGCCGGTATGCGTGAAACCGAACTTCTCGAAG
AGGATCATCGGACGAGCATCATCGGAGATAACTAGGGATTTGATCTCGGCCATAGAAGGAGGAATCACGGCAAGAAATGA
GGCGGAGAAGAGGAGGAGGAAGACGACGGCGAGGGGCATTGTCGTCATTTTGACGGTGATTGGTCGTCGCTGAGCAAAGA
CGT
>TR114|c0_g1_i1
GTCAGAGCTGGCTCGAGCCATAGCAAATGGCCGATAAAGTAACATTCAAGATGTTTTCTGCAGCTTAACATTCTTTCAAT
CTTGAGAAAATTTTCCAGATTAGGTCCAAAAATGAGAGTAAGGTCCATTAATATGTAAAAGAGAGTAGATAGAATGTAGT
AGCCAAAATTTATGTGTCTGGCAAGAGAACAAGACAACGATTTAAGGGATAAAAACTCACGAGATAGATATCCTAGAAAC
CTTCAAAAACGTCAATGAAAATCTAGAAAACAAGCTCATGGGGCTTCATTCCTTGTTTCAATGAAAACCTTGCACCGAGG
TAAGTCTTCAACTCTGGAACTGCTTCGATTGCTTTGATCAAAACTGTGTCCACAGTCTTTTGGTCGTCTTTCTTTTCTTG
TGGAAACTCCTTTTTCTCCTCTTTCTCTCCCTCAAAGAACTCTCCCTCGCTCTTCTTCTTTTTCTTCTCTGCAACCTTGC
CAAAGTACTTGTCATCAAATTTATCGAGGCTGACTCCAGCAATGTCAATCTTGGTGGAAGTTCCAATCACGTAGGACTGG
TTAACACGTCTCAAAGGAACACCATTGACCTTGAATGGTCCTGTCACCAAAAGTAAACCAGATGCAAGTTGCTTGAGGAA
GACAACTCTCTTGCCCTTGAACCTACCAGCAAGGATAATGAGCACTGTCCCTGGGGTGATGCTGGCTCTGAGCTTCGTAG
GCTTCGGCTTACGCTTGTTGACGAGAGGTTTCTTGACATCCTCAGCGGGATAAAACTTCGGTGGCTTCTCAACCGTAGTA
TCAACCTTCGATTTAGCGTCATGGCGGGGGAAAGCACCGCCATTTTTAGCCTTGATTGCCCACAGACCCCTCTTGTGGTA
CATCTGTGACCGTGAGTATTTACCTACTCCCCTGATTAGATCAGGGTTTCTGTTTACCTTCGGCGTTCTTTGCTTCGACG
GCATGGTTGCTCTTGTGTCTCGTTGGCTCAAACGCTAAAGAGGCACAAGAGCAACCATGCCGTCGA
>TR116|c0_g1_i1
AAGAACTTACCTTAGGGATTATACTTCCCCCACCTAACAGCTAATAACAGAACTAAGGAATACAGATTAAACAGAGAAAG
AGTGAGGAGTACAGAGAAGAAGAGTTAGGAGTATACCGAGAAGGAAGGGAGTAGGGATTTCACTGAGAACCGAGAGAGGA
GTACTATTTAGCCGGAAGCAAGCGGCGGGTCCTTACCCCACCTCTGCTTACTTCCTACACTTGTTAAGAGAAGAGTAGGG
ATTAGAAACCGAGAGGAGAGGAAGGGAAGGAAGCGAAGGAAGGGAAAGCGAAGGAAAGGAGTAAGGATTAAACCGAGAGA
ACGGAGCGAAAGATTCCACCACCCAACCAACTAAGATTATAAACTGAGCAGCACACCGGTATGCTGCACAATACCTATGT
TTTTAGGAAACTTGCCAAAAATAGTTTACCTAAGATCTGCGCTGTACCGCGTTCCTTAAAAGCTTTAAGGTCTCAGGACC
TCGGAAAACAGAAGAGCCTATAACACTTTCAGGGGGACTTCACTAGTAAATCGAGCTACTTCTCTGTGCTACTCAGACAT
ACCAGAGTGTGCTATCATAAGGGAATTGACAAAGAAGAGTTCGCCTATTATTATATGTGGTGTGCTGCACACGGAAACCA
CCTACCAGCTTATAAGTAAGATAAAAGCCCTGGTACCAACCTTAGCATACTTAGGAATCCAACTAAGAGCTAAGGAAGAA
CTACCTACCCAGCCTAGCTATAAAAAGTCACCTTCGCGTCTAGGGCATGATGTCTTTATTTAAGATGTCAATCGTCTTGT
TAT
>TR117|c0_g1_i1
TTTATATCTTCCTGACGCTGAATTGGAGAGTAAGAAGTTACTTTCTAACATTGGGAATCTTATTCAGTTGAGATACTTGA
GTTTGGATGAGGCGACTATATCTCATATTCCTAATTCTCTACGTAACCTCAAGTTGCTGCTGTATTTGAATCTATGTGTT
GATTGTTATAATGGTCCAACTTATGTTCCTAATATCTTCAAAGAGATGCAACAACTTAGGTACCTTTCTCTACCAAAGAA
>TR119|c0_g1_i1
TGGAGAGGTGAAAGCGGTGAGGTCACCAACAACACTCATCCATGGCGGCTTCTCTCTCAGTTTCCAGGCTATTCTCCTCC
TCATCCTCAGCTACCGCCGTTTCCATAGCTAAGCCATTACTATCTCCCACCGCTTTCACCTCTCCACTCTCTTTCACGCG
CTCTGTTACCTCTCTCTCTCTCAAACTCCGTAACCGCCGCTCCAGCTCATCCTCCATCTCCACCAGATCCTTCGCCACAG
CCGTCTCCGCCACAATTTCTGTTGGAGACAAACTCCCTGATTCTACTCTCTCCTACCTAGATCCCTCCACCGGCGATGTT
AAGACCGTTTCTATTTCATCCCTCACCGCTGGAAAGAAATCAATCCTCTTCGCTGTTCCTGGCGCTTTCACTCCAACCTG
CTCTCAAAAACACGTTCCAGGATTCGTTTCCAATGCTAGCGAACTCAAATCGAAAGGCATCGACGTCATCGCATGTATCT
CAGTGAACGATGCGTTCGTAATGGAAGCGTGGCGGAAGGATCTAGGAATCAACGATGAGGTGATGCTGTTATCTGACGGA
AACGGTGAGTTTACAGGGAAGATAGGTTGCGAAATGGATTTGAGGGACAAACCTGTAGGACTTGGAGTGAGATCTCGAAG
GTACGCGATTCTAGCTGAGGATGGTGTGGTGAAGGTACTAAACCTTGAAGAAGGTGGAGCTTTCACTAACAGCAGCGCAG
AGGATATGCTTAAAGCTCTGTGATGATTCCTATTTCCCCTTTCTCTTGTTTTTTTCTCTTTTTGCTTTTTGCTTCAAGAT
CCAATGGCTCAAAACTACATAATCATCTGATTCGGATCTGTAGGGAATAAGAATCGGACGTTTTGTTCGTGTAAACACTA
TGATGATCAACTGTGACATGCTGTAGCTATCAGAATTCAATGTTGTTATTGTTCATAAGAACATAAAATTGCCACAATTT
GAATCAATCAGTGCATGCAAATAGATGTGAGGTGCTTTGATGAACACTAAATGAAAACACATGAGTTTTGATAAATCTTT
GCTTGATGATGTGTTCATGAACTGGCGTACAAAGTTACAACATG
>TR120|c0_g1_i1
ACCAAGAATTTGATATGGAAGTCAATTGTACGGAAACACCTTTGCTTTCACCAAACAATGGTTCTAATGATCATAAACCG
AAGTCAACCACCGGTTTAGTTTCTACGATGAAATCTAATTTCTTCAAGGATTTACCTCAAAAACTTCGATCCGCAATAGA
TCCTGAAAACCCTTTACATTTAGATGTCTCCAAAGCCAAAGGACTCAAAAAAAGATGAAAGAGAGTACTATGAACGACAA
TTGGCAACACTAGAATCATTTGAGGAAGTCGAATGTCTCTTATCGCAATCAAACGATGGTAATATCGATGAAGAAAGCGA
AGAAGAAGATCGAGTCGAAAGAGCTGCACAAGAGTTAGCTATGCAAATCTCTAATTGGGCTAACATCTTTTTACTTATTC
TCAAGGTTTACGCAACAATAAAGAGTGGATCGATAGCGATTGCAGCCTCTACACTTGACTCTTTACTTGATCTAATGGCG
GGTGGAATACTTTGGTTTACACATTTAGCAATGAAGAATATAAATATCTACAAATACCCAATTGGAAAACTTAGAGTTCA
ACCTGTTGGAATCATCATTTTTGCCGCGGTTATGGCAACTCTAGGGTTCCAAGTGCTTCTTGAGGCAGCTCAACAATTGA
TAAAGAATGAGCCTTCAGATAAAATGAGTCATGAACAATTGGTTTGGTTATATTCAATCATGCTTGGTGCAACCGTTGTT
AAACTTGCCTTGTGGATTAATTGTAAAAGTTCAAGAAATCATATAGTTCGAGCATATGCAAAGGATCATCATTTTGATGT
GGTGACAAATGTTCTTGGGTTGGTCGCTGCTGTTCTTGGAGACGCATATTATTGGTGGATTGACCCATCTGGTGCTATTC
TCTTAGCCATTTACACTATCTCCAATTGGTCAGGCACCGTTATGGAAAATGCAGTCTCTTTGATCGGACAATCAGCTCCT
CCAGAAGTGTTGCAGAAATTGACTTATTTGGTTTTACGACATGGTCTTGATAATATCAAAAGAGTTGATACAGTTCGTGC
TTATACCTTTGGTGTTCTTTACTTTGTCGAGGTGGATATAGAATTACCAGAAGATATGGCATTGAAAGAAGCTCATGCAA
TTGGTGAAGCATTGCAAATAAAGATTGAAGAATTAGCACAAGTTGAAAGAGCTTTTGTTCATCTTGATTTTGAATGTCAT
CATAAGCCTGAACATTCTGTTCTTTCTAGAATCCCTAATGATATATGAAGATTATCCTACATACATATATATATATATAT
ATATATATATAT
>TR121|c0_g1_i1
AATCTCACATTCAAATTAAAGTTCAAAGATATAAACTTTGCTTTAAAAACGTATAATATAAACTGCATATAGATAGAGAC
TTGATGTAATCTTCCATTAAATAAGAAAACCAAAGTACCAAATATATCTAACGTTTTGTTTGATGAACCCCACGAAACAA
AAGCAAAGCAAGTCTTACACAAAATTCAGATCCAAGAAGAAGCAATTTAAAAACGATTTAAACTTTTTCTTACATATTCT
TACTTCTTCTCTTCTTTCTCAGCATCTGCAGCCCTCTTGGCTCTAGCACCTGCATGACGTTTGTTTGTACGCTCTAAACG
GATCTTATCATAAGCCTTGAACGATTTCATCTCGTTGGTTAACTTCACAAGCTCCATTGTTGGCTTCTCCCTAACAATAG
GCATGAAGTCTCCTTGGACTTGTGTTGCGTTAGCTAGCTCCTCTGGTGTAGAATCACCAGCCTTGACTTTACGAGAACGA
CGCGGGAAGACAACCAACTTAGCCTTGTAGGTCTTTAGCCTCTGGACATTGGATTGAAGACCCTCCAATGAACGGTTCTT
GCGGCGGTAATCAACTGAAATACCGATTGTTGGAGCAAGTTTCTTAGGAATAGCAGCAGCCTTAAGCTCTTCAAGAGTGA
AACCTTTTCCAGCTCTGAGTTTCATGTTATACTTAAGAGTCTGACCATGAACAATTGGGCGGAGAGGTCCAGAAGTAGGA
CGAGGGAAGATCTTCACGGCCTTCTTTTGTCTCGCAACTCTTCTCCTGGTTTTCCTGGCAGGTTGATTGAACCATGTCTT
CACATAGTTCTGCCAGTGCTTCCTGAAGTGAGAACTTGGGATGACATTGTTGTGCTTCATTTTCTTACCTTACAGAAGCT
CCTTCCTCCAACGGCTGGGCAGAAAATGCTTAGGGCTTCGAGTGATTTTTTGTGTGAGGTGCA
>TR131|c0_g1_i1
GTTATATATATTAAAGTGAGATTTTCATGAAGCACCAAACATTACAGATCAACAATTCAATAATTTAATATAATTATGAA
ATAATTCAGTAACACACTTAGCCAAAACCCCTCTTAAAACATTTCATCAGGTTTAGCCATTCAAATCCCGAAACCCTAGA
ACGAGCTCGCTCGCCGCTCCTCAGATGAAATCCATCTTCCGTGTGGTTTCTGATCGCCGTCATTCTGGCCGCCGTTACTT
CGCCGATACGGCCGAAGATGCCTACAAATTCGTACGAGATAGAGGCCTCGACCACGCTGTGGAGAGGGAGAAGAACCTCA
GACCACTTCTCAACATCAAGGATCTCGTCATATCAGAGCCTACTAAATCAGTTCCGCTCACGGTTATCACCAACCAGAAA
GATTCCCTGCGAGTCCCTCTCCGTCCGATTGAGTTCGTCCGGATCTACCCCTCTATTTTCCAGGAGTTTCTCCCAGGAGG
AATCGGCGTCCATCCTCACATCAGCCTCATGCCAGAGGTTCTAAACCTCGACGGTGAAGAGAAATTAGTTTACGGAAGTG
AGTCTTACAAGCAAGGATTAGCTGATAGGCTCTTGAAATTGCTTATGATATCTAGAATCAACAAAATTCCTTTAGAAATT
CTCGATTCGTTGAAATGGGATCTAGGTTTACCTCAGGATTACATAGAAACTATGGTACCAGAGTTCCCTGACTATTTTAG
AGTAATCAAAGGGAAATCATCCAGCTCCAATGGCGAACTAGAACTAGTCTGTTGGAGCAATGAGCATGCTATATCTGTAT
TAGAGAAGAAAGCTAAAGCAGCAGCAAAAGGAAAGTACACAAAAGGAACCTCAATTGCTTTCCCTATGAAGTTTTCAAAC
GGTTTTGAAATCGATAAGAAGATGAAGAAATGGATTGACGAATGGCAGAAGCTACCATACATATCTCCATATGAGAATGC
ACTTCATCTATCTGCAACAAGCGACGAATCTGACAAGTGGGCAGCTGCTGTATTGCACGAAATCATGAACCTTTTTGTGT
CGAAAAAGGCTGAGAAAGATACTATTTTGCATCTTGGTTAAGAAAGAAAACAAGACAGGTTCTAAGAAAGAAGATAAGCA
GAAGGCGAAAAGAGGAGAAGTTTGCGAGACTGATACAAAGGTTGAGAATGATGACGTTTCTGGCTCTGAAGTTGAGGATG
AAGGTGAAGAAGATGTTGTTGTTGATGACGAGGAAGATGATGATGAGGTGGATCAAAACCAGAGATTGAAACATGGTCGA
GGAAATTCAAGTCGAAGAGGTGGTAAGAGGAGTTTTGGGAACTCATCTGGTTCAAGGGAGAAGCCAAGATCAAGGCGTGG
TAAGATTAAGTTAATGACAGAGAAGAAGATTCGGATGTATTAGGGACTGAATTTTAGAACTCTGTAGCTTAGATGGGAAA
CCAAGGCTTGTGAAAGAGTTATGTTTTAAATGGTTATGATCCGCCATGACCTGTCAATGGTGATTAGAAAGCTTTTTTTT
TTTTTGGGGAAATCAACAAAATGAAAATGTTGAATATTAAAAAAAAATGAACTGGAAAATGTTATAAAGATGAAAAAATG
AAAATGTTGAATATTAA
>TR134|c0_g1_i1
ATGTTATTTAATCTAAACAAAAAGATATCTCAACATGCAAAGGAATCAACAATCTAAAGTATAAACATTATAATTTCATA
TCCAAAAACCCCAAAAAATTGTGTATTAAAATGAGATTTAAACCCAGAAACTATAGGAACTATAAGACAAACAAGCACAC
ATATAGAAACTATAGGACAAACAAGCACACATATACACAGTCTAATCTTATATCGTAAACCCTATTCATACTGCCTGAAG
CCGTCGCATTCCACGCGATTTTCACCGCCAGCCGTCGCCAAAGTCTGCCAAATCTTCACCGCCAACAGCAGCCGGTTACG
TCTCGATTGTCGCAACCAACAACCACCAGATTCCGACTGGTTTCCGCCGCCAACCGTCGCTGGATTCCGTCCGATTATCG
TCTCCACCAGTTGTTGGCGTCGCCGCCTATTTTTTCTCTTCTATCGTCAATTATAAG
>TR136|c0_g1_i1
TTTTATTTAGAGATAGAGAAAAATGTTGAATTTGAATTATAGATTTATATCACTAAAAACATAGAAATTGAGGTAATGCA
AAGAAACAGTCTGTTTTTTTTCTTTCTTTCTTTCTCTATCTTCTTGCTTCTAATGTCTCAAGCCATGACAAAGATCCAGC
AACTAAGAACTTACTGGGTAATGTCCCTGGTGAAGGTGCTAGATACGTTATCTTCTTCCTCTGCATATCAACTTCCGTCA
CATACACAAACCCAGACACATTGCTTGTTATGATCTGATCTGGTTCTTGAGCGTATGAGACAGCAAGTACAGAATGCAGA
AGATCTCTGTCTTCTATATTTACAGGAGTTATCCTTAATGGATTGGAAACAGGATCAGATCCTATAGGAAGAGCTGATCT
TGGAGCTTGTGGTCCACCTCCTACACGGAACACTTGTAGATCACTGAAACTTGATGTATTAGAATACGGTGAAAGATCTT
TTGATTGCCCATAAAAGTATTCCTGAATCCTAGAACTTCTGGATCTTTGACGAACCTTAGCGTTTCTTGCAACAACTCCA
CCTGACTTGTGAAGTTTCACAACATCAACATTACTTTTGTTTTTTAGTACATCTTTAAGCATACTGAAGAGCTTTTCTTG
ACCCAATACAAGTACAACAGATGCATTGAATGTGTCAATGGCGTGTAGAAGTAACTCATAACCAACACCTTCGATCCATC
CCATTGTGTTAATCACCATTCCAGCTGCTCTAGATTCAGGGTTTCCTGCACATTGTCTCTCCAACATTTGTGCTAGTTCT
TTAACCAGGGATTTGTAGAGCTCAATGTTGTTACTCGGTGTGGCGTGGCCATAGTAGTACACGAGAGCCATGTCAAGAGG
AAATCCTTCAACTGGGTCTACAGGCATTTCAATAGGAGTAGCAGCAATTGTTCCAGGTATTGTAATTGAGCCTTGACCAA
CATCAAGATCCACAAATGTAGGTTTAGAGCCTTGTTTAGCTGCCCAACTTAGAAGCATTTTAGTCAGTGTGCTCTTCCCG
GAGTCTGTTGGCCCGACTACAATGACTCGTGGTCCCTGGGAAGATTCTGCATCAGTAGATGAGGAAGCTTTGGCGCAACG
TCTCCTTGCATCTAGTATAGCATGAACGTTGACATAGCTAACCATAGGTGTCTCATCTGCTGTATAGTCAGTTTCCGTAA
CACCATCTATTTCGATTGTAGCTCCATACCAGGTGAAAACCGCAAATTTGAGGCGTGGAGGGAACGTACGCCATATCTCA
GGAGGCAATTCAGAGCCGAATATCTCAGCCGTCCCATTTACCACACGGAGTCTAAGAGGTTCTTCAGAGACTTCAATCCT
AAGCTCGCTTTCCCTTTCCAATTTCACTTGCTTGAAAGGAGAACCAGATCCCGCTACTGCACCACCCATCGGCGGTTGAT
TCATCGACGGACCACCGTAAGCCATGATTCACACTCAGAACAAAAGATAACCGATTCACCAACTTAAAAGGAGCTCTCTC
TATTAATTTCGCGGGAACTCCTCATTGCTCCTCTACTTCATTCAATGGCAAAAGACTAACCAAGTTTCTCGCAAAACAAA
GGGCAAACAGTGAGAAGACTGGGACGAAAGTGGAGGAAGAATCGGCGAGACAATGGAGCTCCGACGGCGAGTAAGAGGAG
GAGGAAATACGAGTGACG
>TR139|c0_g1_i1
AGATAACATCATAGGTAAAGGCGGAGCTGGAATTGTCTACAAAGGGTTAACACCTAAAGGTGACTTAATTGCAGTCAAAA
GATTAGCAACAATGTCTCGTGGATCTTCTCATGATCATGGATTCAACGCAGAGATTCAAACCTTAGGTAGAATCCGACAC
AGATACATTGTGAAACTACTCGGGTTTTGCTCAAACCACGAGACGAATCTTCTCGTGTATGAGTACATGCCCAATGGTAG
CCTTGGAGAGCTTATTCATGGAAAAAAAGGAGGTCATTTACATTGGGATACACGTTACAAGATAGCTCTTGAAGCAGCTA
AAGGATTATGTTATCTTCACCATGATTGTTCGCCATTGATAATTCACAGAGATGTTAAATCCAACAACATTTTACTCGAT
TCTAACTTCGAAGCTCATGTCGCTGATTTCGGTCTCGCTAAGTTCTTACAAGATTCCGGTACTTCTGAATGCATGTCCGC
CATTGCCGGTTCCTATGGCTACATAGCTCCAGGTAAAAACTCCATTGACATTTCGTCGAACACTTGGTGGGTGTCGAGAT
TCGAACTTTAGTACACTAACATTTCGTCGAACACTTGGTGGGTGTCGAGATTCGAACTTTAGTACACTAACATTTCGTCG
AACACTTGGTGG
>TR141|c0_g1_i1
GTATGAACTGTAAATTATTAACTATGCGATCAAAATACTAAAGCGATTTACCGATTTATTAAGTACGCAACTTAGTCACT
TACCATATATATTAACAAGTGAAGAGTGCAGACAAAAGTAGAAGCAAACATATATCTTCTACAAATACATGATGAGTCCA
GTGACTGACACGTGGTAACCTCTATACACATATTCTAACTGGGACAATCTTTGCCTTCTTCTAGACTCCAATAGAAGATA
GAGCATTCCTTGCCCCAAGCCTTCTCTTACGCAGACGCTCTGCAATGATGAATGCAAGCTCCAAAGACTGAGAAGCATTG
AGCCTAGGATCACAGTGTGTGTGGTAGCGTGAGCTTAGATCATTGTAAGTTATGGTACGTGAACCTCCAACGCACTCTGT
TACGTTTTGGCCCGTCATCTCTAGATGAACCCCACCGGGAAAGCTCCCTTCTTGATCATGCACATCGAAGAAAGCTCTCA
ACTCCGCCCTTATTGAGTCAAAAGAACGAGTTTTGAGTCCACATGGAGCCTGGATAGTGTTTCCGTGCATAGGATCACTA
ACCCAAGTCACGATCTGACCAGCTCCACGTACTGCTCTGATCAAATGGGGAAGCTTGACTCGCATATTCTCAGCTCCCAT
TCTTGCTATAACCGTAATTCTTCCAGGCTTGTTCTGAGGGTTTAGTATCTCTATTAGCCGAACCAGTTCATCAGGGACCA
TTTTATCACTCACCTTGATTCCAAGGGGATTGGCGATTCCTCTCAAAAACTCAACATGTGCACCATCGAGTTGGCGAGTT
CGTTCCCCAACCCAAAGCATGTGTGCAGAACAATCATAGTAAAGTCCAGATGTTGAATCTTCTCTAGTGAGTGCTTGCTC
ATACGGCAGTAGCAAGCATTCATGGGATGTCCAAAAGTCAGTAGTAGTCATGATGTGTGCATTCGCAAGTCCAGCCGCAC
CCATGAATCCTAAAGCCTCATCAACTCGATTGGCAAGTTCACGGTACCTGTCACCCTGCTCACTATGTTGGCTGAAATCA
AGATTCCATTGGCTAACTCTCTGCATTGCTGCATAGCCTCCGGTTGCAAATGCTCTTAAGAGATTCAACGTAGCCACAGA
TTGTGTATAGGCTCTAACCATCCGATGAGGATCAGGAATCCTCGATTTCTCGTCAAAAGCGTCACCGTTTACGTTATCTC
CTCGGTAACTCGGTAGTTTCACGCCGTCTTTCTCCTCGAAAGGATCCGATCTTGGCTTGGCAAACTGACCAGCCATTCTT
CCCACCTTGATTACAGGCATCTGACCACCGAACATGAGAACGACTCCCATCTGAAGAAGAACTCTGAAGGTATCCCTAAT
GTTATTGGCGTTGAATTCCTTGAAACTCTCAGCACAATCACCGCCTTGGAGCATGAAGGCGTTACCCATGGCGGCTTGAC
CTAGCTTCTCCTCCAGCTTCCTTGCCTCGCCAGCAAAAACTATCGGAGGAAAAGAGGAAAGCGTCTGAAGAACCGATTCG
AGATCATTCTGATCTGGATATTCCGGCAGCTGTAACGCTTTCATTGATTTCCAGCTGTCGAGGCTCCATCTTGTAGGAGC
CGATGCAGAAGCAGAGGCAGAGGTCGATTGGGAAGATTTCTTGGCGTTGATTTGGGAGAAAGAGGTGCGACGGAGGAGGG
AGGGGCGATAGGGCAGGAAGAACTTAGTCGGCAGAGGAGAAGAAGCGTTGAGAGTCGCCATGGGTGAAAGTGCAACCTGC
AGGATAGAGTTGTAATCAGTGACGATGTTATTTGGTTGGCATCACCAAATCTGTGCCACTCAATAATTTATATAAACTGA
AATAAAATAATTTCTAACAAAATATATTTTTGTACCTTCTTGAATTTGTGTCTAACCAGAGTCACAAAGTGGTTTCCCTC
TGACTTTTTGGTAT
>TR142|c0_g1_i1
TCTGAAGGAAGATTGCACCAAACGAAAATGAATAATAATAATCTGGGATATTGTTAACACAAACACTAGGATAGAAAAAG
AAAACACTTCCAAATCGACAGATATAAATAAGCACGCAAACATAAAAACTACAACTTCGTAGGAATTACTAAGTACGAGC
AGCATCCGGAGTGCCTGAAAGCAACTTATTGAGAAACTAACAAAAGAAAGATTCCAACGTAGGTTGACCTCCTGGTCAAG
CCGCCCCTGAAGTGGCATTAAGGCGGAAAGAGGAGGTATCAAGGTCAGGGACAAAACCACATGGTGGTCTTTGTTCCTCA
ATCACTGTTGTTGAGCTTGCCTAGCGCTTCCATATACCCCACCATAGCCAGCTTGTCCGTTTCCTTGGTGATTTGGATAG
CCTCCAGATCCATCTGAGGCATCAGCATAGCCACCATGGCTGTTAGGAATACTTCCAGCCCGCCCACCAACGGCACCATA
GTTAGACGGGTTGCCATACGAGGAATCACTTCCACCGTAACCATAACCTTGACTGCCATACCCAGCAGACGCACCGGCTT
GAACCATCACTGCAGAACCAGGACCAGAACCACCCCACGGAGCAGCATTTCCATATCCAACATTACCATAACCGGATGGT
GCTTGAGCTCCCCATGAACTTCTTGGACCACTTCCAAACCCAGCGGCAGGGACACCAGGATTTCCATACGGTGCACCAGC
TGGATTTCCATATCCTCCAAAACCCCCATAACCTACGCCGTTGCTTCCATAACCATAGCCAGTACCATACCCAGAAGCAC
CATAAGGGGGATAACCACTTCCAGTGTTTTGGGGTTGCATGTATCGATTAGAATCCACACGACCCTCATAACCATTTCCA
CCAGAACCACCATATACCTGAAAACCTCCAGCGCCACCACTGCCTCGGCCACCACTGGCCACACCAGGATTAGCATCTTT
GGGAAGAGCTCGTTTTACTTCTACTTGTTTACCATTCAAATCGTGGAAAGTTTTGTGCAAAACTCGGTCAACAGAATCTT
CTGACTCAAAAGAAATAAATCCAAATCCACGAGGGCGTTGTGTGGTCTGATCAATCATAATGACTGCATCGCTTACAGGA
CCATAAGTTTCAAAGTAAGCCCGAAATTCCTCTACTGTTAATGCAGGAGGCAAACCTCCAACGAATATCTTCTTAGTCCG
GACGTTTGTGCCGCTATCAAAATTCCTAGAAGCATTAAAATTCCCTGATCTCCCAGCAGGACTCTGCTCTTCTCTAGACA
TTGCTCTCTTCACATCAACATCTCTATTATCGATATGGTGCTTATCCTGAAGAACCCTGTCAATAACAGTGGGATCCGAG
AATGCGACAAACCCAAACCCCCTAGGTCTACCTGTAGCCTTCTCTCGCATCACCGTCACTTGCAAAATCTCTCCATAATT
GCTAAAGTACTCCCTTAGCACGTTATCGTCGGTATCCCATGAAATCCCGCCGATAAACAACTTTCCTTGATCTGATTCCA
TCGTAACGCTTTTTATCTCTCCACCCTCGTTACCAACCAAAACCCTAGATTCAACACCGACAAATCCCCGGTGAATGAGA
GAAAAAAGCAGCGGTGAATTTCAGTGTCCCAAGAAAATTAGGGTTTCGGGTTCGTGAAATTGGGT
>TR143|c0_g1_i1
CACAAAATGAGAGAATGGAATCATTACTTCCATTTCTTGAACTTACCTCCTCCGAACATTCCATGTTTCCCATGCTTGAA
TTTACCATGCTTGAACTTACCCTGACCATAACCGTGGCCATAAGCACCGTGGCCGTATGCACCATGACCGTATGCACCAT
GACCGTAAGGGCGGTGAGAGCTATGAGCTACTTGGTGAGCTCCATAGGCAGCTGCAACACCTGCAATCATACCACCAATT
CCACCTCCATGTCCTGAGTGATGAGGAGGAGG
>TR145|c0_g1_i1
AGCAGTAGGAGCTCGAAAGAGTGACTGCGTACCTTTTGTATAATGGGTCAGCGACTTACTGTTCGTGGCAAGCTTAACCG
TATAGGGGAGGCGAAGGGAAACCGAGTCTGATAAGGGCGCATAGTCGCGGGCAGTAGACCCGAAACCGGGTGATCTAGTC
ATGGCCAGGGTGAAGGTGCCGTAACAGGTACTGGAGGCCCGAACCCACGTCTGTTGCAAAAGACGGGGATGAGCTGTGAT
TAGGAGTGAAAAGCT
>TR150|c0_g1_i1
TCTTTACTTTTTTGTATTTTACCACTCATAATTCTTCTTAATAATAATTTTTACTTTTTTATATTATATAGTTCAATACG
GATAAATATATTATATAACTATTACTAAGAAGAAGTGAGCATATTAAGGAGATAAACTCTAGTCTTGATCATTTTCTTAT
ACACACTCTCTATCTCTTTCTCTGTTTCTTCAATCTCTTCCTCTGTTTCCTTCAACTTCTTTAAACTCATCTCATATCTC
TCCTCTTTCTCCTCTTCTTCTTCTTGATTCCTCCATTGAAACAACATCTTCCACACCAATCTTCTACCTCCATCTCCACT
TCTCCTTCTCTGGTCTCTCACTACATCCAACAACAACCAAACCATAACTTCAAAACTCTGTTCTTCAACTTGTTTCATCA
AGCTTTCTTCTCCAGAATCTCTTCTCTTCTTCTTCTTTTTCTTACTCTCCTCTGTTTTCTTCAATTCTCTAAACACCCTT
TTGCTCAATTCTCTCCTTTTCCATACATAAGCATCAATCTCACTCTGTTCTTGATCTTCTCCTCTTTTGCTTCTCCTTCT
TAAGTTTGATTCAAGCTCTCTAACTTGCTCTTTTACCTCCATTAACACATCTCTCGTTATCCTACAGATGTCAAGAGTCT
TGAGAAACCCATCAGAAACATCTTCTAAATCAGTAAAAGCTTCTTGAGACGACATCGTTTGAAAACAGAGGAACTCGTTG
ACAACATCATATAAATTGTTTAAAATTCCCAGTTTCCGACACAAAGAAGAAGAAGAAGAAGTGTTTGGTGTTTGTTTTAG
TAGAAAGAGATGATTTTGGATGGATTTAGTTAGAGGATGAGTATCTTGAGGCCAGCTTGCTGAGCGTACGTGTGTACCAG
AGGTATAAGAAGCAGCAGCCATGGCTGAAATCCTACTTTACAACAATAATAGATCGGTGTGTATATATATGTGGAATATT
AAATTTGCGTGCACGTAGAGG
>TR162|c0_g1_i1
AATCATTACAAACGTGTTGCATCTGCTGAATCATTCCAGGTCCAAGCTGCCTGATTGAAACCTTCATACCCGTTCCTTGA
CAGCCACCACATTTCATCGAAGCTCCAGATTTTGAACCCTTTCTGCAATCATATGACAGAATTAAGCATTTCAGATTCAA
AATGGTGAACAGTTCAACAGCTACCATCTCCTCAAATGTGAAAGATTTAAAAGACGAGAAAACAGCATATCAGAGAGACA
ATGTTTGATAACCCTCACACTATACGCTTGCCAAGGTCGGTTATGAAACTTGGTGACACAGAACAAAAGAAAACACAACT
GTGAAAGAGTGAAGTAGTAAGTTAGATCCTAACCCGTTACACTTTGAGCACAAAGCATTCCTAGAAAGTGAGAGCTTCTT
CTTTGTT
>TR163|c0_g1_i1
TTCACCAAATTATAAATTAATACCCAACTATCACAACAACTAATTTAATCTCTAATTTGGTATATGTAACATAAATAAAT
CTCCAACTTGTTAAAATGTAGAAATCGATATCCACAATGTTTGTTACATCCGGTTAAATTCATGCATCAAGTCATTACCA
AAACTGTTTTGAATTATTACAACGACGATTTTGGTAATGATTTGGTGGTTGAATTTAACGGATGTAATGTCATTGATATC
GATTTTCCACATTTTAAAAACTTATTTTATTTAACTATATGTAACAAATTGAGTATATAATTAGTTGTTACACGATTTTT
TTTAGTTATTTTTCCTAATATTAACGCAGATGACTTACTGGTTTGAGTGTGTGGGAGGTAAGAATCTGAAGTTTCCCGTC
CTTACTCAAAGCAGGCTTTCCAGCTTTATCCCTCTTTACCATATCCTCTGCGTTGCCGTGATCAGCAGTCACGACGTATA
TACCTTTCACCTGCTCGACAG
>TR164|c0_g1_i1
AGAACCATGAAACAAAATTTTGAAAAAAAATGAATAGTAACTCTTCATATTGAAGAAAAGAAGTGTTCTTAGAGTATAAT
TCTTTATTTTGTTCTTCATGAAGAATGAAAGACTATTGAAGATGCCTAACTTCTGGTATATATAAAGGTTATATATCATT
AATCACATGTCAATCCCTAATTTTGGTCTAATCTCCAGGCTAATTCTCCAATTTTTCTGACTAAATTCAAGTTTTAACAC
ACACAAAAAGTAAACAAAACTTGAAATCTTTCTCTAAATCAACCTAAGCAAAACTAGACAGCTTGATCTCAAATTCAGCA
ATTGTAGCATCCATAATCACAGAAATGAGAAAAATGTTTTGATTGGATATAAGATAACATTACCTTGAATTCAAGACATC
AATGGCTGAACAGAGACATTGTTAAGTCTCTCAAGAGCTAAGATCAAAGCTTGAGTTCCTAAATCACCTTCACCATGTGC
TTTCAACGATACATAAAGCTGTTGAGCAAGTGCTAATCCAGGTAAAGCTAATCCCATTCTTTCACATTCTTTTAAACAAA
TCCCTAAATCTTTCACAAAATGATTAACATAGAATCCTGGATTCAAATCTCTCCTCAGAATTCTATCTCCATATAAATCA
ATCGATTTAGAACCAGCAGCTCCTGTTGCTATAGCTTCTAGAAACTTCTTAACATCAAGACCAGCTTTATGTGCATAAAT
TATCCCTTCTACTAAACCTAACATTGTTGAAGCTATCGTTATCTGATTCGCTAATTTCGCGAATTGACCTTTCCCACTAC
CTCCCATGTAATTCACTTTTCCCATTAATGAAAACAAAGGATCTAACCGTTTCACGACGCTCTCATCTCCTCCAGCGAAG
ATCGCTAACTTACCGTTCTTAGCTCCGAGATCTCCGCCTGAAACTGGAGCATCAATCGAGAAGCAATTCACGGAGGTTGC
AGATCTAGCTATCTCCTCAGCTAAAGAAGGCTCTGAGGTAGTCATATCAACAAGAACACCACCTGGATTTAGACCAGATA
AAGCGCCGGAGGTTGAATCGAGAAGTACAGATCTAACATCGGAAGGATAACCAACGATGGTGAAAACGACATCGGATTGC
GCCGCGACTGAATTTGGTGAGTCTGCTAGCTTAGCGCCCATGTCAATTAGTGTTTGAGCTTTAGCGATCGTTCGATTGAA
GACTGTAACAGTGAATCCAGCTCTGATTAGGTGTCCACACATCGATCTTCCCATAACTCCGGTTCCGATCCATCCAATTC
GAGTGTTGGATGGAGTAATCGGATCAGAAGAGACGGGTACGGAGGCCATTGATCGGAAAAAGGAGGAGAGAGAAAGAGTA
CGCCGGT
>TR171|c0_g1_i1
TACCAGCAGAGTAGAGTCTTGAACTCCTTACTAGGATGCAACTGAGTGACAGAGCCTGCAAGAGATTAACTTCTCAAAAA
CGATTCTACAAGAACTGAAACTGATCATCATAAGGCTAATATCAATTCACAAATCATTATCATAAGAGAGGGAAGACATT
AAAAATTCTATATCTAGATTCTAATAGTGATTTGATATAGATTCTTTAGCAGATAGCTTGAGAAATTATGGTTGAGATAA
CCAATTTTTGCAATTTTGTTTCAAATTGGTAGCTTAAACAAGTACACAGACAAACCCAATGCTACAAAGAATCAGTCTGC
TAGAGTTTACTTCTCCAAAACAATTCTTACATGAACTGAAACTCATAAAGGCTAATATCAATTCACAGATCAGTATTATG
AACGAGGAGATACAGCTAAAATTAGATATAGATTCTAGATTTAAATAGTGTTATTGATATAGATTCTTAGTAAATAGCTT
TAGAGACCATGGCTTACATCAATCAATTTCG
>TR174|c0_g1_i1
ATAATTCTTTCATTTCAATTCTCAAAGCTTTTTGTTGAAATACATGTGGAAGAAATCGACAGAGATGAGAAACGGCTTTG
CTTATACTTTGCCACTTCGTCCTCAAATCACGAGACCTAAAGAGCGTGGTTAACCTATACGAATGGCTCTTATTAAACCA
CGTGTCAGAAGATCAGTGGATCGACTTTATCGCTCTAATATAACCGCGTGACACCTACAAACACAACATTTAAGTTTAAC
TACTTAATTAATAATATACCACGTAGGCACGTATTGTTTCTTTGATGACGGAGCCGTTAATACACGTGGCGCGTGGAAAC
GAGGAGGTCGGTAATGGAGAAGCCGTTATCTATGACGGCGTCAAATATCGGTATTAATGAAATGTTTTTATATTGTGGTT
TTTCTCTATGTGTCGCTCTAGTTAAGGAGCTAAGCAACCGTGCAGGTTTGGATCCGAAGCAACCAACGGTTCAGATTAAG
AAATTGTTTTCAACGGCTGAGATTGAGTATCAATTTCGTCTTTGTAGTTTTTAGAGGCTTCTTCGAGATCTTTCTTGTTG
AGAGGTGGAAAGAAGCGCTTTGTATACTGTGGTTGTTTATTTGTTGGCTATACGCTTGGATCTGTGAGAATTGATCGGAA
ACTATGGCGGAGGAACATAAGCATGAGGAATCTGTGGTTACCTCGGAGCCGGCGGTAGAGGTTGTAGAGAGGGAATCGTT
GATGGACAAAATATCTGAGAAGATTCATCACAAAGGTGGCTCGTCTTCGTCTTCATCTTCATCGTCGTCTGACGATGAGG
ACGATAAGAAGTCTAAGTCTCTTAAGTCGAAGGTTTATCGTTTGTTCGGAAGGGAGAAGCCTGTGCATAAGGTTCTTGGC
GGCGGTAAACAGGCTGATATCTTTATGTGGAAGAACAAGAAGACTTCAGCTGGTGTACTTGGTGGTGCTACAGCAGCCTG
GGTGCTGTTCGAACTAATGGAGTATCACCTTCTCACTCTGCTATGTCACGTTTCAATTGGTGTTCTTGCTGTGCTGTTTC
TATGGTCTAATGCCACCATGTTCATTAACAAGTCTCCACCAAAAATTCCTGAAATTCATATCCCTGAAGAACCGCTTCTT
CAGCTTGCTTCTGGACTCAGAATCGAGATCAACCGTGGCTTCTCTTGCCTTCGTGAGATTGCATCTGGACGCGATATCAA
GAAATTCCTCTCTGCCATTGTCGGCTTCTGGTTTCTATCAATCTTGGGTGGCTGCTGTAATTTCTTGACATTGGCATACA
TAGCTGTGGTTCTGCTTTTCACTGTTCCCCTTGTCTACGACAAGTACGAAGATCAAGTGGACTCATACGGTGAGAAAGCA
ATGATAGAGTTGAAGAAGTGGTACGCAGAGTTCGACGCTAAGGTATTAAGCAAAATCCCAAGGGGACCGTTAAAGGCTAA
GAAGAAGGATTAGGTTTCTTTTGCACAGCCGCAGAAAAAGCTAATGCAAATGAAAATGGTTTGTGTTGTGAAATGTTGTT
CTAAAGTTATGTGTTAGATGATCACTTCTTATCCATCTTTTACTTTCTGTTAAATACTTACCGTGTTTTTTTTGTTTTTG
TTACGTGATTTCGGTATTGTGAGATGAGAACAGAACATGTAGTTGCTCTCTTGTACTGTCTTTATATGTATTCAATGTCT
TCATATACAGGTTATGTGTATTTGTATCACCTAATGAAAGAACAGCAGAGTTGTTATCTGTTTCTTCTGTATTAAGCCTA
CTTATGTATAAGTTGGATTTGTAGAGTATTCA
>TR182|c0_g1_i1
GAGAAAGAGATAGCTCATGAGCGGGTAATAATTAAAACAACTTGTAAGAAAAATAAAAGACGTGGAAAAATGCAATCGGC
GAAGCAAAAGCTAAGCGATATGGCTAGTACGGCCAAGGAGAAGTTGATAATTTGTCAAGCAAAAGCCGATGAGAAGGCGG
AAAAGGCAATGGCACGAACCAAAGAAGAGAAAGAGATAGCTCATGAGCGAAGAAAGGCGAAGGAAGCGGAGGCTAAGATG
GATATGCACATAGCTAAGGCGGGTCATGCCGAGGAGAAGCTTATGGCTAAACAAGCTCATCACCATCTTTCTTATGACCA
TGGTCATGTTCCTCACGCGCCGGTGATGGGGTATGGTTCACGGCAGAATCCTCCTGGTGTTACCTCCGTCCCTCAGGTAT
ATCCACCGGCGGGGAATCATCACACACACGGAAACCACATGCTTTAGTTTTTTTTTTTTTTTTTTGTTGAATAACATCTT
TTGTAATCTTTAATTATTGTGGGGTGTTACCTCCGTCCCTCAGGT
>TR195|c0_g1_i1
GTGGCTCTAAACCTTGGAAGAAGAAGAAGACGGAGGAGTGTAAGAAGAGAAATGGTGAATAAACCTTGGAAGATAATTCC
AAGGCCACTTCTTGAAACCGTTCTCAATAACCATGTCCAGCGCCACCGTGTTCCTCAGCCGCTAATCCTCCATGGTCCTC
GTGGCGTCGGCAAAACTACCCTAATTCTTAACCGTCTTCTAGGAGAATGGAACAAAGGTCCTCATCTCGCTGGGTATGTA
GATTTTGCGCAATCGGTGACGGATCATCATCCGGATCACCACCAGTCATATCCATGGGCATCTTGGACCAGTTGTGAGCC
TCCATTATTGTCCAATTGCAAAATCCAGCTTGAGAGTTGCCTTGAATCTATGAGTCACAGAGCTATCAAGCTTGGGACTA
TAAGCTCGCAGCAGATATTCACTACCATGAACAAATGGTATCGTCTTAATACCGCACTCCGCCGTATACTTCAGGGTTTT
AACATATCCGTCTCCGATAAGGTATCCATTTCAGTTCTCTGGGAAAGGGCAGTGTATGCGCTATCTGTTCGACAAAATGC
CTCTGAGATTGATGGATTGCTCGAATTGGAAGGAAATGGTAATAGCTTGTCTGTGGAAGAGGCTTCGTATTATCGAGAGT
CTGCCTTTGCATTGAGATTGGCCAAAGAGGTAATTAGTATGCATCAAGGTTGGAAAGCCAATGCCATTGCCCATCTAAAT
CGAACTAGTGGGTTTTCAAGAACATTAGCAAATTCATTTACTGACTGGCCATTGCTACTGCTCGAGTTGTTGTCACAATC
TGCAGAGATTGGTTTTTTCCAGCCTAAGCTGGTCTTAAACAACATTGAAGTCTTAAAGAATGCTATTCAGACAGATGATT
CAACAATCTCTGCGCCAATCTACCATGATAATCTTTTATGGAGAATAATAGCTCTAGGCGCAAATGAACGCTGTTTACCT
GTCCTATTTGTGACTTCAGATAGCTACTACTCATATCAAGCCTATGTTGACTTCGGGTTTCCGGATATTTTCATCTCTCG
TGAGACCTTTGGGTGGTCTCCTCAAGAAGCCAAATTACACATGGTTCCTGATTACTTCAGTGCTTCGGAGTGGACTATCA
TTGCTGATGTTCTTGGTGCCAATTCTCGGCATCTATTTGAGCTTTATGCACTTAAGCAAAGTAATCATTACCAAAGTTTG
ATGGGGCACAAAGCGGGTACATTTGAAGATATTGTGGATGCATACCTGGCATATTTACAAGTTGCTGTGGTAAATCCTGC
CATGGAAAAAGCTCTGTTGCGGCTTCAACAGTATGCCACTGATGCACGAAATGGAAGCATTCCGGATGAAAAATTACGTT
TTGGTGCTCCATGGAGACATCCTCCGCGTACTGAGAATCCTACTCTATGCTCTGAGTGGGCTAAAATTCAGCTGATGGAT
TTCGTCCAAGCTCTTGTGAATACAGAATTCGGGGTTAATTATCTGGGTGACTATAGCCTTGAGATCTTTGAAGACCCTTC
CGCAATGGCAATGGTGGAGGTTGGGTTACTGTATACTCAGCGAGATCCAGCTTTTTTCCGTCCTGTATCTAAAGGCATCA
AAAGATGCCTAGTTAGATGGCTCATCCAAGAACGGATGCAGATGAGTTACTGGAACTCAACCAAATATTGGTGGCAGAGA
ATCATTCGTGGTCGTTACTACAAACACTTAATGCTTGGCTACAGAACATAGGCAGTTTCCCACAGGTTTTGCTTTTGCTT
TCACAAAAACGTTGATGAATTTGTAGTATCTTGTGCTCATAAACACAAAGTAGGCGTTTTTTACATCGTCTTCCAGATCT
GACTGTTAGCAACGTCGGAGGACAAGACCTCCGGTGGAAGAATACACTGCCATGAAACCGGCTTTTGTTCAGACTCTGTA
TATAAGAGCATCATGTAGCTCTTCAAAATTATAAAGTCAAAAAAATACTTTAAATTATTCATTACATTCTCTACCTTTTT
CCAAGACAGAAAAAAAAAATCAAATAAATCTTT
>TR202|c0_g1_i1
AAAATGATATAGGAAAGGTTAGGTAAGTCGTTTCCTTTGTTGTTCTTCCTGCATCTACGCCGCTCTTTCTCTCTCTCTCT
AAACACCGTCTTCATCTCCAGTAACTCCAGCCAAACAAAGCTTCTTCGATCTTCTTCATCTCTAAAAGAAGACAAAAGCA
ATGGCCAGCAAATCTGGAAGTGAGCGCAGAGAACCGCCTAACGAACAAGCTGTTCTGAACATGTATGAAGCCATGAGATC
AGAACTGAGTCAAATCTACTCCAACATAACCGAACTCGAGATGCAAGTGAGCGAACACTCTTTGGTTATCAACGCTATTC
AGCCTCTTGACCAATCAAGGAAGTGCTTTCGCATGATAGGAGGCGTTCTCGTTGAGAGAACCATCAAAGAGGTACTCCCA
GCCGTTCAACGCAACAAAGAAGGGCTAGAAGAAGTAGTCAAGAAGCTATACGAGACACTACAAAAGAAAAAGAAAGATCT
CTCAGACTTTGAAGCAAAGTACAAAATCAGGATAAGGAAGCAAGAGGATTCCAAGGAAGAAGGTAACAAAAAGGAAGGTA
ATGCTCAAGGTGTTCTTGTTGGAGCTGCGAGCTCAAGTCAGTAAGTCCCAACTCTTTTTTCGTTGTATCCTTTGCTTATC
TATTAAAAGCCATGACCTTTCTAGAAAAAACTCGGATGTTTTGAATGTCACAGAAACAGTAGAACGGAGAATTGCGACCT
ACAGATTATACATTATATTCGAGTTTTTGAACCACACTAACAAAACATAACCTTAGAACATTTTACAGCTTTGATTACAG
ATAGACTTTTAACAAAAAGAGGTTCTTGACAACTTTCTGAAGCTAGTGATATTCAGCCTTCTCATATATCAGCCTTCTCG
TTGAGCCTAGCCGCTGCGGTTACAGAGGACGCCACACCACCAGGGTGCGTAGACAACTTCGGGTTATTCCTCAGCTCCGC
ACACACCACTCCCTCCGCGTCCTGCCTCGTAGCCGCCTTGTCCGCCGGTAGCTTTCTCGTCGCATCCGCTAAGACATCTC
CGAGCTTGATTTTATCTTCATCACGTTCTATACTAGCGTTGTGGATAGCAGCGGATTGAGCAGACGCAGCGATCCCACCG
GGAGCGATCACATTAGTACCAGAGGCTCTAACCTCTGCAGCTTGAATAGCTGCTGCATCACTTTGGTCCACAGGTTTGTT
ACCAGCAACCTGCACAGTTGCTTCTAATGCTTCACCTATTGTTATAGCACTTTGCAAATTCAGCCCTACAGTCTCTGCAT
CCGTTGCAGTCGCAGTAGCCACCGGTCTTGCCTCAACGTATTGCCCCACGACCTGTCCACCAACGAACTCTGTTGTGACA
CGTGCACCAGGGACATCTGTCTGCGCCACCGTGACACCTCGTTCAGCAGCGAGGTCAGTTGTGTCTCCTTGATGAACAAA
GCCACTTCTTTTATTAGCTGTGGCTGCAGACTGCATAGCTGCAGCCGCACCGCCTTTTTGAGTGTGTCCCAATACACGTG
TCTCAGCAGCTTGCATCATGTTAGCATCTTCCGGCGTGATGGGTTTATCAGCGATTTCACCGGAAACTTCAAAAACGTCG
CCGTATTTGACTGGCTCTTGTAGCCTATCTGGTTGCTCTTGACTCATCTCTATTGTTTTGTGATCACAAACTTGGAACCC
CTATCCCAATACACGTGTCTCAGCAG
>TR207|c0_g1_i1
ACGAGAATTTGACGATGAAGAAGAATGAAAGAAAACTACGTTGATGAAGATTCCACTCTCTCACAAAATTTTTAATTAAT
TCGATTTATTTTATTTCCCCCCCCCCCCTAATTTCTTTTTATACAGCCCATCAACGTGGTACTTCAGTGTTCTTCTCCTT
CCCGTTATACTTAACCTTGAAAATTCCTTACAAAAAGATTGAATAAGAACTGGAATTTAGGGATTTGGGAATAGAAATCA
AGAAGCTGGGTAGTGATTAAATTCGAAACTAAATGGGAACTGCACCAGCTCAGATTCCAACGAGCTTTGGTCATGAGCTT
AGGGCTTGTCTCCGTTGCCGTCTCGTCAAGACTTATGACCAGTTTAGGGATGCTGGATGTGAGAACTGTCCTTTCTTCAA
GATGGAAGATGATCATGAGCGTATTGTGGAGGTTACTACACCTAATTTCAATGGTATAATCTCAGTAATGGATCCAAGTA
GAAGCTGGGCTGCAAGATGGTTAAGAATCGTGTTACAGGGAAGTTTGCTCCTGGTTGCTATACTCTTGCTGTTTCAGAAC
CACTTCCAGAAGAAATGCAGCATTTATGCCAAGAAGAGCGTGTACAATATGTTCCTCCTAAACGGATTTGAAGCTAAGAT
CTATATGAAGAACAAAAGAAGTTAGAGATAAAGAACAAGACTTTTAAGTGTTGTAAAATTATAAGCTGCTTTTGATCTTT
TCAATCTTGTGATGGAATTAATATTATGTAGGTTTTTAACATATATATTATATTTCGTTTAACTTTGTCTACTTCCTCTT
AATTTA
>TR219|c0_g1_i1
CTATAAAATAAAAGAAGAAGAAACACAAATTACACAATGCTATCAAATAACTTTGTGTGTTCGACACTTTCTCTAGATTT
AGTATGTTATCATTCATCAATATTTTTCTAACGCTTTAACCTTCCTCTACGCATTATTTAATGTTATTGTATTCGAACCA
ACAAAGTGAAAAGAAAAAAGTACATAGTGATTTTGTATGATGAGTATAGTCTCGGTCAGGTTTGGTCCGGTTCAGCCCGG
TTCGGTTCTCTCACAATTTGGGTTGACCACATCCCTTAAATGAACCATAAAGTGGTTGAGACTTTCTGAAACCAACAATG
TCGTCGATTTCAACAGATGTTGCTGTGACTTCTTCTTTGTCTTTTCCAATTTCTTTTAAATGGTGACTTCCGTAAACTCT
TATGCTCAGTGATTTCTTTCGTGCTGCTCCTATCTTTATGTATTCCTCGAAGAACTCTATCAGCTCTTGCTTCTGAAGCT
GCCTTAGAGCGTTGACCTCTGCTTCTTTACGGTTGAATTTGAGTGTTCCGGTTTGAATTTCTCGCCAGTAGAATCGGGAT
TCCTCCTTCAAGTTCTTGTGTTTTTCAAGTTTCATGTCGATCAAAGCTGTTACATTGCTCTTGAATTCTTCGTCACTCAT
TTCTTGAAGTTTGCTTTCGAAGTTCTTGAGTAATAACTCCACCCTCGAATCGATATGTCCAGGGCCCTTAACTGAGGACT
GGATAATGAACTGCACACCGTATACACCAGAATCGTTCCTCTGAGCAAGAGCAGTGATGTAACCAAGTTGTTCAACGGTT
CTAAGTTGGTGAAAGGTAGCTTGCTTTGCAATGAGACCAAAAAGCTGGAGTTTAACATTCAAAGCAAAATCATCTCTATG
AACCTGAATATAGTGCACGAGAGCAGAATTTTCATCACTTGGGTTTGAACCTTCTTGATGATAGAAGTATTTCATTCCTT
TTCCGAGCTTTACAACCCTATTTGTGAGGTGCTGGGATGGAAATAAGGGTCGACATATTGGTTTTGGATCATTAAAAAGA
ACATCTTCCACATGCTTGACCATTGATTCAGCTTCACTACTCTCAACATTTCCTGCTATATAACACTCAAGAAAAGTCCT
TGACAACAACATTGGGACAAACTTAGTTACGTCTTCAGCTTCTAAGTGAGAAAGGACATCTAGTTCCTCAGTCCAAGGCC
AAGTCTGATCTTGTAATATCAATGAACAGTAATACATGGCTTGGTGATATGGTTGTCGGAATTTATAATTTTGATACTCC
TTTGTGACTGTTTCCTTGATAACAGCAAACCTGTCAGGTTTAACTTCAAACTTTGCTATCTTTCCAACGACAGTTTGCAG
TAAGGTTCTCAGTTTGTGATTATAGCCAAGCACGGTCAACTCAAAACCGTTGTCCGAAAGGCTAACTCCATAGTAAAGAC
CAGCAACCTGTGCGTAGTAAGCGTATTCATTCAAGTAGTCCATCAGCAACCGCGTAAATATATCCGTAAGAACTGCAGCG
TCAGGAGAGCTGACTGCGATAGGGCAGTTGAAATCCATCTTAACAAATGCCTTTGGTTTCGAAAACATTTTGTCTGGCTT
GTACCACAATCTTGACAACTGTGATTTTCTTAGCAAAACTGGAACAGTGTCCTTCTCTTTAGCATTCTTTAACGAAAAAT
CCGTAGGAATGAATTCATTAGCCGCAGGTAGATGCAGGTTTACATTGGGGGCAGACTGTACCCACTCCTGAATGGTGGAA
CTGGTTATCTTCTCAAGAGAATAAGCAGTGGTATACCAGGGCTCGACCTTGTCAGTTTGTCCTTCAAATGTCTTTGATTC
CCATAAAATTCGAACATTTTTAGGAGAAAGTTCATCTACAACCTTTTGTACAATAGCTGGATTATATTTAGTAGGAAGTG
ACGATCCCACCAGCCAATCCTTGGCCGGGTATATCTGCATGTTTGATGCAATATCCACTATATAGGATATTGGTGGTATT
TTATCTTGATAATGAAATTTTGTCTCACAAATAGCTGAGAGCTCATCAAAAATCCACTGGCAAACACCGGTTTGTTGTAA
TAGTTGAATGTATCTAAACAACAATCCTAGGATTTCTTGCATATGCTCATGACCAACATCGGTAAGATCAATGGAAACCT
TAAAAAAGGAATAATCTAAAGTCCACTCTCCTTCACCTGCAGACAGTCCCGTTGCCCAACCTAAGGTTTTCAGGGCATGA
AACAAACTTCCTTCGCCTTCATGGCCAATTAGATGGCCAAGGTACTGGCTCGGTGCTTCTTCATAATGATGAATGCTAGG
AGTTACAGGCCATGAAACACCCAGCTTGTGGCCTTCCTTTATAGGAACAGCCTTCACAAGAATCTCCAAATGGTCCGGCG
TGCATGGTTGGCCAGGAAATCTAGGGACACCCTTATTTGTGTTTCGGATTTCCTGGAACATCCCATCCACAAGATGTTGA
ATGCTGTCGAGGCTTTCTTTCCCATATACAACCAGATGCATGATGTTAGCAGAATAGTATTTGTCATAGAACTTAATAAG
CTCACTCCTCGTATCCACTCCTTTTGCTTGTGGTCGTACATGAAGGGTGTCCAGGTTACCTGTGCTAAACTTGTGATACG
GATGATCCTCTTTGCTTAGATGTTTTTGTAACTGGCGCATTCGCCAACCATCAGAGAGCAAGTTTTTCTGATTCTCTGAG
TCAACAGCCTTGATCACCCTCATGGTGGCATCAGCTGACATCAATGGTTTTATAAAGAACTGGGCAAATCTATCCAAAGC
CTCAATGAAAGAATCAGCATTGACATCAAAATGATAGTTTGTCTCTTCAGAAGATGTATACGCATTTGTGCTTCCTCCAT
GCTCTGTAATGTACTTGGAGTAACTATCTTCCTCTGGATATTTTTCACTAGCATAAAATAGCATATGCTCAAGAAAATGA
GCTAGGCCTTCCAATCCTTCCGGGTCAGAGAAAGATCCAACACTAACGCTCATTGAAGCAGCACACTTATCGGTATCAGG
ATCGCTAATCAACAGAATCTGGAGAGAGTTCTTGAGGACAATCCTCCGATACTCTCTATTATCCGTACGAGGCTTCAGTA
TCTCGATACTGTCCACTGCCATAGTCGATTTCCCGACGGCCATCTCCGTTCGATTAGTTTGGTAGACCTTCGTCTTCGTT
GTTCTGTATTTTGTTTCTCCAGCGTGGTGAAGGGAGCA
>TR222|c0_g1_i1
AATCTTCCCAGGGTGAGTCGGGACCTAAGGCGAGGCCGACAGGCGTAGTCGATGGACAACCAGTTGATATTCTGGTACCC
GTGTATACGCGCCCAATGGTGAATCGGGGATACTAACCACCCACAAGCATCACAATATGCAACTTGTTGTATGTGTGGTG
GGTGTGCGTGGGACCTGATCTGGTAGTAGCCAAGTGATGGGGTGACACAGGTTGGTAGCCAAGCCACTTATTGGATTGTG
GTGTAAGCGTGTGGCCCGTGATATAGGTAAATCCGTATCACATTCAAGGGTGAGGCGTGATGCGTACCCATTGTTGGGGA
TGTTGGTGATCCTGTACTGTCGAGAAAAGCCTCTAGCGAGTGTGTACATGGCCCGTACCCATAACCGAGACAGG
>TR229|c0_g1_i1
TTAGCGAGCACCTCTATCCAAGGGAAGTCCGTTCAGCAGCAAAGCACTCCTCCTCTCTCTATCTCATCCTCCGCTGCAAT
GGCCTGCGCCGAACAACCTATCAAGAAGCGTCGACTGTACGAATCAACGCCTGAATCGGAGCCTCCTCCACCACGACTGG
ATCCCCCTTCCCCTTCTACGCTCGTGACCTCGTTCCCTGCGCCGGGGACGCCGCCGCCACCGTCTCAGGAGGAAATTCAA
ACTAGAAGTAGGAACAAAGAAGAGATTCGAAGAGTACATGAGTGCTATAAGCGTCTCAAGTCTTGTATTGCTCAGAGAGA
TGGCGGGCGCTCCGCGGTACTCGAGCAAGCGTATCGCTCCCTCATCTCTACTTCCAGAGGGTGCACTAGTGTTAAGCGCC
TTGCGGCTGATCTTGTTCCTCGATATGCACTGTACTGCCCTACTGCTATCAGTGATGCAGTGCAAGCTGTCATTGACATG
CATAACTTCAGCTTGGAAGCGCTGAAGGGAGAAAACGATTCTGATGGTGTTACTTTTCAAACTGCTAAAGCCTGTATATT
TGGTCTAGTTGATCTATGTTCAGCTGCTGCTTCAAAGACAACATTATCAGCAGCGGTTCGGGATATCTGTTCTGCTGTTT
TCAGAAATGTGTTAACCTTCTTTGTGCGGTCCTTTGAGCATAAAGATATCTTCCAGATAGTTGACAAGAACGATTTGATG
GAGCAAGATCTTGATGAAATTTTTCCTCGGATGATGCAAAAACTTTCAGATGGAAACTTGTCACCTTTGATCAAACTATC
CCAGTTTCGTGTACTAGCTCTACTAAATCTTTTCTTCTGCTTCCCTAAAATTTCAATTGCCACTTGCTTTGAATTCTTCA
AGTCTTCATCAACTGAGGATTTAGCTATGGGGAGGTACCTCATTACTCATATGACCGACAAGATTACTGATATTGATTCC
ATTAGTAATGAACCTGAACCAAATGAGAAATCTGTTCAGACAGGTTCTAGAAATAAAAAGACCACTGGTCCGGATGCAGA
AGGGTTGAGTGGGATCCAAGAAGCATCAAACATTTTAAACAGCTGCTTGTTAGGAATGGTTCTTAGAAAGAATCCCTCTA
TTGGTAGGTGGGCCTTCTTGAAGTATAAGAGATTATGCAGCCTGTCATCCTTCACGGAAATATCCATTGTTATTCCGTCT
CTAGAGGGAATCTTTGGATTTGTTGGAAAAGGCGTCAATATAGAAGATTGTCCAATCGAGAGTGACGAGGATGACTATGG
AAAATTTTCAGCTTCACATGTGAAACCCCACAGTTCTGCAGAAAATGATATACGCTCTAGTGCTGGATCAGTTTATGATG
CTGGAGGTTCAAGATCTATGGATTTTGAGACTGTTGACCAGAGAGACTTGTCATGCGGTAGATCTTCAGTCCCAAGAGGA
TTAACAAATCATCACACGCCATCTCCTTCTGCAAGAATGCCTTCAGATTTAAGAAGTAACTCTGCAGATGGTAGGGACAA
TTTTATTCTTGCAGGATCACCTGTTTATCAGGCAGCATCACGTGGCCCTCCATCAGCTCAGATTTTTTGGTATCTGGATG
GGGACCCCAGCGCTTTTGAAATTTTTCCAGCCTCCGGGCAGCTATGGTTAGGCTATTTAGGACCAGATGAAACTGAAGGT
CATCTAAGATATCAGCTTGATAGGTATGGCCCAGTAGACCGTTTCTTTTTCGATTCAGCTAAAGGATTTGCCCTAGCAGA
ATATAGAAGTGTAATTGATGCAATCAGAGCTCGAGAATATCTGCGAGTGCAATTTCCTTGGCGAGTTAAATTTATGGATA
TAGGAGTCGGTGCAAGGGGATCTTTAAATGGTGTAGCCTATGGTTATTGTACTCATTTATACATTGGAAGCATCTCTAGC
CAGTGGGAGAGGGATCAACTCCTCTATGAGTCACGGAAAGCCCTTTATAAGGGACCTCGCATGGTGACTGACCTGTACTA
TGAGCATGCTCTTCTGATGGAGTTTGATACACCTGATGAAGCTGCCATTGTTATGGGTCATCTCAGGTTTTATCGCAAAG
AAAAGAGTAAATTTCACATGACATCAGTCAGTAGTCCTTTGCCTCATGAAGGAACAAGTATTCAAGAACAGCATCTTCAA
ATACCTACCACATCAAAACAGGATGGTGGATCAGGGGAATATGTGTCCCCCATTACGACTACGGGGAACCACTGTAATTC
TGCACCTCCTGGAGCTTCCTTTCAGCAAAACTGGCCTGGTTCAGGTAGCACTCTTGTGAATGCTTCACAGGGAGCACCAG
GACACCCAACTACTCCAATACCTCAAATTCCTCCATCTCCATTTGTTCAACAACCTAGTTACCCTCCTCCAAACAGCTCC
TGGGATACTAGATCGCTAGGCCAGCATATGACACTCAATCCAAACTCTCCAGTTAATAATGCTGTGGCAACGTCATCCCA
GGTAGAAGGACCTCCATTACAACAAGTTGCAGCTCCATTCATGCCAGCTCCTGTGCATCCAGTTTCTCAGACACAAGGAC
CTCAAGTTGAACATTTTGATCAGGTGTATCCACCTCTGCCTGTAGACCATTTATCATCATCTTCCATAACCCAGCCACCA
GTAGAACTTCAAGCCCAGCCACCACCACCAGAAATGATGCCACCTCTGCCTCATGCTCCGCCACCTCCTTTGCCTCAGTC
ACACCCACCTTTTGTTCCCCCTCCTCCTACTTCTCCACCATCGCCGCCACCCCTACCTGCATTGACCACAATATTGTCTG
GACCTAAGGCTTCCGAACAGAATGTAGGGCATCACTGGCAGGGTGTTTTGTCCAAAAGTGGAGTTCATTACTGTACGATC
AATGCACAGAGATTGGAATCAGACATTTGCAAATATATCAATGGATCTTCAGAGCCCGTGCAGTGGCCAGTCAGATTGGA
TATGACCAAGCGCACGGATATGAAGCACGTAAAAACTACTTTTGCGAATACACAACCACATAAAAGGGAGGCTTGTCAGT
TAATTCCCGCATCTGTCAGTGATCGTAAAGGGATCCGAGATTTCATAACGTACTTGGAACAGAGAGAGTGTGCGGGAGTG
ATAAAGATTCCAGCGACAAGTTCCATATGGGGAAGACATCTTTTCATTCTTCCTTACTCGCAAGAGACATGTTCCTTGCT
TTCGGTGTCTCCACCTTCTTCTGAATGCTTGATTGGATTGGTTTTACCAAAGGAAACAAATGCTTGAATAAGTACCAAAA
TCACTTTGTAAATCAACTTCTTTGATTTGTACTTATGAGCCTTAGGTGTCCTCGACGGACAATAACGTTAGCTTCGTCGG
ATCCTGTGGGTACTCGTTTTTGCAAAGTTTGTAGATCAATAATCATAATGCCTTGACAGGGTGGGTGATTTAGTTATATT
TTCGGTAGCGTTGTACTGTAAATAAAATATAATCAGAACTAAAAAGGCCAATCCTATACAAATACTTCAAATAAACAATT
TCTTTCAAATATGAA
>TR269|c0_g1_i1
AATCTCCCCTCCTTCTCCTATCTCTGTACGCTCGAAGATCCTCTCTCTCTCTCTATCCGGCGTTCTCTTCCGTCGCCGAT
TTCGAAACCCTAGAATTTCTATTTGAGCTGAGGTTTCATCCGCTAGGGCGTAATTCATCCGGTGTGATTTTAAGAAAATG
GTGAAAGCTAGAAGGGCTAGACGTAGGATTTCTTCTCGACGGATCAGAGCAAGACCATACAAATTCACATCTTCAAAGCG
AGGTGTAGCAAGGAACGTGTTTGCAAAAAATTGTCCTAAGGTTCTTGAAAAGAGAGACTGGGAGGATGCTATATGTTCTG
TTTGTATGGAATGTCCCCACAATGCTGTTCTTCTCCTCTGTTCATCTCATGACAAGGGTTGCCGTCCTTACATGTGTGGA
ACTAGCTTTCGATATTCCAATTGTTTAGATCAGTACAAGAAAGCATCAGCCAAACTAATGGAATCAAATCAGCAACTTGT
TAACAAATCTGAGCTGCCTAATCTAACATGCCCACTTTGTAGAGGAGAGGTAAAAGGTTGGACGATTCTGCAGCCGGCAC
GAGACTATCTGAATCTAAAGAGAAGAAGCTGTATGCAAGAGAATTGCTCCTTTGCTGGATCATTCAATGAGCTAAGGAAA
CACATGAAAATGGACCACCCTTCAGCTCGGCCACGCGAAGTAGACCCTGATGTGGAACAGAAATGGAGAAGGCTCGAGAT
TGAGCAAGATCGGGATGATGTAATCAGCATAATCAGATCAACAATGCCAGGCTCAATGGTTTTCGGGGATTACGTAATAG
ACAGAAACGCAGATGGTTCAGATTCAGAAGAAGCTGAAGATGATGAAATACAGATAGATAACGAAGGTGGAGTCAACGCT
GGACTAGGTAGGAATCTAGTGAACGTTTTCCTTATGCTTCAAGCCTTTGGAGGGTCAGGGAACAATACAAGGCGGTCTGA
TTCAACCGCTCTAGCATCTGACACATCACGTGATCTAGCTTCAGATACAAATGACTTAGCAATCAACCATATAACAAGTG
ATGTGGAAACCTCGGAAGAGGAAGATGATGGTCATAGGAACTTCGAAAGTGGCGGGAGTATGTCGTTAGCGAACCGGCTA
AGACGGCAAGGGCGGGTTTTGTTGGGAAGATCAGGTAGGAGACGTAGAAATAGAGAGTTTAACGAGAACATAGGTCATCC
TAGATGATACAAAACTCAAAAAAAGAAGACATCTTCGTTGGTATGTGTAGAAAAAAAAAGGTATAAAATTTTAGTTTCAA
GAAGATCAAAGGTAAGTGAGATGTGAATCCTTTTCTGCGTTCAAGATTTAGAGCACTTTTATTGAGGTTTTTGACTCAAT
TGTTTGCAAAAGTTGGAGAAGAAGCAGGTATGGGTTTATTGCAGTCTTTTCTTTCGATTGATTTATAATAAAGATTATAT
GTATTATGATGTACTGTAGCAATATCCATTGTTCATATTTACATTGAAATCCTTCTGAATTGAGTAAGGAGGGCGTTGAA
TTTAGTATTCTAAGCATCTCTTGATGTTTTGTTGTTTGTAAAGTTTAATGCTTTCTTATAAAATCCAAACACTTGGCCAG
ATCGGAA
>TR275|c0_g1_i1
ATTATTAAAAAAAAGTGAGGAATCAACAATGGTGGTTTGGTTAGTGAAGTAGGTGAATGTATGGCACGTGGGCGGCACAG
ATTCTGCCTTGGTTCTGCGCGTGGGAAATAAGAAACGGCGCGATTGATATTTTGGTGGGATTACTAAATTAGGGTTTTAT
AGGTAGATGAGGTTCCATTTTTGTCAGAGCTGTGTTTGCGTCGTAATTCCGTCTACATTCTAAACGGAAGCTCTTTACAT
TTTCGGAGAGGATCACAGATCTGTTTCATTGGTTTCTCGTAGCTGGCTGATCGATCGTTCTCTGTGATACTGTTTTCTGA
GTGATTGTTGAGGAAGATGGCGGCTATGGCGCGGCTTCATTTATCTGCAAAGTCGAATCAAAGCAACGTGCCGTTACCGA
AATTGATCCATCGCATGGGTGATTCAAAGATTGGCCTTTCGTTTCCACGAAATGGCTCAGTGTGCTCACTCCACACTCGT
TCTCCTCCAAATCTAGGGATTCCATGCGTCGGAGGTGGTGGAAACAAGGGTAATCTAGGAAACAATGGCGGTGGTGGTGG
TGGAAGCGGAGGCGACGGTTATGGAGGTTCAGGAGAGGAAGAATCATCATCTTCATGGGGACCATTAGGGTTATTCATTG
AAGGATGGAGATCACGAGTTACAGCGGATCCACAATTCCCTTTCAAAGTACTAATGGAGGAGCTTGTAGGAGTTAGCGCC
TGTGTCCTTGGAGATATGGCATCACGCCCTAATTTCGGGTTAAACGAGCTTGATTTCGTCTTCTCAACGCTCATTGTAGG
TTCAATTCTCAACTTTACACTCATGTACATCTTAGCTCCTACTGCAGCTGCTACTTCCCAAGGTTTACCTGGAATCTTTA
GAAGCTGTCCTACAAGCCATATGTTTGAACCAGGAAGCTTCACCCTAATGAACCGTGTTGGAACCTTGGCTTATAAAGGA
ATGCTGTTTGCTACAGTAGGACTAGCTGCAGGTCTAGTAGGTACTGCAATCTCAAATGGGTTAATCAAGCTAAGGAAAAA
GATGGACCCGGGGTTCGAGTCACCAAACAAGCCACCACCAACACTTCTCAATTCTTTAACATGGGCTACACACATGGGGG
TTAGTGCTAACGTTAGGTACCAGACGTTGAACGGGATTGAGTTCTTGTTGGCTAAAGGGTTGCCTCCTCTGGTGTTTAAA
ACCTCTGTGATAGTTTTAAGGTGTCTGAACAATGTTGTTGGAGGTATGTCGTTTGTTATATTGGCTAGAATGACTGGATC
TCAATCTGTAGAAGAGACAACAGAAGTTGAAGTTAAAGAGAAGCTGCTTGATGAAAAACAGGATTCTGAAGAAGATCACT
GAAATTGAGTCTTTTTCCTCTGTGTTCCATTGTTCATAGGTAATCCCCTTAGGGTTTGGTTTTTTTCTGCATCTGATGAT
TGATCAACTTTAGAATAATAAGTAAGAACACTTCCTATGTACTGTCATCGTCTTTTTTATCAGAACTTTCTCAATAAAGT
AATCAATTTCCGG
>TR283|c0_g1_i1
TACTGGATACTGGTTTTTAAGCTTTTGATCAAAATTCATCATTAAAATGAAATTCAGAAGAACAAAATTTGTCTTTCATA
GCATAAAATTGAAACATATAGATTCAGTGACAAAAGAACATTGACTAAAAAAACATAGCAGTAATAACCCAAAAAGCTAC
ATAGTAGTCTTGAGAAGCTGCACAGTGTTCATCTGATGTTTCTACTTCTCTGAAGAGTTAGGTCCTCTCTTCTTCCCGAA
ACCAACAACAGCGGTGACGAAACGACGGTTGTGTTGCATACGCTTGTGAGCGCGTCCTCTAGGCTTCTTCTTCTTGTCTT
GCTTCGCTACCTTCGGTGTCTGACCTCTAACCTTACCGGCACGAGCCAAAGATCCGTGAACCTTACCCATGGTGAATTTG
CTGTTCTCCTTTGTTCTTCAGACGGCTCGCTAGCGAAGCAAGACAAGAAGAAG
>TR285|c0_g1_i1
ACGTGGGAGAATCTCAAACAGCTGGAGGAATTCAAGCATCTTCACGACGTCGAGGCTTGAGCTTTTTCGCTGGGCTTTGT
GCTCTATGAAGTTCAGCCTCAAGCGTGAAGAAGCACCATATAGTAACCATAACTCGTTGAATAAGGTTTCCATCAGGTGA
TCTGGGGGTGAAATTGAGACACTTGATCTGTTTGTATGATTTGATCATCACTCTGTTTCTGTGTGTATGTGTGACTTCAT
GTTTGTGTATTAAAACTAAAATCCGTATTTG
>TR286|c0_g1_i1
AGAGGAACCTAACGCTGTCCTAGTGGCTTCATCCATCTAAGTTTCCACATAGTTACCAATGAAGAGTCAACACTTTCTCA
AAAAGCTCATGCTCTTCATTACGTTGTAGAGAAAGTGGTTCTGCCAAGTCGTGATACAAAAGTTCATACTGAAGGAGGAG
AAATCCAAACATTATGTTCAACTTCAATTTATGATTCTGACCAAATTGGTTCTTCTAAGATGAAGCCCTCTGTTTGATTA
CCCAACAATAAACCATCTGAAAGTAGTAGGGTGATAAGGTCCATGTAGCTGGACACATCCATGGTTGCAATACTATTCTG
AGGTCAATCTCACCACGGATTAAAGCAGGATTAGTCCTCTCCTCAAAATGCCTCTTTTGAGGAGTTAACTTCAGTTTATC
GTGTCAGAATTAAGCTGAGGAGTCTGGAGTTGGGAAGAGTAGAGTGACAAAAGCAAAACCCGTGGGTTCTCAACTTCTGA
CAGCTCTTGCTTTGTGGTGCATCTATCAGTAACGGGAACAGCTCAGGTCAGTTTAGCCGGAATGAAATGTGTGTTCCCCA
TCCGATTGTCTTTCACAGCTCGTGAAATAGCAGATGAGACTCTTTTGAAGTTAACTGAGAAAGGGTCTTATACCAGTTAA
AGAATAAAGTATAGCTTTTGTGT
>TR287|c0_g1_i1
ATTACTCGCATCTGATTCATAATGATCCTTCTTTTCCATGCCTTGTGTTGCAGCTTCAGTACAAAGGGCTAATTCAATGG
TTACCGGTATATCGGGTGATCTGTCCAGACTTTCATGCGAAGAATGCACTATCCCAAGTAGAGTATTAATCAATGCCACC
CATGAAACTTCAGAAAGTTTGACATGTACACTCTTTTTCAATTTCTTGGAAGCAACATCCTTGTCCTGATTCATGTCAG
>TR288|c0_g1_i1
ATTTTTATAGAAAAGTTACATACAGTTTACATACGGTGTCTATGTATACAGTCCAGTGATTCTCATTGTTTAAAATTAGA
AGTTGAATGCAAAATGAGGAATCTAGACCATAGAATTGTACGCAACACATGTTTGTTGAACTCTAGATTGTGCCTAGTGA
CCGTTTCTCATTGATACTCCAAAGCTTGACAGAGCAAACATCAGTTCCACTGACAAACTTTTGTTGGATAAACACGGAGA
AAAATAAACTGACTAGGCTTTTTTTTCTGGTGTTCCGTGTACTGTGAAAACCTTTATCCAGTCCCAACATCCCATATCAT
TCTCATCTGTCTCGTCGGAAGCTGCGCAGTCG
>TR289|c0_g1_i1
AAGCTAATGAGTAGCTGTAAAAGGAGCACGTCCTGAGTTCATCAACCAATGAAAATATATGTATCTATAGGGATAGTAGA
ACCCTTATGCACAGTCGAGAGAGCTACGCGTATCAGTTGTGTAAGAAAGCCTCAGCCTTGAATCTTGATGTTTATCGCAC
CAACCAACATGTTGACTAATTCAATCTTATACCTTAGCCCTACATCATCATCAAGGTTGCTTATTCTTTTTTCACCTCCA
CCATCCTCACCAACACTGACAACATTTCCCAGCCTAAATAAAATTAGTTATCATCTGCATCTGCTAATGAAGTTTGTGAA
ACTAACTTGGTTGCATAGAGGATAAGCGGCACCGAGGCTGCAGGGAAGACTTCCGGCTCTGCAACAAATCCTTCTCCGAC
GTTGCAAGGCAGAAGACAGAAGGCAGAATAAGCAGGGGACCTTGTACCAATAGCCAATAGGCTCTCACACTCAGAAAATT
TATTGGGTTTATCTGCGTAATGCGTATGTATAACTTGTGGGGATGTATGTGGTAACGTGTGAAAGGGGAGGTGGGTAATG
CCATCTGTACGTTTCAACAACAGAAATGGTCCACAAATAATGTACAATACATACATACATACATACAAATGTGCGGATTT
ATTTTGCTTCCA
>TR290|c0_g1_i1
TGGCATTGGCCACGGCCATTGTGCTGCGCAGCCGCGCAGTGGTGCGCGAGGCCGAAAACCGCCTGCAGGTGCTGGCCCAC
ACCGATGCCATCACCGGCGTGAACAACCGCCATGCCTTCAACGAGCGGTTGGCCGCAGAGCTTGAACTGGCACGCAGCAC
GGACCAGCGGGTGGCTCTGGTGTACATCGACCTGGACAACTTCAAGACGATCAACGACACCTTCGGCCACGCAGCGGGCG
A
>TR291|c0_g1_i1
TTGTAGCCTACGATTCTTCTCATGCTTGAGCGTTCTGGTTCTTGATGTGTAGTTAGTTAATCTGGTGTGGGTTTCGCTTA
GAAAGTTCTTAAGTTGTTCTGATAGACAAAATATAACAATATTGAGTTATACTTTAAAACTCGAATAAAATTGTCTTTGA
CCCTCGTCTGTTCAATGAGAATCTTAGCTCTTGTTTTAACCGTGTAAAGCTTTTTTAACCGTCAGACTAAAGCGTCTTTT
TGTCATGCCTTGGAATAAACTTTTTCCCCACTCTTTTATCAACAGGGGTGTGCTCGCAGCCATTGATGTCATCTCAGACA
GTTTATTAGCCG
>TR292|c0_g1_i1
AAGGAAAAGAAACCCACCTGAAAAAAAACACAAGTAGTAACGTTTATCAAAGCAGAAAACAAAAGCTTCCAAGTAACAAA
GAACATGAAGTGAGATCACAATGCTGGTTTTGAATAACAAGAACCTTACACAATTAGGTTTATCAAAGCAGAAGAGAAAA
GTTTCTAAGTAACAAAGAAAACGAATTGAAATCAAAATGCTCATTTCAAATAACAAGAACCTTATGGGGACTACATGGAT
TCAATTCCTTCTACAGGTCAAAATCAATGGGGGAAAAGAAAAAGTAATAAAATCCCAAA
>TR293|c0_g1_i1
GTGCACTACCGTCATTGCCTACATATTCAAACTCGAGGATATCAGATTCGCCTTCTTCAGTTCCTATAGCCCACTCAAAC
TGATGATAACCACAATTCTCTGTAAAAAATTGACTCCAATCTGCTTGTACAGAATCAATGTCTACCTCATACTGGAAGGC
TGTATCAGCAACACAAAACCAATCGGTACATCGTGTTTCTCTTTGCATTCTTTTAAGTTCCTTAAGCTCTTTAA
>TR294|c0_g1_i1
GACTTGGCTGCACAAAAGAACGTAAAAGAACTTGAGACTCTCAGTTATGCCGAGGGTGAGAAATTCGTCTCCCTCTGGTG
CAGTAACAAGGATTTCAGAGAAGATTATGAAAAGAGACTGTTGCCGTCACTGGATACCAGGCAGCTGAGCCGAGATGGAC
GTATAAGGAACCCTGAAGAGAAACCTATACTGGCTCCAGAGCCTTCCTCAAAGCCTTCTGAAACTGAGGCTAAGGCTAAG
CAGCCTAAGGAGGAACCAGTTTCTGCACCAAAGCCAGAAGCCAGTGCTTCCAAGAAGGCAAAGAAAGATAAAGATGCGGT
AAAACCAAAGGATGAAGATGATGATGATGATGAAGTGTATGGACTTGGAAAAC
>TR295|c0_g1_i1
AAATCATTTTCGATCAAATAATTTTTTTTTTATGATAACTTTAAAGGATCTCCCATGGAAATGCCTTTAGGATGGTTTAC
CATTTCAGAATGCAAGTTCTTGTTAAAGTTTTATATATTGTATAAAGTTTTATATTGTATTAAGTTTTATATCGTATAAA
GTTTTATATTGTCTGAAGTTATATATATCTAGAGAGTTATTAGCACGCGCTTTTAATGCGGTTGGGATTATTTTCACGCG
CGTAGGTCAACCATTTTAAT
>TR296|c0_g1_i1
AATCTTCATCATGCAGTACAGAAGAGTCCAAGAGCCAGCATTGCCAGTAAGGAAAGGCTGAGACTGGTAGCAGTGACAAC
GGTGCCGGAAGAAGCATTTGGTGGAGCAGTTGCATCGGATGCGGTACCTGCGACTGTGACTGGAGGCAATGGTGGATCAA
TTACGTCGTTAGCTTCAAGAGGTGGGTTTGGGGCAGTAGCCGGTGGCTGTGCTTCCTTGTCCGCCA
>TR297|c0_g1_i1
GCCGCCTGTTCGGGGGCGGTGGGGTTGTAGCGGGCGTTCCAACGCTCCGGGGTCTGCAGGCCGTACAAAATTCCCCGCAG
TGCGCAGCCCGCAATGGTGAAGCCCAGCAGCGGGATCAAGAACCAGCTGTACTGGTCATCTTGCCCAAACTGCTGCACCC
GCTGAATGCCATACAGACCGAGCGCGGTGGGGATGGGTAGCAACCAGCCCAGCATGTCGGTCAGGCCGTGCAGATAAAAG
CGGTGCAGG
>TR298|c0_g1_i1
TACATAGTTAAGAAATGGAAGGCTGCTATGATAGAATTAGCTGCCGTCAATAGTTATCTATATATGAAGGGGGATGAGGT
TAAGCTCGCCAAGAATATTGTTCGTGATGTCTGCTTGCTGCTCAATTCTGAAACTAACAGAAACGTAAACGGAATCAGGG
TTATATTAAAAAGTATCTTGCCATTGCTACATTGTCCTCAATCTACAGGCCCACATATTGTTGGATTATGGGGTATGGCT
GGTATAGGGAAGACTACCATCATGAGAGAAATATTCAGAACACAAGCTGAGAGATATGATGTGAGCTACTTTCTGCCAGA
CTTTCATATAATGTCTGAAACTAAAGGGTTGAGTCGTTTGCGTGATGAGTTCTTCTCGAAAATCTTTGGGGAAGAGAAAA
ATTTCATAAACGTATGTGATACAAAACTAA
>TR299|c0_g1_i1
ATAGGATGAGGAACCATTTCTTCAGAGATTGATAAACCATGGTGATTGAAACAAGAAGGCCAACCTTTGAACAATCTTGG
CCCCCACATCTCACCTAAAGCCATTAAATGAACAAAACAACTCCATAGAAGCAATACAGTGACAGCACGAATCATCCATA
GACTCATTCGAGACCTTGAAACGAATGAATTCTTGAGCTTCTCAACCTTGCTTTCTCCTAGTAATCTAA
>TR300|c0_g1_i1
CACTGCTTCTTTACTTAAATACCCTTCACTGTCTCTTGCAAGAACATACAGTAATATCCACTCAAGTTTATTCGATAACC
ATCCAAACGGGTCAAACGCCATACGATTCCCCTCGGTGAAGTTCCAAACCTCTTTAAACGTTAACTTATCCCTAACCGTT
AGCGCATATTTGCTAAAAATGTTTTCAAGATTAAACGGCATAAACCTTCCTTCAGTGTCGTAAGTGTTTGAATCACTTCC
ATGTTTAGCTTTGTGAACGTTGGATATATATACAGGCAATAATGGTGATGGGAGCCAACCCGGGAGTG
>TR301|c0_g1_i1
CAACCCTTTATATTCAATTTAAACTAAAAAAAACCCTTTATTCTAAATCTTTTTATTTGTCCCCCAAAAAATTGTCAATT
CCCCAATTTCCTTCATAAAAAAAACAAAAAATAGAACAAAAATTTCAAATACTCGTTACCAACCCTTTATATTCAATTTA
AATTAAAAAAAAAGACCCCGTTATTCTAAATCTTTAAATTTATCCCCAAACAAATGTCAATTTTCCCATTTCATTAAAAA
ACAAAAAAAATAG
>TR302|c0_g1_i1
GCACGACAGCTTCCACGACATCTCCTTTAATACCACAAACAGAAAGTGTGTCAAAATTTCTAAAAAACCAAGTTAGGGTA
AGTCGGTAACAGTAGAAAAGAGAACCAAAAGCAGTGAGACTCATTTAAGACTGAATGTGGAATGAAATGTAAATTGTAAG
GAGCAAAGATGCATCATATAACCAAAGTTTCGCAGTGCAGATTAAAAGAGCAGTTGGCTAAGCCATGATGGGTTCCAAAA
CATGGGAAACAAACAACAATTTGAAATAAAAAAAGATTTTCTGCTAGAACAATCATACCACTATCGGATGAAAAAGGCCG
GACCCATCGTTGCAGGACAG
>TR303|c0_g1_i1
CCACCAGCGTCGATGTCGGGAAGCATGGTCGTTTTGTGGTGCTCATCGATCTCGAAGAAGCACGCGGGGCACACAAACCA
GGCACGGTCCATGTAGCCGGTGTCTGGATCGCGCTCGAACCGGAAGTTGTCCAGCACCAGGGCATGCAGGTGACCGCAGT
CTGGGCAAGGAACATGGTATTCCTCCTTGGTCCCCATGTTGAAAAGATCATCAATCTTGCTGAAGCCTTCGGTGCTTGGG
CTGCTGGTGTAGAAGAACTTGCAGTCGTTGGCGTACTGCGTGGCTCGGGCCTCAGCCAACTCCACAGGG
>TR304|c0_g1_i1
GTTACCAAAGCTCAATATGAGCGTGTGCTTAGCTACATCAAGTGTGGAAAGGAAGAAGGTGCAACCCTAGTTTCGGGTGG
AGAACCTTTTTCTTCAAAAAATGCTGGAAAAGGATTTTTCATAACCCCTACAATATTTACAGATGTTAAGCCATCCATGA
AAATATTTCGCGAGGAGGTATTTGGGCCTTTTGTCGTAATTAATAGCTTTAAGTCAGAAGAAGAGGCCCTGAAGATAGCG
AATGATACTACATATGGCTTAGGTAGTGCAGTATTTACTAAGGACATAACGAGGGCCCATCGGGTAGCGCGGAAAATTGA
ATCTGGCATGGTTTGGATCAACTCAAGTAATGATTCTAGTTTTAAAGTTCCATTCGGTGGTGTAAAACAAAGTGGAATTG
GGCGGG
>TR305|c0_g1_i1
AGACGTCCCCATTTTCTTATCAATTGGATACAGTACCTGTCACTGGTGAGACTTCAATAATATTTTTGAATTTATGTTTG
CTTAGTGCCCAGGATTGTGGAGTTAGAGTTCTTTAGCTGTGAGGACTCAGGAGTAGGATAAGTTTCACAATTATCTTCTC
TTACTTTGGAACATATAAATCGGTACCTGTTAACCCTTTTCTCAGGTGCCATGTGATGGAGGTTGAATCCTTTGAAGA
>TR306|c0_g1_i1
TTTGAATCTTCTCTGTTGATAAGTTCCGAAGATAGCAGTTACTTGCTATATGATTTTGTTGATTTGTCTATCCAAATAAC
AACCATTGATCTAATCTTTAGTGTCTTCATACATGTTTTCAGCTTAAATTCTAGAATTCTGGTGGTTGTCGTTGCTTTTC
TTCGACTATTCTTTCCTGTTACTTGACATCTTTACAAGTCTAGTGTCCTTGTTTTTCACACTTTGCACAGAAGTGAAGTG
GGTTTGGTTTGGATTGTACATTGTGTATACAATGTTGTAGTCTGAAATCTGAACTGGGTTTGGTTGTTTTGTATGAACAG
AAGATATACTGCACAAGTCTGAACTGG
>TR307|c0_g1_i1
GATTTTGTTCATGCTTTTTTTTTCACTTGTTGTGTTTAGTGTTATTTCTTTGTTGGATACAAATACTGTTAATTGTTTTT
ATCCTGGATTTGGTTCTACTGGGAAGATCTTTCTAATGGTTTTACCTCCGGTGATCGGAGTAATGTCCGGTGTTGTTTTC
ACGGTGTTTCCTAGTAGACGTCATGGTATCGGGTATCCGGCCGAGAACAAAGAGGATGACTCCGCAAGAGAAAAATAAAT
TTACCCACTCTGATTCCCGGCCTGGTCTCTGAGAACCTGGAACCTTTGTGTGTGTGTGTGATATGGTAAAGGTTATAATT
CAATTATGTGTATATATGTTAATAATGTGATTGCTTGTGAAAAGTGTAATGATTTTTTTTTTTTTGTAATTTATTATTTG
TGTTTG
>TR308|c0_g1_i1
GACTGTGCAGAACAACAGTATTTGATATTTTTCATGCTTATCTAGCTTAAGCCAAGAATCTAAGAATGTGGAATCTATCT
TCTGATGCCCAATTCTCAGATTATGTTAGCCTAGCAGTAGCAATTGGGTATCAAAATCAATTAGCAGATTAAAAACTTGT
AATCAATTCAATCAAATCCCTACTTTTTTCTTCATACAAGTAAATCAAAAGTAGCAAGAACTGAACAAATTCCTAAACT
>TR309|c0_g1_i1
AAATTAATAGAACTCTCGCAACAGTATGAATCAACAGTAGATGAGCTCCAAACGATGAAACTAGACTATGATGATCTGCT
CCAGCAAAAAGAAAAGCTCGGTGAAGAGGTTCGTCATATGAAAGAACGACTCCTTTTGGAAGAAAAACAAAGAAAACAAA
TGGAGAGTGAACTGTCCAAGCTAAAGAAGAGTCTAAGGGAAAGCGAAGATGCTGCTGAGGACAAACGATACATGAAGGAA
GATCATCCAAAAGTATCACCAGAATCTGGAGCACTAACTGGTTCACAGAGACCGCACGGGTTAAAAAAGTCGCTATCTGG
TCAGAGAGCCACCATGGCAAGACTTTGTGAAGAAGTTGGAATTCAGAAGATACTACAACTCATAAAGTCTGAAGACTTGG
AAGTTCAAATCCAAGCTGTGA
>TR310|c0_g1_i1
TTCGTGAAGAACGGAAACATAATCCTGCAACAGATATCAACTAATCTCCTCGCGAAATTAACAATCAGTGACGGAAACAA
ACGAGCGATCGCCGATTGTTTAGGTTCGTTGATCAAGATGATGGAATCATCTAAACCAGCGGGATTACAAGAAGCTGCGA
CGGAAGCAGCAAAATCATTACTCAGCATTAGATCAAATCGGAAAGAACTGATAAAAGACGAGAAGTGTGTGATGCGATTG
GTGCAAATGCTAGATCCGAGAAACGAGAGAATGGCTGCTAAAGAGCTTCCAGTAATGG
>TR311|c0_g1_i1
GATGGAGAAATCTGAAATAATCTCGTTCCAGTTTTCGAATGTTTCTTGCTTAAATGAGTATTCCATGGAAATGATTCACA
CATAAACATACGCTTATTTGTGCGTATCTTGTTCCTGAGATGCTCATTTAAGCAAGCAACGTTGGAAGTGGAACACTATC
TGTTTTAAACAAAGAAAAGGAATTTTTTTTTAAAGACTATGTTAGTCCAAGGCTGGTTCTGAAGATATCGAGGAACGGAG
GTAAAATCTGAAATTGAAATGGGTATTTCATATGAATTTTTTTTCTTACATGGATTATATGATTCGTATAACTTGAGGGC
CAAAGCAAATGTTCGAATGTGAAATGCGTTCAATTTATTATCATAAAAAAGGTAACATTTGATGAAAGTCTTAACAATAA
GGTAACATTTAACGAAAAACTTGAACGCATTTAAAGAAAAATTTCTATGCTTGTAAAGTCATA
>TR312|c0_g1_i1
ACACCCTGCGTGACCTTGACGTCACCATCGATGGCATCAAAGGCAAAGCCTTGCTGGAAGAGATCGCGGAAATCCAGGGT
CAGGCGGCGAGGGAGGGACTGCAGGCTCAAGACACCCAGGAGTTTGGCCATGCCAGGATCGGCCTTGAGGAACTGTCCGC
TGTTGATCTGCACCTTGATGTCCCCGGACATCGTCAATGGATCGGGCTCCAGGGGTGAACCCAGCCAATTGACCTGCCCA
GTGAGTTGGCCCTTGCCG
>TR313|c0_g1_i1
ATACCCAAATAACGGATACCAGAACAACAATTACCCTAATAATGTAAATCCAAATAATGGTTACCAACCAAACTTATATC
AGAATAATCAACAACCAGTCAACAACTATCCTGCAAACGCTTATCCAAATGCAACAAATACAAGTGCTCATAAGTCAAAA
TACATTTGGCTTATTGTTGTCATAGTAGTAGCAATAGTTGCAGTAGGTGGCTACGTAATTTCAACTAATCTTAAACCGCA
TTACAATTGCGCTGCACCAAAAAGCGCAAA
>TR314|c0_g1_i1
GATCTGCAATACAGACAGTCACTCTGATTTGTCAGTCGGCTTGACCAATGAGCGAGCCTTGAAAAAGGTACAGATGCTTT
ATGAGGGCCACGGTCGAGGTGCAGAAATGCATGCAGCTAAAGACACTGCCTGGGGCTTGCTTTGCTCTGTGACCGAGTTC
GTTGACCATGAAAAACAAGCACGCAGCCAAGACAACCGTCTGGATAGTGCTTGGTTTGGCCAAGGTGCTGTGATCAAGCA
GCGTGCTT
>TR315|c0_g1_i1
GAATATCCGATCGAATGAATTTATATCCAATTTTCCAGTTAGATGTTTTGAAGATTTCTAGCAAATTCACTCTCAGCTGA
TTTCTGGAGATTGAAAATTGTGGGATCCAATGTAGTCAAATCCTTCAGAATTTTGTTTCAATTTGTTGACTTCTATATGA
AATTAGGCAAGGACTGATTTGTATTGGTATTGAATTGTTTCGGTGATGTTTTAGGGATAGATTGATCATGGCAACCGCAT
AATGGCTAC
>TR316|c0_g1_i1
AACAGATTTGTTAGTCAGATGCAAATGTCCTGACGGAGTCCATGGAACCGAGATCTAACCCCATTACATCCACCTTAGCT
TCAGGAACTTGTTTAACAATATATTCCTTGACTTTACCACCAGAACCAGTGTTCCTAACTGTCATAATTACATGACTACC
ACTTCATGCTCATGAAGATTTGTACAGAATTTCAACAACTTATTCCTGTCTAAGTGATGGCTGACCATTGGCACTCACTG
ATGTATCGTGTGGTGAATACTTCCGTGCTTCTAGACTTCTAGTAGCTCTTTAAGTCTTGTTTCATCTTTTGTTGTAGTTG
AACCTCTTCTCTTCTAAAGAAACTTTCTTCATGAATTTCAAATATTTGAGCTACAGAAGGTCCTTTCATTGACTGCTCAA
TCAAAGTAGCACTGTAAACCCTGCAATGCTCGAGTTCCAGATCCATCTTGCGCGAATCTTTCCCTCGTTCTCCTCCACCA
AAACTTTTCGAGGCTCTGCATCGCCATAAGAGTTCACTTTTGGTGTCGGCATCACGGCTCTTCCCACTGCTAGCCCGGTA
GAAGAAATCAATATAGTTAGATCAAATTAGCTTTACTGTCGCTCGCCTTTTCTCATGGGCAGTGAGAGATTTTATCAAGG
GATCACACTACAGACTAACCAAATCGTGCCTTGAATCGTGCAGATTTATAAAGGAGAGAAAACTGTTTCAATAAAGAATG
GAAGGTGTTTCGCTTGAACTAAAGAAAGGGAAGAGAGAAGAGGAGAAGTCCAAAG
>TR317|c0_g1_i1
ACTTTTAAGGACGCATCTTCCGGCGGCGGTGGCGGTGGTGCTACGGCGATGTTTGACATCGCCGGCGGTGATGTTCTGCG
GTCTAGAGTTTCCGGTAACGCTGGTCGGTCTAGCTGGAAATCCGGTGATTGGATATGTACTAGGATTGGTTGCAATGAGC
ATAACTTTGCTAGCAGAATGGAATGCTTCAGATGCAATGCACCAAGAGATTTTAGTAACAGAACCTCTTTCTAATTTTCC
ATTTCTTGGGCATCGTTGAATCAATGGAAATGAGAAGCAAGAAGAGGAAAAAGGAATTTAAAGATTTATAATTTTGTTAG
ATGTTTTTTTTTTAATG
>TR318|c0_g1_i1
TCAGGGTATCACCGGGGCCAACGATGTAGTTGTAGTCGGGGGATGCAGCACCTGCGGGCGCCGCGGGATACCCACCGGTA
TTGGCACAACCGGCCACCAAGGCCGAGCCCAGGACCAGGGACACAGCACCCAACATGGTCCGACTTCTGGATGTCAACAG
CTTCAAGGCGAGCTCCTGCGATTTGTAAAAATGCCCATGACAGATTATTTGGAATGTAGCGCAGACATGCGTCAACTGAA
AGCATCTTCAGTACCAGCCCCCGTATTTGCCCTGAGAGCCCCCTCATCAGAGGGGGCCGACATGGCAATGG
>TR319|c0_g1_i1
AATAGCTGATCAAACTACAAACTTGAACACCATGGATGAATTAGAGATCCATGAAGGAAAAGAATTTGAATCAAAAGAAG
AAGCATTTATGTTCTACAAAGAATATGCTAAATCTATTGGATTCACCGCCATAGTTAAAGCTAGTCGCCGTTCAAGAATA
ACTGGTAAGTTTATAGATGCAAAGTTTGTATGTTCGCGATGTGGAAGCAAGAAAATAGATAATGTAGAGAAAACTAAAGA
TACCACAGATACCTTTAACAACATCTCTAAAACTAGAAAACGAGGTCGGACAAATCATTCATCGTTGAAAACAGATTGTA
AAGCATGTTTTCATGTTAAAAGA
>TR320|c0_g1_i1
ATATGAACAAAACCTGTAGCGAGAATCACACCAGCTGCAAAGGCTTTAGCAGCTACAAAGAGACTACTATCAGTTTGAAG
GAAGCGTCTGTTTCTTCCAATGAGTGGTATAGCTACACCTGCAGCTCCAGCTAGGAGAATTGAAGCAATGGCTACTAATT
TAAGTAGAAATGCAGCAGAGTCATCACGACATTGTTCAGATTCGTTAGCATAACAAAGAATCTTTGATGTAGTTGTAGCC
ATTGTCTTAGGAACTATCTGCAAAATGGACTCTGTTGCTGTTTTTAAGTCAACAGGTCCATTGAAA
>TR321|c0_g1_i1
AAACAGAAAAAAAAAACCTAGAGAAGGTTAACAATGGCTCTTAAAGATGACCAAGGCGATGTACCATGTTTGAAACAGAA
AGGAAACTGATCAATTGCAAAGGAAGAATACATCATCTTACTCTTACCTGCATCTGTGTTCCAGATAGAATCCAATGAGC
TTTCCCATGATGGAGAATCCAGAGATCCTCCGGTGTCATAAAAGCTCTCGTTCCCAGAAGTATTGGCAATAGATACAGAC
GAAGAGCAGCAGTTGGAAAGTGAAGAAGTTGGAGACTCAGGTTTCTTCTTCTCTTGAGCCTTCTTTCTCATATAAATGAG
ACCTGTTTCCCCATTTGGCATGTAGCTCAAGGACGAGAGCTTCTTCCTGTGATGTCATCTTGCCACGTTTAAGACCAGGA
TGAAGGGTCTGTTTCTTGTGATGTCACAAGGGCATTACAGCAAAAACGTGATGATTAATAGAGTGATTGGTGCATTATCT
CTTGATATCAACACCATTAAATCTTCCAAAAAAGAAGAATAAAGGTATCTGTGTACTATATCCCCTGCTTATCTATACAT
CATTATAGCTTGGGGAAGATAGCTAAGAAAAATCAAATTCAAATCTCTTGCTACTAAGTTTTAATGTTGATTTTTATCTA
GAATCCTTTGGAATCATAAATTAAGATTAGGATCTGAGACATAAAGTTATCTCTTTTATCAAGGCTGGACATGTTCTTAA
GGATAATGTTTCTTGACTTTATTAAAGGTGTTAGTGATATATGAACAGTAGAAGGAGATG
>TR322|c0_g1_i1
CAGATTTGGAAATTCAACTGAAGGCATCTCGAGACGTAAGGTGGCTGCTCTGTATCATTGATTCACAGCAGCAAAAATAT
CTACTTGATTCCATTGCTGATCTTCATATATTGATTCCTAACTTTGATTAGAAAGATTTTAGAATGATAGTTTCCGAATT
ATTAACACCAATGTAAACATCATGATAGTCTTCTTAGTTTCTTAATCTTACCAAACAACCTGTTCTGATACCAATACTGA
AATCTCCTATAAATTTATCCTGTCAGGTTGCAATGGCCATG
>TR323|c0_g1_i1
GTAACGTAAGCCCCAAGAAATAGCATTTGCCCAACTCCTCTCACCTATCTTTTTTACTTCAATTCACATAAACATAAGTC
ATGTCTAGCTTGTTCGGTAGATTATCTCCGACCAGACGAGTCTTCAACAGCGATGATCTTCCTTTGTTTTATACTGACCA
AACATCTGTTGAGCTTCAGAGATGTCGGCGAGGAACGCCGCGAGTATCCGTCACGCTCGCGGAGCTTCTCAGAAATGTGG
ATGATGATGATGATGGCTGGAATGAGCTTCGGGCAATGGATGTCGCCATGGCTTCGAACTCCTGGGCTTCTTCTTCTTCC
TTA
>TR324|c0_g1_i1
CACTAATTTTTATATAAAATCAAAACAAAAGCTTTAGGTGACGATAACATCAGGCAAAAATTGTGAAAATAAAGAAAGCA
AGAGGAAGAAGAAACGATAACGAAGAAGAGAGAAGAGGAAGATAAAGGAGAGGTTCGAAGGACTTCACAAACGAGGGAGA
GAGAAAAGACTTGCGACGCCGAAAATTAACTTGATCGCTGAAATTTTTGGTGATAAACAATTATGGTCGCTGGCTGCTGC
GACTAGTCGCTGCGACTGGTCGCTGCGACTGGTCGCTGCGACTGGTCGCTGCGA
>TR325|c0_g1_i1
TGGTGACAGGTTTGGTTGATAACAAACTCAAAGAGGAAAGCTCTCGGGTTGACGCGGTGTTCCGCGAGGAATGCCAGAAG
GTAAGACACCTTCTCTCCTGGCTGAAGGTGCACAGCACTACTTCTTCTTCGCCATGATGTCCACAAACACGTGTCCGAGA
GGTCCTTCCTCTGCACTCCATCCCCCATGCTCGATTCTATACTTGTCACTACTGTCCAACATCTCGACCAAGTTGACGTA
TTTGCCGCCTCTGTTCTCCCAGTGGAGCTCGCAGA
>TR326|c0_g1_i1
TGATCACTTTAATGGTCTATGGTTGAATGGGCTTAGACATGGCTCTGGAGTTTATAAGTTTGCTGATGGTGGTTTCTATT
TTGGAACTTGGTCTCGTGGCCTAAAAGATGGAACTGGAATCTTTTATCCTGCTGGAAGCAAACATCCGTCTCTAAAGAAG
TGGTATCGGTCTTTTGGTTATGATGACACGGGAAATTTTGTCCTCTCCAATACTTCATCAACCAATGTTGAGGAATTACG
GACCTTAAAAAAAGTGACACGAAGTTTTTCTGAGATGACCATAAAAGGTGCGCAGTCGAGACATTCGGGTAG
>TR327|c0_g1_i1
TTTGCATTTTTTGTGTTATTTGCTCAATGAATCTCCTGAGGTGGAAATGAGATCAATATGGCTGATTGTTCCTTTGCTTT
TACTTTTCTTTTTGTGGAAGACTTACAGATCTTTTAGCATCTCTACAATGCTTTTTTGGTGAAGAACTTGTAGTTTATCA
TTTTTCTATTGCTATACAATTTCCGAACTTGTTAACAATGCATCACAAATTTAGTGCTGAAACAATATGTTCTGCAGATG
ACCGAATATGTAGTATTTATTGTGTCTTTGTTGGGGCGACTGCTATGGTCAATAGATTTATATAACTTTGGTGAATCTGA
TTGGATTCTAATTTTTGTGATTCTTGTGCAGGAATCTGAGAGAGCTTGAATTGCGAGAGAGTGATGTAGACG
>TR328|c0_g1_i1
TTTCGGGTTATTATTCGGATTGAGTTTAAAACCAAACGAATCGGAACCCAAACAATTTAAAAAATTTCAAGTTCATTCGG
TTTTCTAACAAAACCTAAACTAAAACCAAACTAAACCGCAATTTTTTCGTTTAGTTTGGTTCGGTTCAGGTTTAATCTGT
TTGAATTTTTTGTCCAGCCTTATTTTTAACGAATCCCGGTTTTGGTTTATTATATTTAAAAATTAAATTAAAATTGGGTT
ATTTCGGTATTGTTCGGTTAAGAGCTATGTATTTGGG
>TR329|c0_g1_i1
TATGCTGATGTTTTATGTAGAATTGCTCTAAAGAAAGGTTCTTTACCTCTTGATCCACAAGAAATCAGGGCAGCTGTGCT
GATTGCGCAGCAGTTGGCTGAAGCGCAGTTTCTTGATAAAGTCACAATCTATTTACCTGATGTTTCTGGTCGACTCTTCC
CTTCAAGTGACTTGGTCTATAATGATGCTCCATGGTTGACTGCATCAGACAATCATAACAACTCATTTAGTGCTGAGTCT
ACAATGCTGTTGAATGCAA
>TR331|c0_g1_i1
TATCACAATTTTATAAAACCTAACAACTCAATGATAAGGCTCCCTGTGTGAATATCGTACAAAGATTCACGGTGGTAAAT
ATAATAATGAAAATAATTGCGCATTAGATTTTATGTGGTATGTTTCTGAATTATAATTTGTATTCAGCTACTTTTCCGCA
TCTTGAAAGATGTATGTTGTATGACATAACCCACAGTATTGACGATCTTGCATTGCAGCCATGAAAACACTAGCACCACA
TTCAGGTGATGGACACTCTCTTCGCAATCGTTCAATCTTTCCGTCACCATCTACCTTGTAATATTTTAAGACAGCTAACT
TGGTCTTCTTACGCTTGTGCTTTATTTTCTTGGGAGTAGTATACACCTTCTTCTTTCGCTTCTTTGCTCCCCCACGAAGG
CGAAGTACGAGATGAAGGGTTGATTCTTTTTGGATGTTGTAATCAGATAAGGTACGGCCATCCTCAAGCTGTTTACCCGC
AAAAATCAAACGTTGTTGATCAGGGGGGATACCCTCTTTATCTTGAATCTTTGATTTGACATTATCGATAGTATCTG
>TR332|c0_g1_i1
TTCGATTTTTAAATAATATATAGAAAAAATTAAACTCAAATTATTATATTACCGTGACACCGCAGTCATGAAAAAGGAGG
CGGAGAAGGGCAGGGCCAAGGGAAGGGTCAGTTTTTGTCCACTCGGTAACTTTATTAGCCACAATTTGCTCAAATTTTGG
ACAACTTCTAGTGTAATAGTTGAATGATAATAAGTTATCCAAAGGTAACCACGACCTCGAATCTTCGTCATTATCTCCTC
CTCCGTATCCTTCTTCCGGATTTTGGTAAGCCGATACCGGCCAAGCCACGAGAATCACGAGTAGGACGGCGGCTGATACC
ACGACGGCCGGCTTCATTTTTTTATAATTTTTTTTATTAATTAAATTTGATTTGAGTTTTTGATGTGATGATCAAAAGAT
GTGTATAAGTTTATATATATTGAAGTTTGGAAATGTGATGTTGTACGTGGGAAGCACATCTTTATGGATCAATAATTCAA
ATGACTTGCCGGCATGTAGTTTGTAAGATGTTTATAATATATAAGGGTTCATTAAGTTATAATATAAGGTATTATAATCA
G
>TR333|c0_g1_i1
GGACCGGGCAAAGCAATCCTTATTGACTGAGCGACGTAGAAACGATACATAGGTAAAAGGTGTATGTTTTCACTTAGAAA
ACTTCGGAAAGCCTTACTAGTAAGGCCTCTCACCGATATAGTTACCAGGAGGGTCATAGTTACAAGTGATAAAGGTTTGG
CCATTGTTACATCTCACTTTAGCACATCCCAACTTCACTGAGTTTCTCCACACAACCTGAGTATAATGACCACATACTTC
GTCCCACTTACATGTGTTTGAAGGATAATCATAGTTAACTTTCTCGTTGACCCACATTCGAACCGCTTCAACGCCTGTCA
TAGAACCGCTACTCCACGCGATATTCTCACCATAGGGCCCACTTGAATGTATGAGTTTACAGTCACCTTTACGTTTGTTT
GCGTAGTCGCGAGCATATGTGGCAACCCTTTCATCCCACCTTAAAGGGCCTACTCCTACCGCAGCTCGTGCTTGATTGTG
AGCTGTTAGAAAGTCTTGTGGTCTGTCTTGGGCTTGTAGAGGAACAAGTAAAGCTAGGAAGAAGGAT
>TR334|c0_g1_i1
GCTCCTGACTTCTGCTATGTTTTTGGGTGCTGGCCACTCCTTAATAGCTTTGATCTTCTCATCGTCCACTCTAACTCCTT
CTGCACTGACAACAAAGCCTAGAAAGACAACCTCAGTAGTACAGAATGAGCATTTAGAAAAATTTGCAAAGAGGGATTGA
GAACGAAGAACATTTAGAACTTGGCGGATGTGTTCTAAGTGTTCCTCTAGACCTTTACTGTAGATGAGGATGTCATCGAA
GTAGACAACCACGAAGATGCCAATGAAAGGTCTGAGAGCATGATTCATTAAGCGCATGAAGGTACTAGGAGCTTTGGTGA
GATCAAACGGCATGACTAGCCACTCGTAGAGCCCTTTCTTGGTCTTGAAAGCTGTCTTCCATTCATCTCCTTCCTTCATT
CTGATCTGATGATACCCACTCTTCAAATCAATCTTGGAAAAGACTGTAGACCCACACAACTCATCCAGCATATCATCTAA
TCTTGGTATTGGGTGTCTGTACTTCACTGTGATATTGTTAATAGCTCTGCAGTCAACACACATCCTCCATGAACCATCTT
TCTTTGGAACAAG
>TR335|c0_g1_i1
AGTAATATTTTATAGACAAACCAAAAAAAAAGCGATGAAAAAAGAAGTAATTTTAATGAAATTTGACAACAATACATGAG
ATATCATCTCTACTCTTCTTAGAAATAGCTTCTTCTATCAAATGCTTAGCAGCTGCTTGTGGATCTTTGATGTTCTTGAT
TGCATCTACAGCTTCTTGATTCGACATCACTTTCCAGATCCCATCACTTGCGAATACAATGAACTGTGTTTCATTGTCGA
TAACTTGATGTGTTATGTCAGGTTCTGAACTCAAATGTATCTTTAAACTCTTATCTCCAAATGCTCTTGCAACTGCTAAC
TGTCCA
>TR336|c0_g1_i1
GAAAATTTACGGTTTGAGGTATCAGTTTGTCACAAGTGATTTCAGTGAATTCTTTCTTATATCAGTAAATAGATAGAATC
ACACTACACGTTTGTCTTCAGGTGTGAGTTTAGACATTTAGTGTTTTGACATACGTGTCTTCACATACTTGCCCTTACTG
TCATGTATACAAGAGTGAAAATTATAACCTGTGGAACCATATTGCATGATATCTTAGTTGTCCCATCTTTATATATATAG
TGTGTTGACAGTTGTTAAAATTATAGGATCTTTTCGCCTAAAATATTTCTATAGTTTGAATAATTGGCGTATCTTGATTT
GCGAACAACAATCAGTTTTTAACAAACCAGTCTTACTCTTATGTTATGAACCAAGATTTGGCTTTTGTATGAATGAACTG
TAGTGCACGGCGTTCCCGTGCACTTTGTGTTTGGTTTCTGGATTACGATTGGTGAACCTGGTTTCTGTTGGTGAACTGAT
AGGATTATATGGTGTTCGATCCACTGATCTACCACGG
>TR337|c0_g1_i1
GTTAAGACCTTTACACAATCTAACAACACCCAAATCGAAGAAAAAGTAGAAACAGATTCGTAAACGATCAAAAGGATTTG
GGATTTATAACTTACCACCACACCACGGCGATGATAATCAGAATCCATTGAAAAACACAAACAAAACTCAAATCACAAAC
GAATCAATCAACGAAAAGAATCAAAATTGAATAGAAATACAGATTTGGCAGAGAAATTGAGATGCAAAGATGAATAATTT
GGGATTAAATCTCCTGGAGAAAACCCAAAGAACTCAAACCCAAACAAAAAAAAAAAGAGATAAAAAAGGAAAAAGAGAAA
CAGAAAAGTAAGAGAATTTGTTATCGAAAAAAGCAAAGAGACAGAGAAGGAATATTCAAGAATAGACAAACCCCCAAATT
GAAGATTAT
>TR338|c0_g1_i1
GAAAGAGCTACAAGCGACCACTTCCACGCAGGAGATCCAAGCATAAGAAGCGGTAGTAAACTGAGCACGCCTTCTACGCC
TTCAGTCATAGCAAGAGCGCGAAAACCGCCAAGCTTATCAACTATCCAACCAGAGCATGGCGAAAGAAAATCGGCAACCG
TCATAAAAGTCTTACGAAAACCAATCACCCAAGCCGGCAAGCCCACAATAATAATAGAAGGCAAAACCGAGCCTTCATAC
GCTTGGTTACCGAGCATAGAAAAACAGAAGCCAACCAGCGCCCATCGCAATGCTGGGCTAATAGATCTCATACGAATAAA
AATATTATCTTTGCTAAAAATCGTCTTCACAGCAACTAACTCTCCCCTAAAACTTTTTCAAAATAATGCAAACTTA
>TR339|c0_g1_i1
AACTAATGATCTACCATAAAATTTTCGAATCCCTAAGACGTTCTTCCTTAAACCCATTGACAAAAAAGTATATACACCAA
ACCTTTACATGAGTTCTCCGTCGGTATCCAAACCAATTATGTAAACATTCTATGTGCAAATTCATATGAATCTAAGATTC
TTCATGCTATTGTCAATTCCTTTAAACCACTAACACGAACATGGTGATTATCTATTCGTTTAGTATCTAAGATTAAAATA
AATTAATATCCAAGAATAAGCCTAAGTTAGAAGAGTTACCTGCAAACTTTTCTGTCATAGAATCTTTGATTACCGGTTGT
CCTTAACCGGCGTCTAGGGAGGTATAAGTTTTGCAACCCGACTGGAATTTCTGCAGATACCGATATCCTGCTCAGTCTAG
GTTTTGCGTTTCAACTTTGGAAAACTCTGTTGTACCAAATAGAGTGTAGTATCATATGAAATATGTCGAACTTCTCGGGT
TTTGAATGCCATAGGAAATGCTTCTGCACCATCTTAACCCTCATTTGCATATCTCTGTACCTTTCTTCAGGTATTGATAG
TAATATGTTCTTCAACTCAGGAATATCTTTCTCTAAAACAAAAACTGCGAAAGACTCCCAGTTCAGGACATCGAAGAAAG
GCGGTACAAAGTTATCTGATATGATAACTGGGACACATTCATAGAACACTGCTTCCACCACCCGAGGACTATTTACTTCG
TACCCTTTTGGGCAGATGCAATACTTGCTGCTCTTCATGTACTCTATGTAACTCTTTTTACCTTTAGATTTGGTAATTTC
ACTGAATATTTCCATGTCTGGATCTCTGTTA
>TR340|c0_g1_i1
AATTTTTTTCCGGTGAGGAGGTTAAAAATGACGGCTCCGGACTTGGCTACGGTGACGGAATCTCTTGAACGATCGATGCA
GAATTGTTCTCTTCGTGATCGGAGGAGGAGAGTTTCTGATGATTTTAGGAGATCGATTAGGGACGAGAGCGATGAACACA
TCCCGATCTCGGATACAACTTTGGAGCTCAATTCTCATTTATCTCTTCCTTCTCATTGGGAACAGTGTCTTGATCTCAAG
ACAGGAGAGATTTACTATATAAACTGGAAGAATGGGATGAGAGTGAAAGAGGATCCAAGGAAAGTGATGAATGCAGATGA
AGAAAGTGGAGAATCTTATGGTACAGTGTACTCAGAAGAAGATAGCTCATATTGTGACAGTGAAGAATCTTCATCAGGTT
CATCTCCATCTTCAAGAGAGCATCACAAAGAGGAAGAAGAAGATGATGAAGAAGAAGATGTGCTTGTAGTTGCTGGATGC
AAAG
>TR341|c0_g1_i1
GCCCCAAATACTGATTGAAACAGATAGGGACTATAAAGTTTGCTACTTCTCTATCATTCAATATTATTTAAAGATATGAA
CGAGTCAAAATGCGACAGCTCTTCTTTAAATGCCAAAAAATCAAGTCAGCTCATTCGTCGTTATGTTGTGTTGGTCGTTC
CAGGCCTCTTGAATCTTCTAGATTACCTATCTTTCTTGTCTTTTTTATTTGGTATTTGTATGGCATGTTAATGCGGATTT
CTTCTTGTTTTCTTTATTATTGATAGGAATTCTCTTGTTAAGACCCTATGAATCGATTAAAACCTCAGATTCATACT
>TR342|c0_g1_i1
GGTGGATATTCAGACAACATTGTAGTTGATCAAAGATTCGTTTTAAGATTCCCTGATGGGTTACCTAGTGACTCAGGTGC
GCCGCTATTGTGCGCCGGAATTACAGTGTATAGTCCAATGAAGTATTATGGAATGAGTAATGAAAAAGAGAAACATTTAG
GAGTAGCTGGACTTGGTGGACTTGGTCATGTTGCAGTTAAAATTGGTAAAGCTTTTGGTTTAAAAGTGACTGTGATTAGT
AGCTCTTTAAGTAAAGAAGAAGAAGC
>TR343|c0_g1_i1
AGGAGCATAAAAAATCCAAATAGAAAAAAAGATAGCAAAAGCTACCCAACCAACTAGATCCTTGACATAAAAATAAGGGT
AAAAAGCTATTTTATAGTCAGGTATACTACGAAGAATGGCATAGATCGGTAGGAAATACCATTCCGGCACAATATGAGGC
GCCAAAACATTCCTTGGTAAATCGGTCGAAAACTTGAACTACGCACATACATACTTTTAAAAAAAAGGTAAAGCCAAGAG
ACATATAAAAAACTAGTGCTATTGCGGCTACACCTCCCGATTTGTCAGG
>TR344|c0_g1_i1
AATAACCTTAACACGCATTTAAAGAGGGGTAAAAGTACACTATTTTTTTGTGACTTAAACCCCCTATAAAGTATACAAAC
GCAATCACAAATAATGAAAAGCCGGTCCAAGCTCAAAGGCGATGATGTATACCGGAGACCGGAGGATGTGCCATTGCAGC
TGCTGGAACCGGTGGTTTACATTGGTAACACTTAGCAAAAAGACCAAAGGTGTTAACTTGACGAACAAAATTTGTAACAC
TAGCCCATCCTCCGAATCCAAATCCAACAATGAGTACCCATACGACCACGAAAGCGTTCAAAACGTACATCGCTGTCCAA
GGCATGAAGGGCGGTGGCTTCTCCGCAGCATTCTGGCGAGCGGAGGAAGATCGGTACGTGAGCATATGCGCGAGAGCCGG
TATAATATAAACCGTAAAGCTAACGAGAAGCGCCCCAACCGCAGAATTAATCGGTCCAAAAAAGGGGAAAATAATAGCCA
AAAACCAAATAGGTATAACAACAGGTAACCTCGCAAGTGCTCTTAAGCAAATACTCTTAGTATCATGCATCCCAATAA
>TR345|c0_g1_i1
GACGGCGAAGGCGGCTCGCTCGTGCATGCCGAGCTGCTGAAGCACGCGGACATGACCGACAAGGCGAAGAACTTTGTGCT
GTTTGACGAGAGCACACAGCGCGTCTACGCCGCACAAACGGGCCTGATCGGTGGCAGCTTCCCCACCCATAAAACGGTGA
TGACCGCCGTGCCTGGCCCCCGTGCTCTCAAGGACGGTGAAAACGAGCTGACCATTCGCTTTGAATCGCCTGAGCAAGGC
GGCGTCAAGCTG
>TR346|c0_g1_i1
AATTATATGAGTACCATAAATGTCTATAAACCTGGTAAAAAAAAAGATCAAGTGTTAGTTATAAATCCCCATCTTTTGAA
TAAACAAAGAACTGTTACTAACAAAACAAGTGCCAAACACAAGACATAAGTACTTTAAATCAAGAAACAGAGGAACAGTT
TTTCCCAAAATATACAGAAATAACAGTAAGAGAATGAATTACTTAAACCCTGAGAATCTGTACTACTATATGCAACAGCT
ACCCAAAAATTCCTATCAAAATATAGATTCTTGCTATGTCAATGCCAAATCAATAAAAACAA
>TR347|c0_g1_i1
AGGAGGCGAGAGAAGAGTTGCGGGAGTTGACGGAAGCGCGTGAAGGAGGAGTAGCTTATATAATGGGGAATGCGTATATG
AAAGCTAAACATGGTTCAGGGTTAGTGAAGAGATTAGCCATTAATGTTGGATATGAGTTTCTTAGGAGGAATAGTAGAGG
GCCAAGGCATGCGGTTTCTTCACCGTATGCATCTACTTTAGAAGTTGGTATGATTTACCATGTTTGATTATTAATGGTTG
ATTTTGTTTTCTTTTTGTATTTTGTTTATGTTTTATATATATGTACATGGTTTTTTTTTTTTTAAACTCTGACATATGTA
CATGGTTTTGTGGT
>TR348|c0_g1_i1
TTGAAGCTCTGACATGCCTGCAACAGCCGCAAGCACGACCGCTGCTGCCACCACCTCCTCCTGCGAGGAACAGGGTTATA
GCTGGAATGATTGCTCTGTTCAAATGGACTGGGACTCTGACTTTCGTGATCTCCTTGAATCTATGATGTGTGAAGAAGGT
ATTATGATGGAACCTCATCCGCTACCGCCTTATCAATGTGGTCAAGTGGCGATGTCTAACTCTGCATCCACAGAGTTGTC
AGTAACCGAAGCGGTCGGAGTAGAGGAGCCTAAGGCTGATGAGTCAAAGGGATTGAGGTTAGTCCACTTACTAGTGGCCG
CTGCAGAAGCATCAACCGGTGCCAACAAAACCAGAGAACTAACCCGTGTCATACTTACAAAGCTAAAGGACTTAGTTTCT
CCAAGTGACCGAACCAACATGGAGAGGTTAGCCGCTCACTTCACCAACGGCCTTTCTAAGTTACTCGAACGAGCTACCGT
TATAAGTAACCAACAACAACGCAGTTCTCACCAACACCGTGACATCCATGACCAAGCAGATATCACCTCAGCATTCCAAC
TGCTACAAGACATGTCTCCTTTCGTCAACTTCGGTTACCTCACCGCTACACAAGCCATTCTCGAAGCCG
>TR349|c0_g1_i1
AACAATGCACCGAATATTCTCCAAGGATCTGTATCCATGAAAATTCAGAAATTCCAGAAATTCAGCATTGGCATCATAGA
ATTCAAAACCAAATAAAAAGACATTTCGGCTACGAGAACAAAGACAATAATAACTAAACGTCAGGGACAACAATCACGTA
GGAACTATCAACCTTAGTTTATATACCTTCGTGGTTAGTTTCTCCAGCTCCCTTACCAAGCATGCACG
>TR350|c0_g1_i1
GCTTAAATAGACTCCTCACTCTCCAAACCCAAAACCATTCAACAGAAACCTATATGACACGGAGCAGAATCAGCTCTTTT
CATTCAAACCAGATGCGATTAATAGTTGCGACACCGGAATATACATCAATCGGGTCCTAGTTTTCCACTATCTAACTGAG
AAAGAGCGTGAGAGATTCAATGAAAAGACAAGATATGATTGGTTCCGAATCATCATCAATTCCCACAAATCTAGAA
>TR351|c0_g1_i1
GGAGAGCTGCTTCGTTGCGTTTGTACACGGTTTGTGCTTTTCCTCAGGGGAGTCCTACTCTCTCAGATTCGGAACAACAG
GTGGATAATGTTAAACTTGGAAATTTTGATTACAATTTGTTGAATTCGAATAAAATTGGCGTTCGAGGAGTTCTGAATAG
CACCAAGGATGATCCTAATCTTGCTTTGTCGTTTCTGGGAGAGCTTAAACAACATGGGATTTCGCTTAATGTTGATGCAT
ACGCGACTGTTATTAGAATTCTTTGTTATTGG
>TR352|c0_g1_i1
GCTCAAAGTTCCTTCTTACACTCTCTGGAATTTTTGGCTTTGTGACACGAACACTAATAATCTCGATTCCTGGAGCATAA
CGGGTGCAATCAGCCTGAAGAGCATCTTTCATTCGCTCGTCAATCTGGTCAAAGATGTCAATGTAGACTTGCTGTAGCGA
ATGAGAGCTGCAGAACTGGTTAATCTCATGATGAATCTTGTCATATATCCATGTGTTATCATAGTTCACACCATAGTTCA
TCAAAGTGTCATAAACATAATCCTTGCGCAGCCGATTAACAACTTCTATCTTCTCAAAGGAAATCATGACACCTCCTTTG
GTACCACATGGTATATCCTTCACCTGATCTGTTTGGAGGGTAACCTGAACAGGCTCGTAGTGGGTTATGAAAGGCAGCTT
CACATGAAAACCAGGCTCTGAAATTATGTT
>TR353|c0_g1_i1
TAACCCAAATGAAGGTTACAAAGAGGTAGTCACAGCAGAGGAGAGACAAGAGCAAGATGCTTTTATCGAAGAAATCAGCA
GAACCGCTCTAATTAAGTACCTTCACATGTACCTTGTCCAAAAGAACATTGCTTCTGATAACTACCAAGAGTTCAAGAAA
ATGCTGAAAAGCCTCTGGTTCGACTTATATGGCCGTGGAGGTACCTCTGGTTCATCTTCAGCTTTTGAACATGTCTTTGT
AGGTGAAATCAAACAATCTGGTGGAGAACAAGTCTGTGGTTTCCATAACTGGCTTCAGGTAAAATCCCTGGAGGAAGCTA
AAGGACATGTAGATTACCAAGGCTACATATTCCCAAGACGACGCGGCGAAATCGTGAGTACCATTTGTTGATAAAGCCTC
ACATTTTCTCTTGAAAGTTTCCTTATCCTAATCTGTGTATGCAGCCGGATTCAGAGACGCAGCTGCTTACAATCCAATTC
GAGTGGAACGGTATTCTGAAATCAGTCTCAAGTACTCTAGTCGGAGTAAGTCCCGAGTTCGAGGTAGCTCTCTACACACT
CTGTTTCTTCATGGGTGGAGAAGACAACTCCGTTCAGCTTGGTCCATACAGCGTCAACGTCAAATGTTATCGCCTCGGTA
ATAACCGTATCGGCTCAGCTTTCCCCATTGCAGAGTCATGAAACCATTCCTATGGCCTATA
>TR354|c0_g1_i1
ATAAAACCTGATAATGTCGTCGGAGAACATATTCTCGGTCTGCATTTTTCTCAGAGAATTGAGATCTCGTCCTGGACAAT
AATCCATAGCGTAACCGATGACTTTATCTGTCGACAATACACCGTGAAGAGAGGGAAAAAGAGGATGATGGAATCTGCTC
AAAGCTCCTTGCTCGAAACTTACGCGCTTGTATTCATCGCCATTACTCTGCTTTTTCTTCTTCTTCTCGATCGCATCTCT
CAATATAACCTTCAAGGCAAGCAATTCGCCAGAGTCTCTAACCAAGAACACAACTCCTTTAGCACCACGCCCCAGCACTG
ATAAAACTTTTAGCCTCTGGAAA
>TR355|c0_g1_i1
GCTTTTCTGAGCCGAGTCTAAATCGCCGTCGCGGCGGAGATGAGAGTTTTTCGCGGCGGCGATCGCCTGTTAGAGGTTTA
CCATCGGAAGAAACTGATCGGATCCCTTACTTGCCTAGAATTCGCTCTGAGATTTTCGCTTCTTCCCCGCCGTTGTCTGG
TTTCTCTTCGCCGTCGCCATCTTCTCCGATCAGCCTTGAGGGTAGCAAGAGAGAAGCAGCAAAAGTTGTGATAAGTGTAG
CAGTAGAAGGAAGCCCCGGACCAGTAAGAGCAATGGTTAGATTGAGTTGCAATGTGGAAGAAACGATCAAAATTGTTGTT
GATAAATATTGCGAAGAAGGACGAACACCAAAACTTGATCACAAATCTG
>TR356|c0_g1_i1
CTTTGCGTACCGTCACTTATTGCACTGAAAACGAGGAGACCCCTTTGTGAGCGGTGTACGTTCCGTTCGAGTTGCGGATC
GCGCAGGTAGCGCAGCGTGTAGATGCTGCGGATGAGCTTGTCGAACTCGAAAACCGCGCGCCGCGTCGGGTTCGGCGCGG
TGTAGGTGCACAACTTGCGGATCAGCGCGCCCTGTGTCATTTCCTTCAGCCCGAGCGTGGCGACGATCTGATCGATGTTT
GGCTTCTCGCTGATGATGAGATCGTGGTCGATTCGCCCGATCGGCCGGATCAGGCACATCTCGTACTGCGCCGGATCGTC
GGCGCAGTACAGCGCCTTCAACTGGTCATCAAGGTCAGTGAAGCGCGGCTCGAAGCGCAGGCCAAACCAGTGCAGGATCG
CGAAGTTGGCCTTGTTGACGCTATGCATATCGCCGGTAATTGCCTTCGGCACGATGCCCGACGGG
>TR357|c0_g1_i1
AGATTTCCAGGACAAAACATAATCTTGTAAACATTTTTATGATTCGTTTCCTCGATTTTGAAAAAGCTACAAATTAAATA
GTCTCCTTCATATTCTTTTGGATTTGGACCGGCCGTTAAGTATATGGGGAACTGCGACCTTTCACTTTCAATGATGGCCC
AATCCACCCACCAGTAGGTTGGTTGCATACACATGGTGGCTGCTATGTCGGTTTCTATGTTAAGACTTGAGTTTAGAGGA
ACGAATCCAACTTTTGACTCCCAATTAGAGAATTTTACGGGAAGGCCCTTGTCGTTGTCGGAAGATTCTTGGACTATATT
GAGTGGACATGGAAAGTTTCCGGCGTGTGGGGCCAGAGTTACGCCGCCGCCTTGGCCTTTGACGAAGGGAAGGACGTAGT
AACTTCCGGTGGATATGATGTCACCGTCCATGTCTAAAACCGGTCCTTGGCCGGAGCCGATGGTCGCGGCAGAAAGAGCG
GTTAGTGCAAAAAGGAAGT
>TR358|c0_g1_i1
GGTGCGTGAGCGCCGTGATCATTTCCTGACCCAGCAGGCCGTAAGCCCCCCGGTTGTCTGGCTTGCCGGTTTTCTCGCTG
AAGGCCTGCGGCTGGGTTTTGCACCAGGCCAGGCACAACCGAGAGAGCACCGTCAGGCTGTCAACGAAGTAGGTGTCGTA
CTTGGCCAGCTGCGCCGGATCGCCATAGGTGGCGCAGACATGGTCGAAGTGCGCCTTGGAGAAGGCC
>TR359|c0_g1_i1
TCTACTTCACCATGACCTTCCTCTTCCCTCCATCCCCATCTTCTCTAATTTCTTTTTCTCTCTCTCTCCCTTCTGGATCG
AGAGATCTCCGATCAATTCGTCTCTTGTCTGCAAAAATCCCTACATCGAGATTCGCAAGATCAAGGTTTGATCTATTGCG
GAATTAGGGATTGTGAGTTTGAAGGGATTTATTTTTGCGGAGATTAAGAGGTTGATTTAAGGAATCTGTCAGGGATATGG
AACTTGACGGTGTTGAGGAATTTTGACGAAGATGAAAAGGTCTTTGCGGAAATTTGTAGATGTTTCGATGAAGGAATTAG
TTAGGGGTTGTAGACGAGGAATGATTAAATGGAGAAAGGCGTTTCTTATCGGTTTTGTGATAACCACCATTGTTGTTCTG
CTTCACACACCTTCGTTTCCGATCTTCTCTGATGATGAGTCTTCGTTTAGATTTTTGAATGCTTCTATGG
>TR360|c0_g1_i1
AGTTTTTATAAATTTACAATAATTAGGATCGGTGCTCTTTGAAAATTATAAAGATGTTTTCTTAGAAATCATATATTTTT
TAATTAGAGTAATAAAAGGCATTTATTTTTATTTATAGTTAAAAGACATCAATTTTTTTTTGGGGACATCCTTTAACTGA
TTAAAGAGGTGAATAAATATACAAGTATACGATACAATGTCAAAAAAAAAAAAAAGAATATACAATTATACATGTAACTA
ATTAGTCGGTCTAGGCATCCAAGTAGACTAATTGATGAGCCAATTGTTAAATTTTTTTTTCTTTTTCTCAAGAGCCAATT
GTTAAATATATTTATAATATGTT
>TR361|c0_g1_i1
AGCCATTGGTGGCATCTGCGAACGGCAGTCCCAGAAGATTGGCGCCAAACAGGCCAGTGACAAAGTTCAAGGGCAAGAAG
ATTGTGGATACCACGGCAAAAACATAAGAGCTTTGATTCAGCTGTCGCTCCTGAATGCGGTTTGCCTGGTCACTGAAGAT
ATCGATACGGTCACGCAAATTCTCCAGCGTTTCGAGCAACCGCAACAGCTGGTTCAGGTGCTCCTCCAGTCGGCCTCGGT
GATTTATATTCAGCGGCGGGACGACGAGAGTTGTCAACGTTTGAAGAACG
>TR362|c0_g1_i1
AAGAAAAAGGTATAATGAAGCACGAAGAAAAAAACTTTGAGCAAGAAAATGAAGATTTCTATGGAACAGATGACGAAGAA
AATCATACTGAACTCTCCGCCGCAGAGACCTCCCTTCTCTCCTCGCCTTAATCACGTGCTTGAACCCTAAGAACACGAGC
TCAATAATCAATGACCTCGAAGTCGAAGCTATCGGTTTCCGGAATGTGACGGAGCAGGATTTGTGAGGAATGCTGGAGCG
ACGTTGAGA
>TR363|c0_g1_i1
AACGGGCTAGTGAATACTTCTTATTTACATGTGGAGTCGAGCAAATGTATACTTCTATAAGATTCTTAAAGGATGATCTC
AGGCGATACCAACCACACTATCTTATTTCGGTTCCATTAGTGTACGAGACGCTTTACAGTGGGATTCTAAAGAAAATTTC
TGCAACCTCTGTTCCCCGTAAATTCTTGGCTCTATTATTGATCAGAGTCAGCCTGGCATATATGGAAATGAGAAGAATTT
ATGAGGGTCTTTGTTTAACAAAAACCCAAAAGCCTCCAATACATATTGTTTCTTTGGTGGATTGGGCGTGGGCAAGAATA
ATTTCAATGGTCTTATGGCCATTGCATATGTTGGCTGAAAGGCTTGTGTACAAAAAAATCCGATTGTCTATTGGGATTTT
GAAGGCTGGTGTTAGCGGAGGTGGTAGTTTACCTATGCATGTTGACAAGTTTTTCGAGGCCATCGGT
>TR364|c0_g1_i1
AATATATGATACAATCTTCCGTTTGCCATGGCGTTGTGAAGTGGTAAAACTAGTTCTCCCCTTTATTCATAATGCACATT
CTTTGTTAACTAGTTGTGTTATTTCTGTCTGGTTGGAGAGAGGATCTGCTTTGTGTTTATTTACTTCCTTGACTCCCATA
ACTTTGTAGAGGTGGCGGATTTTAGTTTTATCTAACTTTTGTGGGCTACCTGACTATAGTACATA
>TR365|c0_g1_i1
AGAAGAATTTGTTTATATGTAGAAGCTATAACAAGGAACAAAAAAAGAACGGTAGAGAGAAGGAGTTAGGATTTTACTAC
ATGTTTCAGAAAAAAGGCAGTTGCGGAATAGAATTTTTTACGACTAAGTACTAACCTCCACAATATGCATTCATAGAACT
ATTATATAGTAATTGAAAACTTTTTAAGTATGTTTTTTTCGTTTAACTTTTTCAAAGCTGTGGCCTTTTTTCATATATAC
ATGAATGTGTGTTTCACAGTTCTTT
>TR366|c0_g1_i1
ACTTGTAATAAATTGCCATTTGAATTATCTGATATGAATAAATACATGTGTATTACTATGTAGAAGAAGATCTGGACAAA
ACCACACAAGAACCCACTATTCGCACACACTATTCAGGCCCTTCAGTAAAAAATTAGAGGCCAGAAATTGTTTTCCAAAA
CAGAAAGTAACTACAAGAGAAATATCAAATGAATCTTTACTCTTCTAATTCGACTTCACAAAATTTGACAGACGAAACCT
CTATAGAGCAACACGACAGCATCAAATCTCAGAACTTTCCGCGAGATCAGGCACGAGACACGGCGGTGTTAAATCAACAG
CGCAGTATAACGCTCAATCTTGACCAAAGGATCTCTCCAAACTTCAAAAAGAATCTTCATGGCATGAGGACCGCAAACAA
CGGAATGATAAGCTTGAAACCAGCGTATTCGACGCTCCTATCTCCGACTCGAGGAAATTTGAACGCAATCATAGAATCCA
ACACGAATCCTGGAGTTCTAAAAGGCGATTTAAAAGAAATTCCGATAAGATTGAAGAGATTTTGGGAATGACCGATAGAT
ATCGCACGAACTCTAGGGTTTGTGAAAAGGACTGCGA
>TR367|c0_g1_i1
GCAACACCTTCAGGATAAAACTCTCTATGTCTAGCAGTTCCGGGAACTGGTTCACCTTCATCATCAAGATCCGCTTTCTC
GACATCGTGACCACTTCCTTTATCCGGTAATAGCTGATCAGTAAATGCCCCCATTTCATGTAGTTTCTTGCAAGCAGCTA
AACATACAGTCTGTTGTGCAAGGGTTTTCGAAGTGCAAATTGGACCGTCGAGTACTTCAAAAGGTGCATTACAAGGGAGA
TGAAGCCTACACGAATACTCTGCGTGACCTCCCGGCTTTTCGTGAACTTCCATACTAAAATGAGGCTGAAGAATCGCGTA
TCTATCACCAGGAAGCTGAGAGCAGTAGAAAAAAATCA
>TR368|c0_g1_i1
ATTCCTCCCAAGTGGACATCGTAAAACGCAATCCAGCAAGAGAAGATTGGTGGTCGGGATCTGCTCCTTCTGGGCCATTT
ATCTATACCCCTTTCAGCAAAGGAGATGCAAACGAAAATAGCAAGCATGAACTTATTTGGGTGGTCGGTGAACCAGTTCA
GGTCTTAGTGGAGTTAGCTAATCCATGTTGCTTCGACTTAAGGGTTGATAGTATTTATCTCTCAGCTCATTCAAAAAACT
TTGATGCATTTCCCGTCAGTGTGGACATTCCCCCTAACTCTGCAAAGGTGATCACTTTATCTGGTATTCCAACAGCAGTG
GGACCAGTGACAATACCAGGCTGCACAGTTCACTGTTTTGGTGTGATCACTGAACATATTTTCAAGGCTGTTGACAATCT
GCTTCTAGGAGCAGCACAGGGACTTGTATTTTCTGACCCTTTCAGATCCTGTGGTTCTGCAAAGCTACGGCATGTTTTTG
TTCCTAACATTACAGTTGTACCGCCATTGCCCCTCCTAGTGTCAAATGTCGTGGGTGGTGATGGTGCTATTATTCTGTAT
GAAG
>TR369|c0_g1_i1
GAACAAGGCCCATTTGATGTCGTTTTGCATAAGGTTTGTGAGCACCAAGAAATGCTATTGTAGTAATTGTATGATAAAAA
GGTCATCAACAATGCCACATCCGCAAGTTCTTTTGAGTACAAATGGAGAAAGTAGTGATAATTAGGTGTGGCAAAAGTTT
GGTACTGATATTGGGGGGCCTATCCTATTGTTTGGCAGGATGATTTTTGGGGTCTCTTTAACAAACTTTTGTCTACATAT
CTTTGGTTCTTGTCTTGCTGATGCAAAGACAAATAAATA
>TR370|c0_g1_i1
GAGACTTCTTAGTTTGGATGGTTCTTCATTTTCTCAGCTAAATCTGTGGCTACTTATTTTATATGCGTTTGGGTGTTGAA
AAATGAATGGTAGGTTTAGGTTTGCGTTTATGCACTCGTTAAAGACCTAAAACCTTTCATGATGTTTGATAGAACCTGTT
GCTTTCGGCTAATTAATGATCACATGTTTTGCTCTTAAGTAATTTGCTTAGAAAAGACTTGCAGGTGGCTGCAGGAAAGA
TGA
>TR371|c0_g1_i1
AATTTTTGTTTTGGACTTGTAGCCTTGGGGTTAATAACGACTGATTTGTGATCCATAGATATCAAAAAAACAAAAATTGA
GGTTTTTTTCACCGACCAAAGAGATAAACAGGTTCAAAGTTATTATCCAAAGATTCCTTCACAGCATCAACAACAAGTTG
AGTCTTCCTACTAATACTCAACCAAAACCCATCAACTTTACCTCCATTTTTAACCTCTCTAACCAATCTCGCAAACTCTC
TCACCATACACACCTCTTGTGTAAACTCACTCTCAACTTTAAACTCCTTAACACAACCTCCATTACTCGTTATAAACAAA
GCCTCACTCTCTGTAAACGGTATAACAAAATCGTGAACACGAAGAGTACCTTTAGTACCAATGGCGGTTATTTCCAT
>TR372|c0_g1_i1
CCGCTTCTACGGTGACAATATTACGTTCATTGTTCATCCCTTTGCGTTACCGTACCATCATAATTCATTTATTGCATGTC
GCTCATTGCATATTGCAAACAGAATAAAGACGGCCTACACTTATCCTCTACTAGATCATTTTTTCAAACATCAGGCAAGG
TTTTATAATAAGGCAACCCTTCAAGTTTCTCCTGCTTCTATCATCAACCAAATTATTCATTTTGCATTAGAGATATCAGG
GAATTCTTCATCGACCTTGTTTGAATCAGCTTTTCAAGACACAGCAACAGACATGGCAACAAGGATCTCATTTAAGTATG
G
>TR374|c0_g1_i1
ATGCTGTACAACTTTCTGCATTGATGTTTTCAAGCCACTACTTGAAGCCTGCGACACTTTTGGCTTACTACTAGCTTTTG
AAGGTAAGAGAGTAGTAGAAGATGACAACTCAGCAGAAGCACCAGATGGTTCAGTTGCAGTTCTTTCATGTCCAAATACT
TTCGTTTCTCCCTCGTAATCAACTTGCAAACTTTGACCTGATGTTGACACTTCAGATGAAGCAGCTGCCCTGACTGAAAC
TTGATTGCCAATTTTCTTCGACTTAGCATCCATAACTACAGCAGATGTCTTGCCTTTTGAATGCTTTCTTGCTGATTCCA
CCTTCTCAGTACCATTATGCAATTTCTTCCTACTTACTGCCCTAGTCTCATAGAAAGTATCCTTTTCGTTTACAGAACTG
GTGAAATCCAAAGCTTCAGACCTAGCTTGTACCTTTTCAATACTAGGCCTATTTCTAGAGCTATCACGGGCAACATCAAC
AGACACGCCATTGCTCAGCCTGCTATCAGCCGGTGATTCACATCCAGCCTCACGAGTCTGGAAATCAACATTTGATCCTT
TTGAATCATCAGATGTAAAGGACTTCTCTTTTTCACTTTCATGTTCAGGAAGAAGGGAAGGCGGTCGGCATTCTTCCTTA
TGACCTTGTCGCCAGTGAAGAATTTGGCATTTGCTAGAGCTACAGAAAGGTAAACCACAAGTATAACGAAATGATCTAAT
AACGAAACAG
>TR376|c0_g1_i1
GAAGGAGCATCTCTCCACAGTGTGCCCATCCTCTCTGTAACTCTCCTCGATCACGTCATCTCTCTATCTCAATTTCTCCT
CTCTCTCTACTTCTTCTTCTTCTCTCCTTCCATTTCTTCCAATTTCACTCCGATTTCTCAAGCTTAGCTATGGCGAATCA
GCTGAAATCTGAAGCAATCATGGACATGATGAAGGAGCATCTCTCCACCGACGCTGGCAAAGAGGTTACGAAAACTATCG
GTCTCGTTTACCAGATCAACGTCGCTCCTAAGAAATTAGGGTTTGATGAGGTTACTTACATCGTCGATCTGAAGAAAGGC
GAGGTCACCAAAGGAAAATACGAAGGAAAAGTCGATGCTACTTTTTCCTTTAAGGATGATGATTTTGTCAAAGTCGCTAC
TGGGAAGATGAATCCTCAGATTGCTTTCATTAGAGGTGCAATGAAGATCAAGGGTAGTCTCAGTGCTGCTCAGAAATTCA
CCCCTGACATTTTCCCAAAGCCATCAAAGTTGTGAACACAACAAAGAACTGTATCGTAAAACCCTAAAACGCAGACTCAA
TTCATGTCTTCAAATAGGGTTGCTTTACTAGCGGCCAAGAAAAGATAGTGTTCAATTTAGTCGATTTTACAAAAAAAAAC
AAACTCAGAATAAGTTCTTCTTCATGTATCTCTGTGTAACTCTAGTACTCTCTCTCTTGTTTTCATATCTCTGGGTAATA
AAAGATTGAAATTGGGTTTAAAAAATCACTACAGTTCTGCTTTGAAGATCAGCTTGGATCAATTCAGATCCTGTCTCATC
AATGGTAT
>TR377|c0_g1_i1
GATGGTGGAATCAGCTGCTGAGATGTTATATGGTCTTATTCATGTTCGTTACATTTTAACTACTAAAGGAATGGCTGCCA
TGGTAGAGAATCAGAGTTATCTTTAAGCTTTTTTTGGTGTTTCTCATTGCTCTCTTTTGGTTAACTTCTTAACTGAATCT
TATTGCAGTTAGAGAAGTATAAAAGCTATGATTTCGGAAGATGTCCTCGAGTTTTCTGTTGCGGTCAATCTTGTCTTCCT
CTTGGACA
>TR383|c0_g1_i1
AAACACAGTATCCACGCATGCTCTCTACCAGCATGGATGCGGCAAGATCTCTAGCAGTAGCAGTTGATCTTTATATACTC
CAAACCAATTTCAGATTAGTAACTACTCATCAATGACAAATGAGGATTGACCTTTTACTGAGAACCATGCAAAACAATGG
AGGATCGGATCAGCCAGCTAATGTCAGCAAACACAGCAAATTTAGGCAGTTAACTTAGACCCACAAGAGCAGCCCAGATC
ACCCGACAGAACTTTTGTGATCTGACCCTAGCACTTAAGCTGCGTACACAAGGAAAAGAATCTAGATCCAAAGAGTTGAG
CAGGGAAGATCTGAGCGGCGGAGAAGAGGATCGGAAAACCCTAACAAACGGAGAAACGAGAAAAATGAGGCTGAAACAGA
GAAGAAGG
>TR384|c0_g1_i1
TGGTAACGATATCGAACTTGTCTCAAGATCATGCGCTCTCATCAATCAGGTACTGATTTCAATGCCTTCCTATGAATCAA
ATTTTTAGTCTTCTGTTGATTCTCTGCATTTTGATGAAACGCTTAAGAATTTGGTTTCATAGTTTCAGTTAATGTTTGAA
TTTGGTATTGCATTTGCATTGTAAACTTGCAGAGTTCAATTTATATTCACAATGGTTTGGTTAATTTTTCAGAAATGTCA
TGTGAAGAACAAGGATATCAGAAAGTTTCTTGATGGTATCTATG
>TR394|c0_g1_i1
GTTGTTGTTTTCGAGTATTCTGTAGGAGCAACTTTGGTCAAAGGATTCAATAGAGCTATAGGCACATTATCTGCTGCAGG
ACTTGCTCTTGGCATAGCTAGAGTCTCTGTCTTAGCAGGAGAATTCGAGGAACTCATTATCATAATCAGTATTTTCCTTG
CAGGTTTTTTTGCAAGTTATTTGAAACTCTACCCGGCTATGAAGTCATATGAATATGCATTTCGGGTGTTCTTGTTGACA
TACTGCATTGTTCTGGTGTCGGGAAACAACACCAGAGAATTTTTCAGCACTGCGTATTACAGGTTTTTGTTAATATTGGT
TGGTGCATCTATTTGTTTGGTTGTGAACATATTTATACTTCCAATTTGGGCTGGGGAAGACCTCCATAAACTGGTGGTTA
AGAATTTCAGAAGTGTGGCCAATTCCCTTGAAGGTTGTGTTAATGGGTACTTGCAATGTGTTGAATACGAGAGGGTGCCT
TCAAAGATTCTCACATACCAAGCTTCTGATGATCCATTATATAGTGGGTACAGATCTGCAGTGCAATCTACGAGCCAAGA
AGATTCTCTGCTTGATTTTGCCGTATGGGAGCCTCCACATGGACCTTACAGGACGTTTCATCATCCATGGTCAAACTATG
TCAA
>TR395|c0_g1_i1
TACCGATCACCGATTGATCTCGACATTGCAAGAACACCGAAAACTCGAGCTCCGTTCCATTGGATTACTTTTCCTCCGGC
AGCTTCAATCCTCGCTGCTTCATCTTCTCGATCCGGTTTGTGATCGGTGGTTAAGACGAGGGGAGTTTTGCCGCGGCAAA
GAACGGCTCTGGAATCGCCGCAGTTAGCTACAAAGATATGAGTAGGGAAAACAATGGCGACTACTGAAGTTGAGCCAACG
GTTTCTGGTGCAACAGGTTCGATTTCTGAATCTACTTTAAGGAAAGAATTGAACAAAGCTCTCTTCCATTTCTCTTGCCA
CGTGTCACCATCGCAAAACTCTGGTTTCTCCTTCACTATTTCCTCTGTTAACGCTAAATGCATCCTTTCACGGCAATAGT
TAGCTACCTGAGAACCGCCATGGCCGTCATAAACACCGAAGAAATGAGCACTTGAGTGAGGATTGAATCCATTAGTAACA
CGACAATCGAGTAACGAATTTGATGAGACTTGAAGGAATCTTGGAATTGTGGAAACAGCATCTTCCATTTCTGGTCGTCT
TCCACAAATCGAAGTAACTCCATATAAAGGAACACTCTTGA
>TR398|c0_g1_i1
TTTTCTAATTCAAATTTATAGGAAGTCTTCGGCTAAACACAGAAACTACAAAAACAGAGTACCATGATCCCTTTCGAAAT
TGGACCAAAAGTCTTATATTTCTAACGTGCACGACGTGCTTACCTGTAATTCGATCCAAAATCGTCGGTTACAGTTCCAC
CTTCAAATTCGGATACAATAGCGGCAACAAAAAAAAACACGATTCATGACATTTGTTTCAATCAATAAAACATTCCTCAA
AAAGCAACCCAATTTACATGTAAGTATAGTGCAAAAATGTTGATCAATCTTTAACCAAAAAAAAACCACTATTACATAGA
CCAATCTCTTATCTCTAGTTCTCCATAATCATGAGTCAAAAAAACAAAACAAAAACTAGATTATACCAAGATAATGTCAG
TTTATATAAAGAACACCATCTAACAAAAACAGTACCAAAAAACAGAGACTAGATCACTCTTTGATCTTAAGTTCTCTTAA
CATCTTCTGCACAAACCAAAGATGGTGGTCGAACAGGTTGTGGACTGTCAATAGAAGCAGCAAACTCCATTGATGTTTGT
TGAACCAAAACTGGATAAATATCTGTAGATACCGAACCCCGAGAAGGCGAAGCAGGTGACGAAGGAGAAGGCGAAACAGA
AGGCAATTCAGAAGCTGCATAAGACGCCATTGATAATGTTCTAGTAATTGAAGGATTAACTTCAGCAACTTCTTCAATTC
CTTCATCAATGTACACAACATCTTGCATTGTTAACTGATGATATTCAACGATTTCTCTCAAGAATCGATTCTCTCTTGCG
TAGATTGAATTCTCATGTGCTAATCTTGCTTTTTCTGCTAATAATGTTTCTAATTGAAGACGAATTAGATCATCATCTGC
TGGATTATTTCCAGCTTTATCACCTCTACTATCTCTTAAACGTCTGTTTTCTTCTTCTAATTGTGCACATCTTTCTTTAG
AAAATGTTAAATCTGCTTTTACCGTTTTTAATTCACGGAGGAGAAGTTTAGCTTTAGCTGCTGTAGCCATGGCTACGTCA
CGAGAAGCTTTGAGTTGTGATTCGTGAGGATTTGGTTGATGTAATGGTAACCATG
>TR404|c0_g1_i1
AGTCCCTGTGGTCACCGGTTTCCTTGGAAAGGGATGGAGATCTTGTGCTATAACAACATTAGGTAGAGGTGGTAGTGATT
TAACGGCGACAACAATAGGGAAAGCTTTAGGATTACGAGAGATTCAGGTATGGAAAGATGTAGATGGTGTTCTAACTTGT
GATCCTAACATATACCCGGAAGCTCAATCTGTTCCATACTTAACATTTGATGAAGCAGCAGAGCTTGCTTACTTTGGTGC
TCAGGTTTTGCATCCGCTTTCAATGAGACCAGCAAGAGAAGGAGACATTCCTGTAAGAGTTAAGAACTCATACAATCCCA
ATGCTCCAGGAACTGTCATCACAAGATCAAGAGACATGAGTAAGGCTGTACTAACAAGCATTGTTCTGAAACGTAATGTA
ACCATGTTGGACATTGCTAGTACTCGTATGCTTGGCCAATTTGGTTTCCTTGCAAAGGTTTTTACCACATTTGAAGATTT
AGGTATATCAGTGGATGTTGTAGCAACAAGTGAAGTTAGTATTTCATTGACATTGGATCCATCAAAGCTTTGGAGTAGAG
AGTTAATTCAACCAACTAATGAGCTGGATCATGTAGTTGAAGAGTTAGAGAAGATAGCAGTTGTGAATCTGCTTCAAAAC
AGATCAATTATATCTTTAATTGGCAATGTTCAGAAATCATCACTTATATTAGAGAAGGTCTTTAAAGTTCTAAGAAGTAA
TGGAGTTAATGTACAAATGATCTCACAAGGTGCTTCCAAGGTGAATATATCATTGATAGTGAATGATGAAGAGGCAGAGC
AATGTGTGAGAACACTCCACAAGGCATTCTTTGAGACAGACTAAACCAAGAACTAGTTTCAAACTTAAAGCAACTTCACG
TTCTTTGTGTTGTTCTTGTTCTTGTTATTGGGTCAAAACTCAAAAGTAATACCCAAATTCTCGTGACATTTGTTAGGTCA
AAGTCAAACTTGCAGTTACAAGAAAGAATATTTTTGATGATTTTTTTTTATAATAAATATACATTTCACAATTCTCTTTA
TGTACTAGTGTATTACCTCATGGGGAAATTAGGACAAAAATAATAGAA
>TR409|c0_g1_i1
AGTTTCATCTGAAGCCGTACATTGTTCTTCCCCAATGGAATTGCTTCTGCCCTGCAAAATAAACAGTAACAACTCACAAC
TTTCACTTAACCAATTCAACTAACAAAAACCCTAATTTTGCAAAATTAGACAAAAACTTATAAAATAGCTGGAAATTAGA
CCATCAAACCACACCAACTAATCAATAATTCACCAATTTATCTGACATTTTACACAATTTTCCTAAAATAACCCCAAATT
TGATCAATTTTCACAGAGATTACCTAAACAGATGTCCAAAGACCTAAATTTCACAAGTAAGTTTTGGTAAACAACTCAAC
AATATCATGAATTTAAGCTAAAACTTCAAACATTTATCAGCAAAGTATTCAATTCTAGTTTCCATAAATAACTCAAATTT
GATCAAATTTCACCAAAATTACACAAACAGATGTCAAAAGACCTAAATTTCACTGGTGGGTTTGTGTTAACAAACTCAAC
AAAATCAAGAATTTAAGCTAAAACTTGATCTTTAAACTATCCTCCATTAATGAAAGTATTCAATTCCAGTTTCCTAATAT
AACCCAATGTTTATATAACAAAATTTTCCCAGAAATTACACAAATAAATCCAAGAAAAACCTAAATTTGACAGATGGGTT
TTTGTTTACCTACTCTTATAGCTCAACAAAAAGGCTTTAAAACAAGAAAAAGTCTCAAACTTTTCTTAACAAAAAGATAC
AAAAACAAAACTCAGAATCTTCAACAAAAGACAAGAAACTTACAACGTATTAGCGTGTTGAACATCAGCTTCCAA
>TR410|c0_g1_i1
CTGATCCTCCTCTTCCAAAACTGAACCGACTTTAACGGCTAGGGCGAGTGCGGCTCTCATCCTGGGTTTGGAATTACAAC
GAACATAGTAAACAAGACCATTGTCGAGTTTTCCATAGTCAGCACCAAAGGGCTCAGGTTCGTTACCAAGTTCTTGTTCC
ATATCCACACTCATCAGCTTCAGCGACCTAAAACCATGTTTCTTTAACACCTTCGAGCTCTCTCCCGCGATCAAATCCAT
CTCTCTCTATTCCTTTCACTCTCCCTCACTCTCTCAAATCCAAATCGTTCCTCAAATACAACAGAAACAAATTCTTTCCC
CCTCTGAAATAGAGCTCAAGAACCCAAAAGTGGAAAACACGACACCTTCAAGATTCGTTCTTTTTAATGGTTTGCCTTCG
ATAAACACTTTTTCCGGTTCGCCGGTTAACTCCGGTTTGGTCAGACCAAGCCAACCATCGGTTTCTTTAACAATTTCCGG
TTATTCATTAATCCCCGACCGGATATAACCAGTAAATGAACCATTTAAAACCGGAAATTCCAGACAATGATGTAACCATG
CGACAAATACGATAACCGAGAGAGAGAGCTAAACTGAAAATTAAAATCAACCTCCAAAACAGAGCGTTACAAACAAACGA
TTACAAACAGATTGTTACCAAGTCGAAGATTTCTCGTTCGAATCAATCAACAGAAGCTACTGACAAAATCTTTAAAATGT
TGGTTCCAATCATATCTAATATCTTTACCTGAGGTCAAGTCTGAG
>TR413|c0_g1_i1
AAATATAATTTTGACGAATACACTTGTAAATGAAGGTTTGGAAATAAGTATAATTGTCATTTTTTTATTATTATTGTCAT
TATATTAATATAGTAATTATAATAATCTTATTCTCTCACCGGCCACTAACCAGTGGTCACCTATTCACACCCACCAATTT
CCATATCACAATCATGTCCAATAATACAACTACCTTCACCTCCGGCTCCGGCGCCGCCGTAACTGTCCCCAACTCCTTCT
TCCCCGGCAGCACCATCACTTCTAACTCCACCTTCTTCATCATCGGACCTCCTCCACCTTTCCCAGCTCCTCCTCGAAGC
ATCGATCTCTCTCCTCTCAAATTAATTTTCGCCATCATAGCAATCATCGCCGTTCCAACTCTCGCCTACGCTCTCTTCTT
CTCCGTCCCATGGTCCTCCTCTCGCCACACCACCACCGATTCCTCCGATGATTTGCCTCAGGTCAACGTCGAATTGATCT
CTCCGCCGTCAACGGCCGAGAGAGACGGTTCAATTTCAGATTCCGGCGTTAAATTCCAGAAATCGACTCATTCTAAAGAG
ATCGGAAACGAGTGTACCGTTTGCTTGTCGGTGTTCGCCGACGGTGACGATATCCAGCAATTAAGCGCGTGTAAACACGC
GTTTCATGTTAATTGTATAGAGATGTGGCTTAAAGAGCATCCTAATTGCCCCATTTGCAGAGCAGAGGTTGCCGTTAAAA
CGCCGGAAAGTAACGGTAACGTTAGTAACGGTAACGGAATTGTTAACCGCACTGACGGAAACCGCCGAGTTACGGCGACG
AGTAGAGATAACGATTGGCGTCAAGGTCTCCCTGATGCCGCTAGTCTAGTTTGATTTTTTTTTTAATTTATATATTTAAA
TATTTATTTCTTAGTTTTTCTGTAATTTATTTATCAATTTCGTGATTTTCACATTTTTTCTTCTTAATACTTTCAAATAT
CTGTAAATTAACGGCGTTAATTTG
>TR415|c0_g1_i1
TTTAAACTCTCGAGATTCTGCGAAGTTTCTGCTCGTCTAAATCCACGGAATCTGATTTCTTATCGCCATTGCTGATAAAC
CCCAAGAACTGGTTTCAAATTTTCAATCATCTTGCTCCTTTCTTTTCAACATCTTCCTCGAATTGTCCGTATAATCGGTT
TCAATGGGAACACCGGAATTTCCAGATCTGGGGAAACACTGCTCCGTTGATATTTGCAAGCAGATCGATTTCTTACCCTT
CACCTGCGACCGTTGCCTCCAGGTACTTTGTTTGGATCATCGAAGTTATATGAAGCATAATTGTCCAAAAGGAGATAAAA
AAGATGTAACAGTAGTCATATGCCCTCTTTGTGCCAAAGGAGTTCGATTAAATCCAGAAGAAGATCCAAACATTACATGG
GAAAAACATGTGAATACTGATTGTGATCCATCAAACTACGAAAAAGCTACAAAGAAGAAGAAATGTCCAGTTCCAAGATG
CAAAGAAGTGCTTACATTCTCTAATACAATCAAATGTAGAGATTGCAGCATCGATCATTGCTTAAAACATCGTTTTGGAC
CTGATCATACTTGCCCTGGACCAAGAAAGCCAGACACAAGTTTCCCATTCATGGGTTTCTTGAATAATAGTAGTAGAAAA
GAAGCTACAGCAAAACCAAACCGAGCTTCTTCTGGTTCTGGATCATCTTCTTCCTCAAGATGGTCCAATCTTGTATCTTC
AGGTTTTAGTAAACTGAGTAATGATATTAGCCAGAAGTTACAGTTTGCTAGTGGAAGTAATGGTGGAAGTAATGGTGGAA
GTAATGGTGGAAGTAAT
>TR416|c0_g1_i1
AGTTTCTTGATTATTATTTTTTAAACGCAACTTGAATATCCTTTAGTCGTATGAATAAACTAAAAGATAACATTTAAAAA
ACTGTTGTAACAATACAAAGTATTAGTAGCTCCTGAATTGAACACTCTCATAGATAGATTCCTGGAGAGTCAAAGAAAAT
GATTACGATTTAATCCATGGTTTCAAAGGTTGGAGCATACCAAGAAAGATCATCGATTAGCTTCTTCATCCTCTCTTCTT
GTCCTTTAGAGTCACCAAAAGCAGTAGTGAATGGATACACATATGTAACCTTAGTAGACATGCACCTGTAAGCAACTACT
TCTTGCTTCACCAGAAACTCCATTACATCTCTGTTAAACCCTAACCCTAATCCAAACCCTCCTCCATCTACCTCTGCCTC
CAAATAACGACCGTAGGGTGTATCTTCAAGAGCTAGAAATTTAGGGTTTTTCTGGGTTCTCACTATTGCCTCCTTCAATT
TCTCAATTGGATCTTGTGTATCATTTTCCGGGATCGTTAGTGGAAATGCAAAGGAAGATGAGGCTGGATTCGTGGATATG
CATCCTGGATTTGTAGAAGGGCAAGGTCGAATTTTTCCTTGAAGAAGACCAGTCTGGAGAAACTTGGATTGAGTGAAAGG
AGTAGTAGTGGGAGGCTGAGAAGAGGAGAGAGAAGGAATGGCTAAGGCTGGAGAAGAAGAGGTTAGAGAGAGAGTAAGAG
CTAAAGAGATTAGATCTTTTAGTACAGAAGATGGGAATGATGGGGTTTTCAACGAACACAACAATTTGGGGTAATTTCTT
GATGATGATGATGATGAAATTGATGATGATGATGATGATGATGATGAGTGGCGTGGTGGGAGGATGAGTTGCAAATTA
>TR417|c0_g1_i1
TCTATGTCGTTGTTGTTAGTTCCAAGTCATTAAGAAATTTGATAGCCTTCACTTGTAATCTCTTTCAATGGCTGTATCAC
TCCAAACCAAGTATCCTCTACGACACATCAACACTATCCCCAGAAACCACCGTCCGTCACTGGTACGTGTCACATGCGCG
GTCACCACCACGACCAAGCCTCAGCCTTACCGTGAGAAGCTTGTGGTTGAGAAACGCCTTGTGAATCCTCTAACCGTAAA
AGGACTTACTCCTCCTCTGCCCAACGACCCAACTCTGCAATCTACATTGACACATCGCTTATGGGTAGCAGCAGGCTGCA
CCACGCTGCTTGCATCTCTAGCCAAATCTATCATTGGAGGGTTTGAGTCTCATATCTGGCTTGAACCTGCTTTAGCCGGA
TATGCAGGCTACATCTTGGCTGATTTAGGCTCTGGTGTATACCACTGGGCCATTGACAATTACGGTGATGAGTCAACGCT
TTTAGTAGGATCCCAAATTGAAGCGTTTCAGGGTCACCACAAGTGGCCATGGACTATCACAAGACGGCAATTCGCCAACA
ATCTCCATGCTCTAGCTAGAGTCATAACCTTTATAGTTCTGCCATTGGACCTCGCAATTAGTGACCCTGTTTTTCATGGC
TTTGTGAGCACATTTGCATTTTGCATAATGTTTAGCCAGCAATTCCATGCTTGGGCTCATGGCACAAAGAGCAAGCTACC
ACCTCTTGTGGTGACGCTGCAGGACATAGGACTGCTTGTTTCAAGGCCACAGCATGCAGCACATCACCGACCACCATATA
ACAACAACTACTGCATAGTGAGTGGGGTGTGGAACAAGGTTTTGGATGAAAATAAGGTATTTGAGGCATTGGAGATGATG
TTGTATTTCCAGCTTGGAACTAGACCCAGGTCATGGAGCGAGCCA
>TR420|c0_g1_i1
GAACCATTGAGTGAATTTGATAAAAGTGTGTGGTATAGTTTGATTTTGATTCGGCTAAAAAGAGTTTTGTTTTCTAGGTT
AGCGTGGATTTGCCTCAAAGTCTCTCCATTTGAAAATTTCTTTTGCTTTTTAGGAAATTGATTTCAACATCGCCAGATTC
GAAAATCTGGCTTTGTTCTTTGGTGAGCAATTCGTTTGGAATTAAGGGATTGGGCTTTCATAAGCTTGAAACAATTGTTC
TTCACTCTGGCCGCTTCTGCAAAGTCGTATGCTTCTCGCACCTCTGCGCAGGTGTGGGGTGGCCTTGAAGTTGTGATATC
AGTGTGTATTCCTAGGATTTCTTTAGCTTCACTAATTTGGAGACTTCGTCGTGTTTCAGAAGGCTTGTCCCTTGATTACG
GCTAAGATCGTTAAAGGCACATGAACCTTAAAGCTTATAGGAACTTTCTTTTCGTGCATAAACGTAACTTGATCGTTGTT
TCTTGTTGTGATTTATAATTAGGAGAACAACTTCTGTGTTGTAATTCTTGTTTTCTAGAGTAGTCATATGTTGTTCTAGT
ACTGGGATGTAATTTCAGTTATTAAATTTGACACAATGGTCCGCTTTTCATGCTTCAACCCCAGCATCCACCGCCATAGG
TCTAAGAAATCTGTTGACGGATCTGCAGAAAGAGTGATCAGAGAAGATGGATCTAGTTCCAAAGGATTGAGCTCAATCAT
ATTTGGGAGAAAAATTGCTTCTGTTCGTGATAGCAGCAAGCTCGCGCTCGCTGCCTCCACGATTATTGAGCGTGGCTGGA
AATCTGAGGAAATTAAAGCAAGTTTGATTCATGGGCGTGATCAGGTACGTCATCTAAAAAAAAGTCAGTCTCATGGAGAT
GAACTATACATGGATGGGAGGATTGGCACAGAGAATGGGACAGATGATGGAACTGACCGGATAACATCTCCGAATTCTCC
AGAACGAAATGGCGCAGGCCACAGCAAGCAAGTAGATGGAAGTCCTGATCTTTATCAGAAACGTCCTCTTAATTCAGTTT
CTGCTTACCATGGTTCAGATCAAGCACTCAATGGGTCTATTTTCTCAGTTGGAGATCAGGCTGATAAAGACAGCCTTCAG
GTTGCTGATTCCTCCTTATCCAGTGAACGTATGGACAACTCAGACAGCCATACGCCTCATGCTTCACCACAGATGGTGAA
GTCAAATTCAATGCCTAATATTGCTGACTCTGAATCAGGGAGATCTTCACCTTTCAAATATTCGTCTCACCACTCTCGAT
CCTCTGATGACCTCCGGGCTCTAAACATACGCCAGAGAGAGGAATTTGTCCACTCTCGATCCTCTGTAGAGGTTAAGCAA
GACCAAGACCAAGACCAGGACCAAGACCAAGACCAGGACCAAGACCAAGACCAGGACCA
>TR421|c0_g1_i1
TAATAAATATTACAAACTATTTTAATAACCAAGCAAACGACAAACGAGCAAACAAATAAAATCAAAGGTTCGATCTTAAC
TCTCACCGGTACATAAAAATCTGACTGAACCCTGAACCAGTTTTACACACATGACGAAACTTTATACACTTTTAATTTCT
TAAACAAAAGATAAACATTGGTCACAAGTCTAGTTCCATGGAGGAGAAGATGAACGCTGCGCAAAAGCTTGAGAAGAAGA
GGAGCCATAGTTGAGGTCAAGATTCTGAATCTGTTGCATAAGTTGTGAACGTCGTTCTTTGAAGAAATCAAGACGAGTGG
TTAGTTCCATGAGAGCTACAGATGCTGCAGGAGGAGGATGTCTAGTGTAGTCCATAACAGGAGAAAACTCTTCCATGGGA
CTGCTTAAGGATGCTTCATTGAGTTTTGGATCAGTCAAGCCGGGTGAGCCGGGTACTTGTCTACATGCCATTGGTCTGTT
GTTTCCTAGTCCTGGTCCTCTAGTGTTTCTCCAGTCTGTTCTTAAGCTAGTTTCCTCCGTTCTTTGATTTCTTTCGTGAT
TAACGAAAGCAAGTATGGAATCAAAGTCCTGCTGAAACGACTTCAGTTGAGTATTGTGATTCTGGAGAAATTGGTGATGG
CTATTAGCATCTGGGAGTGAGCTTAAGTGATGTTGCCGTTGTTGATTAAGCTGGTGATGTAGTTCTGCAACTTTCTGCTT
CAATCTTGCGACATCAGCTTCAGCAAGAGCAATCTCTTCAAGCTCAGCCCTTGTCTTAGTATCTGCAGCTTGTGAGCTAA
ATTGTCCACAAGACATGCTTAAACCAACTTCAAGAGCAGATCGTAAGTCTCTCTCAGCTTGTAGTTGCTCTTGTAATCTG
GCAACATCTTGTTCAAGTGCAAGCCTACGTTCGTGCAAAGCCTGTTTCCTTCTCTCCAAGCTAGCTTGTAATACTGCATT
TCCTTTGGCCTCCTTAGCAATTCGTTGCCGCAGCTCGTCTTTCATGAGCTCAAGCCTCTGTATAAGAAGCTCATCATTTC
CCGTGGAATCAAATGATCCTTTTCCAGGTGTTTTTTTTCCATTGCCTCTACCCCAGGATGTGGAACGCTTCCCATTGATT
GCTGACAAACTAGCAGTTTTATTTGCAGGCTTCTCAGCTGATTGTGTATATCTTGGGGCATTGAACGGAGTACTGGGATT
AACTGATGGCATAGACTCTGTCCCTGATTGATAGCAATTTTCAGTTGGTGTGACGCTAGAAATTTCTATGTCTTTAATAA
ATTCTTCACTTTGTTTCTTCAAGTCTGTACTCTCTACTGAACAATGGATGTCTCTAGAAAACTCAACTTCTGAATCTTCA
ACACCAAATCCCTTGTAGTCATACAGATCACTGCCAGCATAATCACTGCTTTCACTTGGTTTTCTACTCAGCACAACGCT
ATGTTCATCATCTGTTTCCCCATCTCCTCG
>TR422|c0_g1_i1
ATCTCATATGGTTTTTTTTTTCAGTCTTCAAAAGTGTTCTCTAACCATAAAACATTCATTGTATCTCTTTTTTTTTGTTT
AACTTGTGGCTAAAACTTAGTTTCTAATCTCCAACAAACTAATTAATAAGATGCTAAAAATAAGAAACTCATAATAAATC
TTTGGTCTTTTTTTCCTCTTCAACTTCCTTAGCTTAAAGCTCATCGTGGGCAGTTTCGTCATTTTCAGACTTGCTCTCTT
CTTCAGCTTCAGTCTTGGTGGATTCATTA
>TR424|c0_g1_i1
GTTGAGACCTTCTTCCTCACAAATATGCAATATACGGCTACCCATGACTTCTTCAGAAAGTGGTTTAAACCTGAACTTTG
CACATCTTGAAGCAAGAGGCTCTATAATCCTGCTGATATAGTTACATATGTAAAAGAATCTGGTGACTTTGGAGTAAGTT
TCCATCGTGCGTCTCAAGGCATTCTGAGCATCTTCTGTCATTGAATCGGCCTCATCCAGGATGATGATCTTAAACGATGG
GCATGGATAGCTACCTTGACGCTGATTAGTCCCAACAGCAACAGCAGCAAAATCCTTAATCTTTGTCCGAACAACATTGA
TCCCTCTGTCATCACTTGCATTCAGCTCCAACACCCGAGACTTGTATAGTTCTGGTCCAAATAGCTGGTGAGCAATAGCA
AGTGCAGTAGTAGTTTTTCCAGTGCCTGGCGGGCCATAAAAGAGCATGTGTGGGCAATTACTCGTCTCTAGAGTGTTGGT
GAGAACCCGAACCACCTCCTCCTGGTGCGCTACGTCCTTAACCTGCTTCGGCCGATATTTCTCAACCCATGGCTGTGAAC
TCT
>TR429|c0_g1_i1
ACGGATTTGGGAGCAGAGGCGTCGCAGAATTCGTACTCAAGAGCACCAGGTAACCAAGTGACGTCGCTGAAATTGGGATC
GTAATCGAAGATAAGAGAATCACCGACGTGGAATTCCTTGCCTTCCATCCAATAATAAGAGAAGTGATCCTCCTCCTCCA
ACAGCGTCCATCCATCGGAATCACCGACCTTGTAGGTAGCCGCAGAGGAGGACGTGAAGAGAAGTGTGAAAAAGAAGACG
GAGATGAAGGCTCGGATGATGTTGGAAGTCCCCATGATCGATGGAGATTGAGAT
>TR437|c0_g1_i1
ATATTTAATATCTATTCACTATAGTTATCATCATTATCCATCAACCCCATCTTCTTCTTCTTCATCATCTTACAAAAAAA
AATCTCATCTTTGAATGTGGAACCCTAACAAATCTCATAAACAATTTGATGAAGAAGAAGATACTGATGAATCTTGGGAA
GTGAAAGCCTTTGAGCAAGATACTAAAGCCAATCTCTCTGGTGGTGCCACGTGGCCTCCAAGATCTTATTCTTGCAATTT
CTGCCGCCGTGAATTCCGTTCTGCTCAAGCTTTAGGTGGTCACATGAACGTTCACCGCCGTGACCGTGCCACCGCCGCAG
CTCTAACCAACAACGGCAACGCCGCCGCCGCCGCCGCCGCAAGAGGAGGAGGAGGAAGAGGAAGAGGCAAAACTTTCATC
AATTCTTGTCTTCCAACAACACTTATAATTCAATCAACTTCAACTTCAAACTCCAACATTATTGATCAAGGTTTGTCTCA
TCAATTTTACCAATTTCAAAACCCTAGTGGCATTTTTGGTAATTCTAGTGATTTGATGAATCTTTATGCGACGTCGTTTC
CTCCTTCTCCTCCTATTCCTCCTCCTTTGAGTGATGGTGAAACTATAGAGACATCAATTGGGGATGAACTTGATCTTGAA
CTTCGATTAGGGCACAAAACTACAATAGCTCCACCACCATACAACAATTAAGTTTTTAATTTAATTAATCTTATTTTTTT
GTTTACATGTTTTATTGTTTAATTTCTAAATTGTGTAGCACAATTGAATTCATTCAATTTCATCTCTTTTTTTTTTTGCT
TCATTGAGTTCTCTATCTCTATGTGTTCTTTAATTTACAAAATAA
>TR439|c0_g1_i1
AACCAAATCACAAACGCCATTTTGTTTAGCGTTTCCTCTTCTCTCTTCACCCGACACGTCATCACCACCACTTCTCTCTC
TACCTTCTCACCGGAAAGTCTTCACCTGTTATCGGAATCTCTTGACGGTGGTCGACGATCGAGCTAAGGATTAAGTTTCT
TCAGCTGATGTTCACATGAACGACTATCATTTGAACCACTCAGCCACCGGCACAACGCCTAATCTCTTAACGGCGGCCGA
CGATGACACGACGGCGATGGAAGCTTTCATTGGATCGAATCACTCAACTCTCTGGCCTCCTCCACCTCCTCCACCGCGAC
AATCTCAATTTAACGAAGACACTCTCCAACAACGGCTCCAAGCTCTAATCGAAGCAGCTGGAGAAAGCTGGACTTACGCG
ATTTTCTGGCAGATCTCGTACGATTTCGATTCTACAGGTGGAGATGGTGAAAACGCAGCGATACTTGGATGGGGCGATGG
ATTTTACAAAGGGGAAGAAGATAAAGAGAAGAAAAAACCTAATCCAGTAAGCGCAGCAGAGCAAGAGCACCGGAAGAGAG
TTATTCGGGAGCTTAATTCGTTAATTTCCGGTGGAAATGGTGTTTCCGATGAAGCTAATGACGAAGATGTCACCGATACT
GAGTGGTTCTTCTTGGTTTCGATGACTCAAAGCTTCATGAACGGTGTTGGTCTTCCAGGTGAAGCTTTCTTAAACTCTCG
TTTGATTTGGCTTTCCGGATCGGGTGCTTTAGTCGGGTCGGGTTGTGAACGAGCGGGTCAAGGTCAAATCTATGGTCTAC
AGACTATGGTATGTATACCGGCGGAAAACGGCGTCGTTGAGTTAGGTTCATCGGAAGTGATAAATCAAAGCTCAGATCTG
ATGGATAAAGTCAATAGTCTCTTTAATTTCAACAACGGTGGCGGTGGCGAAGCTTGTTCTTGGGGAGTGAATCTGAATCC
AGATCAAGGGGAAAATGATCCAGGGATGTGGATTAGTGAGCCAACGACGACCGGAATCGTAACTCCGGCGATTAACACCG
GTAATTCAATTCCAAATTCCGATTCTCACCAAATCTCGAAGCTAGAAAACGCTAGCTCAGTTGAAAACCCTAATCGAAAT
CAAAATTCGTCTCTTATAGAGCGAGATTTGAACTTTTCGAGCTCTGGTTTTGATTCATCCCGTCCAAAATCTAGTGAGAT
TTTGAGTTTCTGTGGAAACACAAATGGAGATGGAATTGGATTTTCAGGTCAAACACGATTTGTAGCTGATGAAAGCAACA
AAAAGAGATCTCCGATCTCAAAAGAAAGTGGTAATAACAACGACGATGGAATGCTTTCATTCACTTGCGGCACTGTAATT
CCATCAACCGCTGCTAAATCCGGCGATTCAGATCATTCCGATCTCGAAGCATCAGTGGTGAAAATACCAGTTGTTGAACC
AGAAAAGAAGCCAAGAAAACGAGGAAGAAAGCCAGCAAATGGAAGAGAAGAGCCTCTAAACCATGTAGAAGCAGAAAGAC
AAAGAAGAGAGAAACTAAACCAGAGATTCTACTCATTACGAGCTGTAGTTCCCAATGTTTCAAAAATGGACAAAGCTTCT
CTTCTTGGAGACGCTATAGCTTACATAAACGAACTCAAATCAAAGCTAGAACAAACTGAATCAGAGAAAGAAGAGATTCA
AAAGCAACTAGATGGGTTAAGAAAAGAAGGAAATGGAAAAGGGTGTTGCGCAAAAGATCGAAAATGTCAGAATAGTCAAG
ACTCTTCAACAATATCTATAGAAATGGAGATTGATGTTAAGATCATAGGTTGGGATGTTATGATCCGAATTCAATGCAGT
AAGAAGAATCATCCTGGTGCTAGATTCATGGATGCACTTAAGGAACTAGACATGGAAGTGAATCACGCGAGTTTATCGGT
TGTTAATGATCTGATGATTCAACAAGCTACAGTGAAAATGGGGAGTCAGTTCTTTACTCATGATCAGCTTAAGGTTGCTT
TAATGACAAAAGTGGGAGAAAACCCATGAAGTAAGTTAAGATCTTTAAAGAGTTAAAGCATTGAGATCAGCCATGGAAGT
AGATGTGTTTTTGTATGGGGATTTTGCAGATCATCAATCAATGTTATGTTGGTGTGTGTTGTTGTTGTTGTGTTGTTGAT
TTAGAAGAGCTTGTTTTAGTTCTTAGTTTAGTGTATGATGAGTGATTGATGATGAGTAGTGGAGTATGTTGGTGTATATA
TATGTATGTACTATGAATAAGTGAGACCAATTCTATTGAAAACTTTGAGGGTCAGATTATAGTAAAAAGCTTCAATTTTT
GGACCGTAGCATAACAAAAATG
>TR442|c0_g1_i1
CCGAACACAACATTTATTACCATAAGCTGAGATACAATCTGGCTACTTTACGAACATTTGTTCTTCATGAGAACAAGAAT
TAAGGATACGATTACGACTTATTACATTCAAACATTACAAACACACACAAAAAAAGATCAAAAGACTCTGAAAAGAATGA
CCTTTCTGGAGATTCAAAACAGTGACGAAAGGCAGCTTCAAGGTTGTTCAACGGTTGTATTAGAGCTTGTTTTCTTGCGG
TTTTCTTCCACGATTCTTTGCAACTCCTTTTCACTTGCTACAATGAGTTTCTTGACGATGTCGAATGTAGTAAGCCTAAT
ACTGCTGTTTGGCATGTTTTTGAGAGCATTGGGGACAAAACCTCGGTACAAGCCAATAACTCCTTCACTCGCAACGATAC
CTGAAAACGCATCAAATACTGACTTATATGGAGTGCCCTTTAATTGCATTTGTCTTCTAATGGTATCTAACGGGTAGCAA
GTACCGGTAGCGATAGCAGCAGACACCACTGCTGTTAACAAAGATGATTGTGTCTTTTGTTGATACTTCTCTGGCAAAGA
CTTCTTTACTAGATCAAAGACGCAGAAGTTGACAGCAATGTAAGGCGCTATACTTAAAAGTGAAGGTCCGAGACCGTAAT
AGAAAGATGCAACTCCTTCCTCCCGCAGCATGTTCAGGGCAACCTGGGACATGGTTCGATACCCTGGTTCAACAGCTAAC
CTCAGTCTCAGCACATCTAAAGGATATGTAATGAGAGTAGATGTCATGCCGGCACAAGCACCTGCCCCGAGCCTTCCGAG
AACAGACAATTCACCATCTTTTCCCTTAAAGAGTTTCTTGTATGTTTCATACGCAAACAACTGGACTGCGCTATAAGGTA
TGATCCTTATCACCTGAGGTAAGTTGCCTTTCCAATACCCTTTAACACCTTCCTCCTTTCCAATAAGTGCGATCGCCTCT
ATGAAACCAATAGCCTTCTTAGCACTTTGCTGTCCAGCTCGAACACCGTGTGTCTGCATAAGGAGTTTTATACGGTCAAG
CGGTGCCGTCACGGTCTTTGCGGCGGCTCCGGCAATCGCTCCGGCGGCAAATAGTGCAGCATCTTTAGGAACAAATGCCA
ATAGAGCGATCGGATTTTTCATGAGCTGAGCCGAAGTAGGCGCGAATTCATCCTCTTCCTTCGATACTACCTTTTCTACA
ACCGAAACTGACGCGAAACCTCCACTTCCGCAGCCATTTCCACCATTCAACTCAAACTCCCTCCGATTTCTCCTAATCGT
TAAAGAAACAGAGGCGAATTTTGAGAAAATGCCACCGCTATCTGTCCTACCCCTGAGGCGGCGATTCGACGATACATTGT
TCTCCAGTCTCCATGAAGGTTCTTCGGTGAGAGCGAAATCAGAGGTCCTAAGTGACGCAATACTACGAAATTGAAGTTGA
GATCTCTCTTCTCCCATGACTGATCGAAGATTTTCGAAATTTAGGAAGATGTTGTTGAGTAGTGTCCTTTGATTGCCGAA
TCGCGCCTGAGATTTAATATAGCAGAAAACTGAGTCACATTGTATAAATTGACTGCGATGATGGTACTTCTGTAATATTA
GTCAAATTAGTGGGCTTTGTGG
>TR443|c0_g1_i1
AAGTAAGCAAGCACCGCACCAAATCACACTGTACCACAGCTCAGGAAACTGAAATATAGTTTAGTGCTCTTCCTTGTGTT
TAAGCGACCTTTTGTCTTTGTTTATTGTGCAGCAGTGACTTTCTGTGCATAACGAGGCAACGAGTAATGTAATGTAGAGG
AAGAGTTTATAGAATTAAAACACTAAAATGATGGAAACAACTTCTCATCTGTAAGACTCTTCTGTTCAAATTATTTAAGA
GTTGTCGTTTA
>TR444|c0_g1_i1
GGCTTGGCCCCGGTATTCCTCGAAGGTGACCCCGGCGTAGGTGAAGCCCGAACGCACATCGTTGATCAGCACCGCACCTT
GCTGCCAGTTGGTGTAGGCGGTCTTGACCTCCTTGTGGGTGGTCAGTGCCCGGAAGAATTCTGGTGAGCACAGCACATGC
ACACCGGTCATGAATTCACCCTGCAGGGCGTCTTCAATCTTGGTCAGCAGGTCGTAGCAGTGGCCCTTGACCTCGCTGTT
GGC
>TR445|c0_g1_i1
GACTTCAAAGACACAAATATCTTCCTACAACATATAAATAATTCTTACATCAAATATAAAATCTCAACAATGTCTCCAAC
AACAATACCCTCTTCCAAATATTTCAACTCTTTCACATAAAATAATCCCAAAATAACCAAAAACAAACCATAGAGAGAGA
ACCAAATCATACACATTTAAACCCTAAACCCCCAAATCCCTCAAATTAAACCCTAATTTTCTCATTTCTCACTTCTTCTT
AGTCTTCTTAACTGAATGACCAGTCTTTCTCTTATGTCTACTGAAATCCGACACAAACCGAAACGTCTGACCGCACCCCG
GCTCACCGCAAACATAAGGTCTCGCCCCGGTGTGAACCCTAATGTGTTCGGTCCGAGCCCACGCCCACTTAAACGTCCTC
TTACACCCTTTCCAAGGACATTTTAACGGCCGGTCGTCTAAATGAACTCTCCTATGTTGAACTAAGTACTTATGTGAAAA
GAACTTCTTACCACAATCTTTAACCGGACATATGTTCTTCTTATGCAAAGCTAACTCCTTTTTCGATCTAAAACTCATCG
CGCAACCTTCCATATCGCATACATACCCCGAGCTTTCGCCTTCTTCGATATCGTCCTCTTCTTCTTCAACTTCTTCTTCT
TCTTCTTCAACCTCTTCTTCACTTACTGCGATTCTCCTCGGTTTTATCTCTAATCCTCTTAAAGGCTTCTGCTTTCTCAT
CCTAAGCCGAGTACTCGGTCCATCAATACAAGAATCAGTTTCTTGATTCTTCTGAAAGCTGCGTCCTTTAATCTCTTCAA
GACTCTGAATTGTCTCGGCTTTCGTCTTCCTATTAGCCCGTGTTTGTCTACTCTTACATACCCTTTTCGTTGTACCAATA
AAGTCTCGATCTTGCGGGGAATCTCTGCCTTCTCGATCATCTTCTTCATCCGCTGAATCGTACTCATTACCCGCTTGCCT
AATTTGCTTAATGCTTCTAGTAAAAGATCCATTTTCTTCTGAATCATATGAAATCGGATTTCTAAACACTTTAGTCCGTT
TACTCCTCGGAATCCCTTTCGATTGTGATCTGTAAAGAGTCTCATCTTCTTGATCTAGATCATATATCGAGTTACCGAAA
GCTTTCTTGTTGTTAATTGATTGTTTCTCTTTATATAACTGAAAGCTATTCTCCATTGAACTCTCTGAAGCTGCACATTC
TCTTACAGCATATTCCTCTCCAAGTGAACGATCTGAAACCTCGTCATCCGATTCAATTTCTTGATCACGACATGAACTGC
GCTTGTTTCTTCGAAAGTTCTTGAGCTGTTGATCATAAGAATCACCAGAAACTGTATTCCCAGTTTCAAAATAAACATCT
TCTTCTTCATTTCCAGAAGCTCTCCA
>TR446|c0_g1_i1
GCAGGTAGGCTTCTCTTTATAACTTGCCCAACGGAGTATGCATGTCACACTATATAGATAAAACGAATCATTCCTCTTAG
AAACGAAAGGGACAATGTCAGTGTTTGTATTATTTCAGTGATAGAATCAAACAAAAAAGGTTCCAATGGGTTTACAGTGT
AAATTCAAAGCAAGGTCCATCAATTCAAAACCAAGCGGGGGCAACTAATATTGATCTTTAAGAAACCAAGGCTTAACCCA
CAAACAGGAACACACACAGCACCGCGCTAAACATTGATAGATATATCACCAAAAGATTAACTTGACGGCAAACTCAAAAC
ATTAAGAAACAAATAGGTGTCCATGCCACATAGAGGGAAAAGGATATACACATATACACTAATAACATAGTAAACACTCT
GGGTTAAAATTTCCAGAGAAGAACCTACAACATACAGATTTATAATTTGAAAACAGCTACTACTATACGTTAAGGTGAGA
CATACCAGTAAGCATGTTCACAGCCTTTGACCATAGCTGTTTCCGTCAAGGGAATCGTGT
>TR449|c0_g1_i1
ATCTTCGTTTTCATATCAGCGACGATACTCTAGGGTTGCCTTCCGATTTCAATGGCGACGTATGTCGGAGGAATCTCTGT
TCCTGACCTTCCGATCTTCTTCTCCGTCTTCTTAATCATCTATTTGGTTGCTTACTTCATCGTCTTCCGCCATTGGAAGC
GTCAAATCCGACCTGAAGCTTCCAGCTGTTTGATTTCAATCTTCCATGGTACCCCGGCGGTTTTCCTCGCCTTACGTGCT
GTCTTCTCTTCTTCTGCACGCTCTTTTTCCTCTGAAAATACCGCCGCACAGAATACCGTTCTTGATTTCAGCGTCGCTTA
CTTCCTCACCGATCTTCTTCACTACGTCGTCTTCTTCCCTAGCGATGTTCTTTTCATAGGCCACCACCTGGCCACCTTGT
TCGTGTTTCTTACGTGCCGCTTCCTTGTCTTCCATGGCGCTTGTGCTATTCTAGGTTTGCTGATTCTTGCGGAGGTGACC
AGCGCCTGCCAGAACGCGTGGACCCTAGCCAATACCAGGAGGCATGATTCGGAATTAGCTGTGAAAGTGTACGATCTCTT
GTCCCCTCCGTTTTACGCCTTCTACAGTCTCGTTAGGGGTGTGTTGGGACCCTTGTTTGTCTGGAAAATGGTTTCTTTTT
ACGTCTCCGGAGGTGCCGACGGCTTAATACCTAAATGGGTATGGATATCTTGGATTTCCGTGGTAGGAACTGCCATTAGT
GTTAGCATACTTTGGATTTGGAATCTGTGGATAGAATTGTTTAGAGAAAGGAAGGAAAAAGTGCGACAAGACAAGAAAAT
TAGATAGCTATGATTTCGAAGATCATTTTTCACTTCCATGTACTATAATATCATATCATTATTTCCTAAGTTATGTACGT
TTGGATTAATAGATTTGCTTCTTTGGCTTTTCCCTTTGCGCATCTGATTCAGTGGAACTGTACTCATTGTTTTGGTTCCC
AGTTAGTATAATGTTCTGGTACTCGAACTGTAAATGGAATGAAATAAACTTGTTTGTTCAA
>TR455|c0_g1_i1
AGATTTACCCCAACAGAATTCCAATATGCTCAGGAATTTCTCAGTTGATGAATTTCCTCTTTCCTTACAAATTTAGTTAG
TCTTTGCTCTAGTTAGAAACCAATTCTAGGTCAATGTGGAAAAGGCTCGACAAAGTGATGTTCCTCACATCGATATGAAG
AAGTAAGTAATGCTCACAACCTCTCGACCTCTCTTGTTCTGATGGTGATGAGGTGATGATGGTTATGATGAAGATGATGG
TGATGATGGTTATGATGGTTATGATGGTGGTAATGGTGATGATGGCGATGATGATGAAAAACTGTATGCAAACCGTATGT
AAACCGTATGTAAACTGTATGTAACCGTATGTAAACTGTATGTAAACTGTATGCAAACCGTATGTA
>TR456|c0_g1_i1
AATCATTCGCAATTATAAACAAAACAATTTAGAACATTAATGGAGGACTTATATTCCTCAATTTGGCTTCATCATCAGGT
ATCATCATCATCATCATCATTTGTTTTTGTGATTCTTCATCATTCTTTAAATCTATCATACATTTGTGTACAGATCATTG
ATGAGATGAAGCAGAATTTACAGAACACTCTTCTCGAATTAGAGACATTGAAAATGGAATCCAAAGAGAAATCAATAACA
CACAGAGAAGAAATCAATCAATTACTCAATCTCCTTAAATTAACCCAACAAGAACGAGACGAAGCTCGACTAAATTTATC
CCAAATTCAAATCCCTAATTCAATAACCATTACTGAATCGAACAATTTCTCTCACGACGAATCTTCTTCTCCTTCTTCCT
CAGATCTATCCAGTTTCTTCAATCCGCCATTGATTCTCGAGGATCTAGATCCGCTAGACGCGCTTGTGATGGGGAAAGCT
TTTCCAGAAACGGGAAAACTTTTGAAAGCGGTGGTTGAAGCTGGACCGCTTCTGGAAACGCTACTTGTTGCTGGACCGCT
ACCGCAGTGGGTAAATCCACCGCCGCCACAAACGCAATCGCAGCGTTTTGAGTTACCTTCTCCTCCGCGATCTGATTCTC
TGTGTTCTGTTTCGGTTTTGAGAGATGGATTCGGTTCAAACTCGGTTATCGATCAACCAATGTTAACCCGAAAGAGACAG
AGATTAGAATAGCGAACCGATCGATGCGACCGGTTCGGTTATTATTAAGTCGAATCTGGTTAATTATGGGATTTTCGGTT
TACAAAATAGTGAAATATACG
>TR459|c0_g1_i1
AAAGTGGCCGGTCTGCCTAATGCAGTGATCGAAACAGCTAGGAAAATAACCTCAAGGATCACAGACAAGGAGGAGAAAAG
AATAGAGCTGAACTGTGGGAAGCACTACCAAACGCATCGAATCTACCGAGTAGCTCAACGTTTGATATGCTTGAAATTCT
CCAGACAGACTGAAGACTCAATCCGCCAAGCGCTCGAAAATCTCAAGGACAGTTTCGTCGAAGGAAGGCTCTAAATGAAA
CTCCAACCTTTTTTGTTTGGTCCACCTACATTCAGTGTATACGAGGAAAATCATCGAAAAGGTCAACAAAATTACGCTTC
ATTTCTCATTCAGACACTTAAAGGTATTTAGCAAACCCTAAACCTACACAACTTTGTCGTCAAAAGTAATCAAGAAACTT
CGCTTAAGGTGAAAGTTAAACAAAATTTAGGCTTTCCAATCTTGAAACAAACTCTTGAACGTTAAGTATTCAACATGAAT
ATAGTTGTAAGCACTCCAAAAACAAAAATCCACATCGAGATATACTACTTGAAAGAATACAACATAAAGTTGATCACCGG
TAACGACGGAGGGAGAGGCTGTTGTTCTTCTTCCAGGTTGCCCTACGAGAAGGACGATTCTTGTGGTTGTTGTGACCCTT
TCCACGAAGACCACGATTCTTCTTTCCTTCTGATGTGAGCCCTCTG
>TR461|c0_g1_i1
AAGGGCAGGCCTTGGGATTCCATTATCTTTTGCGTCTTCTTCTTCAGAAGCCATGGCTTTGTGCTCGAGCTTCTGCCCTC
GTATCCCTTTACGATTCAGACCAAAACCCATTTCACCTTTCCGTTCAAAACCTCTCGTTTCTCTCTCTTATAGGGTGTAC
TCTTCACTGCAATCTACTTCATCTACCAAAGATGAAGTGGGGAGTGTTAGCATTGGGTTTCTGGGTATTGGAATCATGGG
TTCTCCAATGGCTCAAAACCTCATCAAAGCTGGGTGTGATGTGACTGTATGGAATCGAACTAAGAGCAAGTGTGATCCTC
TCACTGACTTAGGAGCAAAGTACAAATCTTCACCTGAAGAAGTAACTGCAGCTTGTGATCTCACATTTGCAATGCTTGCA
GATCCTGAAAGTGCAATTGATGTTGCCTGTGGAAAGAATGGAGCTGTTTCTGGTATTAGTTCAGGAAAAGGGTATGTTGA
TGTCTCAACGGTTGATGCTGCTGCGTCAACGTTAATTAGCAAGCAAATTAAGGCTACAGGAGCATTGTTTCTAGAGGCAC
CAGTTTCCGGCTCAAAAAAGCCTGCGGAAGATGGGCAACTCATATTCCTCACTGCAGGTGACAAGTTGCTATATGAAAAA
GCTGCTCCCTTCTTAGATATCATGGGAAAGTCAAGATTCTATTTGGGTGAAGTTGGTAATGGAGCAGCAATGAAGCTTGT
CGTTAACATGATCATGGGAAGTATGATGGCATCATTTGCCGAAGGAATACTTCTAAGTCAGAAAGTAGGACTTGATCCAA
ATGTATTGGTTGAGGTTGTTTCACAGGGAGCAATCAATGCACCAATGTACTCTTTAAAGGGACCTTCGATGATCAAATCA
GTGTACCCTACAGCTTTTCCATTAAAGCATCAACAGAAGGATATGAGACTGGCATTAGGATTAGCAGAATCTGTTTCTCA
GTCTACTCCAATTGCAGCTGCTGCTAACGAGCTTTACAAAGTTGCGAAATCTTATGGACTCAGCGATGAAGATTTTTCTG
CTGTTATTGAAGCATTGAAGGCTGCAAAATCTAGAGACGCTTAAGCTTTGAAGAATCAGACAAATCTTAAGGATTTGATG
TTTTTAAGTTTTTTTTTTGTGAAGCAAAGAGTCTTTGTTGTATGAAAGATTGTTAATTTAGATGAGAAACGAGGTAAAGC
GTGAACACAAGTCAACCTTTGATCACCTGATGTTGACAAGGTAGCTTCTTTGACCAACGTTGACTACAAATGTACGGCGT
CGTTTTCCATATCTTCCGATGATATGTTGATGACATCGAATCTTTAGTAATTGCTCAAAAT
>TR462|c0_g1_i1
AACCAGATTGTTTCTATAAACCTTCAAGCTAAGATTCAAAAAACAAAGTACAAAAGACCGGTTCATGAGCCAGAGGTTTA
AATGTTACTCGGATACATAAACACTCGTACTCGAGCTCCCATTGATTTAGGAGGCAAGTTTGATGTGAATTTGGCACGAA
CAACACCACTGTTACCATGTGGTCTTGTGATTTTTCCCCAAATACAACGGTAATGGCTACCGTTCTTCTTGGTCTTAGCT
TTGTAGATGTAAGCCATACGTTTCCCCTTGTACCATTCCACTTCTTCTGTGGTGTTAACTCCCTCGATCTGAACTAAGGA
AGTGTTTGGGTACTGGTTTGACTTTGACCTTTTGTATCCAAGTATGTGATGCCGAAGCTTATACGTATCGAAATTAAGCT
ATTACTTCAAGGAAGTAACACCTTAGAAAGCTTCGATCCACAACAATGAAGTTGCCAATTCGAAGAACACAAGAACACGT
TTCTTTTTCAGCAGAAACAAACTGTTGA
>TR463|c0_g1_i1
GCCCACTACCTGTGCTGGCGCACCGGTGCGATGGAGCGCTGGGAGTGTTCTGCCTTTGCGCAGTGGCTCAAGGCCACGCT
ATAAGAGCGGCTAACAAAACTCAGCGAAGCGGTTCTGGCTAGGCGCCGCGTCGCAGGCAGTACGCGTAGTACGACAAGAC
GCGGCAACGACGCCAGAAGAGTTTTGTTAGCCGCTCTAAAGGGAAAAAACGCGTGGTGAGCGACAA
>TR464|c0_g1_i1
ACCTAAGGTATCTAAGATATAGACTGGTCCTTAGACAAGGATCTTTGTTTTCCATTTGAGGAGTTCTTGGGCTTGCGAGC
TGTATCGAAATCTACTGGATAGTGTCACTGATCTTGCAAGGAAAACATGCTTCAAGTTCATAAGGTTCTGAAAGACAGTA
ACGTTACAAGGCCTTTTGTTTCCAAAGAGTTTGCAGAAAGTTGCTCAGAGTGTGTGACAACAATTGTAATGCAGGATGTT
ATATCTTACTCCACTTTCTCTAGTAGATGTAGTAAAGTTTTGACTAAGAAGGAAAGGATGCAAGAGTAATAGACTTGATA
TCAAACGCAGAACAAGTTATCTCCTCTGTACAAGATATACCAGGTAAAAGTTTCCACATGATTTGAAAACAAGAGAGATT
CTTCTGGTAACTTCTATGCAATACAACTATTTGCTGCCTTCAAAGAATCTTGTATAGCTTTACCTGCTTTCGTGAAGTAG
ATACACTACACTGTACTCTGGGTCTAATTGGTTTAGTCTGGTTTGGTCTGGTTTAGCTTGGTTTGGTCTGGTTAACTTGG
TTTGGCTCTATGGGAAATCTGTATACTGTATTTTGTTTAGTTTGGTTTGGTCTGGTCTAGCTTGGTTTGGCTCTATGGGA
AAT
>TR466|c0_g1_i1
TGTAATCTTAAAACAAAAAGTACAATTTATTTTTTTGGTAAATTGCATTATAACTTCAAGTTTAATTTTTGAATTTCGTT
TTAAGAAAACATCTAACCCATGAAAAATGATTTTTCTTAAAAAGCACCGAACCAAATTTTTTTAAATGTTGAACATTGAT
AACCAGAGTTTTTTTAATCGAAATTAAATCATAAATATAAAATTAAACTATAATCTCATAATTAAACCTAAAAAAAATTT
GGTTCGGTGA
>TR467|c0_g1_i1
GCCCCCCACCAAACGAGCCACGACCAAAAACATCAATTCCCATGTAAAGTTTACCTGAAGCTTTAGGGTACTTTTCCTTC
CATGTATAGTTCATGAATATTCCATCACATAGATCAAAGAAAGGTTTATTTTCATCAGTTAATTGATCTTGCCACTCAAG
AAGTCCATGAACAGTTACACTATCATACCATATAACCAAAGAACCAGGAACAGATGAATGCATAACTTTTGTTAAATGGC
TTACAAATTCCTTCAAATTTGGAATCAAAGCTTCATCTATTTCGTTCTCTATGTTTATCAGCCAACCATCAAAGCCTAGA
GCAGCTGCAAGTTCAGCTAACCTCTCAGCATACATTTGTGCAGACTCCATTGTAGCAAACAACACTTTGCAGTTAGCTTT
TCCTTCGTCCCATTCTGTTATGAAAGTCCCTAATACCTTTAGGGTTTCATCAACAACAAGAAACAAATCATCTTAGTGTA
GTCAATCCTGGAAAAAGTTACAA
>TR468|c0_g1_i1
GGATCAAAACGTGGGAACATTAGGAAACCCATTATCCAAATATTGGGGAAACTAAATATGCTGGAAGGATCAAAACTGGA
AAATTGTTCCTAGAAACTTGCTTAAAATGTTGCTTGAAAGATCAAAAATCTTGCTCGAATGATCATACGTGGTTATTGTT
CCAATGTTAGGGGAACAAAAAGTTGCCTGAGAGATCAAAAATGGGAATGTTGCTTGAAGGATCAGTTAGAGTTCCAATGT
TGGAGGATCAAAACCATGAAAAAGGATTGAAACTAGGAATGCTAATCCTAAAACCTTAAAAAAGAGAAAATTGTCTATGA
AAATCGGTTCTCTAAATCTTACATGAAGGAT
>TR469|c0_g1_i1
AGTGTGAGAATGGAAGTGGAGAAGGAAGAGCAGGAGCTGCCCCAAAATGTGTCTTGAAAGGGCTAGTGACCTTCATGCTT
CTTCCTCCTGTGTGTCCTGCTAATACCACAACACCATGAGAATACACATTTCACTTGCAGCAAACCCAAAACTCAGCAAA
CACTTATCCAGGATTCATCAAAATCTATGAAAAGCAAATATCTTTTCAGGGTATAAACAAACGGTTAACTAGTGTGGAGT
GTAGAATCATAAGAAGACTATTACACTTTATCAATTTATTT
>TR470|c0_g1_i1
GAGTCAAGAAACTTGCGAGTTCATCACCATCAAGCAGTTCAAGAGCCGTTGCTCTGTGTTTTTCAAGAACAGCATCTAGA
GCAGACAAGTAGGAGTCATCCCTAGACTGTGCTTTGTGAATAAGATCATACATCATATCTGTGACCTTCGACATTGCTGA
AACAACCACCAATTTCCTTTCAGAATCATCCTGAATTACTACATTGGCAACATTCTTTATTCTCTCAGAGTTTCCAACAC
AAGTTCCGCCGAATTTGTGAACAGCCCACGAATTTCCCTTGGGAAACTGACCATTCTCCACTGAGGTATCCAAAATGGCA
TCTGGAATAGAGCTTCGGACACGTGTTTTCTGCAATTCGTTTCTAACGCAATGACCTCTGCAACTCCGGCGATTCGATTT
CCAGAAGGCAACTCGATTTGACACTAGGCGTTGTCCAGATATGTACGGAAGACAAATAGGAAAATCCCCGGCCGTAGCCG
GAGAAGCGGTAACCTTAGCAAGAGAAGCAACCGGCATAATCGTTAGGTTTAGAAGCAACGTCGAGGCAAGAA
>TR471|c0_g1_i1
TGTTTTTAGCTTTTCCAAGTTCTTCTTTCTCTAGGTACGTTTAATTAATTTTTGATCATAGATAGGAGAGAACAAGAAAT
TAAATTTTTGACTCGGGAAATCAAAAAGTGTTGCTTCTTTCAAATTCTGGCAGATTTGGGTTTTGATTTTGGAATCTCGA
AATAGTCAAATTTGGGGCTTTTGGGGTTCTAGTTGATTTTGGGGCTTTTGGGGTTCTAGTTGATTTTGGGGCTTTTGGGG
TTCTAGT
>TR472|c0_g1_i1
GTCTGCGTGCCCGGCGCGCCCGCTTCAAGTGCCGCAAACGCTCTAAGCTTGCCAGTGACACCGTGCTCTTTGGCGTGGTT
CACCACTTCCTGGCCCAGGGATGGTCGCCCTCGCAGATCGCGGGCACACTCAAGCTCATGTGGCCCGATGAACCCCAGCG
AACCGTCTCTCACGAAACCATCTACACCTGCATCTACGCCATGCCCAAGGGCGAGTTGCGCAAAGACCTGATCGCCTGTC
TGCGCCGTGCCAAGTCCAAGCGCATGCCGCGCAGCCGGGGTGAGGATCGCAGGGGCCAGATGCCCGATCTGCTGAGCATC
CATGTGCGCCCACCCGAGGCCAACGACCGGGCCTTCCCTGGGCACTGGGAGGGCGATCTCATCAAGGGGGCAGGCAACCG
TTCGGCCGTGGGCGTGCTGGTCGAACGCAGCTCTCGCCTGGTGATGTTGATCAAGCTGGCCGATGCGACAGCCGCCTCTG
CCTTGGAAGGCTTCACGGCCAAGCT
>TR473|c0_g1_i1
AGAGATGAATATTAACTAATCTTGTTGTTAGATAAATCTCTTTGTTTGTTTTTTTTTTTTTTTAAGTTATTTTTAGGATT
TTGTCCTGAAAAATAGTTGCTAGTACTTCCGATTTTGATCTTGTGTTTTTTGTTTTGGTTTATACTTTCGTCATAAGATT
TCGTATTTGTTAGAGATTGAAATCGGATTTGGTTTTTCTTTTGGTTGAAATACAATTTCTGATTACATTATTACTTTATT
CTTGTGCCTTATGTTTTGTGAAACATTTGTAT
>TR474|c0_g1_i1
TTGAAATATATATTTTTTGTTAAGTTTGAAACTATGGTTTAATTTGATATTCAAAGTTTAATTTTAATTTAAAAAGTTCT
CGTAGGGCTTAAAAACCCGATTGTCAAAGTTTATGGTCAAAAAACCATTTTCAAAGCTGAAAGTTTTTTTCACCAAATCA
ACAAAATTCATGGTTTGTTTTACCATATTCCCAAAAATATAATCCAAGCGTAGATTAATTATACTATACTTTTAAGTTTA
AATTTGAAATTTTGGTTTAAAAACCCCGGTTATTAAGATTTAGAATTTAAA
>TR475|c0_g1_i1
AATTCTTGATAAGTTCTATTTGGATTTCTCAATGGGAGAATACTTATCTTCCGTTTTCTGAGGATTGTGTTCTCTCTATC
CTTCAAGGTACATAACTCAGGAAATTGTCTTTCTCCATTGGAAAGCTTTGATTTTGTTTCTTCTGTTTATCTCAGAACAT
GTACTGTAATTTAACTAGAAGCCAAGGGCTTCCCATGGCTATTAGGGTTTCTCTACAACAATCGAAAGTTAAGAGCTTCA
AGACCCCGAATTCAAACTATTTACCATCTGGGTTTTGTGTAAACCCTAGAGGAATTACCTTTTCAGATGTTTCAACTGAT
AAAAGCTTTAGACTTTTGAATCAAAGAAGTGTTTTAGTTAGTTCTAGTGTTAAATCAATGGAGATTAGAATATTAGGAAA
GCTTGAGAATAGGTTAAAGATAAGGAATGTTAGAGAATTTTCAAGCTTTGGTTTGCAAAAATTTGGGAAAAG
>TR476|c0_g1_i1
ATTACAACAAGCCTTACTGTCTTCCATGTAGCTAAGAAACAAGCCATTTTGGTTCACCCTCTTCTTACTCCAGCTCTTTG
ATGAAGTCAATGTTATCCACAAATACCGATTTCCAACCATCAGGATCTAAACATGCAGTGATCTTCGTTTGTATACCCGG
TAAGGGTCCTGGTTCCCTTGTGATTTTGCCCCCGAATAGTTTTATCGCCTCTGCAGTTTTGTATACATCATCCGTCCCTA
TTGCAATCTGAGCATAAGCATTTCCTTTCTCGTATTCAGTGACACCATAGTTATATGTCAGCTCTAGGACGGGACTTTTA
TCTTCTGGACCATACCCCATCATAGCTATCTTGTACTTGTACTCTGGGG
>TR477|c0_g1_i1
CGTTACAGTCAGAACTCGCAAGTTCATGACTAACAGGCTTTTATCAAGGAAGCAATTTGTGATTGATGTTCTTCATCCTG
GAAGGCCAAATGTATCTAAGGCCGAGCTGAAGGAGAAGCTCGCGAAGCTGTATGAAGTCAGAGATCCACAGACAATCTTT
GTCTTTGGGTTCAGAACCCAATTCGGAGGTGGAAAATCTTCGGGGTTTGGCTTGATTTATGACAGCTTGGAG
>TR478|c0_g1_i1
ATCTGTCCATACGGTCCAGATCTAACACTATCCATAGTTCCAGGCTCCAGATCCATCAAAACAGCTCGTGGAACAAACCT
TCCACAACTCGCTTCGTTGTAATACACATTAACTCGCTCGAGTTGCAATTCGTTGTCTCCTTGATACCTCCCCGTCGAAT
CGATCCCATGTTCAGCGCAAACCACTTCCCAAAACTTAGCACCGATCTGATTCCCACATTGACCTCCCTGAATATGAAGA
ATCTCACGCATTTTCTTCGATTGGAGAACTGAGTCGACTCACCGAGTTGTGTACAGAGAGTATAGAGTAAGTAAAGCAGA
GAGGAATTTGTAACGGTTTTGATTTACAATGAAGAAGTTGCGAAAATTGGCGGTTTAATAATGCGGAGATAACGGAGTTT
GGAGCTTTCCCGGCACGGTGATTCCCGGTTAACGTGAAATTGGTTTAGTAGGCCCAAACCGGATTTAATAAAAATCCAGC
GAAATAATTATTCTAACCATTTATATAAAGGGAATTATGTAAAATGTCTTTATTCAAACATTTTTTAAAATTTGTTCTTT
GTGTGAACATATATTAATTATATTATTGAGTTTATTCTTATGGTATTTTTTGCAAAAAATGTTTGAATGCGAATATTTTT
AAAAATTAATTATGGAAAATATACTAATTCAATACGCAAATTTGTCTACTTATACTATTGGTCTAATATTAGGGTGTATT
GGCAAAAAATACTTGAATTATGAAATTTTTACAAAAAAATGTGTGAATGAGACACATTTTTTCAATTCCCCTTTATATAA
ATCTATGTAACATTATTTTTGTATCATGTTAATATTCAGAGTTTTTTCTTTATTATTTTAGTTTTTCGTTTATGGATTTT
AGTTTTATAATATACATATGTATAAAATTATTTTATTTCAATATTTA
>TR480|c0_g1_i1
TTGCATAAAGTTGATTACTTAAAGACATCTTCTTTTTTATGTTTATGGATTAGTGAAACCCATAAGTTTGATGGTGTTAT
GTGTGAAGCTTATTAATTTCCTTTGCATTGGTCTTTGTTGCAGCCATGGGAACCACCAATGGGACTAACTATGGCGCCTA
CACTTACAAAGAGCTTGAAAGAGAGCTTTATTGGCCTTCTCAAAAACTAAAAATATCCATTACTGGCTCTGGAGGTTTCA
TTGCTTCACACATTGCTAGACGTTTAAAAAACGAAGGACATTATGTGATTGCTTCTGATTGGAAGAAGAATGAACACATG
GTGGA
>TR481|c0_g1_i1
GAAGCGACCACATAACCGTGGGACCTCCTCCTAAATGCCACGTTCCGTAACTTTGTGGAGATCATCTTCGAGAACCACGA
GAAGAGCATTCAGTCTTGGCACTTGGACGGATACTCCTTCTTCTCAGTCGCCATTGAACCAGGGAGGTGGACCCCAGACA
AAAGAAAGAACTACAACCTCCTTGACGCCGTGAGCCGCAATACAATCCAGGTGTACCCAAAGTTATGGGCGGCCATC
>TR482|c0_g1_i1
GATTCGGATTGTGCAATTTAAACCAGGCTCAAGAATGGTTTCACACCTGCAGAAACAGTTAAAGATCTAATAAGCACATA
TCGCAATTGACAAGTTTCACACACAACTTGGGTACACAAAACCGCCATGAATAGAAAAATTAAGCTCATGAACAATGAAT
TATGGTTAAATTAAGCTCATGAACATTGAATTATGGTTAAATTTCAATTCAAGACAATGAAAAACCCTAATTTACGAACC
CGAGATAGTTAACACATGATAAATCTAATCAGCAATGCAATATCGCAATTCGACAAGTTTTACACTCAAATTGAGTACAC
AAAAACGCCATAAATAGACAAATTCAGCTCATGATCATTGGATTAAGTCAAATCTCAATTCAATACTATGAAAAAACCCT
AAATTACGAGCCCTAGATAGTTAAACGCTTGACAAATTCAGGCACAAAAGGTGTTACCTTTGGCACGAGA
>TR483|c0_g1_i1
GATCGAATTCACGACCAGCAAGTGGGATAGTTGTGGGTATGCCTAAAATATGTTGGTGTGGTGAGCGTGGTGTGTCTTTG
ATTTCGAAATCAGTTCATAATCCTTACAGGAAGTACCTTCGTTGTAGTTATGCTATCTCAGAGAAGGTAAGAAATGAATA
TGGTGTTTGTTTCGGGTTGTTTATTTCGGGAAGTACTTTTGTGAGAATGTTGTTTCGGTTTGTAGATATTGGGTGATGAC
CATGCCTTTAAATGGGTTGATGAGAGATTGACAGAGGAAGTGCATATGTTGAAGGCAAGATATGGACAA
>TR484|c0_g1_i1
ACTTCCCAGGCTTTCTTTACAGCAGTGGATGCTGATGGTTCAGTGCCTTTCTTTTGGGGCACTGCAGCTGATGGTTACCT
TGTCCTATCTGATGAGCCAGATGTCCTTAAAGAAGGATGTGGAAAATCTTTTGCTCCTTTTCCCCGAGGGTGCTTTTTCT
CTACCTCAGGTGGCTTGCAGAGTTTTGAACATCCTTTGAATAAGCTGATGCCAATGCCTCGTGTTGACAGTGAGGGGAAA
ATGTGCGGGGCCAACTTTAAAGTAGA
>TR485|c0_g1_i1
TTCACCACTGCCTAAGCCTATTATGTGAAGCCCAACAACTTTTTCATCCGGCCCGTGGCAGATAACTTTGTACTTAGTTG
GGGCCTTATCTTCTGGTTCCATCATTGCGTAGTACATAGCTGTGAAACTCGTTTGATAGATTTTGAGATTTTCTTTGCCG
TACTTTTCAATAGCTTCAGGCTCTGTTAATCCGATAGTACCAACTTCTGGGTGTGCAAAAACAACG
>TR486|c0_g1_i1
AATGTTCAACGCAGTCAGCCAACGCATCATCGGAATCGCGGATGCGATGGCAGTCTGGCAGATGCCCATTGCCACCGGAG
GCTTGGAGCCTGGCAGGCCTCGCTTGAACCATACATACAGAACAACCTTGCAGTCGTCGACCAACTCTTGCGAGCAGTCC
TCAGGCCAGGGAATGTATTTCTGACCATCGGCCACATTGGATTGCTCAAAGTAGGGCCTGAAGTCCCACACCGGATCACC
AAATCGGGACAGAACGTGGTTGCTGCCGTCCATGTCAGCCACCGCACTGGCCACGATATTGGATT
>TR487|c0_g1_i1
AAACAAACGGTAAATTTCCTCTATAACGATCCCAAATTTCAAAAATTACAATACCCAAACGCTCAAATTCAACAACACAC
ACGTTTAAACCCTAATTTGCAAAATTTATCCCCCAAAGTTTAATCATCCATGCAAATTTATCCATTTCAACATCATCTAA
ATCAATCGAGAGTAAGAAAGAGAGAGAGAAAGATACCGCAGATGCGAATGGGGGCATGTAGGTCG
>TR488|c0_g1_i1
TTCTAAAATAAATAAATTACGCACATTAAACAATATATATAATACTTCACAAACATCATAATTGTTGTTTAAGCTCTTTT
TATGTTCTATGTAACTTTTTTTTAAGTGAACCCATCATAAAGGTTTCGGTATTTTCAGGCAAAGTTAGTCAAACAAGCAG
CTAAGAGCGTGGTAGTCACAAAGAAATTTTAGAGATAGTGAAGGAGAATTTCGATTTCAGACGTGGAATGATATCAATCA
ACCTGGATTTGAAGAGAGGGATCGGGAGGTACTTGAAAACGGCAGCGTATGGACACTTTGGAAGGAACGACGCTGATTTC
ACTTG
>TR489|c0_g1_i1
GAACCTCTAGCCAACTAAATATTTCAGTTTCATCATCTGGAGTTCCCATGTAACCTTGAGGAGAGCTATCACAGTCAATT
TTCAAGGATTTACCATATGTGTAAGATGACTTGATCAACAAGTCGATCTGGTTACTCCATGCTGCTTCTACAAGATGAGT
GCCAAATTCTTCAAGCATCTCATACAGGAGTATTAAAGCTTGCCACTGCTGCTGACTAGTCAACCCAGAGTCAACAGAGC
CATACAATTCTCCCACGCCAAGCGATTTAGCTTCCTTGTCTGCCCACATCTCCTTCCTTGTCATAGAACGAGGAGCTGAA
TTCCCTTCGGACTTCTTTTCAGAACA
>TR491|c0_g1_i1
GTGGGCAGAGGTTACATCGTTGAATTTCACGCGCGTGGATAATTTCGAATCCGCCGATATTACAATCGGATTTTACACCG
GAGATCACGGAGATGGAGAGCCTTTTGACGGCGTATTGGGGACATTAGCTCACGCTTTTTCACCTCCGAGCGGGAAATTT
CACCTAGACGCCGACGAAAACTGGGTGGTTTCCGGCGATCCAGGGGGATTTTTGGCCGTTACATCAGCTATTGATCTTGA
ATCTGTAGCGGTTCATGAAATCGGTCATCTTCTAGGGTTAGGGCATTCATCTGTAGAAGATTCGATTATGTATCCAACGA
TTACAACAGGAAATCGAAAAGTTGATTTGACGGAAGACGATGTAGAAGGGATTCAATATTTGTACGGTAGAAACCCTAAT
TTTAACGGTACTACTCGAAGATCCAGTCCTGAGAGAGATACTGGTGGTTTTAGTTTTGGTGCTGCCGCAAGAATCGATGG
TTCAAGCTCCATTATCGTTGTTCTCTTGATTTCATCCTTCGTATTCGTCGTGTAAATTTACCCTGGCTTTGTCGTAGGCT
ACCGTTTTGGAAGGGCTG
>TR492|c0_g1_i1
GAGAGTTGATATGGGAGAATCTGTTCAAGTCAAACCTTAAATAGGAATCAAGACCTTAACAAAAATAAAAGATTGAACCA
GTGTCCACCGGAAATTTTAACAAATTAGTTTGCGATTTAAAGATTAAGATTCTCCCCAAAGAAAAGAAAAGAATCACGAA
GACCTATGGGTTCTTTCTCTCTGAATCCTTCGCATATAATCATAATTATAATCCGAAAAAGGGAAACCTAAACAAGCTGA
ATAAGCATCAACTTAGAAAGGCAGAAAACCCCTCTCCAAAGATTTTACAAGCAAAAGCAAGCGCCATGGAGGGCGTCAAC
TCAATCCGAAGAAGAAAGAAAATAAAATAAACGCGAATATTTGAAATAGCGATCAAAAGGGAAGAAATAATACCGCAATT
GCCAGATCTGCGAATGCCTACGTAAC
>TR493|c0_g1_i1
TTGACAAAGTAGGCCGCTCTATAGGATCTTCTTGAACACATAAAAGACCGACATGAACACATCGAACAACTTCGCTTCTT
TGACAGTTATCTTCAATAACCGGATCCACAAGCTCTAATGGCGTTCCATTCTTCCAAAGCTTCCAAGCATATGAGACTAA
GTCATGTGCTCCATCTGTTTGGTAGAAGCTGCTATTCTTCTTACCACTTACAATCTCAAGAACTAATACTCCAAAGCTAT
AAATATCTGATTTCATTGA
>TR494|c0_g1_i1
GACCTTTAAACGAGGAGAGAGCTGTTCAGGCTGCTGCAGATCTTCTAGGGGAACTTTTCGCCTTCACGGTTGCAGGAGCT
GCTCTTGTTTATGAAGTCCAGAGAAATGCTCGATCAGAAGCGAGAAAAGAGGAGAAACGACAACAAGAACTAGAGGAAAT
TAGACAAAGACATAAGAGGATGGAGAATGAAATTAAAGAGATAAAACAAAGATGTTGCGAGCTTGAACAACTTTCTAAGT
CGCGAGGAGGACTCACATGGCTATTCAACTTCATGTATGATCAACGAGCTGCTTAAGAAATACAGCAACAGAGGTAAAAA
GTAAAAACATCTCTTTGGATCAGACAAAAGCATCAAAGATTGGTCTGCTTGTTTGCAAGCTTTTAGGTTTTTAATTAGAT
AGTTTCAGACATAACCAGATAAGGTGAAGAAGATAAGTTCGAGGCTTCGAGCTTCCAACACTTACGATTTGTCTCGTAAA
CGTAGAATTCACATTCTTAGAGTCAAAATCTCTGAAATTGGTTCATGATTTTGACTTTGGTCAACAGGACCTCAAATTTA
TTGTATATATAGCATTCTAAACTAAGAAAAGTGTCAAATAGTATTTGTTGCAAACGGATTTACATA
>TR495|c0_g1_i1
GAGAAAAGTGAAATCCGTGTCTTTTGTGATAAAGCTTTCTCAAGATTGAAAGGGTCTGATCGGAATTTACCTCAGGTACT
CAGACTCCAAAGCCTTCTCCGCAGAGGAATTGGTGTTCATCATGCTGGGTTGCTTCCAATAGTAAAGGAAGTTGTAGAAA
TGCTTTTCTGCCGTGGTGTTATTAAGGTCTTATTTTCAACGGAGACATTTGCAATGGGTGTTAATGCGCCTGCTAGGACG
GTCGTCTTTGATGCTTTGAGGAAA
>TR496|c0_g1_i1
AAAGTTATTTCCAACCTGTGCCGTCAACGCCCAGCCTGTGCAAAGTAGATCAAGATAATCGATCCAAGAATAAGAGCATT
GCAACCAATGGACTTGAAAGCACAGAGCAGAAGTCTGGCAAAAGTATGCAGACCCTTATGGACTCGGCAGTTATTAATTC
TACGGAAATTACTGAACAAATGGGCGACAGCAGACAAAATGATCTGGGGTTTGATTTGAACAAGACTCCTCAGCAGAAGC
CTTCCAAAAGGAGAAAAAAGTTCATGCCCAAGGTGATTGTGGAAGGCAAACCCAAGCGGAA
>TR497|c0_g1_i1
TTACCGGGAAATTGTATTAGAGACAGCGAATGATCGGTTTAATCGGTTTAAACTGTCTGGTTGGTCTTATCGGTCTGGTT
GGTTTGATCGGTTGATCGGTTTAATCGGTCTGGTTGGTTTAATTGGTGTTTAAGTCTCTATTGAGAAGAGAAGACAGGTT
TGGTTTGGATTCTTTGTTCTGTGTAAGAGCCAAAGAGAGAAAGTGAAAGAGACTGTTGCAGAACTGTTTATCAGTTTTGA
GTGTTTTTTTGGGAGAATTCTGCAGAGTTTATGAGTAGGGAATTGAGAGAGGATTAAA
>TR498|c0_g1_i1
AGAGAGTAAACTCATTAAATAACTTCAACTACATCTGCCATTTCTGAGATGTATCAGTTTTGGTCGCATTTAATGTCTTT
TTAGTACATACTCAGATAACCTTCATCTCCTCTCTCTCTCCACTTTCTCTCTCCTCTTTCATTTGAGTTTCTTCAAATTT
TCATGAGAAAAAGCTGAATGCATTTCTTCAACTTCTACTTTCACCTCCCAATTCATCTCTTTCTTCTTCAACTTTAACTT
TCTTCTTTGAGATCTGAAACGATTTTTAACTGCTTTTGTTCTTGTCGGTTCAGAAGATAAAAGCAGCTCTGTTCTTGCTG
TTCTTGATATCGTTGACTAATCTAAAACAGTCAACGAACTTCAATTTCCACTTCCAAATTCAGCTTCACACATTTTTGTG
GCTTGAGGAAGCCATTAACAGGAACTGAGAGCAGTAAGAACTCTTCATTTGTTGATTGTTGGGGATATAATATGACTAGA
AGCTTTGTCTTTGATAATCAGATCCATTCACTTTCTGCTGGTTCGGATTTCACATGTGGGATTTCTTCGGATAAATCTGT
TTCCTGTTGGGGAGATGAAAATAGCAGTCAAGTAATTAGTTTAATCCCAAAGGAAACAAAGTTTCAGAAAATAGCTGCTG
GTGGTT
>TR500|c0_g1_i1
AAAATAAAAAAGTTACAACCCATTACTCAAAAATGTATATTTAAATTAAACTCAAAACTTAGTTTCGAAACATAAAAGCA
TAACCATCAACCAATAGATCAAATCTCGTCTCTAGAACTTAAAAAAAGTTAAAGTGACAAAACATGCAAAAGTCTTTTAC
TTTCTTTGTCTTTTAATCTAAAGATTTAACCAAATAAAGATGCAATAATATTAAGAATATAAAAATAAACCATTTTTTCA
AGCATCTTCCTCTATCACCTTTGTGCCCATACCAGTGAATCCTTCTGCTGGAATCTCTGCAACGGTCACAAGAGAGAAGA
ACTCTTCCTTGGCATCTTCGTCGTCGTTTCTTTTACGAGCAACTCGGACTCGGATTCTTCTTGGAACTCCTCTGATTCCT
CTGCTCCAAATGTGTTTGTTCAGTTTAACATCAACTCTTACATCTTTTGTTCCCATTGCTTTCTCTGCAAACTTCCTGAT
CTCTTTTATCGCATTTGGTGCCTTCTTCTTGAAAGTACAGCTATGGA
>TR501|c0_g1_i1
AATTAACTTGAACTCGTAACTCGTAGATCTTCAAACCCTAATTTAGGGTTCAAGTTAATTCTTCAATTTCAGGGTCTCTA
ATTAAGCACAAATGCGATCAATTCAATTCAATTAAAATCCTTTCTTGTTTTCAAAAGCAGCTAACGCGTCCTTCTTATTC
TTCTCAAGTCGATCTATCATACTCTGTAACGTGGCAGGATCTTCACAGTGATCAAGCTTCGTATCTTCCCACCAAAACCC
TAATTTAGGAGGAACTGTGCCGTTGAGATAACATTGCGCGATTTCAAGTGCGGTGGAGTTAGAAGCGTAAGAGTGAATAG
AATCAGAATTAGCAGACGGAGAATTTGCAAAAACGGCGACTCTGCAACCAGAGAGAAGAGAAAGCTCCGCCGTTTTCTTA
AAAACTCCGACACGGCGCTTTGAAAAAGCCACCGATCTTTGTTCTTTCGTGTCTCGTTTCTGAATCGGAATTTTTGTTTT
TGTAGATTTCAACATCGTAGAATTTGTCGCAGAGAAAAGACAGAAAATAGAAAG
>TR502|c0_g1_i1
GACCAAGACTGACCGGATGCGTCAGTACCTGCGCCAGCGCGGCGAGGCAACAGCGGCAGACCTCGCCATCGAGGCGGATC
TGTGTGGGAGCACCGGCAATGTGTATGCCCTGCTAAAGAACGACATCGCCAAAGGAGCGATTGAGCTGCGAGGCGGCCTC
TACTGCTGGGTAGAGTCGTTTGACCTGGATGAGCACCACCGCATCCGGGATGCGATCAAAACCCTAAAGGCTGCTGGCTA
CAAGGTTGCCAAGGTCTGACCCTTATTTGGCATCACCCATCGGTCAAACCATGGATCTGTTTGC
>TR503|c0_g1_i1
AGTAATCGGAAATTGTAATAACCGGAACATATTGTTATGACAACGTTGAGTAATCGGAAATTGAAAATGACACATATCTC
TCACATATTACTACTGTTCAGTTTTTACAATAGCATTTGAGAGCTGTGTAGCATATGACGAAGAAGAAGATATATTAATG
TTCTCTAAAAGCCACTCCCTCCCACACATCACAGCTTCCACTGTCTCCGGTCTCAGTGAAGTCTTGTACTCATCCATCTC
TCTCGGTTCCATGTCGAAAACATGTTCTAATGCTGCAGCCGAGACTGGGATGGACAAAATGTCCCTAGCCATTTTCGACA
GAGTTGGGAACTTAAGCTTGTTCTGTTTCCACCACTCCAACACATCAAACTCTTGAACACGTGGA
>TR504|c0_g1_i1
TGTTGCAAATGTAGGAGACTCCAGAGCTGTTATATGTAGAGGTGGAAATGGTAATGCTTGTTCATCCTTATTTATTTCTC
TATTCTTGGACTTAAATAAAGATGAGAAAATCAGACATTCTTGCATCTAGTTTGACGAATTTCTTAGAGGCTGAGGTATT
GTTAGGTCTGAACGCAAACATAAGACAATTGGACGTTAACCGAGATTGTAAATCTCGGACGATGTAGTTATAATCACCTG
ATAGCAGTCTTGTATATTAAATTGCTCCTGTACTGCAAACAATACATTATCGAGTCGTAAAGGGCCTTGGAACGTAAGTC
GCATTGTTTTGTCCGGTTCTAATTTGATTCTTGTGTCAAAGCTATTGCTGTGTCTCGGGATCACAAACCGGATCAAAGTG
ATGAGCG
>TR505|c0_g1_i1
GGAACGCGGAGAGAAAAATCCAGGGTCATTTGGATGTTGAATTAAACGATGTTGGAAGGCAACAAGCAGCAAGAGTAGCT
GAGCGGTTATCTAAAGAGCCTAAGGTATCCTATGTATACTCTTCTGATTTGAAGAGAGCTTTTGTAACTGCAGAGATCAT
TGCAGCTAAATGTGGCGTGCTTGAGGTTAGACCTGATCGTGATTTGCGGGAGAGACATTTAGGTGATATGCAAGGTGTTA
TATATCCAGAGGCTTCAAAAGTTTGTCCTGAGGCTTATAAAGCTTTCTTATCACACCGTACAGACGTTGATATTCCGGGT
GGTGGAGAAAGTCTAGACAAGCTTTACGACCGATGTACATCTGCGTTACAGAGAATCGGCGATAAACACAAAGGAGAAAG
AGTAGTAGTAGTTACTCATGGAGGAGTAATCAGATCTCTATATGAAAGAGCTCGTCCCAGTTCACGAAAATCAGACAAAG
TACTGAATACATCAGTCAATGTCTTCCGGTTATTCGACGGAGACAAATGGACACTTCAAGTTTGGGGAGATGTCACTCAT
TTGGACCAAACTGAGGTTCTACAATCAGGTTTTGGTGGCGACAGAACCTCAGGTTAGATCTCTAAGCTTCCATTGATTTA
CTATAAACAACATTGAAAAATTGAAGCTTTTGGTATCATTTATGATTGGTTAGTTATGATGCATAGTTATTGTATTGACT
CTTTATGTTATGTATGTGGAAA
>TR506|c0_g1_i1
TTGATTTTATCCAAAGTTTTCTCATTTACAGTGAAAATACCAGCTAAAGAAACCAAAAAAAGAAAAGATTAGCTGTCATA
GTACCCAATGGAAACAAGCCACGTGTACGAAACAGAAAAGCACGTTGACGGTTGATTAATTGTCCACGTGTACGGCATCC
ATCAAAATTTCACAATCCCGGCGAGCTGCGACGGATTAACAACGTCGCTCAAGTGAGTCTCACTCTCCTTCAACAAACAA
GAAATCTCAGCGTATCTCCGCCTCTTATCCTCCATTGAAGACGAATTCTTCAATTCGCTGCAAGATCTCTTCCTCGATTC
GACGACGGCTCTCGGAATCGATTTTCCCAATGTTTCTCCGAATAGAGTCTGATTCGTTAGAAATTCGTACGCGAGGTAAC
CTGCGAGGAGATGAGTCGACTGGGCTGAACCGAATTTGACTCCGGCGACGGCGGCGGCGGCGGAAGAAGCCGGAGATTCG
ATCTGAGTACACGTCATCGACGGCTGTTTAACGGAGTTAACGAGTTCGTTGTTTTTCCGTGAGTGATTCGCCGTTAAAGC
CCGACGTGGCGGGAGACGCATTGATTTGGTGTTCATTTGCCACGTCAGCTCGTAGTAACGGAAAGTTAACTGCACCGTTA
GGAGTAAAAACTAACGAGA
>TR507|c0_g1_i1
ATGGAAAACTCAACTTCCACCTACATTCATTGTGTGGTTCAGCTGGTGCATCTAAATGTGAGAACCCTAGTAAGTTCATC
AGCTGGGACGGGGTTCACCTCACAGAAGCTATGCACGCGACGTTGGCTAATCTCTTCTTCCATCAGGGCTTTTGTCGACC
CTCGTTCAGTGAAATGATTAGGGCCAAACTAGGCTCTTCCACAGTCACTAGTGTCTAGATGAACCGTGGCCACCGGGTTT
GCTGATACACTCGGTAGA
>TR508|c0_g1_i1
TTGGATGGTCCCTTTGAGCCAGTGACTGTACCGTTCGACACCAACCTTCGGGGAAAAGCAATCGATTTGCCAGACACTGA
TCCCCGCGTTCGCCGTCGTGTCACCGGAATCGAGCCTGAGCAGATTTCTATCTCTCTCTCATCCGATCATGATTCCATAT
GGATCTCTTGGATTACAGGTGAGTTCCAAATCGGGGAGAACGTTAAGCCATTAGATCCTAAAAGTGTCAACAGTGTTGTT
CAATACGGGACATTACGCCACTCATTGAATCACGA
>TR509|c0_g1_i1
AAACTCAGGTTCGATCTAGAGTATAAAACCAAAACTTTGGGGTCCTAAGTTGAAAATATTATGGCCCCATTAATATTATA
TTTTTTTTCTAGAAGCAGTTCGTCATACTAGAATTAAACGAGAAAGATATTTTTTTTTAGAAGATAGTGTTTTACCACTA
AAACATAAACAGTATTATAAAATTTTGGGTCCTTAATCGTATGATGCACTAATCAAATCTTTTGGTTGTTTGTGTTATAC
TACACGACCCTCAGTTTTAGGGTTTATGGTAAGATATTTTGTGAATTTTGCTATTTTATCTGTTACGTGTTAAATTGTCT
AGTTTAGAGTATAGGGTTTAGAGTTTAGGGTTTAGAGTTAAAAT
>TR510|c0_g1_i1
CGACCCGCGCCACCTGACCCGCAAGGTGCTCACCGAATTCGTCAAGGCCGGCGCGCCCGAAGAGATCCTGTACGTGAGCA
AACCTCACATTGGCACCTTCCGCCTGGTCAGCATGGTCGAAAAGATCCGTGCCGACATCGTGGCGTTGGGCGGCGAAATC
CGCTTCGAGCAGCACGTCACCGACGTCCAGATCGAGGATGGCCACATCCGCGGTGTCACCCTGCAAAACGGCGAGCAGAT
CCGGGCGGACCATGTCGTGCTG
>TR511|c0_g1_i1
GCAGAGGAGTCACTGGTAATGGAATTAGTATTATTTAATTGCTTGTTAAGGCTCTCTAAACTCGAGATCTGCTGCTGTCT
TAGCTCCATGAAGAAACTCTCGTCAACAGTATCGCAATTAGAACTCCACCATGAACAACAAGGCACCAGACCATCAGATT
TTCTAATTGAAACTAAGAAGTCATTGCAAGAGATCAGAAACTCTACCGATATAAATTTCTCAAGGCTACTGGATCTCAAC
AAGATCTTCAAGTGTTTTTCCCCTGAAAAGTTTACATTTTCAGGTAGTCTACGTTGTGTCAGTGTAGAGCTCGAGGTTCC
TGGGAATAGTCCTTACAATCCAATCTCCTTCGTGGCTGGATTACCAGTGGCTATACCATGTAAGATCATGTTGCGTAATG
TCCCCAAAGAGAGCTCTTTGTGGCTAAGAATATCTAGAAGCGATGAAACTTGCCAATTTGTGTACTTGGACCCAGACCTT
TACAATGGAGATGAGACAGAGAAGAGATTCATGTTCAGTGCAGTGGTTTATATGACTCCAAAGGCTGTTGCTTACACATT
GCGTGTCTCGATAGGTATGGAGTGTTTGTTTGAAGACATTAGTTGCAGTAAAAGGCGTCATGGTCCTAAGCATCCAGTGG
CCTATCTGTGCAAAGAAAAAGAAGTTCACCTTTCCCTTGTTTCAAGAACCTAAGATCTCTAGTTGTTATCATAAGGCATC
ATCCTCTCTTCTACAAGCTGCTGGTTTTGTTGTAGGAACCAGAGAGATGGGAGATATGCACACCATGCTGCTGAACAAAA
GCTTCATCGGTTTCATTTCAGTGATATGAAGGGATAATGAGCTACTTGTTGCAGCTGTTGAATGTATGTGAACTTTCCCA
GGTCTGGGATCAATCGTAGGATCCATGCCATTGTTAGAGATCATCAGTTTTGCAACATGTGTACAGAATCATAATGCAAC
AATTTGAGTTTCTTGGGTTACAAGAAAGTGATGCCATTAGAATCTGGCGAGGAAGATAAGGGATGTTCCAAGTGGTCTGA
AGAAGTAAGTTATAATGGAAGTAATGAAAGCAATATCTAATCTGTAACACATGTTCATATCTTGGTACTACTTAACAATG
TAAATTATTCTTTTCTCATTTTATCATTCAATAAATAAAT
>TR512|c0_g1_i1
ACTCCTTCACGTCTTCCTTCTTCCGTGACTTCCGTGACTCAGTCGACGTACTTGAAGAGATCAAGAGCCACGATGGCAAG
CGAAGATCTTTTTGAAGGCTGAACTTAGGAATAACCTGGTGATTTTCTATATGGCGGGTGACGTGTCCAATTGCTTAGAC
GTTAAAGAAACTGAATTAAATGAGTTTATATAATGTGAAAAGCAGCTTTATTTCACGATACATGTGGATCCAACCAGGAA
AAAAAATTTGCACGAGGAAAGCGAGGAAACGATGTCGTTTGATTACTTAAAGCTCTATTATGGGTTGGTTTTAGGAAAAT
GGCTATTAGGTGGTTGTGTTCTGTTATTA
>TR513|c0_g1_i1
GTGCAGTTGGGAGACAGGCTCATGCACTTATCATCAAAATATCGAGTTTTGGGGATATATATGTCGACACTTCCATGTTG
GGAATGTACTGTAAAGCAGGCTTGGTGGAAGATGGGCGTAAAGTATTTGACTTAATGCCCGAAAGAAATACTCATACCTG
GTCTACCATGGTTTCAGGTTACGCCACAAGAGGACGCGTGGAAGAAGCAATTAAAGTCTTCAGTTTATTTCTTATCCATA
AGGAGGAAGAAAGTGATAGTGACTTCGTCTTCACTGCAATTCTCAGCTCGTTAGCTGCAAGAGAATACGTAAGCCTAGGC
AAGCAAATCCATTCCATCACCGTGAAAAATGGGTTGCTTGGATTCGTAGCTTTGAGTAACGCGCTTGTTACAATGTACTC
AAAATGCGAGAGCTTGACAGAAGCCTGCGAGATGTTTGGCTTGTCCGATGACAGAAATTCAATAACATGGTCAGCAATGG
TCACTGGTTATACTCAGAATGGAGAATCACTCGAAGCAGTAAAGCTTTTCTCGAGTATGTTCTCTGCTGGAGTCAAGCCT
AGTGAATACACAATTGTTGGGGTTCTAAATGCATGTAGCGACATATGTTACCTAGAAGAAGGGAAGCAACTTCACTCTTT
CTTGTTAAAGTTGGGATATGAAAGACAGTTATATGTGACTACAGCTTTAGTTGACATGTATGCAAAATCCGGTTGTGTAG
CAGATGCTAGGAAGGGTTTTAATCATCTACAAGAACGTGATGTGGCTCTGTGGACATCAGTTAT
>TR514|c0_g1_i1
GCATACAAATTAGGGTTTGCAGAGGAATTCAATCGAATCGAAAACTACAGAGGATGAAAGGCCGTAAGTCGTAACCTCGA
TGTCGCCGAGAAGAAGAGGTACGAGAGACTGATGCAACGGATTTTGTGAGAGAACTTGATCCTATTTGCAGAAATTTCCC
CTAAATTCGTCGGAATTTAGTTTAGAAATCCCTAATTTCACGGTCAAGAGAGCCGTAGATTCAATATGTACGGAAGAAAA
GG
>TR515|c0_g1_i1
AGGAGGAGTTGTTTGCAGGAGGAACACTTGAATGATTCTACAAAAATGTAAAATCAAGAACAAGCTATAAGCTTATGAAC
AATGGCAGACATTAATGGAGCTTGATGAAACAGAGCTTTCTTACCGAAAAAGGATTGACTTCTTCATCAGCAAATGGATT
AGATTCATGTCTTGACATTTTTCAGTTCGTGAGATCGTTCGTTGACAGAATAAGAAACTGAGAAGAAAAATGTTCAACGA
TTGGTTACTTTGTATTGAAAGAGAGAGAAAAGAAACAAAATCAATTGCGTTTGTGCGCGCCAGAGAAATCGCAGGCATTT
TAAAGGGTGGTCGCTTCATTTCTTCAACAAATTTCAACAGCTCCTTAACCGGAAATTCCGGTTCGGTTTACTCCAAATTT
GTATAAAATATGTTCGGTTCATTTGTATTCTTAAATTGAAAGATCTTCAAATAAATTCA
>TR516|c0_g1_i1
AAGCGAACTATTCTTTCGCCTTTTACTAAAGAATACCGTGTGTTCTCTACGCTAAACGGCATACACCTATTTCTGGAGGG
TTTGTTTCATACGAAACACCCATCAATTCTTCAGTTAAACGTTGTCAAGTATCTTAAACAGGATAATGAAGAGCAATCAA
AGCACTTCATTTAATTTAAACGTTTATCATTCCTATTATTGTACATAGTTCTAATCGGCGAAATTGTGAATCTAAAATGG
GCTTTTCAAATGAAAACAAATATGGGCTTTTCAAATGAAATGATATGGGCTTTTCAAATAAAAAATAAAATGAGCTTTTC
AAATGAAAAATGATATGGCCTTTTTCATTGTAAGCTTGTACTAGTAAATAGATTGTAATTTGCAAATTATAGCGTACGGA
TTAAGGGGTTGATTGGTAGATACCGTAACTGTTAACTTTTACTTTTAAATTTTGACTGTATATGTATTGGCTGTGAACGT
AATAACTGTTATTTTAAATATTTGTAAAAGTGTGATTAGTAACCAAAACTGTATGTTTTATATTATAAAATAAAAAATCA
TATAAAAATTATATTATAAACA
>TR517|c0_g1_i1
TGAAATAAATGTAAATAATTTTTTTTAAAACCTTCACCGTACACGTACATGCATGTGCATATAAATTATACAAGAAAAAG
AAAAGCTAAACTAAATCTCTATCATATCATATGCTATAAATTTAAAATTAAATTTAAATGCAACATTGCATGGTCCATTC
CCCCTAAGTCTGACCTGGAATTAGCATCTCTTTTTTGTTTATATGAATTTTAAAAATTCGACGTTGGTCTTGTCGCCTTT
TATTTTAAATAAATTAATTAACTTAAAGCCCCAAAAGAACGTAGTAGAGTACTGTTACGGGCAAAGCTACCAGCATTCCA
AATATCACCGCAGTGCTGAGAATATCAGGATGAACATTATATTCTTTGGCGAATACAAAAGGGACAATTCCTTGAGGAAG
AGCAGCCTGAACAATAGCGATATGAAGAAGATTGCCACGGATGCCTATGGCAATCGATGTAGCCGCGATAACCGCAGGTC
CGGTCAAGAACCTGACAGCCATCGCGAAAATAGCCACCGATTTACCACACGCTATAATCTTGGGTTGCAATGCCATAAAA
AGTCCAAGACTGAACATAGCCATTCCAAGACCAGCATCAGATAAAATTGAAATTGATCCACTCACTATTGTTG
>TR518|c0_g1_i1
GATCAGATGAGCCGTATGTCTCCAGCTGATTTCGCTAGAATTCAACAACAGGTCTGTAGCCTTCAAGAGATGATTCCTGT
TTTTTTGGTTTGAGAGATGAATTCCCTTTCCGAATATCTTTATTTCTCCTCTGATTAATATAATTGTGGTTTGTTAATCA
GTCTTGTTTGTGCCTTCCGATTTAATCCGATTAACCCTAGTATTAGTACTTTTGGCTATAATTTCGTCAATCCGCGTTTC
CAATTCTATGTGGAATGCAATGTGTTTGTGCAACATTCTGCGATTTGTTCTCCTGATAGAAGCAATTCACAAACTTAAGT
TTGTAATTGTTTTGATCTAAGTAGAGATTTT
>TR519|c0_g1_i1
GAACATTAACTCAAGGGAAAGCTACTGTAACAACTGCTAAAGTCTTCTCAAAGATGGACCGTGGAGAATTCCTCACTCTC
GTTGCTTCTGCAGAGGCTAGCAGTGAACATCCATTGGCGAAAGCTATTGTTGAATACGCTCGCCATTTTCACTTCTTTGA
TGAATCTACTGAAGATAGCGAAACAAACAAAACAGAATCACGAAATGCTGGATGGTTACTCGATACCTCGGATTTCTCTG
CTCTTCCTGGAAAGGGAATTCAGTGTTTAGTCAATCAGAAACTGATTCTGGTCGGAAACCGTAAATTGATGACAGAAAAC
GGTATCGCCATCCCAGACCATGTAGAGAACTTTGTAGCAGATCTTGAAGAAGGTGCAAAGACTGGAGTTCTTGTAGCCTA
TAACGGCGAATTAGCCGGCGTGCTAGGAATTGCAGATCCGTTAAAAAGAGAAGCTGCTGTTGTCGTCGAAGGTCTTCTTA
GAATGGGAGTTCGTCCTATAATGGTTACAGGTGATAACTGGAGAACCGCAAGAGCAGTAGCTAAAGAGGTTGGGATTGAA
GAT
>TR520|c0_g1_i1
GGAGACGCCTTGAAAGATCATTCGTTGTCCGTTGGGCGTTTCGCCCTGAACCGGGTTGCTGTGGCAGCCGCTGTGGCCGT
TCTGTCTGCCTTGCCTCTGTCTGCGTCGGCCCTTGGCCTAGGCAAGCTGAGCGTGAAGTCGGCACTTGGTGAGGCGCTGC
GCGCAGAGATTGACATCACCAGCATCAATCCCGAAGAAAGCGCCACCTTGCAAGTGCGTGTGGCATCGCCCGAAACCTAT
>TR521|c0_g1_i1
AGGAACCCATTTCTTGTTGGCGAGAACAGTTTGTTTAACTGCGCTGATGAATTGTGCAGCTGAAGGTGATACCATACAAA
GCCTTTCTGCACCTGTTTCCATACGAAGGGCGTTTTGGTCAGGCCGGAAGATCGTAATCCGACCATCTACTCTCCTGTAT
GCCTTCAGTCCTTCAAAGAGTCCCTGACCATAATTGAGGATAGTAGAACAAGGGCTAATCGAAATATCTCCATAAGGAAC
AATCTTTCCTTCTGTAAAACTCTCTCCTTGCTTACATTTCGCAACATACATGTAATCTACAGGAGTTAAATTGAATCCAA
GCTCTTCCCATTTCACATTTGCAATTTCTTCATCTGGGTTACTTGAAGGATGCACAGAAGGAGCCATTGTGT
>TR522|c0_g1_i1
AATGATGAAAATAATAGCAAAGTAGATGATTTAATGAATTTGTTCTATGTTTAACTTAGAAAAAAAGGAGAATTTAAACT
GTATTTATTAGCTTTTGAATGATGATAAAATAGATCAAAGATTCACACGTGCGGTACGTATCTATCCGTATATTCAAAAG
TAACCACAATAGTAGCGTCCGTGTGTGAATTGTGATCAGTGATGTGAACATGTTTGCAGACAAAAATTGGGTCAGCAAAA
GACGCAACCGATAACCTAACGGCTAACGCTCTCCGCTACATTTTTTTTACACCCCTTAATTTATATTTTAAATCAATTTT
TAAAATAAAAAACTTAAATTTAGGTCTATATATATTTATATA
>TR523|c0_g1_i1
GACTGCTTTGTGGATGCATTGATAATGGAGGCAGAAAAAGATAGAGATATTGTTGTAGTTCATGCAGGCATGGAGATGGA
TCCATCACTTAAAACATTTCAGGAGAAATTTCCAGAGAGGTTTTTTAACGTTGGAATGGCTGAGCAGCACGCAGTCACAT
TCTCCGCTGGTCTTTCATGTGGCGGTCTAAAACCCTTTTGCATAATCCCCTCTGCTTTCCTACAAAGAGCTTATGACCAG
GTAGTCCATGATGTAGATAGACAGAAAAAGCCAGTGAGATTCGTCATTACAAGTGCTGGACTTGTAGGATCTGATGGTCC
AGTCCAATGTGGAGCTTTTGACATAACTTTCATGTCATGCTTACCAAACATGATAGCCATGGCACCTGCTGATGAAGACG
AGCTTGTAAATATGGTGGCAACTGCAGCTTACATAACTGACCGGCCAGTTTGTTTTCGATACCCTAGAGGCTCTATCGCC
AAAAAGAATTATTTTGTCCCCACTGGAATACCAATTGAAAATAGATCGGTAAAGGACGAGTTCTCTTAGACGGTCAAGAC
GTGGCTTTACTCGGATACGGTGCCATGGTTCAGAACTGTCTTAATGCTCATTCACTTCTCTCAAAACTCGGCGTAAACGT
TACCGTGGCTGATGCAAGATTCTGCAAACCTTTAGACATAAAGCTTATACGTGATCTTTGTAAAAACCACACATTCTTGA
TCACTGTTGAGGAAGGCTGCGTTGGAGGGTTCGGATCTCACGTGGCCCAGTTCATCGCCCTCGATGGTCAGCTCGATGGG
AGAATCAAGTGGAGACCAATTGTGTTACCAGATGGCTACATTGAAGCAGCTGCGCCTAGCCAGCAGCTGGCTCTAGCTGG
GTTAACCGGGCATCATATAGCTGCGACTGCACTGAGCCTTTTGGGTCGACCTCGTGAAGCATTGCTTCTTATGAGCTAAG
CTCATGATGGGACTTGAAGCGGCCATTACACAATGAGGTTAGTGTTAAGTTGTTAACTCTTGAGTCTTGAGGAATGAATT
ATATCAGTGTAACTAAATGTTCCTTAAACAAGAGTTTGTATATTATGAACTTTTAAGTTATTGCAAATTAACCCCTAAAG
TTTCCAATTTCATGTCTTAATCCATCTAATTTGTAATCACTCTAAAACTCCCCAAAAAAAACATCTTTAAAATTATTATG
TGATATTAACAGTTTACGCTGTTTAGCAGTGTTATTTATTTA
>TR524|c0_g1_i1
ATGAGAATTTTAAGAAGAAGAAGTATTCATCAGCTAAGTTTTTAAACAAAGTAGCTAATAGATTTGGTAAAAGATTTAAC
CAAAGTGTTTTAACTGAGATTATTTCAAGTGGTGGTGGCCCACAAAGAAGCGTTTCTGTTGACTCTGAATCAGAAAAGTC
AACGAATTCATCTATTAAAACGACGCCGTCTTCTTCTTCTACGTTTTCTGATTCGTCTTCGGTTAATGAGGGGTTAAATA
TTGATGACGTGGCGTTCTCGAGGTTTATGAGTGATGAAGATTTTATGATGTTGGAGGAATCTTGTTATGATGAAAATAAT
GTGTTTATGAATGAACTTAAAATGTTTCTTCAAGGTGATGTTGAAAACGACGTCGTTCAGGTGATGAAGACTCCTCTTCC
TCAGGTTTATTATGATCAAGACGTTTTTGAAGAGA
>TR525|c0_g1_i1
ATATATGGAGAATCAGTCAAGCTATCGGGTCGTGTCGTGTTCCCGCTCGTCCTGGATCTCTCTGTTTTCTCGCTGTCTAC
GATAGGATTAAACATAGAAGAAAACAAAGAAAGAGTTCTTGAGATGCCGAGAGCAGTAGATTACTTTCGACAACAAACAA
AACTCCAGAGAGCTTCGAGTTCAATGGCTGTATCGCCTGCAGAACCAGATCAAGAAAGCAGTTCCAATCCAATGGTTGTA
ATGGCGGATGAAGAATCAAGAAACTGTGGTTTGTATAGGTTAGTGACGGTTGTGGAACATTTTGGTAAAACTGGAAGTGG
TCATTATATAGTTTATAGAAGTGTGAGAGATGGGGAAAAAGATTGTGATGATGATTCAGAGAATTTGAGGTGGTTTGGTA
TTTCTGATTCAGAAGTTTATAGGGTTTCAGAAAGTGATGTTCTTGGTGCTGAAGCTAGCTTGCTTTTCTATGAGAGATTT
TAGTGAAGAAAAAAGAAAAAAATTAGAGTGTTGTTTATTGGATTGATTTTGATTCTTGATTGTTTCTGAAATTGTTGTTT
TTGTAGTCTACAGAATAGAAAGATAACTGTGGTGGGGATGTTTTAAAATTATGTACGAATAAAATTAACCCTGTAGCCAA
ACACTCAGCCAAACGCTCCTTTAGTTCTCTCGAATGGTGTTATAAGTGTATCCGAACAG
>TR526|c0_g1_i1
AACGCCGTCGTTCTAAGATGAGAAGGAATCACCGATGTCACGCCAACGTTGTCTCCGACGATGACTCCGATGAAGTCTCC
GATTCGGAGAGCGTATCGGATTCCGACGATGACAGGTCGATGCGCTGCATCTCTTGTCGGGAAGAGTATTCCACTCGTAA
TGCCGGCACCTGCAAGGAATGCTACCTAGAGGCCGGCGAGACTGAGGAAGAGCTCAAGCGTGAGATCGATGACCTCAAGG
CTAAAATTGATTTCCTTCGCTTATCTCTTCCTCGCCATCACGTCGATAATAGTCACTCTAATTCTGCTGTCTGTTATTCC
TTCACTGACGTTGTTCTCATCGCCTCCGAGGACGCTTCAGGCGCTACTCCTATTCCAGCTCATAAAGCGG
>TR527|c0_g1_i1
TGCTGGAATTGATCGGTTCGTCACTGGTTTTCGTCTCTGACATATTTAGGGTTTTTCTGGATTTCATCTACAGCGTTTAG
AGCACCTCTTGCCGCTCCCGTCTTCAGAATGGATTCTCAAATCAAGCATGCTGTGGTCGTCAAGGTTATGGGTAGGACCG
GATCTCGTGGTCAAGTGACTCAAGTTAGAGTGAAATTCACAGATTCAGACCGTTACATCATGAGGAACGTGAAAGGACCA
GTTAGAGAAGGTGATATCTTAACTCTCCTCGAGTCCGAGAGAGA
>TR528|c0_g1_i1
GCTTGAGCTTGAGCTTGAGCTTGACCCATCTGTTGATAAATCTGTGTAAAGGACTGTGGATTCAAAACGCCAACATTCCC
TTCCTGAGACAACCCAAGTTCAAGTCCAGGCAACTGATTATTACCACTAGTACCTAAGATTGATGCAAAACTCATAGCTC
CTATGTTTGAAACACCTGGAAAATCAAAACCAGGAAACCCAATTCTGTATCCTCCTTCATTCATTAGTCCTGTGGTTGAA
ACAACACCACCACTAGACGGTGCCTGAAACCCAAATCCAGCTACATTTGGCCACAATCCACTTGGTATCTGATGGTTATG
TGACCTAGAACCTCCT
>TR529|c0_g1_i1
GTGTAACATTCAATATCTTAGCAACAGCAACGGCATCACATATCCCCATTCTTTGTTGATTTAGTCCACCGTCAAGAAAT
ACCTGAAGAAACCCTTGAGATTTCTCCATCAAGGAAATCCCTCTGTAAGATTCAGTGCAAGGCTTCCAGCCTTGGTCTGC
CAATGGAGACCATAACTCGACCTGTTGTCTGATAGAAATTTCTCGATCAATAGCACCTTGGAGTAGACGCAAATGTCTTG
GCCTTGGGGCATTCCATTCCGAGAAGATAGAAGGAGAAGCGCGACCGAGAGGACGAAAGAGATTGGGAGAGAAAATCGGA
AGAAGGAGCACGAAAACTCCAGCGAGGGCCGTCCTCTGAGACTGAGGAAGATTCTGGAATGACTGAAATTGCATCATTTG
GAGCATAGAGATTCAATATGACGTACGTAAATGAGTCGAAAAACTGAAGAAGCGACGATCAAACTAGTCGGTGAATCTTC
TCTTTCAGGGCATTTTCTGATCGGAAGG
>TR530|c0_g1_i1
GATGTTGACAATCTGTAATTAGTGCTTGAAGCAAGAAAGATAACACCAATATCAGTTTGATGTATCAATTTTCTCACGTC
TCAATATCTGGAATCCCTAACCGATGTTTTCTGAACAAAATTTGGAATACACTAACATGTTATTGCCCTTTCTCTTTGAT
TTTGCTACATAACACACACTTTTTCTTGAAAACATTTTTTGGGCTCTTTTTTAAATTTTATGCTTGATTTAAATTGGTTT
GTGAAGTCTCTTGGTGCCTAGACTAATCCTGTGTCTTTCTCTTTTGTGGGCACCATTGCCGAAAATCTTCATGCTGATGC
AGTTGGAGGGCGAAAATAAGGGATCAGGGAAGGGCGATGGGT
>TR532|c0_g1_i1
GGGAACTAGTTCTAATATTCCACCCGTTCAATGATGCATTTCTCTGAATTACAGAGTGAAATGTCAGAATTAGTTTCATT
GCAATACCTCAACATGGCATATACTCATATACATCATTTGTATGTGGGTGGATTTGGAGTTCACGGAAAAACTTAAGTAT
TGTTGGGATTTCAAGTCTACAGAATTTGAATGTTGAAAATACGAGGTAATGGGGATTCATTGAATCTCAGCACGGTGAAG
TGAAGGAGTTGCTAGTTTTTGAACATTTAGAATTTCTATCTGTAAGAGTTGGTTCAGATTTAGAGGTTGACGAGCTATAC
ACAAACTCTGGAGATCTGTTCTTTCCTTGTCTAAAGAGAATCGTTTGTAATCGAGTGTCCAAAGCTGGAACAGCTTCCAC
TTGATTCCAAAACGGCCCAGGTGGTGAGAAAGGTCTTGAAATAAGATACAGAGTAAAAGAATGAATAGAAGAGGTTGGGT
GGGAGGATGAAGCTACCAAAGCTCGATTCTTACCTTCATGCGTGCAGATGTAATTCAGCCTCTCCTTTGATGGGTGGTTG
>TR533|c0_g1_i1
AACGTTACAAATCATACCACATTTTTCTTACTAAATATTACAGGAAGTGCTTTATTTTGGAATCAAAGAGATCATGAGTC
GAATAACTTACTAGTATTAAGCATAAAAAAAACAATTAATTAATACGAAGAAAAACTATATATTATAATAAAATAGGTAA
TTATTTAGGCTTGACGTTGACAGCTCCGCCGCGGCCGGGAGTCTCTCTTGGCTTTTGTACCAATTTCCGGTTTAAATTAA
TTCCCCTCGACGACACTTCCACAACCTCACTTTCCTCTTCTTCTTTTTCCGGAAAAGTATGATTTGGAGAGTGTAAACCG
AAATTAAACTTAGATAAAAAAGAAGTAAGAGTTTGGTAAATGAATTTAAAAGGAAACCAAAGATAATAACAAACTCCTTT
TTCTATCTCCATTTTCTTCTTCTTCTTCTTTGTTG
>TR534|c0_g1_i1
ACTTGAGCAATTCTTGTTGCGCTTCGGTCTCGAGGCAAGCTTTTGGAAAGAAGAATTCCAATACAAATTCAACCAAACCG
TTGAATTTGCTTTTCAATGGGACAGCTAAAGCAGCATATGGTGTTCAGAGCATGCTTCCAGAAAACTATTGCTCTGTTCT
TCGAAGGCAATGCAAGCGAAATCAATTGTTGACACACACTGAGAGATGTTCTCATTAGAATGTCGAGACCCACTTTTCCC
TTGCCGAGCACACGGTGCCCATGATAATGCTAGAGGCAAATCATATGTTCTGCAGACTGAGAGCAAAAAATCTGATATCT
CAGGTAATGCAGCTTGGTAGAATTCACTATACACCTCAATGCTTGGATGGTTTG
>TR535|c0_g1_i1
AGCCTCCACGTCAGCCAATCCAATACGTTGCAGAACACATCGGTAGCCCGGTACACCTGCGGGGCTCGTTCCAGGGTCTC
CAATACCTTGGGCATGAGCATCTCGGAGGACAGGATTCCTCCATACCGTGTCAGCCACGGTTCCCGACGCACCTGGGCCA
ACTTGACGATGCGGTCAGCCTGGTCCTGAGCACCGTGGTGCTTCCAGAGCTTGACCCAGGCGTGAGGCTCGTTTCGGAAC
TCGGG
>TR536|c0_g1_i1
GCGACGACGACGGAGAAATGGACCAATCAATGCCGGAAAACAAATCCTCCTCCGTCAAAAACCATTTGAACGTGAAATTC
CTCGTACCTCTCATGATGCTCTGCGCTCGAATCTCGAAAAAACTAAACTCCAGGAAGCAAACGCACCACGACGATTTTTC
CGATGGTAGCTCCGAATTCGACGGCGGAAGAGAAAGATTCCGACGGTATTTAAAGAGCTCGCCGATGAGATCTCCTAAGC
CGAAGGAGCTTCTCACGACTTTAAGCAACAAGGCGAAGACGATAGTCGGCCGGAAAAATTCAACGTTACCGGAAAAGAAA
TCGGCGGCGGAGATGGTAGAGGAGGAGTACGGCGTTTGGCAGAAACAGATCTTAATGGGCGGCAAATGTGAGCCGTTGGA
TTTCGCGGGTGTGATATACTACGACTGTAGTGGACGGCAAATAAATGAATTGCCTCCAAGGTCGCCACGTGGCATTTCGT
TTCCTAATTACCCGACCCGTTCTAATGTCGGGTCGCCGTTAAACCCAACGGTAAAAAATGATTTTTAAGAACGCCGTTTA
TTTATATATTGGTGTGTTTTTATTATATGCTTAGTTTGGCGATTCAACAAGT
>TR537|c0_g1_i1
GGCGAAAATCAGACACAAAAGATTAGTGATTGGTCCCAAAAGCAGACTAGTTAATACTCTAATTACTTAAATGCAGTTGA
AGTTAGTTTTTGTTTATCTAAGAGGTGATAACTTGACGCCTATCTCTTGACACCTTGAGACGCTTCACCGACGAGGCTAA
CTTGTTCTCCACAACCTTCATCTCTTGGAGCGACCCCTCAAAGGCCACTTGAGCGCTATCTAGTTCCACAACTAGACGAT
GGTTTTTGCTCTTCAGCTTTTCGTTCTCCTTCTTCAGTTCTTCCTTCTCCTTCTTCAGCTTGTCACTCTCCCAATGCAAC
TTAGCCCACTTCCGCTTAAACTCGGAAGACTTCTCCCTCACTGCTAGGAGATCCTTTGAAAGTTCGGAGCATGTCTCCCG
CTCCAGCTCCAGCTCCTGGCGGA
>TR538|c0_g1_i1
GCATTACATACGCCGATATCACCTTCAACAATCGAGTGTTCAGTACCTTTTCTCCATTTAGAGTTACAGTACCTTTCAGA
CTCTCTTCTGCAACTCGTCCAGCCAATGCATCGATTAGCGTCGATTTACCAGCTCCACTTGCACCAAGAACAGCTAGAAG
ATCTCCGTCACGAGTCTCACCTGATACATCGTCGAGTAGAGTTTTCACCAAAGCCGGTTTTCGTAGAGACGTGAAATTTA
ACTTCCGGCGAA
>TR539|c0_g1_i1
GAGTTATGGAACCAGATGATCAAAGATGGTTTAGAGCCTAATGTTGTAGCTTTCAACACTTTGTTACAAGGATTTTGTTC
ATATGGAAACATGGAAAAAGCTTTGTTTGTCTTTTCACACATGGAAGAAAATGGTTATTCTCCTAATGTTAGGACCTATG
GCTCTTTGATTAGCGGTTTCGCCAAAGCGGGTAGGCTCGAGGGAGCAGTTGATATATGGAATAAGATGTTAA
>TR540|c0_g1_i1
TAAGTCAACGTTTTTCTTGTCTGTAAGCGTGCTTATCTCCATGTCTTCGTTCTCAGATCTCTCGTTACCCACAAAAGAGT
TGTCGTTCTGTTTGTATTCAGGAGCTGATAAAGTTTCCTCCTTGGGCGAGAGAACCTCGGACACGGCTTTCTTATCAACA
ATGTTATGTATCGAGTCTTGGATTTTGACCGTTGCTGCTTGTCCACGAATCTGCTGACCTTCCATTTCAATACATCTAAC
TTCTTTACATGCATCCTCTGGTTCTTGGGTTGCTTTGCGAGCCATCTCTTCCCAGTCATCGCCCAGGTTTTGCCCAGAAA
ATTGAGGGGTACTATCATCCAGTAGGAAATCATCTTCTTCACAATTTTCCAAAAACTCAAAGTTCCTCTTCGATAAGGTA
GATAAGGTACTAGTGAGAACAGGTTCACCAATATCTGATGAATCATAGCTTCTTCTTCTGTAATCTGCATCAAAATCCAT
GGAGCTTAACATGGAACGATCATCCATCCTAGAAGACCGCTCATCTCCTGTTGATTTAAGTTATCACAAAAGTTTCAAGA
ATCAATAGATTTTTCCAGAGAGCAAGCTTGCAAAGAGAAGAGTGTTTCTTGACTG
>TR541|c0_g1_i1
GTATGACATTTGCTATTTTGGTGAAAGCAATTAATTTGTTGAAATCTTAGCTTTAGGATTCATTCATCTATAAAATTGAA
GGATCTTGGGTTTGTATTTGGCTAGGTTGAGCTTGTTCTTTTTCAGTTCAAAAGATCTTCAGGAAGAGGTGATACACATG
ATGATGAACTATATGGGGATGTTCTATCCCTTTACAATAATGGTGGAGGCATTGTAACAAACTCCGATGTTCTCAAGAAA
GTGGCGG
>TR542|c0_g1_i1
GAAGACCAATGGAGAGACGCCACGCATCGAGAACGGTGTCCGGTACAAATCCGGCGAGAAACCACTGAAGAGAATGAGAC
CAATACGGAGTACATCTTGACCCGATTCCGATCTGGTCAACGGCGGCTTTGGCGTAGAGTTGAGGAGAAGGTACAAAGAA
ACTTGAGTGATGAATTGCAGCAACGTTTGAAACCATCTTAGTTGCTACATATAATGGAACCTGACATTGCACATCGATTC
CAAACTTTTTGTACTCCACGTGTAAACATCTTGAGAGTTTATCTACGTACCTGCACATTTTAAAACCAATGTAACAGTAC
TTAGGTACATTAATGTTATAAACAAAGTGTATA
>TR543|c0_g1_i1
GATTTCTTCCCGCCAAATGGGTTTACAACCACAAGCAATCTCTTCGGCCGACCTAATTTCGACATGGAAATTTCCAATTT
AGCATCGAATTTTCACAAAAATCCACGCAATTCAATCTCGACATTGATATAAGGGGTTTAGCTCCGTAATACCCAAGTTT
TCAACACTTTAAAACCCAACCCGAAAATTTAAAAGCAACTAACCGAGATTTTCGAGGTGTTCACGGAGTTTATCGCACCA
TAAAATTCTAG
>TR544|c0_g1_i1
TTCTCTTTTTATAAACTTTATTTATATCGGATTTAAATAGTTTCGGTTTTATAGCTACCACTAAGTTTAACATTTAATCG
GATAAATGTATAAATCTGACCAGTCTTGTGAGGAAACTGGAACAGACAAGAGAGAGAAAGCAGGAAAAATGTCGCTGAAA
TTGTTCAATCTTCTTCCTCAAACCACTTTTTTGAATCGCAATCGCCCATTTCATAATCCAAAAACCCGACCCATGAATCG
AATTCATTGCATAAGAAGATTCGAAGATGAAAACGACGATGGAATCCTCAACAACCTAAGAATGAAACCAAAGAGAATCA
AAAAGGCTTTAACCGATTCCGATTTATCTAGAGATTTAGCTCGAGAAATCGCTAAAGCGAATTCAATTTCAGAGCAAAGA
AAAGAAGCGATGAAGAAGAGCAGTGAGATTCTTTGGGGTGAGTTTTGTAAACATATGTGTATGAATGAAGAAGAGGTTAA
GATTCAATGGAGGAAAATTGGGGAAGATGATAAAAGGGTTTTGATTACAGAGTTTGTTGATGAATGGGGTGTTGATTTTA
GACCTTTATCTGTTAGATCTGTGAAAGAAATGGTGGAAAATGAATGTTTAGATGCTGAGAAGATAACTGAATCTTCTTCT
TCTTCGGCTTCTTCTTTGTCTTCGTTTTCTGGGTTGTTTCCTGGATTGAAGAGAATCATAGGGTTTGAATAGATTTCAGT
TTCTTAATCAATGGATTTGTTGTATATTTGATGATATTTATAGTTTATCAGATTCAATGAAAACTCATCTGAAGACTGGA
AAAAAGTTAGGTTTTTTAGGGTTTAGTTTTCATGTGGAAGAACTTTAGATAAGAGATCAAGGTATGATTTTTAGGGTTTT
TAGTTTTCATGTGGAAGAACTTTAGATAAGAGATCAAGGTATGATTTTTAGGGTTTTTAGTTTTCATGTGGAAGAACT
>TR545|c0_g1_i1
TCAGACATTGTTGAGCTTGAAACTTTGTCGAATTTAGCGGGTTAAGTTAGCATTCAACCAAACTTTCATATGATCTCTCT
GCGATTTTTCGGTTTTAAGAACATTGTTCAGGTCATTACATTACTGTATCTCTGTCTTGCTTCATAAAACAGTCACATTT
CTTAGAAAACTCCAAGCTTAGATGAGTTCTTTAAGTTCAAGAACCAAAACTTTAACATTAATTTTCGACGATTTCTTG
>TR546|c0_g1_i1
TAAATTACATTCGGTAAACCACATAACCTCGAGATTCGTGAGGTTTCCAAGCTCCGGCGGGATCTGACCAGGGTGAAACG
GGTTATACGACAGGTTCAGCATCTTCAACGAACTGATATTCCCGAGAAAAGGTGGAATCGTCCCATCCAAGAGATTATAA
ACCAAAGAAAGAACCTCAAGCTTTTCAAATCGGCCAAAACTCGTCGGAATTTCACCGGAGAAGTTATTTCCAGTCAAATC
AAGGTACGTCAAGCTAGGAATGTCCGCAAGGCTGTAAGGAATTTTACCAGTAAGGAGATTCTGAGAGAGATCGAGATTCT
GGAGACTCCCGCAGGCAGAAATATCAATCGGAAGCGTCGAGTTAATGGAGTTATTGTACAAGGAAAGAGACGAGAGGTTA
GGTAGACGGCAAATGGCGGAAGGG
>TR547|c0_g1_i1
GGACAAAATGCTAAATGTTTCTTGATCCATTGCACGATTCTCCTTCCTGAAATCGGATAATAGTATCTGAATTGCTGTAT
GATCTTTCTTCTCAGCGAAAACTCTTAACACATTGTTGAATTCTTTGTCTTGTAAGTTAAATCCTAGCTTTTTGCTTGAC
CAGGAGAAAAACCTTAATAGTCTTCTTGATGAAGTCTCATTTTTACAAGATTCAATCACTTGATTAACAAGATTC
>TR548|c0_g1_i1
ACAAAATCAAGTTTTTAATTTCAAGCATAAAAAAAACATTAACTAAAAAAAAAGCTTCAAAATCTAAAGCTTTCATGGCG
ATAACGAAGTGTAATTACTCTTACCTTCTTTCAACCCCACACTTATTTCACCACAAACCAAAACCTCCGTCGAAATTCCC
AAACAACTCAACGCGCCGCCAGAATTCGCCGAACAATCAAACTCCGGTCTCTGCAAATCTCTTCCGCGAATACAATTTCC
ATCAAAATCAAACCCAAAACTAATCTTCGAACACTCCGAACTAAACCCAGAAAAAAAATTAAACGAAACCGTAAAATTCA
ACAAATTTCTCAACGAACAAACAAAATCCGAAATCCCCCCAGAAAATCGATTATGCCCCAAATTCAAAATCTCAATTTCC
GATAAACACGA
>TR549|c0_g1_i1
AAGCTTAACAGCAGAAGCTAGTTTCTGGAGATTTAGGTACAAATATTGAAAACGTAGAGATTGGTTAAGCAAACCTCAGC
CCGTATTAGTTGCACATCCCTCACCACAAACTGGGCAGCACCATTACGTTCTTCCCTCTCGAGTACAGAGTAAACTTTAA
GGGCCAATTCTTCCTCGTGACACATTCCACCAAAAGTTGTGAGATCAATATCGCCATCAGGAAGATACGTCTTCAATGGG
ACTGATCCAAAAGAATGTACCTCGCATCCAAGTGTCATTCTAATCAGTCTTTGCACATAATCAATCACATTTCTTCTTCT
ATCCTCGGACAAAAGTGTTGGATGCACCTGCTCTATAATTTCTCGTGTGGCTTCCTCCACTCTCTTCCAAAACTCCGACT
GATTCGAAATAAACGGAGGCGACGGTTGGGGTGAGAATGAGGAAGACCTCTCTTCCAATACAGACCAATCATCGAGATCC
GCGGCCATGAAAGAGGAAATATAACCTAAAACTATAAGATGAAAAATCAATCGACAGGAACAGCCGATTGATCAACGGGG
AATCAGTTGGCTGTAAACTACGGCGAAATTGAATCCGAATCGAATGAGTTGGGAGACAGCCAAAAGGAAGTAGAAGGAGC
AGCACAGAATCGGGAAGGAAAAGGAGGATATCTACGAAGGGGATGATAAAAAGGTGGGTTTTCTCTAGGTTTTTGATTAG
TGCTGAGGACCGAATTTGTCTACAGATGTTCTTTCTTTTGCGATTA
>TR550|c0_g1_i1
TGATGAAAATGGGAGGCTTAATCGCCTAGTTCTGTGTTCGGATATGCAGGAGAACTTGGAGAACAACATGGACGCATGGT
GAGTTAAAAGTTCGAGTAAGCATATCTGATTCAAGTTTTCTGGGGAAATTGTTTGCAGGAACCTTTTAGAAGTTCAAGGT
AATTGCATATCTGCTATGCTAATGTTCGGTTTAAGGTGGTTGCAGAAGTTTTGCAGGTTTAGCTTAAGTAAGAAAATCGG
AGATGGAAGACAACAGAGTCCATATCCGAAAATGAAAATGAAGAGTCAAGATTTTTCAGGTGGTGAGATTCAAGTCTCGA
ATATCATATCAGAAGTCAGTTCAGCTGAAGGAGGAGTTCGTCTGAGATGATCAGGGCTGAGGAGGAGCTTTTTCCGGTAA
GGAAAAATCTCATCAGTGACTGATATGGAGCTCATTCTGTTGAAGGAACGGAGCAGATGACGGAAAGTCGGAAACTCGGA
GCTGGTCTCCACATCGGAAAAGAAAGAAGTAAGATTTCAGGTGGAGATTTCAGAAGAAGAACGGAAATTTCAACCTTAGA
TAGTTGAAATAGGAAGTCGAAGAGATCAAAAACGATGAGTCGAAGCTCCAGCAAGGGAAACGAGAGACCGGAATCGGAAA
AACACACGACGACGAAGAAATGTTGGTCGGTGTAAAAGAAAGAAAATGAACGGCAGAAAGAAGGAGAGAAACAAGCTTTT
TTTGGTCGGCA
>TR551|c0_g1_i1
AGCCTCGGGGTGCGAGCCGATGGAGAAACCTCGGGATTTAGAGAAACGATATGGGCGCAACAAGATCTTCTTCAGAAAAT
CAACCAGGAGCTTGACGCTGAACGTGAAGCGTCTTCATCAGCAGCAAGCGAAGCGTTATCCATGATTTTACGGCTTCAAG
GGGAGAAGGCAGCATTGGAAATGGAAGCTAGTCAATACAAGAGAATGGCGGAGGAGAAAATGTGCCATGCCGAAACCTCC
CTCGAGCTCTTTGAAGATCTGATTTATCAGAAGGAAATGGAGATTGCATCGCTGGAATTTCAAGTCCAGGCCTACAGATG
TAAACTGCTCAGCCTCGGCTGCTCCGATCCAGCCGTCCTCGAGAACAAGTTCCCTGAAAACCTCTTCATGTTCAACGAAA
CCTCTCGTGCGAATCAAAAGAGGAAAATGAAGCGAAATCTATCGGTAAACGAAATTCAAATTCTGGAACATAATCTTACG
AATTTCAGTCTCAGGTTTTAGGTTTAGTTATGGCTATAAAA
>TR553|c0_g1_i1
TAAATGTACATTAAAAATTTTAAACTATTTTTCTAAAAGACTTTATATTAAAAAAATAGAAAAATATTATATAACTAAAA
TAAAATATTCAAATTCAGTAGTTCAAAACTTTCTAAAATACATATAGGTTTCCGAGTCATTATATTATCCCTTACATTAA
CGGGTCGGACCAAGGATTGATCGAAATTTCATTAGTTAATTATCAATAGTAAAAGAGGTAGATTATAGAATAACATTTAT
CATCATAAATTCATAATATATCACATCTTACAATTACAAAATACATCAATACATCATATAATATATCATATGTGAGTTCA
TAATTGAAAAAAATCCTAAGCACTTCTATACATTGAGAAAACAAATTAATACATCAGAAAATTATACGAAATTAGTAAAT
AATATTTACATATAGCCGGAAAATAGAATTATCTTTTGCATTTAATATTTAGTATTATCATCGGAATTTAAATCATGTAC
GGACGGGTTGGGTCGGGTCAATTGGGTTTTTCAATCACATTACTAGCTCAGAGACCCACCCGAGATCCGGATCAGCTTCA
CCGGATCCTTGATTCGGATCCGGGTCAACCCGATCCAAACAGTTTTCTTTACTTAGTTTTTCAAACATCTTCGCTCTCAG
TTCACGACCTGATTCAACTCGTTCCATAACCGGTTCTTCCTCTAAACCGGTTTCCCAAATGTCTAGATAAACGATCTCTG
GTCGGGTTGGTGTAGTTGGTAGACTCCGAAAACCAGGACCTAGAACCGATCCACGTGGCGACCCGGATCCGAACCCGGAA
CCGTAGCATCGCATTTGATTGTTGTAAGACGAAGGAAGAGATTTTACCTTATTAAGCTGAAGATTCCTAATGGACGCTAC
GACGTCGTTTACTGAATTACCGCCCAATGAACGACTCAGCGATACGACGTCGTTTACTGAATTCCCGCCCAATGAACGAC
TCAGCGATACGACGTCGTTTACTGAATTCCCGCCCAATGAACGACTCAGCGA
>TR554|c0_g1_i1
TTAACCGGAAAATATCTCGTGTCAGACACTTTCATTCATTCATCGATCGAAGAATTCATTAGAAACCAAATAAATTAAAA
ATTCGAAATCATTCAAAAGTTGTTGAAGAAGAAGAAAAAACTTGGTTTTTGTTGATTTGATGAGAAAAATGGCAGCAATG
CAATTAACAAGAACTGCTCTCTTTAGCCTATCAAAAGCTTTTCCTAAAGTTCAAGCTCCGGGAAATATCGCCGGCGCCGC
CGCGGTTAACCGGAAAATATCTCGTGTCTGCTTCGCCTCCTCCGTTAGCCATTCTGAGGGAAGAGATCCAATAGAGAATT
CAAGATCTGATACAGCATACGGTTCTCAAAAATGGAGAGACGAAACCGGAGAAGACTACACCAAATCAGCTCAACACAAA
GCAGAAAACGCCAAAGAAAACGCTAAAGAAACCGCCCAAAACGCAAAAGAAACCGCAAAAGACTACGCAGAGCAAACCAA
AAACAAACTAAACCAAGGAGCAAACAAAGCAGCAGATAAAGCCTACGATACCAAAGAAAACGCTAAAGAAACC
>TR558|c0_g1_i1
TCGAAACAGCTGATTCAGAGATATGATCTGATTTTCAATCGAAAATTGGCTCCAAGTGACTTTGATTCCTGCCAATTCAA
GCTAAATCACGGCGGCGGCCACCTCCAGTCTAGCGATTCCTTGCGCCTAATTTTCCGGTGAAGGCGATTTATTTAACAGA
GCCTATAATGTGTTCGATATAATTCCTCTGAGGGTCTCTCTAAGATAATTTTGCATTATCTTGCGGATCTTGGCATTTAA
CTGAATTTCAGTATACTCTTACAATGAAGGCGAGAAGAATCCTTGCTTCCCTTTCGAGTCTCGCTGCTCAAAAGCTCTCT
TTTTCTCGTTTCCAATCTAGAGAAATTTTCACTGCGACTCTATCTTCTTCGCAACGAAATGTTAAAAGTAAGGTATCAGA
AGCGTTACCGGGAGATTACAGCAAGTGGGGGTCGCTAGGTTCTGTGAGGAATTCGAGGTTCGCTACTGGGTTTACACCGT
TACAGCCAAAACCGTTGGATTCCATCATGGATTTGGAGAGAGCTAAGAATAAATCTCCTGAAGAACTCACTACGATCTGG
GACGATTTTCATCTGGGACGTGGTCATATTGGAATATCCATGAAAGCTAAGCTTTATCGATTGTTGGAGCAACGAGCAAC
CGAGTGCCGATACTTTGTCATTCCATTGTGGAGAGGAAATGGTTACATAACGATGTTTGTTCAAGTTCAAGCGCCTCACA
TGCTTTTCACTGGTCTTGAAGACTACAAGGCCAGAGGAACTCAAGCTGCCCCTTACCTAACTACCACCTTCTACACTGAC
CTGTCAGAGACCAAAGACTTGGTGTTTATCCGAGGTGATGTAGTGTTCACCAGCAAACTTACAGACGAGGAGGCAAAATG
GATGATGGAGACAGCTCAGTCGTTTTACTTGAACGATACTAGGTACAAGCTGGTGGAGAGGTTTAATAAGCATACTCATG
ACTTTGAGTTCAAGGATGTGTTACAAGCTCTGGAGATGCCTGTTATGTGATTGCAAAGGAGGCAAAACTGCTCTGAATTG
AGTTCTTGAGACTTGAGTTTTGTTATTGTTTTTGAACGGTAATAAGATTTCTGATCAAAGTAACATTAACTGGATGTATA
CTTTTCTTAAGGAAATCTCGCTGTAAGAGAAAGAAGTCAATTTCATGGTGATGAATACAGACAAGTTAGGTGGGGTTG
>TR559|c0_g1_i1
CACTATATAAATTTTTCCTTACCGAATTCCACCTACCAAAGGCGCTACACTCCCCGGCAACGGCGCCAGAAATCCTTCTT
GCTACCTCTTGAGCACTGCGTTGGATTTCCCCGAAGAGGAGAGGATGATGCAGCAAAGTAGCGTAAGTATTTCCCTCAGT
TTTTGAGAACCAAGGTATCAATCCAGTAGGAGGCTCCTCAAAAGTCCCACGCACCTACACAAACAAACAAGAACCTCGCA
ACCAACGCAATAAAGGGGTTGTCAATCCCTTCACGGCCACTTGCAAAAGTGAGA
>TR561|c0_g1_i1
GTTAACTCTCCAAAAAATCGTTCGTTCATCGATTGCTTTCTTTGAAAACCCTAGATTTCAGATTACCATCGTTCGGAAAA
TATCTGAGTTTTCGAAATGAATTTCTTCAAATCCGTCTTCTCTGACGATCCAGATCCTCCAGGAACCGAATCGGAATCCG
ATTCACCACGAAGCAATAAAGAAGATGAAAATCCGGAACAATCTAACCCTATCGAAGACGATGGTGACGGTAGTGGTTGG
AGTTTCGGTGGATTGTTGAAAACTCTAGCCACTAGATCCGAATCCTTAATTGAAACCTATCGACGAGATCTTGAAGAATT
TGGATCAGGTTTGAAGAAAGAGATCGAGGTAGCTCAAGGATCGCTTGGTACCGTGGGACATGCGATTGATGAAATCGGGA
ACACTGTGTTAAAAGGTACCGCTGAAATAATCGCTCAAGGTAAGGAAGTGATCTTAGCAGCTGGTAACGAATCTGATTCT
TCTGATAATAGTAGTAGTAAGAGTTCTAGTCGTCGTGATAGCTTAAATTCGAAACCATATAGTCGTTTCGATGCTCAGAT
TCGTGTTGTACAAGGAGATGTTAACACTTATTGTGAAGAACCTGAGGATTTAGATGATTACAAGAAATGGCAATCTGAGT
TTTCTCTTACTGAAAAAGCTTTGGATATAGAGAAATTGTTGGAAGAAAATGGAGAAATGAGAGGAGTGTACAAAAAAGTA
GTCCCAAATATGGTTGATCAAGAAACCTTCTGGTTTAGGTATTTCTATAAGGTTCATAAGCTTAAACAAGCTGAAGATTT
GAGAGCTAATCTTGTTAAACGAGCTAGATCTCTGGATGTTGAAGAAGAATTGAGCTGGGATATTGATGATGATGATGATG
ATGATGATGACAATGATAAGAACAGTAAGAAGGT
>TR562|c0_g1_i1
TTGTATCGTTTAACATAATTTTGTGATTAATTTGAGACTACCGCCGTGTGCCGACGTCAGCACCGCCGGGTGAAGCAACA
AAAGCTGGAGAAACTATGGTGTATGGATCTAGGGAGACGATCAAGGATATCTGAGAGAGATGAAGAGTAAGAAAGTGGAA
AGCATCAGAACCAAAATGACGAGAAGCACAAGCTCCATCAAGCCGCAAAGCTTGATTCTCTTCCTCCGTATCTTCTCCAT
GGATAGTCTTCTCCTCAGATCTTCTATTTCACTACGCATTTCACCTTCCATCTCGCCGCTGGTATCGATCTTTGCCGTCA
GATCTCGAGACGATGCCAGTGAATAAAGAAGCATTGTAGCTCTGGCGCACCGGATCGCTGATCTCTCTCGGATCGAGACA
TCGTTGCTTGTCATCTCCTCGCTTAACGCCTTTCGCTTCTGCTTCTCTCAGTCTCTGGGAATTTGAAATCAACGCCAGAT
TTTTCTTGGAAAGGTGAATCAGAAGATGAAAGATTCAACTCAAGGTCTAGGCTCATCACACCTTCTGAATCTTTCGGGTA
TGTCCAATGATCTCCAGATGTTCTTGAATTAGCCTTAGCTTCTAGACATTTTTGCCACTTTGATGG
>TR563|c0_g1_i1
TTCTGGTGAGAAACACATCCCGGTTGCAGGAAAAAAACAATTATCAAGAAAGGAAGATGCATCTAAGAAACCAAGTGATT
CTTCAACGCTATTAGAGGCTGAGCAGAATAAACTTAAACGCAAAAAGGAGACCACTGTCAAGAAAACCACCCTTCAAAGT
GGAAAGAACGGAACTTCTTCTACAGTAGAAGTAAAAAAGCCTGTGGTCAAGAAGACGAAAAAATCTAAGCAAGAACATGA
CGACAAAGCAAACGAAACTGTGATGAAAGATAGAGAGGATTACCCTGCGGAAGAGATGGAAAGCGAACTAATTGATAATA
ACCATGGGAAGGTTAGCTCTGGAGCAGATCAAATCCCGGTTACAGACAAACCATTAGCAAGCAAGAAAGCTACTAAATCG
GCCAAGATGCAATCCAAAGCCGATAAAGTGTCCAGGCAGCAGATCAGTTCTAAGTCCATGGCTAGTAGAAAAGTCTTACA
GGACCAAGAACAAGAGCCAAAATATTTTATTGTTAGCGGACCTAGGCCTCAAAGAAAAGAATACCTACAGATCATCAAAA
GCCTAAAAGGCAAATGCTGTAGGGATTCTCACCAATGGTCTTATCAAGCAACACATTTCATTGCTACTGATATACGCAGG
ACCGAAAAGTTCTTTGCTGCTACTGCATCTGGAAGTTGGATCCTAAAGACTGATTATGTCGCCGATTCTAAGGAAGCTGG
TAAATTATTAGCGGAGGAGCCTTATGAATGGCATAGCTCGGGTCTCAATGCAGATGGTGCAGTAAGCTTAGAGGCTCCAA
GGAAATGGCGGCTTGTCAGGGAAAAAACAGGGCATGGTGCCTTAAATGGACTCCGTATTGTTGTATACGGTGACTGCTTC
GTCCCTTCACTGGATACGTTAAAGCGAGCTGTGAAAGCTGGAGATGGAACAGTACTAGCAACTGCACCGCCTTACACACG
TTTCCTCAACGCAAACACTGATTTTGCAGTGATAAGCCCCGGAATGCCACGTGTCGATATCTGGATTCAAGAGTTTATAC
GCCACGAGATACCTTGTGTTCTCGCTGACTACTTAGTTGAATACGTCTGCAAACCTGGATACGCACTTGACAAACATGTG
CTCTACAACACCAATTCATGGGCAGAAAGGTCATTTAACAAACTCCAGCTTAACATGAATCAAGAAATCGCCGATAAAGA
CGATGATGCTCCTCCTCCTTCTTCGCCGTCTGCTTGTTCTAACGAAGAAGATGATGTTGCTTGTGAGGTATGTGGAAGCG
GAGAAAGAGGAGAGGTGATGTTGATTTGTGGGAACGAAGAAGGATCGAATGGGTGTGGAATTGGGACGCACATTGATTGC
TGTGATCCGCCATTAACGCAGGTTCCTCAACATGATTGGTTCTGTTCTAAGTGCAGTGTAGTTACAGTAAAACCTCATAA
TAAGAGAAAGAAAGGTAACGATTAAGAGACTACTTATAGATTTATATCGTATTTTTAAGGTTTGTTATTTACACATTATA
TTAATG
>TR566|c0_g1_i1
TTATACACAAATAAAACTGTACTTTATATATATATACATGCAATACTAAAATGTTCTAATATATAATAGAGAAAATAACG
ACCTTGAGCTGTTTAAGTCTACTATAATACAGCTTGAGAAGTAAGTATCTTGAAGCTGTTCACATCAGGTTTAGATACAA
TATCACTGCACACCATAACACTACTTTTAACGAACACAATCTCTGTGTTTTCGATAGCGAATCCATGGGGAATCGGCAAC
GGGAATCCTCTCTTGAGACTTGTATTTATGTACGGCAAAAACAAAGCTTCAAGAATCGTAGATGTTGCAGCCTGAACACA
ATTAGCTTCAAGCTCTCCAAGTTTACTCCACTTCATTGTTGCATTGAAGCTTATTAGTCTAAGCCTACCAGCTAAATTGT
TCTTGGCGATTTCTGCAGAACAGACAACATTCAAAACCGATGATATGCAGGCTACAGGAAAAACTTCTCCAGCGTCTTGA
ATATTGATTGTTGTGTCTAAATGAATCGTTGCATTGATTCCATTTTCAGTGATCATAACAATAGGAGGAGATGTCACTGA
CATGTTGATCATCATTTTAGCATCTGGATACTGTCTGTATAGTTTTGGAAGGATGAGTTGAAACTCTACTGTGTTTAAAA
ACGACCCGTTCTTCGTTTTTTCGATATCCATATGCATCCGCTTCGCATTGAAGTAGACAAGTGTAGCGGAATTGAAAACT
TCTTCATCTATTGAAATTGTTGTCATTCTGTTAATCCCGCGAAAGGACGAAGAAGGCTGAGATCTTGTACCCTGGTGATA
TCTTTGAACTTGAAGATTATCATCATTTGGAATGAATAAACCATCGAGTTTAACTTCAACAAATGAATCACTCAAGACAA
GGTTGCTTGTAAAAGTGAGGTTTACTGCAGCATAGTCATCAATCTTCTTAGTTTTTGGAAGTGATTGCAATAAGGAATCA
AGCCTCTTCATCTTTTCTCCAATTTTCTTAGACACTGTAGTTTCAACAGCTGAGATTATCTTGTTCTGAAATGCATCAAC
CACACCTTGATATAGCCAAGAAGCTCCGCCATTGATGTTAATGTTGATGCTTTTCACCTCACAATTACTTTCTAAGGAGG
CAATCCTTAGACTTCCGTTTTGATCAAGCAGAGTAACAGCGACTTGTACATCCATTCCTTTCACCTTTGCAGAAGCATTT
CCATGATCAGAAACCTTAAAGAACAAAGTACTGTAGGTATAAGACCAATTCATCCTCAAATCTGCTGTAGCACCTGAAAC
ACCCAAAAAGATTCCATCTTCTCCCGTCTCAACCCACGATGACTGGAAATTAACCGCGTAAATCTGAATATTCGACAGAC
CCATTTGAACTTTCCCGAGAAGAGGAATCTTAACCTTCTTCTTGATGTCAGGTAGCTGAAGCGGAATTGTTGTTGATATC
ACCTCGTTGATAAGGAAATCTTTAGCAAAATCAAGACCAGTTTCTGAAACGAGTACGGAGATGTGTCCACGATCGATGAA
TTGAGCTAAGGTTAGTGTCGGTGAGACAAATAGCAGTGATAACAAAGGAAACAGAACGAGAATCGCCACAACTTTTAACC
AAGTCACTTCAAAGAAGAAGAAATGCTTGATTGAGTTCAATAACATTGTTAGTATCGA
>TR568|c0_g1_i1
AATGAAAAATAAAACATAGACAATGATATAGTAATAATCATTAAATATTTAATTAGGAGGAGTAATCTTGATTGATCTCT
TCTTCTTTAGAAGTTGTCGTCTTTTATCTCTAGCTAATTTACATCTAAATTTCCTCTCGTTAACATATCTCTCAATCATA
TTTTTCCCTAAAAATTGTTGTATCAACATTTTCCCCTTCATCAAAACTGTTGGTCTTATTTGATTATCAGTTTTCGATTT
TGATAAATTCAAAGAATTATTTTTCTTTTCACGAATTGGTAATTTTGGCTTGTTTTCTCGAGCTAATTTTGCCTTTTTAT
TATAAATCCTGAAAACAAAAATAAAGTAACATCAAATAAATACACAAACAAAGAAAAAAAGTAAACTAAATAGATAAAAA
AATATACCATGTTTTTAGTTGTGAAGTT
>TR573|c0_g1_i1
AGGGAACATTTTGGTTCATGTGGAGAGATCACAAGGGTTTCTGTTCCCACAGACCGTGAAACCGGTGCTTCCAAAGGAAT
TGCGTACGTTGAATTTTCAGAAGGCAAAGAGAAGGCGTTGGAACTAAATGGAAGTGAATTGGGAGGATGGAATCTTACAG
TTGATGAGCCTAGACCAAAAGATAACAGTGGGGGATTTGGTGGAAGGAGCGGTGGAAGGAGTGGTGGATTTGGTGGAAGA
AGTGGTCGTGGTGGTCGTTTTAGCGGTGGCAGAGGAAGAGATAGTGGTGGTCGTGGTGGTCGTTTTGGTGGCGGCAGAGG
AAGAGATGGTGGTCGTGGAAGACCTAGCTTTACTCCCTCA
>TR574|c0_g1_i1
GAAGCTTGAATGGCGAAGCAACGAATCAGGATGATGAGAGTTTCTACGATCCTGATCTACAGGATGATGCTGTTAACGCA
ACGGAATTGACTCAAAAGATTGGAGACCTCGAGTCGCGAAATCAGGAATTGACGCGGGATAATGGTGAAATTAGTCGGAG
AATCGAGAGCTTGACGAAAGAAATCGAGGAGCTGAGAGGAGCTGAATCCAAGTCTAGACGTAAGATGGGTGAGATGGAGC
GAGAGCTTGATAAATCTGATGAGGAGAGGAAGGTTCTAGAGGCTATAGCTGAGAGAGCTGCGGAGCTCGAGACGGAGGTT
GCACGCCTGCAGCATGAACTGATTACGGCCACGACTGAAGGAGAAGAGTCTACAGTGGAGGAGAAGAAGCTCCGATCAGA
GATTTCGCAGAAAGTGGTTGCAATGGAGGAATTGGAGAAAGAAGTCGCTGATTTAAGGATTGTTCAGGGGGGAAACGAGA
AGAGAATGAAAGAATTGGAGACAAAGCTAAGTGCTATGGAGATTAAGGAACTAGAGGAGAAGAACAAGAAGGTCCGAGCA
GAGGAAGAGATGAGAGAAAGGATTAAAAACAAAGAAAAGGAGTTGAATCTGTTAAAGGAGGAGATAAAGGGTTTAACATC
AGATGTTGCAGAGGGCAAAGCAGAGTTGAAGAAGTCAGAAACAGAGAAGATAGGAGTAGAAGATGCGTTAAAAGAGTCAG
AAATGAAGGTTGTAGCTATGGAATCAGAGATTATTGAGTTACAAAGTCAGATCTCTGATGCTGAGAAGATGATAATTGGA
TTGAAGAACATAGTAGAACCAGTTAATGGCATGGAGCTCAAGGATATAGCTCTAGGATCCAAGTCATGGTCGACAGGTTC
TGCTGCAGCTGTGGCGTCAATTGCAGTCACAGTTGCAGTTGTCTGCTACATTTACCGTTCAAAGAGGTAAACTTTTATCA
TGATTTGAATCTCTCATTGTTTTTGGAGGTAATTTTTCTACATAACTCTTTTGTTCTGCTTATCAAATTGATTTATGACT
ATTCCTTTCGCCTCACAATATATGATCTCTTTTTGGGT
>TR577|c0_g1_i1
ACGACCAATGTCTCCGTGTATTCACCAGACTCACCAGTAATCTCCACAAGAACAAGATCCATCTTTAAAATGATGAAACC
TCTTTGCATCTCTAACCACAAATTCTCTATCAACAATCTTTGAAATCAGCTTAATCACAGTATGACAATCACTGCAAACT
CTCAGATTCTTAACCACATTAACCGTCGAGCCAGGAACTGTGTTCATGATCCCAAACGCAACCGCTAATTTCTCGCTATG
AACTCTTAGTGTCATCTCTTTCTCTTCTTCATCAACATCATGACATACCGATGCTGTATTCGATACGTAACCAGACTCTG
CTAGCTTCTTGTTAAGCTCTGTTAAATACTCATAGATCTTCTCACGTTGAGGATGCTCTTCATCTCCGATCAAGAACACA
TGAACCTCACCGTTTAGCTCAAGAAGACTAAAACCAGGAGGTTTCACTAATCCACGATTCTTCATAATCGTCCTTACTCC
CTCAA
>TR578|c0_g1_i1
GATTGGACTAAGGTCGAATTTGAAGACAATCAAGAGTGCTTAGATTTAATTGAGAAGAAACCCATTGGTTTGGTGTCTCT
ACTAGACGAGGAATCACATTTTCCGAAAGCTACTGATTTGACCTTTGCCAACAAGCTCAAGCAACACTTGACGACTAACT
CTTGCTTCAAAGGAGAGAGAGGCCGGGCCTTCAGAGTTAATCATTATGCAGGAGAGGTTCTCTATGATACAAATGGCTTT
TTGGAAAAGAACAGGGATCCGGTTCCCGCTGATCTTCTTCATCTTTTATCATCATGCGACTGCCAGTTGCTGAAATTGTT
TTCTACTAAAATGCATAGAAAGCCTCAGAAGCCACGTATGATATCAGACTCCACGAGCCAAACTGTTGGGATGAAGTTCA
AGGGTCAACTTTTCAAGTTGATGAACATGTTAGAGAACACAACTCCTCACTTCATTCGATGCATAAAACCAAATTCAAAG
CAGCTTCCTAGAGTTTATGAAGAGGATCTTGTCCTACAACAGCTTAGATGTTGCGGCGTTTTGGAGGTTGTTAGAATATC
AAGGTCGGGATATCCTACTCGGTTGACCCATCAAGAGTTTGCGGAACGATATGCTTTCCTATTGTTGGATGCAAAAGTCT
CTCAGGATCCTCTGAGTGTTTCGATTGCTGTCCTGAAGCAATACAACGTTCCTCCTGAAATGTACCAAGTTGGTTATACA
AAATTGTATCTCCGAACTGGGCAAATTGGTGTCCTTGAGAATAGGAGAAAACAAGTTCTGCAAGGCATACTGGGGCTGCA
AAAGCACTTCCGTAGTCACTTGTCTCGTAAATACTACCAAAATATGAGAGATGGAGCAGTGGTACTGCAGTCATATCTGC
GGGGTGAAAACGCCCGAAGAAGTTTTGCCAGTGCCATCAAA
>TR579|c0_g1_i1
AAGCTTGTGATTAGTACATTGTAAATTCGGCTTCTAAGAGCACATTACATGATTACAATCACACTAAACACTTTTACACT
GTTTAAAACGAGCAAGTAGGTGACGCCCTTCGAAAATCCATGATTAGAAGAGTTGCAACACTATGAGCAAGAGCTCCTAA
GACTACAAAGACATGAAATATCTGATGGCTATGACCTGCAATGTCGAAAGCTCCTGGTTTCCATCTCTCTGGTATACGAC
TAACGTAAAACCCTGCTCCAGTTGCATACAATACAGCCATTGCTAGCTCATAGCTGAGTGCAATAAGCACGTTGGGGTGA
CCACGGTGAAGGAAAAGCACATGTGATGCAGGGATTACACCAGAGAACCCCATTGTTAAGAAAAGAGCTGCTCTGAAAGA
TCTGAAACGTGGTGCTGAGAGAGCTGGAGAGAGGAGAGTGACGATTGCGAGGATACCTAAGATTGAGATTGATGAAAGGT
AGAAGAGACGCCAATAAGGGTGGCAAGAGAATGCATAGTAGATAGGTGCGAAGAAAGAGCAAACGATCATGAGAGAGATT
CCGGCGTAATCAAGTCTCCAAAAGAAGAGATTGAATCTTCTGGAGTGGCAAGCGAAGAGATGTGACATGGAACTGCATAT
TAAGCAACCCATTGCTCCAGCTAAGAACACTAACCATGGCCATTTTGGAATAGCTTCGTAGTTCACTTCTCCTTGAGAAT
TCAGAAGTGAGTTAGTGCGTGTCACGTTCAAATCATGATGCAGAGTTTGATCGTAAACATCTGTTCCCATTGCCATCGAC
GGCCATGGCCAGCTAATCGTTGCTCCGGAGAAGACTTTGACGAGGCCAGCTAAGCCGATCTCCGTCGTTTCCATGGAACT
CACCACCGTCATCCAAACAAATATCAGAAATCCACCTAAATGCGTCCATATATTGAGAGTCTCATTATGCCAAGTGAATG
CGCTGAGGAAGGTTTCCTTGAGAGCCCATTCACATCGATAATG
>TR580|c0_g1_i1
GATCTCTTATTTCCAATAAAGAAATTATGAGATTTGAAAGGAAAAAAAAAATATCATTTAAAAGAGACATACATTTGAAA
CAATTAAAGAAAAATCAATACAAAATTTTACAAAACAGACTTAAAAATGTAGTTTCTTAAGTTCTTCCAGCTGCTTAGGA
GCATCAGGGTGTCGGCTTACAAATCTATTGTCAAAGTATGTGTCTGAACATGCGAGAATAGTACTGATTGCAAGCTCAGG
GTCTGCTTTTCCTTTTAGTTGAAGCCAAGAGAACATCGAAAATCTGACCTTTATCCTCTGAATAGTAAACTTTAAACAAG
AAGGAAACGCCACCAAACTCGACAATGGATAACCGAGTTCATTAACCAGATACTTAACCTTCGTTTCCAGTACATCACAC
GTCTGACTCAAGATAGTAGGTGATGTTCTCACCATATCTCTAGCATCCTTCTCATTGAAACCCAAACTCATAAGAAAATT
GAATCTTTCTTGAAGCTCAGATCCTTTACCTCGAAAATCCTTCATTGCTTTCTCCATCTCCTTTGAATTCTCCTTGTATC
CAAGATCTAACAAGAACTGAATCTTCATTTTTTTCGACTTTGCTTCTTCTCCGGTATCAGGTAACGGCTGTATTTTCGAT
AGTATAGTCCATTTCTTCATCTCTTCTGGGTTTTCTTGAATGACTTGACAAAGCCGTTTTTTACCAGACTTTAAATTAGC
AAGTAAGCTACTAGTTCTCTTCAAACTACATGAAGCTAGCCACCAGGAGTGTGAACAGAAAACCTTAGAGATCTCATTAT
CCTCCATTTCAATCTCTTTTAAGAACATGAAGCAATGCCTTAGATTTGAAACACATTTCCCTACTTGAATCTGAGGGAAT
TTCTGAAACAATGACAAGAGTTCACCTCTAGATGAACCCAGTTTTGTTTGAAAGCCAGCTAGAATCAATGTTGATTCCCC
TGAATTCTCAAAAACTAGCTTTGGACGTTTCTTGATTAGTACACATAGTTCATCATCATGTAAAAAGATTTCTCTAAGCA
AAACTAAAACCCGATGCACATTGTTCCAATCAAACAATGGATCCTCTGATATGTTCTTCGCTACCCAATCAACATCCAAA
CCTATGGATTTCAGCATCTCTAAGACCTTAGCCACTTCAACATTGATATTCCCAATCAGGATACTAGGGCTACATATGAT
AAGTTTCGAAAGAAAAGATTTGCTAAATCCTAGATCCTCATACGCCTGAATCTTGGAAGCTAAAACCCCATTTTCATAGC
TAAAAACTTCCCTAGCTTCCTTGAAAACTTTACCCATTTTCTTGGGGTTAACTCCACAGTAACACAAAATATTGTGATTC
TCTAGCAATAAAGCATCTTCACTCAAGAACATCTTATCATGAGGAACCAGATGACTATACTCTGTTGGCTTCAGACCTAA
ACTCTCAAGGAAAGGCTCAAATTCGTTTACAGGGTGAAATCGAAGATACCTGTTAATGGTTTGGCCAATATCAGCATCTG
CATCAATATATAGCTTCTTCAAAAGATTTTCAATAAAGAAAGGAGTGTTCTTACTCATAGTCTCAGAAATCATATACTGC
AAACCCCTAGTCGAATAGAAATAATCCAACATCGCATCCTCGGCCATTTTCCGGATAGAAGGAGTGACTTTAATCCCATT
ACGGCTTCTCGCACTTGATTTGCCCCTTGGAGTTTCATTAGCGACGGTTCTCTGGGTAGAAAGAGACCTAGGGTTTTGAC
TAACACGGAAGAGAAATCCGCTTCCAGAAATTGAGGGTTTAAGCTGGATTTCTACAGAGAGCTGTGATACACATTTGAGG
AGAGACGTGAATCTAGGGTTTCCGATAAGTTTCATTGTCTGGTCCGCGATGTTAAACATGGAAATACGGATACTGCCAGT
GTGTAAACGCGCACTTGTACATATGCATATGTTGGTGTCGAAGGTATCAGAAAGATCGTGTAGCTGAGCAACTCAAACTT
TACCTTTAAATTACTTGCTTAGTCTTCTACTCTCTCTCGTGCTATCGGAGCTCAAGACGCTGCAGTTCCCGTTGACAT
>TR581|c0_g1_i1
AGGCCTAAACCACAACATGGAAGATCGTCTCTTCCTTGAGAAACAGTGGCATCTGCAAGTGCGTTTAAAAGAGACTAAAG
CTGATGAATCATGAGATTACAAGAGATCATTACAACAGTCCAAAAGTGGTGGCAAATGGCAATGGCATAATCCTTTCAAG
AACCAGACTTTGGTAAAGAAAATTGAAGTTGTAGTTATAGCTACCCTTAGGGTTTTTAACAAGGCGTAATCAGACATCTT
ACTCTACATTCAATTCTGAGTTCTTTGTGTTGAATTAAGATCTAAAGTGAGTCAAATCACCAAGAAACCAGAAACTCCCA
AATAATTTGACCTAAAAGAGCAGACTTTTTTTGTTTTAAGGTTTAGCAGGAATAAATCAAAGTTTTGACTAATTCTAGCC
CTGAGACTGATTCTCGATTCCGCAATAGAATCATAAAGAACAGGGAATAGATTCTCTTCGAACACTCCTAAGAAACGAT
>TR584|c0_g1_i1
TTCCTTCCACAATTTGCTATTTCTGATGGATCAGACACGACAAAGCACGATGCCGGCGGCTCAGCAATCGGAAGCGCCGT
CTCAGGCGGCCGATACGGCGTCGCAACCGACTCCATTAACCCAGATTCAACAACCGCAGCCAACCAATTCGAGTTCCTCT
CCCGTTCCGTCTATCTCTTCTTCCCCAGCTCCGCCATCGCCATCGATCAATCCAAACCCTAATCCGCCTCAATACGTGCG
TCCAGTGAATTCGCCAGCTCCACAACAGCAGCAACATCTCTCTCAGACATTTGGACGGCCGCTTCCGCCAGTGTACTCGA
GACCCTGGCAACAACAGTCTTCTTTTACTCACTTTTCTTCCCCTGTCCCCGCTGCTTCGTCGTCATTGTTATCTTCCTCA
TCCGCTCCGGCTTCTTCTTCTGCGTCTTTACCTATTACTGGACAGCAAAGAGGTGGCATGGCGATTGGCGTCCCAGCCTC
TCCAATTCCGAGTCCTTCTCCTTCATCATCCCAACCTTTGCCTTCTACTTATCCAGGTTCTTTTGGGCAGCAATATAGTG
GATTGGGTCGTGGAACAGTCGGCATGTCAGAAGCGACGGCCAATCCGCAGGTTAGGT
>TR586|c0_g1_i1
GAGGCAAAACAAAAAAAGCAAATCCAATCAAAGAGAAAAAGACACGTAAAGTTATCAATTACCATACAAAAAAAACAAAA
GAAAATAATATAAAGAGTTAAACAATAAATAGAGTCGACGTGTAATCAAAACTCCCACCCAATTTCATCTTCTTTACATA
ACCCAAATTTTATCTCCACATCTCAACAATCACACAATATTCTTCAATGAACACTTCTTCTTCTTCACCGGGCAAAGAAC
ACATCAAAACACAGAAGAAGATGGAGCCACAAGATCAAGAAGTAGTTAGTGATTGTAATAATGGAACAAGAGAGAGGTTA
AAGAAACATAGAAAAGAAATGGCGGGAAGGGTATGGATACCTGAGATGTGGGGACAAGAAGAGTTTCTTAAAGATTGGAT
TGATTGTTCAACTTTTGATACATCTCTTGCTCCTAATGGGATCTCATCCGCACGTGCGGCTCTTGTAGAAGAAGCAAGAA
GAAGAGCTGCTGCTAATTCTCCTTCTAATGGATTGCAAATTTTAGATAATCGTTGCTTGATCTTACCTTGAATTCACTTT
ATTATGGAGTTTATTATTATATATATGTTTCTTGGTTGGATCTTGAAATAAGACTTTGTTATAATATTGTTGATTTCTAG
CCACATATATGATTTTTTTTACTATGGATATATATATATATATATTATAA
>TR589|c0_g1_i1
TGAACAAAAATGAAATATATATATATATATATATGAAATTATTTGAATCATCTACACCCTCCCCACTGGTGACACAGGTG
GTTGTGCGATATACCTCGCAGGAATCTCACCTTCCAGAGGACCTGAAAATGACTTCATCCTCTCGTTTCGAACCAGTGGC
ACTTCTCTGGAAGCTTTCTCTACATGTGAAGTGTTCGGTTCTGTGGTCTTTAATAGGTTCCGACCTTCGTTAACCGCAAT
GCATATTGAGAATGATTGCAAGAGTGAGAGTGATGTATTGTACTCCACAGCATATACTCCTTCCCGGTATGGTGTAAAAC
TCAAGAATGGTTGATTATCCTGGGATAAGAGCTTGAAGGCATCTGAAGTGGACGGAGGGTCCAATAAGCGAGAGGGGTTT
CGGTGTTTATGATGATTGGTGAGGATTCTAAGGTTGCAGCCCATGTCCCAGCCTCCACAGTCACATGTTCCACCTGATTT
CCAACGTTGGATCAGCGATGAAGGTCCTCCTTTGTGTGGTAGACTGTGGATTCCACTTGGAAGTATTACCGTTGCGCTGA
CGTCTGTCTCCCCGGGGGTGGTTTCGGGAGTTTCGTTCTGTTTCTGGTGTCGACAGGGGTCTTTGGTTGAGCTTCTACTG
TCGGCAAATTTTGGGATCTTGATCACCATAGCAGCTAGCTCATTAGTCCGCTGCGATTCAGATGCAAATAGGACAAATTC
TCTGGTTATATGGTTACCGACAGAAACTTCTCCAGTGGGAATCAATGGTTG
>TR592|c0_g1_i1
AGCCTGTTTCCCAGAACATAGATCCTTTATTGAAGGAAACAAAGTCTCTTGGAAATTTATTGGTTTCTCAAAACTCGGAT
AATCTACCGAAGGAAACAAAGTCTACTGAGAGGTCATCTATATCTCAAAACTCAGATCCTTTGTTGAAGGAACCAAAGCT
TCCCGGAAGGTTTTCAGTTAGTAATAACTTAGATGCAGTTAAAGAGTCAAGTACTATGTCATCGACAGAAAGTGCACAAG
ACTCTCCTCAACGGGTCTCTTTAAACAGTGCTCCAAAATTTGCATCTGGTGTTCCTACGGTTGTCCCTACTGCTGCAGCC
ACAAAGAGGAATTTTGCAAAAGCTAACTCAAAGGCGAATCCTCCAGTGGTCAACAAAGTAGACTTTTTTACAGTTATTAT
CCCCAGAACGGACCCCATAATTGAACAGGCAACTGAATCCAGAGCAGAACTTGACATTATTGGAAGAACCATGCCATACT
CGCTGCAGTCAAAGGCAGCTGATTCTCGAAGGTTGTCGAGCAGCAGAAATGAGCCAGATTCACCAACTGCCTCCCTTCTT
GAACGGTCTAGGTCTCAGCCTGTAGAACCAAGCTCTGTACAAGAGGGAGCTACATATCCTAGTGTTGAAGGTTATAGACA
CAAAGGACTTGTGAGGAATAATTCAAGGTCACTGGTGGGGTCACCTCCAAGCAGTCACGATGAAAACTGTATGTCTATGT
GCCTTTCCAGTCTTCATTTCTGTATAG
>TR595|c0_g1_i1
ATTCAGGCCTACTTGTTCAACGACTACTGGGAAGATATCGGGACAATAAAATCCTTTTTTGAAGCCAATTTAGCTCTTAC
AGATCGGTGTCCTAAGTTCCACTTCTTTGATCCGCTAAAACCAATATTCACTTCACCTCGGTTCTTACCTCCATCCAAGT
TAGAGAAATGCAAGGTAAAAGACTCGATAATCTCTCATGGATGTTTCTTAAGGGAGTCCAATGTTGAACACTCTATCATT
GGTGTTCGTTCAAGACTCGAATATGGAGTTAAGATCAAGGATACGATGATGATGGGAGCTGATTATTATGAGACGGAAGC
AGAGATTGCAGCTCTTTTAGCAAAGGGTAAAGTCCCAATAGGTATTGGAAGAGATTCAAAGATCAAAAACTGTATTATCG
ACATGAATGCGAGAATCGGGAAGAATGTTGTGATTGCGAACACAGATAGAGTTGAAGAAGCAGAGAGAGGATCTGAAGGA
TTTTACATACGATCTGGAATCACTGTTATTCTTAAAAACGCCATTGTTTCCGACCACACAATCATTTAAACAAAAAGAGT
TAACTTTTTTTTCTAGTTTAATCAAGAACTTGCGA
>TR597|c0_g1_i1
TAAGATCCATGTTTCAGTAATGCGTAGCTTTTTACAAAATATTATGCTAAGTGGATGCAGGAGATTAGTTACTACTGCCG
CTTGCAAAAAGGCATTCAGGGCACTGAAAAGATGTTTACAGACGACGCCCAGGTGAAATTGGAACGACGACTGCTACCAA
AAGAACCTCCCAGCTTGACCTGAAAACCTTCGTGTAGGCTTATCTTGATGGTTTGGCTCTGTGATGATCTATATATGTCA
ATGCATTCCTCGAGATCTGCATCACATGTCAGAAGAACCCATTCCTTATCGTCATCCAGGTACTTCAGATCAAACCGGGA
AATTTCCTCTATGTTAAAACGCCTAGCAATCTCCTGCTGGAGCTCTCTGAAACCGCAGCTTG
>TR598|c0_g1_i1
TCGAAATTAACAAATTCATTCAATTATTGTTGAGTATGAAATTGAATACGCTCACTTACAAGATTGGATCTCAGATCTAT
AAACACACAAAAAATATAACATGAACTATAATTTTTCACCAATTCGTCTTTGATTTAGCAACTAAACTATGTATTGAAGA
ATCAATAAATTGAAAAGAATTCAACGTTTGTTTTCGTTGATCATCTTCCTGAAAACAATCTCAGTATCAAGTCCAAAACC
ATCAATCTTCCTCACCTCAACAACCTTACATTTCTTGAACAGATTCACCAATGGTTTAATACTAAAAAGATCGTTAGCGG
AGTACTTATCTGTTTTCCCAGAAATCGACACGTGTAACACGCATACACCTCCAGGCTTCAATGTCCGTTCGATCTCACCA
ACAAACTTCTCCGGGTAAAGCGCGTGATCGAAAACGTTGGAAAATTCAAAATCGAAGGTATCCGCGTCAAAAGGCTGCGC
GTGGAAGTCACCTTTGATTACGAGAGGTGGACGAGGCACCAGATCTATTCCTATAGAGTCCTCAACGCCGATAAGCCTCA
ATGCGGCTACCTCCTGACCAACTCTAGCGCCGATCGATAACGCTTTTGAGTGGTTAAAGAGATGGCCACGATCAGTAAGA
CGTTGGAAGAAAGTGGAGAACACACGCACTTTTCTATCCCAATCGCGCGTGGTCCACACCTTCCGTAGCTTTGGATTTTG
AGTTTTGTTGAGCTGGTGCTGGATGTAAGCTTCGTAAGAGGCGTAACCTCGACGGATCCGTATCTCCTCAGGGACGGAGG
CGGCGGAGGAGGAGGAAGAGGAAGAGGAGAGGAGAGGGATGCGG
>TR602|c0_g1_i1
GTGCGTCCCGAACAGATTCGCCGTAAAACTCCCAGGGAAGTCGTTCATTCGTTTGCAATATCTCTATTAGTTCTGATCAT
GGCGTTGAACACAGGGCTCAGATCTGTCTCCAGACTCATAGCTTCTTCCGAATCATCTGTCTCCAGATCTGTGAGCAGAA
GCTTTCACTCAACTGGAGTTAAGAAGATGAGTGGAGGACATGGCCATGACGAGCCATACTACCTCCACGCAAAGCACATG
TACAATTTGGACCGCATGAAATTCCAAGCTCTCAAGATGTCTCTCGGAGTCTTCACTGCTTTCAGCATCGGTGTTGGAGT
TCCAATCTTCGCAGTTGTCTTCCAGCAGAAAAAGACAGCATCTGGTTGAGTCAGTCCATGCCCTGAGATCACCAGAAACC
TTGAATAATTTCTATGAATTGTCAAACTCAAGATCTTAGCAACATTCTTATGATGCCGGTAAAGTTTTCTGTTTCCTCTT
TTACTAGCTGTTTGATGCTGGAATAATGATACAAATCCGACATGGATGCCTCTATTTTTTTTCAACTGGAAGTTATGTCT
GAATTTTCTTTCACCATAAATCTTGGATAGA
>TR603|c0_g1_i1
GAATATCTCGACCAGTTAAAGCAATCGGAATGCTTTCTTCCTGAATAGGAGAAGGACTTTCAAAACCCTTCTCATATATT
GCCATCAGAAGCTCCCTTTTCAAAAAGTAATCTTCAAACTCATTTCCCTTTGTAGCTGTCACATCCTCTGTTCTGTAGCG
AGTATCAGGTGCGGGTAGTTTTAGCCTCTCTTTCCAATCTTCCGAATTTATGTCGATAGCTTCGGACTGAACAGTTTTCT
CAACTTCTACAACTGCGCCACCGTTACTGTTTCCTGAACCGCTATTGTTACTGCCGGAGAGTTGAGGTCTTCGAAGCCAC
TGCTGTTGTTGTTGTTGTTGTTGCTGGTGGTATTGGTGCTGCATATGCGGCGACGGCG
>TR604|c0_g1_i1
AAATTTTGTTGTAGATCAGAGAAGAGCGACTCCATAGATGGATACTTCGACAATCGTCTGTGGCGAAGTAGAAGGAGGAG
GAGAAGATGTTGACGGTTGCAATGGTGAGAGGAGCCTGGATCTGTTACCAGCGGCTCTACTGGAGACTATCATGACGAAA
CTCGACGTTGCGTCTCTTTGTTCACTGGCTTCCACTTGCAAAACACTTAAAAGCTGTGTAACTCGTGTACTCACCTTCAC
TCCCAACTTCCACGTCTTTAATGTTTCACTGTCAATGGAAACTGTTAGGCCATTGTTGTTTCCGAATCAGCAACTTTCTA
GCCTCAAGCTTGATTGTAAACGGTTAGGTAATTCAGCTATTGACATATTGGTACGACCTTCCTTACGGGAGATTTCCCTT
CAAAACTGTAGAGATTTCAGTGGGGATCTAATAGCTGAAATCGGAAGAAAATGCAAGGATTTAAGGCTCCTCTGTCTTGG
TTCCGTAGCAGAAAAAGTTGGTCGAACCATTAACCGTTGTGCTTTGGAGGAGTTACTAAATGGTTGTTCCCATTTAGAGG
TCTTAGCACTTATGTTTGACCTCTCGTTGTATCTACGGCCTGGTGATGATCGTATATTTGGATCGGTTTCTGATAAACTC
ACCCATCTTGAGCTTGGTCATATCACCTCAAGGATGATGACTCAACTGCTCACCTCGGGGCAGGACAGCAACGCGGTTAC
ACCTACTGTTCTTCAAAATGTTCAGCAGTTGCGTCTCTCAGTTGATTGCATTAGTGATGCTGTGGTTAAGGCAATATCAA
GATCTCTAACTTCTTTAATAGATTTGGACTTACGAGATGCACCCCTTGAAGATCCAAGGCAATTATCAGACCTTACTGAT
TTCGGGCTTCAGGAGATTAACCAAAACGGTAAGCTAAAACACCTCTCTTTAATCCGTAGCCAAGAATTTCACCCTTCCTA
CTTCCGCCGAGTTAGTGATCAAGGAATGCTTTTTCTTGCTGATAAATGCTCGAGTATGGAAAGCATTTGTCTTGGTGGCT
TTTGTCGAGTAACAGATGCTGGTTTCAAGACTATTCTCCACTCTTGTGCTAGCCTCTGCAAACTCAGTATATATCATGGA
CCGAAACTGACCGATATCGTCTTCCACGACATCTCAGCAACCACTCTTTCACTTAACCATGTCAGTTTAAGAAGGTGCCA
TCTTCTTACCGATCACGCAATTCAAAAACTTGCGTTAAATCTCAATCTGGAGAATCTTGACTTAAGAGGATGCAGAAACC
TTGGAGATGGAACTTTAAAAGCAATCTCTCATCTACCAGAACTAAAGGTCTTACTTCTTGATGGAACCGATATAACCGAT
ACCGGTCTCTCCTACCTGAAAGAAACAGTTTTCAGCTCTCTAGTTTCTTTATCTGTCAGAGGATGCAAGAATTTGACAGA
TAAGTTCATGTCTAATCTATTCGACGGAACCTCAAGACTAGCATTACGTGAGCTAGACTTGTCTAATCTCCCGAGTCTAA
CCGATGCAGCCATTTTCGCTCTAGCCAAATCCGGAGCTCCTATCACTAAACTCCAGTTACGAGAATGCAGACTCATAGGT
GATCCTTCAGTTCGCTCTGTCTTCGACACGAGTTTACGAAGACGAATGCCCTGGAAGTAGCTTATGTTTGTTAGATCTTT
ATGATTGTGGTGGCATCACGCAGCTTTCGTTTAAATGGCTAAAGAAACCGTTTTTTCCGAAACTTAGATGGTTAGGGATT
ACAGGAAGTGTGAACAGAGACATTGTAGATGCTTTAGCTCGAAGACGACCACATTTACAGGTTTCTTGCCGTGGAGAAGA
GCTTGGAAATGAAGAAGAAGATGATTGGGATTCTGCAGATATTCATCAACATATTGAAGTACAAGATGATGAACTTGAAC
AGTGGATTTTAGGAGATGAAGGTGATGTTGAAATGGAAGATGCAGAAGATGAAATTGAAGAAGATTGAATTCTGTAGAAT
CTACGGTTTCTCCGGCACCGGAAAAAAGCTCCGGCGAGAAGGTTTCTGATCTTGTTTACTTTCTATATTCTTATAAGTTA
TAATATGTAACACAAATTTATCAAATTTATCTCATAGGTTAAAATGATTTGTTGTTGTTGGTATTGTTATTGTTGTAATC
AAACTTTTTGTCACTATTATTAAACAAATAATACTTAG
>TR606|c0_g1_i1
AAACTCAGAAAAAGTGATAAATGAGCTTTAGTGAATGATGAGAGATGATGTAATCAGGGGTAACAGTAACAGATAGCTTA
TTATAATAAGAAGCTAGCAGTGTCGCAAAACCTGTTTAATCAATTTCTGCCCTGAATTACGAAATGTCCAACTACATTCT
TAACTTTGGACATCAGATACCAAGAGCATTCAAAAACCAAATCAAAAACTCCATAGATGAAAATTTGTGCAATTTCAATC
GAAAGATGGTGATTTTGAAAATATTAATCACGAATTTCATTAAATACAAAATCTTTTACATCACAGAACAAAACAAAAGA
CGATTGAGAAATAGTACACAAAATAGGTTGCGAGTAAGAGGTCAGATGGTGATGCATGTCTTTGATTCAACACTATAATT
CAGTTTTTATAGACGTTGGATAAATATCCTCATTCCTCTTCTCACAACTTTACAAAAAAAGATTTCTATAGAAAGGGGAA
AATCCCAAAATCGTGAAAACCTAAGAACATAATTCGAGAAAAAATCAACAAGGGAATTCGAAAGGCATGAATCATCAGGA
AATATAGAAAATCAATCACTCTGCATATACAGATCAGCAAACATGGCACAACCGATCAGAAAATATGGCAAATCAATCAC
TGAGAATAAACAGAGCGGGAAATTTGGTAAAATCGATCGCGAAACCCTACAAAATTGCAGAACCATAAAATCAAAGGAAA
AAAAGAAGAGATTGATGGGGATGTTAAATCAGATAATGAAGTCAATCACCATATTGCATCCACCGTAATGGATACAAATA
AGACTGGGGCGACAATTACATATCATCACTTTCATCAATCACCGAAACGAAGAACACAGCAAAAAGGAGAAAAACAAACG
ACATCAGGAGAAAGAACCTGATGCGGTACGAAACAATTGCAGAGAACAGATCTTAACCAGAAACGGTAGTAAGGTTTTTA
GCGGTGGAAGAGATGAGAAGTGTAGTCCTGTTATATAAAGCCGCGAAAGAATGGTAGAA
>TR607|c0_g1_i1
GTACTATATAAATGCGTCATCGGGTTGACCAATTTTCTCGCACTAAAAATCAGAGATTCCCTTCTTCAATTCACTTTCTC
TCTCTATCCTCTACGATTCTGATTCTCTTCGCTCCCTTTAATTTCTCACCAACCATAACTTTCCCGAGAAAATCCTCTAT
TCTGTCGAGAAAATCCTCTATTCTGTCATGGGACACGAAGCAATGGCGACGACGAACACAACAACCACGTCGCTCGTCTT
CACGTACGGAACTCTAAAGAGAGGATTCTCAAATCACGTCCTGATGCAAGATCTGATCCGATCTGGTGACGCCTCTTTCA
AAGGAGTTTACCAAACCCTAGAAAAATATCCTCTCGTCTGTGGACCTTATCGAGTTCCTTTCCTGCTTAATAAGCCTGGA
TCGGGTCATCAAGTCACTGGCGAACTTTACGCGGTTTCTCCTCGCGGTCTCGCTCGTCTTGATGAACTCGAAGGAATCAG
CCGCGGTCATTACGTTCGTCTCCCGATCCGTCTCGCAAACGAGCAAGATGATTTCGACACAGATCTCTCATCGTCGTGTG
AAGTGGAAGCATACTACGCTCATAAGAGCTACGAGGAAGAGCTATTCGAGAGGAATCACGGGAAATCGTTTAGCGCGTAC
ACGGAAAACGAAGCGCGTGGCTATGTGAAGCGTAATGATCGACCACAGCATCTTAGCTTTTTAGATCATATCAGAATATT
CGTATCTTCTCCATGTGATTGATTCTGATTTTACTATCTGCAAAACTTTCTTTAATCTTTTTTTTTTCTCGGGAAAATTG
CAAAATGGAATCCACAGAAAATACAAGAAAGCCACTAGTTTCACTACTTTTTTTTGGGTCCCACAGTCTCACCGTATCCG
TACAAACTGTTGTTTGTTAGTATCCATTAAAGAAATTAATAAGAGCTTCTTGTGTTTGTGA
>TR609|c0_g1_i1
GGTTAAGCCACCAACCAAAGCCCCGGTTTATCCTCCGGCCAAAGCACCGGTCAAGCCTCCGGTTTACCCTCCAGCCAAAG
CACCGGTCAAGCCCCCGGTTAAGCCTCCGGTTTACCCTCCGGCCAAAGCACCAGTCAAGCCTCCGACCAAAGCACCAGTC
AAGCCTCCAACCAAAGCACCAGTCAAGCCTCCGGCCAAGGCACCGGTTAAGCCTCCGGTTTACCCTCCGGCCAAAGCACC
AGTCAAGCCTCC
>TR613|c0_g1_i1
TCCAGCTGGACGAGGAGCCTGACCAGGTTGTCCGGGCTTGGGTGCATCCTCCTGAGATTATACCATTTATAAGTTCAAAC
TCACAATAAAACAATACACATAACAAAACTGAGAAGAAGATGCAAGCATGATTCAATACACTACAGGAACTGTTCAGATG
TCAACATTACTTCATCAAAACTATGTTACAATTATAGTTCTTGTAACAAGAACAAACTAGCTTAACACAACTTAGCAAAG
ATCATTCTGTAGCTTAGCAAAGATCATTTTGCAACTTAGCAAGGTATATCTCTTACATACTACCACCAAATCTTAATATT
ACACATACCCACCTCATGAACACATTGGAAGTGAAACTACTAATCTGTACTATGAGCTAACTACAGCCATTGGCGAAAAA
CAAACATCAGATTGACAAAAATTCTAAGTTCTCAGATGAAGCAAAACTGTTAAAACGTGATATAACACATGAATAGTAGA
CAAATACACGAATGAAACTATCATCCATCAATTGAACAAGCAAACGATTACTGTCTATTGAATTGATTGAAGATAGAGAG
AGAGATTACCCTGCGTCTGGTGAAACGCTGAGGAGGGGTACGAACTATA
>TR619|c0_g1_i1
TTCTTGCTTGAAACAATATCCCCACGCATATGGTCCGTCCGGTGCGGTTGCCCATCCTCCTGCAAAATAGATGGTCTGAT
TATTTTATTTAAGCTCCAATTGGTTTTTATTTTTGTAAAAAAAATTGAATATATAAATTCCAATACATCCACCTAATTAT
CAACTATTTGCAATGGAAATAATGAAACAAGTTTTTCACAAAGTTTTTTTTTTGGTCACAAAGTTTCATCAGTTATTTTT
AAAAAGTAGATTATATTATTTGAGGTCCAGTTTGTTCTATCTATTTTATTTAAGTTTTTGGCTCTTTTTTTCTTTCATTA
AACGTATCTACGAGTTGCGGTCTTAGTCACAACTTAAGAAATTAAAAAGTTAACGTGTCAAACAACGTACAAAACATTTG
ACTTTATTACGTTTGTCTAATAAATTGAAAACTATTTGTCTTTTGAATAAAACCTACTAATTTATACGTGTCGAAACTCT
TGATGGAATATATACAACAAATTTGACGTTTTCTTTTTAACTTTGACGTATTTAAATTTTCAAAACAGATTAAAAAAAAA
TTAGTCTTCGAAATAAAGTGTAAGTCACATGATTAAAATCATAGATCAATAATTATAAGATATGAAATATGCAAATTAAA
TTTAGAAACTGAAGTGATTGATCACAAACTTACCGGTGGTTTCATGGGAAGTTTGACCAAAGAAAGCTGCAATTTCCTTT
TTTTTCTCGTG
>TR622|c0_g1_i1
CCTAAAACCCTAATTCTCAACTTTAAGGGTTTTACATTCCCTTCTCATTTTTTTCTCTATTGAAGATCTCCTTCGCCACC
ACTCAAATCGGAAATGATCGCCGCCGTACTCCGCAGATCTTTACTTGCTCCTTCAAGGCGGGCTCTCTCCGCCTTGCCAA
CCACAATTAGTGCGGTGTATTTTCACCACCTTACTCCAGCCGCCGCCATAGTCTCTACGGAGCTTGACCTACTCGCAAAT
GGTTCTTCTGGCTCCTGCGATGTCAGACCTGGTTTCGCTCTATCTTCGGCGCCGAATCCATTTGGTATTAGCGGGAGGAA
CTTTCATGTCAAATCTGGGGTTTCAGAGTTCAGAGCGTCGGTGGTTGCTCCTGCGCAGTTCGGTTATGCTACTGCGTATG
ACAGTAGTGAGGGAGGGATTGGAGAGTCGGAAAGTGTTGGTAGCAGCAGCGGTGACGGACTCGAGATATCTGAGCTTGGA
ATATCTCCGGAGATTGTCAAAGCTTTGAGTAGTAGGGGTATTGACAAACTATTTCCTATACAGAAAGCTGTGTTGGAGCC
AGCGATGCAAGGTCGGGACATGATCGGTCGTGCTAGGACAGGAACAGGAAAGACGCTTGCCTTTGGGATTCCTATCATTG
>TR623|c0_g1_i1
ACAGTCCTTGCAGTGTTGAAACCATTACTGTATAATAAATATAACACAAAGTGTAGAAGTTCCATTTGTCTTGAAAATTT
GGGGAACCCCCATTTAGACCATAAACCAAAATTCACCCCTAACTAAACCATAAATCCAAATTAAAATATAATTAAACCCA
AACTGACCAATTTTTTTTTTTTCCATTGTAGCGTAGTGGCTAGAAGTTCTCCTCAACTTGGAGGAGGATGAGAGTTCGAA
CCCAAGATGTCATGGAACAGAGAGAAGCTTTCTACCATTAGTGCTACCTTGTTCGGACAACTGACCACTTAACCTTCTTT
AATTTTATCATTATAG
>TR624|c0_g1_i1
CAGCAAAGACTAGAATTCCCTTGTCATGAGGTAGTCTTAGGTTCAGGAATTTTTTTCGGAGGGAAGAAAAACGTCACTTC
GCTCGCCTTGGGGGACCTAATTAGGAGCTGATTTATTTCTTTAATAGATATGAAGATGCCTTGAATGAACCCAAGCAAGC
CGAAATCTAATACTCTAAGTATGAAGTGGACATCTATGGTTTAATTGGAAACATCTCTTTTATATTTCTATTTAGCCAGC
TCCTCCCTTTGTGGCAGATCTTCTTTCAAAGCTGATAAGGGGGTCTGGTCTGCCCTTTGAATCTCCTCGAGCCGGGTCTA
GTCAGTCTTTTTCCCTCGCCCTGGGGAATCGTAGCTCTGCCTAGAATGCTGGTTACCTAAAAGGGAATGGGGCAACCCGA
GGATGTCCTTTGATGTTGACTGAGTTTGGTTAGGATTGCAAGTTTTAGTCAGGCGGAATAAAACTGAATAGGGAATACTA
TATGGGCCTAAGGTAAAAGCAAAGCAGTGTGCTGGATGTGCTGAAGAAACATCTCTGAATGTATAGTAGAATAGGGAAGG
AAGGCTTCGACTGACCGATCCAATTTAGCTTCACTTCAACACACCGAAAGGCTTCGGCATCTCCAGGTCGAGTACCAAGC
TCGGAAGAAAGAAGAAGAGGTATACGAGATCACCTCGACTTATACTACGGAAATCCCTAGGGCTGGGAATAGCAGGGTGA
CTTTTACCGGGTTACTAAGTATATTACCATAAGGAAGATGCCGTATCCAATCCTAAAAAGGATTCCCAATTACCGGCTTT
TGCTTGTGCTATTCAATCTTTTGCCTCAAATTGCTTCGCTAAATAAATCTCTTCGCCTTTCTTTCGAAGTGGTATATCAG
CGGTAGTAAGCCCTGGCTGTAGTCTTCACCGGCATCTCTTCTGTAAGGTTTGGTATTATCGTAACCATAAGAGTGTGCTG
AAAAGAAAAGCAGTGTGCTGGAAGCAGTAGTCTTACTTTCTCACCACCTCTCAGCTATCTTCAAAGCATTGGACGAAGAA
TAGCTAGTCTCGGTTGCTGCGCTAGGAGAAGAGAACCGTAGGACTTATTCTGTAGCATCTCTTTTTACCTATGCAATAAA
CTACACCTCTCCTTCCTCTGAACTTCACTGCCCTATTCGCTTAGCTACTTGCCTTATTCCCACAAAAAGATGGTAGCATC
GGGAAGAGCTCCTATCTATCGGTTCCTTAGGAACTACCAACTAATAGGAAAGAAGAAAACTAATACTACCAGGAGGAGAG
GCTGAAACCTAGTACTGACTCTCGTCTGGAATGGGAGGAATGCCATCGCTATTCAATCCGAAGGTCCAGAATTCCCAGCT
TGGAAAGGGGGGGGGGGGATCCGGAG
>TR626|c0_g1_i1
ACCCGAAAATCGCAGATTTTGGATTAGCTAAGCTCTTTAACACAGACCAAACTGCAACACATAGATTCACGAGCAGGATT
GCGGGCACCTATGGATATATGGCTCCAGAATACGCAATGCACGGACAATTCTCAGTAAAAACAGATGTATTCAGCTTTGG
TGTATTGGTCATTGAGATCATTACAGGCAAAAGAAACAATAACGGAGCTACAGATGATGATGCAGAAGATCTCCTTAGTT
GGGTATGGAGAAGCTGGAGAGAAGACATTATACTAAGTGTGATTGACCCAAGTCTAACCACTGGATCAAGAAACGAGATC
TTGAGATGTATACACATTGGTCTTTTATGTGTTCAAGAGATTGCAGCGACAAGACCAACAATGGCTTCCGTGGCTTTAAT
GCTTAACAGTAACTCCTATACTCTCCCTACGCCTTCACGCCCTGCGTTTGTCTTAGAGAATGTGATAATTTCAAATGTTT
CTTCTTCAAGTGATCCAGCAAGTGAAGGCTTGCAAGTTTCTTCGAACAATGTTACTGTTTCTGAGTTAGCTCCTCGTTAG
TGAGCTTAACGTTTTTATCAATCTGTAAATGTTTTTGGTTCTTGTGATGAAACAGAGCTTTTGATTGAA
>TR627|c0_g1_i1
TGCTCACTGACAGTGTCAACATCCCCGATCGCAACACCATTTGGCACTACCAGCAGCGCCTGGGCGCAGATGGTGCGGCG
GCACTGTTTCAGGCGCTGGACGGCCAGTTGCTGCGCCATGGCTACTTGGCGCGGTGCGGGCAGATCATCGACGCCACGCT
GGTGCCTGCGCCCATCGGGCACTTCACCACAGCAGACAAAGAGCAGCTTGGCCAAGGAAACATTCCCAGCGACTGGAGCG
AGGCCAAGCGCAGGCAAAAAGACCTGGACGCCACCCACACCAAAAAGCACGGCAAGGGCTACCACGGCTACAAGCTGAGC
ATCAGCGTGGATGTACGCCACAAGTTCATCCGAAAAATCACCACCGGTACGGCCAGCGAGCATGACAGCACGCACTTTGA
CGACGTGCTCGACGAGCACAACACCAACCGCGATGTCTATGCCGACCGGGGCTACCCCAGTGCCCAGCGCAGTGAAATGC
TCAGCGCCCTGGGCTATCGCGAACATATCCAGCGCAAAGCCAAGGCGAGCAAGCCTTTGAGCGACTGCCAGAAGGGGCGC
AACAATCGCATTGCCAAGACCCGGGCCCGGGTGGAACACCCCTTTGCCCAGATGCGTCACATGGGCGGCAAGCTCATTCG
CACCATTGGCCAGGTTCGCGCTACGGCGGCGATGACCATGATGGCTGCGTGCTACAACTTGAAGCGCCTGGCCAAATTCC
TCGATGACGGGGTGGATGCGTTCTATAAGAACAAGCCATCAAAGACCAAGGTGCGCCTGCAAGGGGCGAATGCGTGAGGA
GTGGGGAGCAAAGGGGCGAAAAACGCGTCAAAACAGGACGAATTTGCTCAAGAAATGAGCACAAACGGAAATTGCAACGC
GCCTGAGCCAATGTTGAGCTGAAAACAGCGGTTTTTAGAGGTTCCCTGACGTACTCGCCGGATGAAGCATTGCGCTTCCA
AAGCAACCTGCAAGACGATGCTGCTGCCATTGAGGAAGTGGCCGAACAAATCTACCAAGCAGGCTCCAAGCACAAGCTCT
TTGAGGTTGCCCCCGAAAAGTGGAGTTCTTAGCTCATGA
>TR634|c0_g1_i1
GACTAGTGGAGAGCTTTTGTTGAAGGAGATGGGGTCGGGACAGTCTACGGAATTAGGGGAAGAAGAAGAGGAAAGTGATG
ATGAACAAGTAGGAGAAGAAGAAGATGAGGAGGAAGATGATAATGGTGGATCGGATAGGAGAGAGTTAGATAAACTCCTT
GTGAGGAAGGTACTTGAGCAAGAACCTGAGATGTTACCGTGTCACGCTTCAGCTTCGCCTCTTTCCCCACAGTTATCTTC
TCTGGGTACGCCGCGGATTGGGCCGTCTATTAAGGTTTGGGATCCTTACAATGTCCTCTCTCCGCCTATTTTTTCCCGCA
TCGCTTCTGGTGACGAAGATCGTGCCGTGACGGAGGTTTATTTCATTAGCCATGGCGAGTGTAATCTCAATCTTAGGCCT
GATCTGGTTGGAGGGAGAAGCCACGTTTCCACGCTCACCGCCAACGGTGAACGCCAGGCCAGGGCTCTTGCCGTTTTCTT
TAAATCCCAGGGGGTTCGATTCACCTCCGTCTACTCGTCCCCTCTGGATCGGGCTAGATCCATGGCAATTTCGATTTGTC
AGGAAATGAGTTTTCCAGAGGAGCATGTACAGTCCTCAGATGCCCTCATTGAGATGAGTCTTGGAGATTGGGAAGGTTGC
AATCAATCGGAGATTTATACACCTGAAATTTTGAGCTTAATGGACAGATGTCAGCCTGATTTCTCAGCTCCCTCCGGAGA
ATCACTCAGGCAAGTAGAGTTCAGAATGGTTCAGTTTTTGAATGGGACAATCTTAGGACTTGCAGAGAAGCTGAGATCCG
ACTTTTCATCCACACATCACAATGATGGCCAAGGCTTCTCTCATAATTCTCACTCTCCTACCACTTCTTTTCATGAGCGT
GATAATTCTTCTTCCATTCCCTCGACCAACTGGGACCTACTTCACAGACATCGTCCCAGCCTTACAAGGAAGAAATCTGG
TAAGAGCCGGCTCCAAGTGATGACCACAACCGGTAACCACGAAGCTGATGATGAAATCTCCCCAAGGGAAGTTAATCATC
ACAACGACCTCAGTGATATGCACATAACCAGTTCCTCTTCCCTACTCTCAACTTGTGTTGGGGTTTTCACGCACTCCTTG
CCCATAAAGTGTCTTCTGACCGGTATCCTCGGGTGCAGCCCGGTCATGACGAACAAGATCTGTGTAGAAGACTCCTCTGT
GACTGTGTTACAGCATACCTGGAGAACAGGGTGGCAGATTAAACGGCTTAATGACACTGCTCATCTTAGATTGTTGTAGC
TTTAAATTCCTTATTGGGAATCATTTGAACAAGGCTTTTATATATATACACACCATGAATCTGCAGAAGATCAAGAACAA
AGTTGCAGATGACATGCCACAGCCTCTTCTTGTATGCTTGTTTGGT
>TR637|c0_g1_i1
TAAAAGCATTTTACTTATTAAAATTACAAACAACTTTATTTTCACTTTTTTCTATAACATTTTACAAAGAAAAGGGAAAA
TCAAAATATTAAAAAAAAAATACACGAAACACATCACCAAAGCCAAATTTCAACCCAACCAACACACATATACACATTTA
CAAGCACATAGTTTCAAACCAAACCTAAACAAACACTGTAACCTCGTAACAATCTCACCTCCAAATATCTTAAAACCAGT
AAGTAACATCATCAATGCACCCGACCTACAGCTTTCTTGTATTTGTACCGTTTAGCAATCCAGAGGTAGACAAAGAAATT
GAGAAGACTAAGAATTGCTAGTAAATAGAAAAAGTAATCAAGATGTCCTTGGTTCAAATTATCCGGTATCCATCCCGGTT
TCCCATTCTTCTTCGTGATCTTCATCACCGAAGTCACAAGAACTGTGCTCAAGTAATTCCCCAACGCAACAGTAGTCAAA
GACAAGGCTGAACACAGACTTCTCATAGCATCAGGCGCTTGATCATAGAAAAACTCAAGTTGACCAATAAATGTGAAAAC
TTCAGCACACCCCACAAGTAAATACTGCGGAATCTGCCAGAAAATGGACATTGGGATCTGTTTTTGATCATATGCATTGT
GAGTTTTGACATAGTCTAGCCTAACAACTTCAAGAACTCCTGCAGTGATCATGGCAATGATGGAGATTACAAGACCAATT
CCCATACGTTGAAGCTGAGTGAAACCTCTTTCATGGCGTGTGAACTTTCTAGCAAATGGAACAATGAACTGGTCGTAGAC
TGGTGTCCAGAAGAGTACACTAACCGTGTCGAAAAGTGAAAGTGAGGCTGATGGGATTTCAAAGTGTTTTCCCATGTGTT
GATCCATTGTATTTCCTTGTAAAACGAACATAGTGTTCATTTGACTGTATACTGTTGCAAAGACTATTCCAGAGGCCCAA
ACTGGAAGAAGTGTGATTACAGATTTGAGTTCTTCCACTTGAGTTACTGAGCAGAGTTTCCATGGATTCACCTCTCCATC
TTTGATGCTATCTGATTCAGTTTCCACTGCAGCTTTATCCAAAAACTTTAAGTTGTCTGTGTGCTGAAGCTTCCGGCTAC
CTTTGATATTACTCTCTTCATCTGGTGTTTCAAAGAGAAGAGATTTGTCTTCTGGAACCTTAACACTCACTTTCCTAAAA
GCTGCGACTATAACCTGAAATATCCGTGTAATCGGACTCCCTCCTGGTCTCTGTAGTCTGTAAAACCGGCTTCCGGCAAA
GAAGAACGTAACTGCAATGATCATTGCTACTGCTGGAACACCAAAACCCCATCCCCAACCAACATTCATTTGTATCCAGA
CAAGAACAGTAGCAGCAATAAGAGCTCCAACGTTAATGGAAAAGTAAAACCAGTTAAAGAAAGAGCTTTTCTTAAGCTTC
TCTCCCTCATCATTCTCATCAAACTGATCTGCACCAAAGGATGAAACACACGGCTTTATACCACCAGTTCCAAGTGCAAT
CATATAAAGTGCAACAAAGAAAACAGCTGTCTGGCCTGACGTTGGATGACAAGTTTCACCATTGCAGTTAGCTGGTCTAA
GTCCAGGAACTGAAGCAGACAATGTCAAAAGAGTCATACCAGAAACATAGATGAAAACAAAGATTGCAATGGTCCAATAT
CTTCCAAGATAAGCATCAGCTAAAAAAGCTCCAATCAATGGAGTTATATAACAAGTTCCAGACCAATTAGTGACGTTATT
TGCAGCTTTAGCATTGCCTTGATTCAGACGACTCTCAAGATAATTGACCAAGTTAGTTCCCATTCCATAGTAAGCCAATC
TTTCACAACATTCATTTCCGAGAATGAAACGGCAAGCTTTCCAGTTTCCAGTTTTCTTTTTGTTTGCAGGATTTTTGTGA
ATATCGACTGTTCCATCTTCCGTATACACATCTTTTTCCTCCATAGTCAATAAAACTTGTGAGAAAGCAGAAGGAAAACA
GAGG
>TR638|c0_g1_i1
ATCTGCTAACTCATCGCCGGGACGACAGAGAAGAAGCTACTAATCTCTCTCTCTCTCTCTCTCTCTTTCTTTCTTTCATC
TATTCTCAACTTCAATGGCATCGTCTCTATCACTCCACTCCTCCTTCGTACCTTCATTCGCTGATCTCCCTGACCGCGAT
TTCCTCAGTAAGAACTCTCCAAACAGTGTTTCAATTTCCAAGGCTCCAGCTTGGGAAAATCAGATCTCGAAAAGGAACCT
ATTCAAGCTAAATTGCGTAATGGAGAAAAGTATCGATGAACACACTCATTCTGCAGTTAACACTACCCCAGATTGCTCAA
ATGAAGTAACGATTAAAGAAGAGCCTAGCATCTCTACATTACTAGTGAACTTGGATAATAAATTAGACCCTTTTGATGCA
ATGAGTACTCCACTTTACCAAACTGCTACATTTAAACAGCCTTCGGCTACTGAAAATGGACCATATGATTATACAAGAAG
TGGAAATCCTACAAGGGATGCATTGGAAAGTATCCTTGAGAAGCTTGATAAGGCAGATCGAGCATTTTGCTTTACTAGTG
GAATGGCTGCTCTTTCCGCTGTTACACACCTTGTTAAAACTGGTGAAGAAATTGTTGCTGGAGATGATGTTTATGGTGGC
TCAGATAGATTATTATCTCAAGTAGTTCCAAGATCTGGTGTTGTGGTAAAGCGAGTAAACACGACTGATTTAGACGAGGT
GGCGGCTGCGATTACTCCACGGACAAAGCTTGTGTGGCTTGAGTCTCCAACTAACCCCAGACAACAAATTTCTGACATAC
GAAAAATAGCTGAGATGGCTCATGCTCATGGCGCACTTGTTTTGGTGGACAACAGTATAATGTCACCGGTGTTATCTCGG
CCACTAGAACTTGGAGCCGATATTGTGATGCATTCAGCTACTAAATTTATCGCTGGACACAGTGATGTTATGGCCGGTGT
GCTTGCTGTAAAAGGCGAAAAATTAGCAAAGGACTTGTATTTCCTCCAAAACGCCGAAGGTTCTGGTTTAGCTCCTTTTG
ACTGTTGGCTTTGCCTAAGAGGAATCAAGACAATGGCTTTGCGTATAGAAAAGCAACAGGAAAATGCGCGTAAAATTGCT
ATGTACTTGTCTTCTCATCCAAAAGTAAAGAAAGTTTATTATGCTGGTTTACATGATCATCCTGGTCACCATCTGCACTT
CTCTCAGGCAAAGGGTGCAGGCTCAGTCTTTAGCTTTATAACAGGTTCAGTTGCTCTATCAAAACATATTGTAGAAACCA
CAAAATACTTCAGCATTGCTGTCAGTTTCGGTAAGAGTTAAATACTTAATATCTTGAACTAGGAAACAGCTTTCAAGAAC
CATTTCTGAGATCTTATCTTAGTTTTTGTTCATAAGCATGAGAGATGAGTGATTTAAACTGTGTTGTGTTGTGTTTTTCT
TTTATAGGGAGTGTCAAGTCTCTTATAAGCATGCCATGTTTCATGTCTCATGCAAGCATACCTGCAGAAGTGCGTGAAGC
CAGAGGCTTAACTGAAGATCTTGTCCGTATATCTGCAGGCATTGAAGATGCTGATGATTTGATTTCTGATCTTGATTTTG
CGTTTAAAACCTTCCCTATCTAGATTTCTTGTTATTGCAAGCAGCTTGATTTTGAGAAAGGACTGTGTTTCCAATCTCAG
CTTTTGTAATTTTCATAACAATTTTATTTAAGAAACTATAAATCATTTTGGTGTGTTAAGCACATCAAGCAATAAAAGTG
CTA
>TR642|c0_g1_i1
GAGAACACCAGAAGATGAGAAGCTTCTTTTGGATAATTGCCTCTGATATTAACCCTGCCGTAATGCTTTGCGAGTGAAGT
TGCTTGAATTGGTCCGTCGTCTTGCAGGCTCCAAGGATGGAGATTAAATGATAATAATCACTAGAAATGGATTCTGTGAT
TGTTGAGATGAACAGTTCCTTAAAGATCAGTGATTTAGTGTTTCTTGAAGATCTTACTGAGTTTCGTAGAATCATTTTCA
GGAAAAAATAGAATCTTCCATAAGCAAAACCGAAGTCTTAAACA
>TR643|c0_g1_i1
TAAGAAAATAATTACTATATTTTCTTCCCATCTCTAGGCAGGTCTCTTGTGATAATTCATTCTTTCGTCATGGACATGAA
GAAGATCTCCTGTGCTGTCCTCGTCGCTGCCGCCTCCATGAGCGCAGCCTTGGCTGCCGATGTTGCGGCTCCTGCACCCG
CACCAACCAGTGCCTCATCCGTAGCCTTGCCCGTTATCGGGACCATGGTCGGAGCTTATCTCCTATCCTTCTTTGCCTCT
TACTTGCACTAGCCTCACAAGGGAGAAAAATTAAAAAGAAGACCTTCTGAGATAAATGAAGACTGTACGTCTATCATAGC
TTCTGGATTTGGATACTTGAATTGCAAGTTTGTTTCTTGGTTTTTCTTTTTTGGATTTTCTCTTCTTTGATTCATTTATT
GTCTTTGTTTGGTGTGACAAGAAGGGTTGTATTG
>TR645|c0_g1_i1
AATGATTTTTTTTTTATCCGGTCGGTTTAATCCGATAATCCGGAAATAAATATATTAAATCACCCGGTTTATTTCCTTAA
ACCGGTTAAAGATTCTCCTCTCCGGTTTAATCTTCCACACACGGAGAGACTTTAACCATCTCTGATGATCACTCTAACAA
AACCCCAATGTTTTCATTCTCTTCACAACACACAACATACACATAAATACAAAGGACCATGAGTATTCAGATAGTCCGCA
CCACAGCAGATCAGACCCCATCGATTCAATAGTCCACACCGCAGCAGATCAAACCCCATTGACCTGACTCTAGAAACCAA
CCACAAGACCAGTTTTGAGGATCCTTTTAAGGAACCCAGATTCTTTAAACTGCAGAACCATGAAAGCTACTTAAGTATAT
AGCTTGCAGACCAGTTGTGTAACCGCGATAAACCGCGATAAACCGACGAAAAAACCGATAAATCATGAGATGGAATGTTC
AATTTTGGTATGGAGAGTGACTACTAGATCATGTGCATCATCCAAAAGCTTCCAAACATCTAATTGCCCAGCCATACTAT
GACATTCTCTGAGAATCTCATCCATGCTATTATATTTCTCGATTATTCGTTTTCGTCGTTGTAATACCGAGGCAGCTATA
GCGTAGAGAACGAGATCATCGGTAGGAGGAGCTCGTTGTCGAATCCGACTCCACGCAGATTTCCCCATTCCTGCTCTTAT
TGCAGCTTGATCTGCCCACATTACTTCCCATAGACACAAGGTTTGTTCAAGCGTGAGTTCGCGTCTGAACATTACGACAA
CCATTCTGTAAACGAAGAAACAGTCTTCGGCTTGAAGCTTCTCGAGGTGTCGGTATAGCTGTGAGTCTTTGGATTTGATT
ATCTTTGAGACTATGTTGAGTTGTCTTCGAATACCGACTTCATCCAGTCTGAAATTGTGTCGAGCTTTTTTCATGAACCC
GACAAAGCACCAAAAGGCTTCGTGGTCATCGGGTATGACGGAGAGTATCGGGGATAAAAGATCGCTCATTCCTTGACAGT
AACCGATGTCTGGATCGTATAAAGCATATGCTTCAA
>TR648|c0_g1_i1
TCTTCTCAGCCCAAAGAAGATGATGCTTCCTCTGTTTGTTCTCAGCCCAAAGAAGATGATGATGCTTCTGTTTCTTCTCA
GCCCAACGGAGATGATTCCTCAGAAGTAACACCATTGGAGAGACATGTAGCCTTCTTCGACAGGAACGGAGACGGCCTCA
TTTATCCTTGGGAAACCTACCAAGGGTTTCGAGCTATTGGAGCAGGACGTCTAGTGTCTGCATTTGCTGCTCTTTCCATT
AACATCGGTCTCAGCCACCAAACTCGTCCTGGGAAGAGATTTTCGCCATTGTTTCCAATAGAATGGAAGAATAGTGAGCT
TGCTCTTCATGGCAGTGACACTGGTGTCTATGACAAGAACGGCAGATTTGTGGAATCGAAATTTGAGGAGATGTTCAATA
AACATGCTCAAACACATCAAGATGCTCTCACTTACAAGGAAATTAAGCAATTGCTTAAAGCTAATAGAGATCCTCTTGAT
CTCATAGGATGGATTTCAGCTTATGGAGAATGGAAACTGATGCATCAATTATTTAAAGATAAAGATGGTTTGTTACAGAA
GGATAAAGTGAGAGGTGTCTACGATGGAACTCTCTTTGAACAGATACAAAATAAAAATGGATCGTCTTCTTCATCTTCTT
GTGATAACAAGAATGATTAAGTTTAGTTTAATTTATCAAAAATCCAAAAAAAAAAAAAATCTTACTGGTGACATGGAATT
AAGGAAAATGGGTATAATTTTTTTTTTTACAATTATGTTTTATTCTATAACTTTTTG
>TR649|c0_g1_i1
TCATATTCCCACTTCCAAGAACATTAAACTCAGATCTTCTTACTGGGAAACTCACAAATCTTCTAGCTCTGAGTCACCTG
AAGATTGGTCTTCACCGTCTCCTCCTCTCAATAACGAAACCAATGTGAGGATTACTCCGTTAACCAATGCAGCCAAAGAC
GAAAGCAGATGGGGAGGAGCTAATTTGGGAAGTGATTTCCCTACTCCAAAAGAGATTTGCAAATGGCTTGATAAGTTCGT
TATTGGTCAAACCCGTGCTAAAAAGGTGCTTTCAGTCGCTGTGTATAACCATTACAAGAGAATTCATCATACTTCTAAGA
GAAAAGGGTCAGTAGCAGATTCCGTTGATGATGACGATAATGTAGAATTAGAAAAGAGTAATGTCCTCTTGATGGGGCCA
ACAGGCTCTGGGAAGACTTTACTTGCTAAAACTTTAGCTCGGCTTGTAAATGTTCCTTTTGTTATTGCTGATGCAACTAC
ATTGACTCAGGCTGGTTATGTTGGTGAAGATGTAGAATCAATTCTTCATAAGCTATTAACGACCGCTGAGTTTAATGTAC
AAGCAGCACAGCAGGGCATTG
>TR650|c0_g1_i1
GGCAGCAACAATGTCCACTTTTGTAGGCTTAGTTACTTCATCTCTTTCTTCTCCAAAGAAGGCTTGCCTCAGCTCAGGCT
TCTTGAAATCACCAGTGACAGCAAGAAACCCTTTAAGGGTAGCACAAGCTTCAGGAGGCAAATTTCCATGTTTTGAAAGA
GATTGGCTGAGGAGAGACTTGAATGTGATTGGATTTGGTTTGATTGGATGGCTGGCTCCTTCTAGCATTCCAGTAATCAA
TGGCAAGAGTTTGAGTGGGCTTTTCTTTGATAGCATTGGCACTGAACTCTCTCATTTCCCCACTGGACCTGCTCTCACTT
CTCAGTTCTGGCTTTGGTTGGTGTGCTGGCACTTGGGCTTGTTCATCTGCCTAACTTTTGGACAAATTGGATTCAAGGGA
CGGACTGAGGACTATTTCTCAAAGTAGAATATTCCCTTCTGAAAATTGTGTATAAAAAACAAATATGCTATTTCAGTTCT
G
>TR651|c0_g1_i1
ATATCTCAGATGAATAAATTCGACTTGAAAGGAAGCTTAATTTATCCTGATAACCGAAAACAGCAGCAGTAAAAACCATT
GTTATCTGAAGTACAGAAAGACATAATCGGGAGAAATACAAAAGAGATAGCAAAATCCGCTAAACAGGGATGTTACTCAA
GTCTAATTATCGAAAAAGTTTTATCCGGAGCATGGATTCCAAAACAAAATCCCAAATCCATCGACCAAATTTACCACAGA
TAAAAAAAAATCGCATACAAGGACATAACAAAACCACACAACCCTAAATTCTACAAACAATCCAAACACGTCGAATCTGA
TTCCATCAGATCTCAAACACGAGACTCCAAGCACAGCAAACAAAAAAAACAAAGAAAACAACATCCAATTCAATCAGATC
GAGGTCAAA
>TR652|c1_g1_i1
CAAACATGGTTACAAGGAGGTCAACAGAAACAACATCAACCACAAAACAACATCTTCAGTGGTTTCGCACCTGAGATCAT
TGCTCAAGCCTTCAACATTGATCTTAGGACAGCCCAGCAGCTCCAGAACCAGAACGACAACCGCGGAAACATCGTCCGCG
TCAAGGGCCAGTTTGGTGTCATTAGGCCCCCATTGAGAAGTCAGTTCGGTGGAAGACAGGTGGAAGAAGTAGGTAACGGT
TTAGAGGAGACAATATGCAGCGCAAGGTCCATCGACCACCTTGACGACCCATCCCGTGCTGATGTGTACAAGCCACAACT
CGGTTACATTAGCACTTTAAACAGCTACGACCTCCCAACCGCGGAAACATCGTCCGCG
>TR653|c0_g1_i1
ATCAAAATATAACAAATGCATTATTTGAGCCAAGTGTTTTCCCTGATAAATAATCCCTATGATGTTCTTCTGTGTTAGGT
TTCAATCTAAAAGTTGCTAGTGTAAGGAAGAGAGAAACGCTAATGTAAAAGGAGAAGTAGATTTACCAAACAAAGAGCAA
TACGGAGGAAGTTTGTTGATAACCTTTAAGACCTGAGGAGTAAGTCGATTAAAATCACTTCTTAGTTTCAACACAGCTCT
TTCTTTCTTCTTCTCTGATTCTTTCTTCTTATAAAGTTTAATAACAAAACTCGTCGACGCCTTTTTCCCACCTGAGAATT
GAATTATATGCCATCCTTCTTCATTCCACGTTTTCTCTCCTTCTCTTATCTTCAACTCTTCTTCAACTTCTTTCTCACCA
CTCACTTCTAAGCTAAAGTCTTCTATTTCCTCCATGTTTACGCCAAGAGTCCACCGTGTTGACCCTTTTGTCTCCATTGA
AACCAACGTTACTCTTTCGTCGCTCCTTTCGTCTATTACACGTAAAACCGGTATATCGTTCTTGTCCCATCCAATCTCAG
CTTCCTTTTCACTCACACAACTGTATTTAGCTTCAAAAGTGACGAAATCAGTGTTATTCTCTCTCCCACATTTGAACCCT
TCTTTGATTTCTTCTGCTTCTATGTTCAAGTTTCCAGGTGTGTTTGAGAATAGCGATATGAATGAGGTTTGTTTTCCCCC
GCGTGTATCTACAACATGTACTACATTTACTGCTCTTGCAGTATCTTCAGTAAATGCAGGAAGAATACCAAAAGATACAA
CGGCAAGGGAGAGGGCAGTGATAATGCATAGTAGAGTCACAATAAATGGTTTTGCACCTGAGAGATGAATATAGGACAGC
AAATAAACCATAGTCAGACTTATGACAGTAGCAATAAGAACAGCAATCATCACACTGCCTAGCCATTCTGGACTTCCACC
TGGGTTCTTGTCAAATCGAACGATCATGCCAATCATTGTGCCACTCAACCGGATCAAACTGCCTGATGAAACCAAAACTG
GTACACCCAAGCCGATAAGAAGCGTTGTGAGTTTAAGAGGCTTTGGCAAACGAATTGGGGTTAAAGTAGCCTCGAGCAAT
CCATATGCGAATGCAGGAGGAACTAACCAAACCAAAGCTAAGTAAGTTGACCCAAGTTTGTAATACGTTCCCAATGCCAG
AAGAACAAACCATTGTATGAAACCAGCTTTAAACAGCCATCTTTCAGCCTCCAACTTAGCTAGACTACCCTGTAGTCCTG
GTGAGATTTGCCTTCTGTTTGAATTCCTTTTCGATGATATTTTCCGTAGGAAAGTAAAGACCAGATGCTGCCCGCTAATT
GACCCTAAAAGTGCAGGCGACGCAAACAATCCAACTGCCATCCATGGGTTTGAAGCATACGGAACAGGTGATGAAGAAAT
CCAGGGAAGGATTAAGGCGACAGTTACTGAGAAAGCTACTGAGAATATCCATGAGAGGATAATACTCAGACA
>TR655|c0_g1_i1
CTCGCTTCTCAATCCAGTCTTTTCTTAGCTTAGGGAGTCCTGTTTCTGGGCTAATGTTTTGAGGACCACTTGTGTCATAT
GTGTCAAAAGCTGGTTCACCACCGGATAAATGGACACGACGAAAGGGGATTTTAAGTACATGACCAGATTCTTCATGAAT
GATTTCTCTGTGTTCTTTAGAGCTTTTGGGAAAGCATTCTTCAAAAGATGGAATTGGTTGAAACTCAGGAGAAGAAGGAT
CAATGGTGTGTTTTCTTTGTTTGATTCTCTCTGAATTAGTTGTTGGAGGATCAAATGTTAAAGTAGCTTTTGGATTTGAG
GTGAAAGCAACGAGGTTTGTTTCTTTGTTGTTGAATCGAGATGTAGCTTGACCAATTACATCGAATTTAGGGAATAAAGA
GGAATTAGGGAGTTTTGGCCACGCAGAATGGTTACTGTTGTTGCAAACGACTAACATCAAGGTGCTTTGTACAGAAGCCA
TAGCTGGAAGAGGAAGATCTGGACTCGG
>TR656|c0_g1_i1
TTTACATAAAAAAAAAAAAAAAAGTCTCAATGTCAATTTCCCACAAGCCAACAATTTGTAAGCTGAGATTCACCACTTTC
CCTAAAACTCGTTACCTTCACTAAACAAAAATGTGTACAACTCGCCCCAATACCCGACCCTGACCCTGACCCGGATCCTG
ACCCTGACCCGGGTCCGGATCCGACCCGTGTAGTCTTCAACAGATAACAAACCGGACCACTCTCAGCTCCTTTCCCTTGC
ACCACCAACCCCCACGCTTGAGTCCCGTCAAATCCACAACCGCAGCTCTCCTCCGCCGCTAACTGCTCTACAAATATCAT
TCCCTCCGGCATCTCCGCCTCTCCTCTCTCCCATCTTCCTTTCACAGCCGCCCATTCCTCTGCTTTCATTACCACCACTG
TTCCCTTCTCTTCTTCACCACTGTACAAATGAACTAACAATGGCGCTTCGTTTAATTTTTTCACGATCTCTACAACAGAA
TCCTTCATCCACCTATCTAGCTTCTCACGCGACGCTTCCATCGCTCTTCGATCTCTATCTTCTCTTGTTCTTCGACTTCC
CCTCTGTTTTTCGATTTCCGCGTGCTGTGTTACAGCTTCCGCCATTGATGCTGAGATCGTTCCAATGTTTGATCGACGGT
TACCATCGCGATTGATCGGAAACGGAGATGAAAACAATCTCGACTTATGATCGGAGCCAGATTGAAGCTCCAATACGCCG
CGATGCACTAGATAACTTCCTCCGGGTCCGATTTTCGCATACGCCATCTTCTGATCGGTGATTAGATTTCAACGAACACA
CAATTTCAAAATCTCAGTGAAAAAAATCTTAAATCAAACTCGAAAAGTAAACCTCGCCGGATTCGAATTTTTGTATAATT
TGTTAACAGAATTTGTAACGGTGAGG
>TR657|c0_g1_i1
GAAAATGCTGGAACCTGATGAGCACAAGAGGAGAGGTTTATTACTGAGTCTTGAATGTATGAATACATTGAATGAAGGAC
TTATATTACGTCATGCTGAAAACGGATGTCCGAAACCAACATGGTCCAAGTACTTGAGCTTTCTGAAGAGTAAAACATTC
ATGGAGTTAACAAAGCCTAAAGTTCTTGCGCCAGGAAGTGTAAATATCTTGCCTGACCAACACAACCCACCTGTTGATGA
ATTCAAAGGAGCGTATCCAAAGATCCACACACTGTTTTCTACTGAGTGCACAACGTATTTTGATTGGCAAACTGTTGGAT
TCATGCACAGTTTCAGGTTAAGTGGTCAGCCTGGGAATGTTACTCGGCTTCTTAGTTGCACAGATGAAGATCTGAAAAAA
TATAAAGGCCATGACTTAGCCCCTACCCATTATGTCCCTTCAATGAGTAGACATCCTCTAACTGGCGATTGGTACCCAGC
AATCAACAAACCAGCAGCAGTTGTTCACTGGCTTCACCACACGGAAATCGATGCAGAGTACATAGTTATTCTTGATGCTG
ATATGATCCTACGAGGCCCCATCACTCCTTGGGAGTTCAAGGCAGCTCGTGGCCGTCCAGTTTCAACTCCTTATGATTAT
CTTATTGGATGTGACAACGAGCTTGCGAGACTTCACACACGTAACCCTGAAGCTTGTGATAAGGTAGGTGGAGTGATTAT
GATGCACATAGAAGATCTCAGGAAATTCGCTATGTATTGGTTGCTTAAAACCCAAGAAGTTCGAGCAGATAAAGAACACT
ACGGAAAGGACTTAACCGGTGATATATATGAATCTGGTTGGATCAGTGAGATGTATGGTTACTCGTTTGGTGCTGCAGAA
GCAGGACTTAAGCACAAGATTAACGACGATTTGATGATATATCCCGGGTATGTTCCAAGAGAAGGTGTTGAGCCTATTCT
TCTGCATTATGGTTTGCCTTTCTCCATTGGAAACTGGTCTTTCACTAAACTGGATCACCATGAAGACAATATAGTTTATG
ACTGCAACCGTTTGTTTCCTGAGCCTCCATACCCAAGAGAGGTGAAAATGCTGGAACCT
>TR658|c0_g1_i1
GTGAGCTATATTTACATAGTAAAATATAAAAAAATGGTGCATAATATCTTTAATATAGTTAAAAAAAATTCAACAAACTT
AAACTTTGTAGCACCAATAAATAAACTAAAAAAAAACCTTTTATTTCTCTCATTTGTCTCTCTAATCAAAAGTAGAGTGT
TAGTGTGTAAAGGATCTAACTTCTTTAAGAACATCTCTTGAAAGTTCATCAGAATTATACTCAACTCCAAAACATCTCAC
CACTTCCATCTTTGGATTCAACAAATACATATTATGAGAAGTATCCACAAGATAATCTTCTTTATCTTCTTGAACTTTCT
TGAAATAAACTCTATATTCTTGAGCCATTTGTCTTATAGCACTTGCAGCTCCAGTTAACCCCAAAATCCTCTCATCAAAC
TCTTTTAAGTAAGTGTTGAGATGAGAAGGTGTATCTCTTTGAGGATCAAGTGTTACAAACACAGGTAAGATCTTTTGGTT
ATGATTAGACTCTAGTTTATGTATGGTATTTGTGATCAACTTTAGTTGTTCAGGTCCAACATCAGGTGAAAATGAGTAAC
CAAAGTAGAGTAGAGTCCAGTTACCGCGAAAATCTTGCTCGGTGATTATCTTGTTTTGTGTACTGATTAGTGTAAATGGA
CCTCCGATTCTTGGTCCTTTTTGAGTAGTGTTACAATTGCTATTGCTACTTACCTCGCCTTTAGGAACTACTCTTCTTTC
GTCATTGTAATGAAGAAAAGCGATAAATCCAGCGAATCCAAGCACAACTGCTGGAATAGCATATGGAATCTGTGAAGAAG
CTTGAGATCCTATAGGTAATGATTGAGTGAAATCTGGTTTTCTTCCATTGTATTGTCTTGATGAGTTACAGTAATTCAAA
GATTGAATCTTTTTAGATTGCCCAGACCTTTGAAGCAAATTAGTCGCCTGTTTACAGGAAAGAACAAGACGCCGAGAAAA
AAGCATTGATTTTTATTTTCTCAGGAAAATATTCTTCTCATTCACCAAGAATTTTCCCGAGAATATCTCAGACCCATTTC
TAAATTCGACTAGTATTGTATAGGTAAGAAGAAACAACGC
>TR659|c0_g1_i1
ACACAGCAAATTGCTCAGCTTTTGGCTCGTAGCTTGTGTATAACTCCTTGGCGACAAGCTCGTATTTGGTGTACACTGAT
TTAGCAATCTCAGAAGCTGTTTCTATTACACGGTGGACTTCAGAAGCTAAAGCTCGGGCTACATTAGGTGCCATTTGACT
AGCTGAGATGGCTTGAGCAGATACTTGTTTGATCATTGGAGGAACACGACGGTCTATCTCGGTCAGGGACGTGTCTACCT
GCAATCGAATGGTGCAACAAATGGTTCAATGTTCGCTACATAG
>TR661|c0_g1_i1
ATAAAGGGGTATCCAACATTATACCTGGTCTCTGCAACTGGCAAGACTGTGAACTATGAGGGAGATAGAACAAAGGAGGA
CATCATCGACTTCATTAATAAAAATAGAGATTCTGTTAGCAAAGATGATATCGGAAGGGATGAATTGTGAAATGAGGACA
CGAGGTTCTAGATATAGCTCGGATGTGACAGTATCCCGGGCCTACCGTAACTGAGTTTTTTTTCTTTCAAGTGGCCTATT
ATTGGGGTCTTCGGAACTGTGTAAAGTTCAATAGGAAATCATGTCTTAGT
>TR662|c0_g1_i1
AGATATTGCAGACCAAAACCATTTACTGTATTTTGTATACCTCTGTCATAGGGGTGGAGGTGATCTGCTAAGACAACTTC
ATGATCTGGCAGAGGCTGAATTAAAATTTCAAGAACACCAGCAAAGGTTGTCTGAAATTGAAGTTAAGATCAGGGAACTT
CAACCTCTTCATAAGAAGTTCACAGATACGAAAGCACAGTTGGAGCTGAAAACGTATGACCTGTCTTTGTTTTTAAAAAG
GGCTGAACAGAATGAGCATCACAAGCTTGGTGAAGCGGTGAAGAAACTTGAAGAAGAGGTTGCAGAATTGAGATCACAAA
TCAAAGAAAAGGAAGGTCTTTACAAAAGTTGTGCTGAAACTGTCTCCAGACTAGAAAAATCTATTAAAGATCACGATAAA
AACAGAGAGGGAAGACTCAAGGACTTAGAAAAAAATATTAAGTCTATTAAAG
>TR663|c0_g1_i1
AGATACTTTATTAGATATTCACAGTTCTGTCAGCCCATAAATTCACTAAATCACAACATCATCATACTATCCTAAGGCAA
ATCAAGGAAATGTGGATGCTGTTGCAGCCAAGCATTGATGGCGGAACGAAGAATGAGATTCGGGATAAGATTGTGATTCT
CGAGCTTAAGGTTTGTCATCGGTGAATTTTCACCTCCATGACTTAGCCACCCTCTGATAAAATCTGCTTCATACGTGTAC
CCATCAGCTGCAACATGAGGACTGCGCATAATTTCCTTCGAAATGGGACAGATGAAATATGGCGGAGGCTCATTGGAAGC
AGGCCATTGTAACGGGGATGAAGATGAATGTGATGATGATTCACCTTCTTCCAGGTTTAGACGTCTCAAAAGGTCTGCAG
TTGTCTTGTCTTGCTCTTCCTGTAACATTTCAAAAAGACGGGGGTATTCAACATAAAGCTCTTCTTCGAGTTTCTTTTTG
GCCCTTTTCAGATCTTCAATTTCTTCTTTTGCTCTCTCTAATTCCTCCACTGCTTCTCTCCCAACTCTTGCCTGTTCATT
GTTTAGCATCTGAGTGACACCAAAGGAGCTTGAGCGTACTTCGTCTATCTCGCGCTTTGTCATATCGTGTTCTTCCTTTT
CTCTCTTTAGTGCTTCCTCAGCCTCTAATCTCCGTCTCTTCTCCTCGTAATACATTGTTTCAAAGCTGCTAGCTGAGATG
TCTTCACGTGACTCGGTTTCATCTTCAGCTCTTCCTGGTCCCTCATATGGTAACAAAGCAGAATCAAGGCCGCTTGAGGT
TCCAGATGAGGAATCCAATGAACCCTCTAGATCAAACCGCCCCTCCCTCGTTTGGA
>TR664|c0_g1_i1
GAAAAAAGAGGAAATTTGTTTGTTTTTTTCCCGGGAAAGAAACAAAATTTCCCCAACCCAGAAATCAGAAAAGAGAAAGG
AATCGAACTTTGCAAGAAATTGGGGAAATTGAAGAATGAAATGTTGAAGAGATCAAGAAGATTACGAAAGACAAAGAGAA
GAAAGAGTGAAAGAGAAGATTAGGTATATAGAAAGAATAAGAAACAAAACTTCACTCAAAGAAGAAGGAAAGTAAAG
>TR665|c0_g1_i1
AGGAGGCACGGCGGTCATTCACAGCGGAAATTGCATTGTCCAGGGCGCCGATGATGGCGGTGTTGTCTTTTGCGGCTGAG
GTTTCCAGGCTAGACGCTGGAGCTGCTGTCCCGCCGGCGCCCATGACGGTGGTGAAAGCAGTGGTGCCGTTCAAGCTGAT
ATCGCTGGCTGCAATGGTGATCTGGTTCTCTGCACCAGAATTGGCCCCGACCTGGAATGAATAACTAGCAGTCGTGTTCA
GGATCTTCTCACCGTTGAACTGGGTGGCATCAAGCATGCGGCCGAGTTCCTTGCCCAATTGGTCATATTCGTTCTTCAGC
TTGGCGATATCGCCCGAGGCACCCACAGAGTTGGGCGCGTTGGAGGCCT
>TR666|c0_g1_i1
ATTTTAGTCCCCAAAGATCTCATCTTTTATGACCAATTTTTGCAGGTTTGGCGGTTATAACCGTTATGCTAGTAACGACA
TGTTTAATGTCATTAGTTATAGTCTTATGCTGGAGAAAAAGCTTCATCTTTGCATTAGCTTTTATCTTCTTCTTCGGTAT
AATCGAAGCTCTTTACTTCTCTGCATCACTGATCAAGTTCCTTGAAGGTGCTTGGGTTCCATTAGCTTTATCACTCATTT
TCCTCTTCATTATGTACACTTGGCATTACGGTACAGTAAAAAGATACGAATTTGATGTTCAAAACAAGGTCTCAATCAAC
TGGTTACTCACTTTATTCGGCGAATCTAACCTCGGAATCGTTCGAGTTCGAGGAATCGGAGTAATCGAAACAGAACTTGT
ATCAGGAATTCCAGTAATCTTCTCACATTTCATCACAAATCTTCCTGCTTTTCATCAAGTTGTTGTCTTTCTCTGTATCA
AATCAGTTCCTGTTCCTCATGTTAAACCTGAAGAACGGTTTTTAGTCGGAAGAATCGGGCCCCGGGAATTCAGACTATAC
CGGTGTATAGCCCGGTACGGTTACAGAGACGTACACAAAGACGATACCGAATTTGAACATGATCTCATTTGTAGCATTGC
AGAGTTTATAAGATCAGATAAACAATGTGATTATACCTCTGAATCTGAATCTTTAACCGTTGTTGCGGCGTCATCTTCGA
ATCTTGAAGGTGTTCAATTCTTTGAAGATGAGAGGAATCTTGAAGCGAATTCGTCGTCTCCGGTGCCTTGCCGGAAAAGG
GTTAGATTTGTGTTGCCGGAAAGTTCAAGAATTGATAGGTTAACGGAGGAGGAGTTAACGGAGTTAACGGAGGCGCGTGA
GGCAGGGATGGCGTTTATAAAAGGACATTCATATGTAAGAGCTAAAAAAGGATCAAGTTTTATGAAGAGAATTTGTGTTA
ATTTTGGGTATGATTTCTTGAGAAGGAATTCAAGAGGAGGTTCAAGTTATGGACTTTCTACACCTCATGCTTCTACTTTA
GAAGTTGGTATGGTTTATATTGTTTGATATTGTGAAAAAAGAATCTAATTTTGTAATTTGTAAATGATAAAAAGATCAAA
TTACTGAATTTTAATGTAGTTTTTTTTGTGTGTAGTTTGTGTTATAAAAAGGTTACATATTTTTTTGGTGGATTGTTGTG
>TR667|c0_g1_i1
AATCATCAGATCTCACATAACAATGATGACATCATCACCATCATCATCATCATCATCATCATCATCATTATCAATCCCAT
CCTCTTTACCAACGGTTGAATCTGTCACGTGCGACACGTGTGGATTCAGTGAAGAATGCACACCTGCTTACATCCACCGT
GTGAAGGAACGTCACAGAGGTTACTGGCTATGTGGACTTTGTTCAGAAGCAGTAAAAGATGAAGTAATTCGTTCTTCTAC
TCGAATCTCCGTCGACGAAGCTCTTCGCCGTCACACGACGTTTTGCCACCGTTCCCGTTCTTGCCCTGATGAAGAAGATG
ATCCAATTTCAGTGATTGGAAAGATTCTGAGACGGAGTTTAGACGGTTCTTCACGGCGAGCCACCACAAGAACAAGTTCT
AGTGGGGCTTTGCCGGGGATTAACGACGTTGAGGCACGACGGTCGCTACTCCGGTCCGGTAGCTGTTTTCCGTCGTTGTG
TTAGTTGTAAATTATAGAGTGGAAACTGAGGATTTAATTTCCGGTGAAGTTTTTACTGTTTTATTTTGTGAGTAGAGTTA
ATAAAAAATGGGCAAAAGCCTTTTTTTTTTTTCTTTTTTTTTTTTCGTCATCATCTTTTTTTTCTATTATATTGTCGATT
GTAATTTGTAATGAGAAT
>TR668|c0_g1_i1
TATGTTTGTTGTAGTCAGGAGATAGTAATAATGTGATGAAAACAAGTAAAATTCAGAGCTGATTCCATCAAAGTGTTCAT
CCCCATAACTTAAAAAAAACTGATTAAAAAAACAGGTGTTTGTAGTTTGTACAAGAGTTGTTTCAAAGATCTAAAACCAA
AGAGAAAGAGATTTAAATAAAACAATAATTTAAGTGGGAAGCTGTTTTTTCTTGGTGTGTGTTTGGTGTTTATGGTGAAG
GAAAACTGTTTATCTAATTTAGGGTGTATTTTTTAGACAAAGATGTTTCACCTGTAAAGATAAAAGCATGAAGAAGGTTT
TGAGCAGCTTGGGTTTGATCAGGTGTCCCTGATATCACTATGATCCTTTCTCTTGTTCCTAGATGAGGATCAAGTACTAT
GATCCTTGCACCAGATATCTGTCTCAGTTGCTCTAGATTGTGGCCATTCTCTCCATACACAAAGTTCATAGTATTTTCCG
GAACCCGAATTTCCACAGTTGTGCCTGTAACGACTGCTGAATTGTGTCCACTGCCAAGTACATGACCAGTCCTTGCAGAA
GATAAGCCACTATTCACATTAGATAAGCCTCTTGGAGCTGCAGGTGGCGGTGATGCCCATAGACGAGATGGAGCTTCAGT
TAAGTGATGGGAGATGTCGTTGTGATCCCTATTGGACCGATGACCAAGATCTGGTGAATAACCTGCTGAGTGGTTAAACC
TATCTGGAAACCTGTCTTCTGGTCTTATGTAAGAATCAGCACCTATGGATCTGGAGTAGTTAACTGATGAATCATCAGCT
CTTTCGCGCAGACTTGTAGACATAGGGAGTGAATGTTTAAAGGGTGGATGAGACTGAATAGAGAGAGGATTATCTGATTG
TCCTTGGTAAATTCTCTCTCTCGTTAAGTTGGTGTTGCTCTGGGTTACAGTATTTTTCATTGATTTGGAGAAAAGACTGT
CTCTTACCCTGCTCGTAACCTGGTAAATAGCTTCTTTCACGTTTGGGAACTCTCCTGAAATCTGCACAACTTGATCATTC
TTAGAGACACATTTTGGGTTCTGCTCAACCTTCAATATTTGAATTACAGCCCCAGTGATATTCCGCATTTCGGAAACTAT
AAAACCTCCTTTTCCCAGCAAACAACCAATCTGATTCGTTGGGACCACAAGCCGTGCAGTGATAGATGCCCTTGATCCAT
TGTCTAAGATCTTTTTATTAGCAAGCTCATATAGTCTAGAAAAAACGAGGAAAACAGCTTTCTGCGCGGGTGAACTTTGA
TGTTCAGGGTTCTCTGCTG
>TR669|c0_g1_i1
AGTCTTATTCTATCATTGTTGTAATAGTGAATGTACTTCACTATTTCCTTCTTAAGTTCCTGAATGGAACCAAACTTTCT
GGTATAAAACATTTCTGATTTTATCGTTCCAAAAAAGTTTTCTATCACCGCATTGTCCAAACAGTTTCCTTTTCGGGACA
TACTTTGAACAATTCCTTTTTCTTTTAATATATTTTGATAAGCTTTCATTTGATATTGCCAACCTTGATCAGAATGTAGA
ATGATGTTCTGTGTAGATTTTACTTTTCTGAATGATTTCTTTAGCATTCTGATGATTTGGCTAAACACAGGTCTTTCAGA
TAAGTCAAAACTGACAATTTCACCAT
>TR670|c0_g1_i1
ACATACAATGAAACAAAACAAGTAAATAAGGGAGTTCACACCATACTATGGATACAAAAGAACGTTTTTGAAACAATAAT
GAAATCGACGCTTAACAATTGTTGTAACAATAAACAAAAATAAGTGAAACACACCCATTTAAAAAAGTTTAGTTTTGAGA
TCCTTTCTCAGAATTTTTCCAGAAGGAGATTTAGGAATTGAAGGAACAAAGAACACCTTATGCAATCTCTTGTAGAACAC
CACCTGTTTAGCAATAAAGTCTTTTATATCTTCTTCGGTAATATCATTCCCATTGGACCGCACCACAAACGCCACCGGTA
CTTCTCCAGCTACTTCGTCTCCTTGCGGAACAACAGCCGCGTCGGCGATTGAATGATGATTAATAAGCAAAGACTCCAAT
TCAGCTGGAGGGACCTGAAAGCCCTTAAACTTGATGACTTCTTTAAGTCGATCAACGATGAAAATTTCATCATCTTCATC
AACGAAACCAATATCCCCTGTATGAAGCCAGCCTTCTTCATCTATCGTTGCTGACGTGGCTTCCGGATCATTTAAATACT
CTTTCATTATTTGTTGACCACGAATGCAAATTTCACCGGGTTGGTTATAAGTAAGAGGGAGACCGGTGTCGAGGTGAATG
ACTTTAAGCTCGGCGTTTCGGACAACAGTTCCACACGAACCTGATTTTGTCGGGAAAGGTTCTTTAGCGAACCCAAGGCT
CATTGACAATACTGGTCCTGCTTCAGTCATACCATATCCCTGACCAAGAACGGCTTGAGGAAGCCGACGACGAAGACTAT
CTTGAAGA
>TR671|c0_g1_i1
ACAAAAGCTTATATAGAAGTAGATACAAGGGAGACGATGAGAGAGAGTGAAAGGGACATGTTGGTTCTCCCAATGTAGAA
AGAGACATAAAGGGAAAGTGACATTAAGTAAGCTTTGTCTTCTTTCCCGAAATAGATAAGGAGACTTTCTCTTCTTCTAA
GTCATAACAACTCTTTCTCCTTTGGGGAAAGTCACATGTGTATACACACACAACCCTCAATGTGTCACATGTGATCACTT
AATCCACACCAATAGTCTTCCATCCTCTAATCATGATTAATCAAACATATAGTGCTTAGTTAATCATGATATATGATTCT
TGGATTAATACTTGGCACCCATGTGCATCATCTTATCTTTGTGCTTCATTGTGTATTTGCACATTCCAATACTCATATCC
GATTAAGTTTGGTTCAATGGATGAGTTTGCAG
>TR672|c0_g1_i1
ACAAAAATCATCAAACAAAACACAAACAAATCTATTACAAATTACAAATCTGAAGTTTATAAACTGTTGTGTAAAAATGG
CGTCAGAGCAAGCAAGGAGAGATAACGTTGTGAAAGAAAGAGAAGTTAAAGTGGAGAAAAACAAAGTGCCTAAGATGAAA
AGTCATTTCGAGTCCATGGTTGAATCACATAAGCATCCAGGACATGAAGAAGGAGAAGGTACAGAGACAAAGTTTGTATC
TTTATCTGAAAAACAGAGTCATCACATACCAGTTTCTGATGAAGATATAAAAAGGACTCAGATGCCTCATTCTGTTGGGA
AATTCGTCGTGAGTAGTGGAAGTAAAGAAGGAGGACAAGAAAGATCATCTTTAGAAGACATTCATGGCTATAGAGCTAAT
GCTCAACAGAAATCAATGGATGCAATAAGAGCTGTTGAAGAACGGTATAACAAAGCTAAACAGAGTCATGAAGAGACTGA
GAAAGCACGCCATGCTCAGCTTTTAGCTGCTGGTGGCGTTGCAGGGAAAGAAGGAAGAGGTCAAGAACACACTCTTGGTG
GTGGTCGAAGTACTACAGGAGGTGTAGCAGCTGAGAGAGGACGGCAAACTAAGGAAAGTGTTGGTCAAGGTACTCAGAAA
GCAGCAGCGGTTAAAGATACAGCGATGGAGAAAGCTAGTGAAGCTAAAGACACTGCAGCGGAGAAAGCTAGAAGAGCTTC
TGAGTATATGACTGAGAAAGGAAGAGAAACAGGAACGGTAGCGGCGGAGAAAGGACAGGTGGCGAA
>TR673|c0_g1_i1
TCCCGCTCTCTCCTCTCTTGCGACTGTGTTTTCGAGCTTTTTCTCAAAGCCCTAGATTTTCATTTTCCTCGTTTTCTTCT
TTGTATTCTCTCTCGCCATGAAGCTCGTCAGGTTTTTGATGAAATTGAACAATGAAACAGTCTCAATCGAACTTAAAAAC
GGAACCATTGTTCATGGAACTATCACAGGTGTAGATGTTAGTATGAACACTCATTTAAAAGCTGTGAAACTCACTCTTAA
AGGGAAGAATCCAGTTACATTAGACCACCTAAGTGTTAGGGGAAACAACATTCGTTATTATATTCTTCCGGACAGCTTGA
ATCTAGAGACTTTACTGGTCGAAGATACACCAAGAATCAAACCTAAAAAGCCAACTGCAGGGAAGGTGGCTCCTGGTCGT
GGGCGTGGGCGCGGACGAGGTCGTGGGCGTGGACGTGGCGGTCGTTAAGGATTTTAGGAGTGATCTTGTTCTTTTTGTAA
ACCAGGATTGTAAAAGATCTATCTTGTAGTGAGAGAGATTAAGTGTCATGAAGACAATTCCATGAGTTTAAGCTTGATTT
AACACTTTGCAACAATCATTCTTACTTATTATTGATATTTTATTTCGAATTTGACAATTTTTTTTTAATTTGAAAAATTG
AATCTAAGTCAACACTCTGCAGGAGATAG
>TR674|c0_g1_i1
ATGATACTATAAATTAAAAAAATAATATCACAAAACTTTTACATAAAATCCAAGACAACCAAATTTCATCTTCCGACAGA
TAAATATCAATGCTCATCACTACACAATAACATTATTAACTCATCAAGATTAAGCCGTACAACACCAAACACATGAAGAT
ATCTCCTGAAACTAGATTTTCTAGAACATTCTAGATCCTACCAAGAACTCTCTCAGCCGCAGCAATCGTGAACTGAATAT
CTTCTGAAGTATGAGCCAAACTCGTAAACCCAGCTTCGAACTGAGATGGTGCTAAGTAAACACCTTCTTCCAACATTCCT
CTGAAAAATCTACCAAACTTCTCAGTATCACTCTTCTTGGCGTCTGTGAAATTGTAGACTGGTCCTTCTGTGAAAAAGAA
ACCGAACATTCCGCTTATGTAATCGCCGCACATCGCATGACCGGTTTTCTTACCGGCTGCTAAGATTCCGGTGATAAGTT
CCTTAGTGATCTTGTCTAAATGCTCATATGTTCCTGGCTGCTTTAGCCGTTTCAGTGTATGGATACCTGCGGTCATTGCT
AGTGGATTACCACTTAGTGTACCGGCTTGGTACATTGGTCCTGCAGGCGCCACCATCTCCATAATGTCGCGTCTTCCACC
GTATGCTCCTACAGGAAGACCACCGCCGATGATTTTTCCAAGAGTTGTCAAGTCAGGTGTGATTCCGAAGTATTCTTGAG
CTCCACCATAAGCTAAACGAAAGCCAGTCATGACTTCATCGAAGATAAGAAGAGCACCATTCTCTTTCGTCAGCTGACGT
AAACCATTGATGAATTCAGGAGTAGGTGGGATGAATCCAGAGTTACCAACAACAGGTTCAAGAATGATTGCAGAAATCTC
GCCTTTGTTTGCCTCAAAGATCTTTACAACAGCTTCAAGATCATTGTATGGAGCTGTTAACGTATCTGCAGTAGCTGCTT
TTGGGACACCAGGTGAATCAGGTAAGCCTAAGGTGGCTACACCACTACCAGCTTTAACGAGGAAAGCATTGGCGTGACCA
TGGTAACATCCTTCAAATTTGATGAACTTTTCTTTGCTTGTGAAGGCTCGAGCTAGACGGAGTACACCCATACATGCTTC
GGTGCCTGAGTTGACGAATCGAACCATTTCAATGCTTGGAACAGCTGATATAACCATCTCTGCTAGAACATTCTCTAAGA
GACAAGGAGCTCCAAAACTTGTTCCTTTCTTCATTGTCTCACCCAGAGCTGCAAGCACCTCATCATCGGCATGGCCAATT
ATAGCTGGTCCCCAGGATCCAACGTAGTCAATGTACTCATTTCCATCGATGTCCCACATTCTTGAGCCCTTAACGGAATC
AATCAAAACTGGTTGTCCACCAACGGATTTGAAGGCACGGACAGGGGAGTTCACACCTCCAGGCATAAGATTCTTAGCAG
CATTGAAAGCTTCCTCAGATTTCTGAAGACTGAAACTCTTCTTCTTCTCGTCAACGGAAACCGACATCTTGATGCAGCAA
CGGCTGGACGGCGAAGAGGAAGAAATTCTCTTCGAGATCTTCGAAGAACATGAAAACCCCAGGGCAGTGCCCGATCCTGT
TAGCGTCGCCGACATCTTTGCTCTCTATCGTGCTCAGAGTTGG
>TR675|c0_g1_i1
GGTCCGAGAGGCTCTTCTGCTAAAAATGCTTCCAAGCAAGAAAACAAAGATATTGATTCTTGTTTTGTCTTCTTTGCTGA
GAAACTTGTTTTATAAACCTCTGGTAAGTCACTCAAGTAGCTAGAATCGTATTTCTTATGCGTTTCCTCGTTCCACTTGA
CTACAACTCTTGTGATATTAGCAGAATTCACAACAGAGTCGGACCCAAGTGGCTTGAAACTCGTGCAACATTCATCTGTC
AGGAAGAGATCGAAAGACAACTTTCGATCAGCTGTTGCCTCCTCTATTACAGTGTCTTTAGATAATAAGCTAACGGATGT
TTCATTAGTAGTAGAATCCACAAGGTTGCCGTTTTCTTTTGCATTATGAGCATAAGAAGACATATGAATCCGGTGTAGAG
GTGACAGTAACTGAGAGATGATTGCATCAATGTCAGTTCCACTAAGTGGTGATTCTGTGTTGATGTAAGTGACAAGAGGG
GCGCCAAAAAGATTAGTGTTTCCACCTTTAACACCGTCCAAAGCTGACTTTTCCTGTTCTCCATGAAGAATTTCAAGTTT
GGCTTTTCCTGGTCCATTATGCATCTGGTTGAACCGATATGCCACGACACGCTCATCATCTCTGATTGCAGTCAACGATT
CCATCGGATTATCAAAATATCTAAAGATCTTGTTATCATACACCTCGGCAAGTAAAAGGCTTTCATCTTTGTTTAAACAG
CAAGCAGTCCACAATGCGTTACTGAGATCTTTACAAGTACCGTGTTTAGGAACTGTTACGGTGTATGGCATAGGAAGACG
GCTTCCATCAGCATAGAATACTGCAACTGTCATCGATCGAGTGAGAGTTGATGGCAATGGCAAAGATAAGTACATGAAGG
GATCAAATGTGATTGAGATTTTTCTACAAACTGGGCAGACCAGTGTTGACTTGTATTGCCCTT
>TR676|c0_g1_i1
AGACGAATCTGTTGATCTGATACACCTTTGTTCTCTCCTGCTAATCTATCCGTCTCGGCCTCAATCTCTCGGCGAATCTG
AGAGAAATCATAGATACGCTTGCCAGGAAGATGAAGAAACTCTCCCCACTCGTCGTCGGATCCACCATTAGACCGTCCCT
TCGTCTGAAGCAACTGAAGAACTAAAGGACGACGCGTACAGATTTCATTCCCACGCGGGAGAAAATCACGTCCGACGAGT
GCCTCAAGAACGCTAGACTTACCACTGCTCTGACTGCCGACAACAGCCACTTGCGGAAGCTCGATAGTCGATTGGCTTCC
CAGCTGCGCGAATATGTCCTGAAGCTTATTAACCAACGGAATCACAGAGGATCCTAACGGTGCTGAGATTGTAGCAGCGG
ACGGAGATGCCGTTCCCGCTGCATCTTCTCCGGTAGACATCGATTGACCGAAATTGATGATCAAAGATGGTAGTAGAATG
TCAAAGGCCCTAGGGTTTGGGAAGAGAGTTCGTGCAGGAGATAAAAGAAAACTGTGGTTTACCGCAGAAAGGAGAGGGAT
TCGGTCTCAGACTGGGAACACAGAACACATACGCCGATACTCAATCCGTATCAGTAAGCAATATTCGTACCG
>TR678|c0_g1_i1
AGCATGATGTCTATGCAGTGCAGTGTTTCTTCCTCCTCCTGCTGCTGCTCCTCCGCCTTTGCCTTGAGTCTCTTCAAGAT
GAGCAAACTGTTTCTTGAATCGATCAACTCCACTAGGATACATGAAGCTAAGTTGATCACCACCACGAAGATATTCCTCC
AACATTTGTGGATGGTATTCCAAAGTCTCTCTGTAAATTAGTTCTCTGACATCATCTTTTGTTAATTTCTTTCTCTCAAA
GTCAAATTCAAGCTTTGAAATCGGTTGTGTTGACGGTTCACGCTCTGAATTCGATAGTCCACTGAAGTATGGATCCGCTA
GTGCATCTTCGGCTGATGCACGATCTTTTGGATCAAAGGCAAGCAGGCGTTGAAGCAAGCTAAGAGCTAAGGGATCAGCT
TTAGGAAACTTATGAGAAAATGGAACTGGCTGTTTTTTCCTCATACTGCTAAGATATCTCCTTGCTTTCTCATTTCTGAT
TCTGGATATGGATTCAGCTGGTGGAGTACCAAGGAAATCAGTCATGAGATCAAGCTGATGCACTACGTTTTTCCCAGGAA
ACAAAGGTTTACCCAAAAGCATTTCCGCGAAAATACAACCAACACTCCAGATATCAATCGCAGGTGTATATTTGGAGAAA
AAAGATCCACAGAGTTCAGGAGCACGATACCATCGCGTAGCAACATAATCAGTCCAAAATATAGCGGTTGGGGCGTCATT
AAAGGATACTCGAGCCAATCCAAAGTCACAGATCTTTAACTTACAATCAGCATTAGCTAGAATGTTCTTTGGTTTCAAAT
CTCTATGAAACACATTAGCTGCGTGAACATATTTGAGACCGCGAAGAAGCTGATACAAGAAAAACTGATAATGTTCAGGA
GTCAAATCATCATTTGCTTTAATCACTTGATGAAGATCAGATTCCATTAACTCAAAGACAACATAAATATCTTGAAATTC
TCGTCTAGAAGGAGGTAGCATGATATGTTTAATTTCAACAACATCTGGATGCCGTAGTAACCGAAGTAATTTGATCTCTC
TAAGAATCCTAGTTGCATCAGAAACATGTTCAAACACATCGTTTATCTTCTTAATTGCAACTCTTTCTCCAGTGTGAGAA
TCTATGGCGGAAGCCACAACACCATAGCTTCCTTTACCAACTACTTCTTGAATCTGATACCTGTTTGCTTCTCCATACTC
TGTGAAGAACTCGGTTTCGTGTGCCCCCTTCTTAAGAGGATCCATAGGTAAATGATTTCGTTTAGGAACCTTAATATGAG
TTAAGCCAGAGAAATCAAGATCTTCAATAATAATAAGTTCCTTTAAATCTTCATCAGATTGATGAGAATTAGAAAAAGGG
GAAGAATTGAGAGTTGGAAGATGAGTATTAGAAGAAGTAGTAGAAGAAGAAGAAGAAGAAGA
>TR679|c0_g1_i1
GAGAGAAGATAGAGAGAGAGAAAATGGCCGTCTCATCGTTCCAGTGCCCAACAATCTTCTCTTCAATATCTGTGTCCGGC
TTTCAATGCCGTTCTGATCCAGATCTAGGCGGTTCTCCGGTTGGAGGATCGTCGCGCCGTCGTTTCAATGTCAATGCCGG
GATGGCGTCTCCATTCACCGGCGGCGGTGGAATTTCCTCAATGATCTTGAGGTTTCCTCCTAATTTCGTGCGACAGCTGA
GTATTAAGGCCAGAAGGAATTGTAGCAACATCGGTGTTGCACAGATCGTGGCGGCTAAGTGGTCTAACAACCCTTCCTCT
GGGTTACCTTCGGCAGCGGCGGCTGCATCTGTTCCTGCGGTTTCTTCTGCCGCAGCAGCATCCGCCGCCGCTGCCTCAGC
CCCTGCGGCTGTCGAACCTTCTGTCGTGCCGAAAGGCGTCGATGAGGAGGTTGTGGCGGCCGAGGGGATTAGGGAGATAG
ATAGTGTACAGTTGGAGGATTTGAAACCCTCATTCTTGAGCTCCGATGGGAGCCTGTCTGTTCATGCTGGTGAAAGATTA
GGTCGTGGTATAGTCACGGATGCTATCACTACCCCTGTTGTCAATACATCTGCTTACTTCTTCAAGAAAACTGCAGATCT
TATTGACTTCAAGGAGAAACGGAGTGTAAGTTTTGAGTATGGTCGTTATGGTAACCCCACGACGGCAGTAATCGAGGAGA
AGATAAGTGCACTGGAGGGGGCTGAATCAACCTTAGTTTTGGCATCTGGGATGTGTGCAAGCACCGTTATGCTTTTGGCA
TTGGTTCCTGCTGGTGGACACATTGTGACAACGACAGATTGCTACAGGAAGACAAGAATATTCATGGAAAATTTTCTTCC
CAAGTTGGGGATCACTGTCACTGTAATTGATCCTGCTGATATCGCTGGGCTTGAAGCTGCGGTGAATAAGTACAAGGTTT
CTCTGTTCTTCACAGAGTCCCCAACAAACCCATTTCTCAGATGTGTCGACATTAAGTTAGTTTCAGATATATGCCACAAA
AGGGGAACTCTTGTCTGCATCGATGGCACCTTTGCGACGCCTTTGAATCAGAAAGCCCTTGCTCTTGGTGCTGATCTTGT
CGTGCACTCTGCTACAAAGTACATTGGAGGACACAACGATGTTCTTGCTGGATGCATCTGTGGTTCAACGAAGTTCGTTC
AAGAAACTCGCAACTTACATCACGTGTTGGGAGGCACACTTAACCCGAATGCTGCGTACCTGATAATCCGAGGCATGAAG
ACAATGCATCTTCGTGTACGGCAACAGAATTCAACCGCTTTTAGGATGGCCGAAGTTTTAGAGGCACATCCTAAGGTGAG
TCATGTCTACTATCCAGGCCTGGAAAGTCATCCCGAGCATGAGATAGCCAAGCGTCAAATGACTGGTTTTGGAGGTGTGG
TCAGTTTCGAGATCGATGGAGACCTCGAAACTACGATTAAGTTCGTCGATTCTCTCAAGATCCCGTACATCGCACCATCT
TTTGGTGGCTGCGAAAGTATCGTTGACCAACCCGCCATTATGTCCTACTGGGATCTGCCGCAAGAAGAGAGACTCAAGTA
TGGAATCAAAGATAACTTGGTTCGTTTCAGCTTTGGAGTTGAAGACTTTGAAGACGTCAAAGCTGACGTTCTTCAAGCCC
TCGAAGCAATCTGAAACCCCTTTGTCCCCTCAAACGTCGCCGTTTGATGATCTTTGTCTGTTCTTCGTATCTTTCTCTTT
TTAAGTTGCTTTTTCAGTCACGTGGATGTCTTTGAACTGGTTGTTCCGCGACATTTTCAGTTATCAAATAATCGTGTTGT
GTTTGTCATTAACTTTTTAAAAATAAATTTACATCTACTATATAAG
>TR680|c0_g1_i1
TGGATTGTTTTGTTTTTTGACCAATATTGAAGTTTTTATTTCCCCACAAGAACAAAAAAATGCCAAATTTATCAAGAAGA
GTGTAAGTTTGCATCAAGCTTCTTCAATGGGAAATTTACAGATTACTACTCCTAAACACTTCAATGTTTCCTCTACATCA
CATCTCATATTTCTTCATTCATAACCGAAGACAAACGAAACAAAAAACAAAACAATCCAAGAGAAATGGATTCTATTTAT
CTGTCAAGAAGAACAACATCCACCTTTCTTAGACTCAGTTGCAGCCTCGTCTGAAATAACAAGTTTCTTGCCATTGCTGA
GGGAAGCAGGATCTTGCTTGTTTAGCTCACGTGATCCCATCACTTTCCTGCTCAAAATGCTGTATATCTCCTTAACAACA
GTCTCGAAAGCAGCTGCAACATTTGATGAGTCAAGAGCTGATGTCTCCATGAAAAACAGACCTTGCGCTTCTGCTAATGC
TTTCCCTTCTGATGTTGGAACTTCCCTCAAATCCTTCAGATCTGACTTGTTCCCCACCAAAATCGTCACCACGTTCATAT
CAGAATGTGTGTGCAGCTCGTTAAGCCATCTTCCAACGCTGTCAAAAGTCTGTCGTCTACTTATGTCATAGACCAACAAA
GCTCCAACTGCGCCACGGTAATACGCAGACGTGACGGCTCTGAAACGTTCTTGACCTGCTGTGTCCCATATCTGAGCTTT
GATCTCTTTCCCGTTTATATCCATCTTCTGCGTCTGAAACTCCACTCCAATGGTTGACTTAGAATTAGGATAGAACTCAT
CTCTCGCAAATCTTGCAAGCAAATTTGATTTTCCTACTGCAGAATCACCAATTAGAACAATCTTAAAGAGGTAGTCTTCA
CTCTTGTTCTCCTCTGAATAAAAAGCCATCTCCTTTGTTTCACTAGAATCCCTTTCTAAAGAAACATATCTTCACCTCTG
GCTTAAAACTGTCCTCTCAGGTATTAAAGTCTCGGCTGTCTACTCAAGCACCTTCCTAGAAGATTCTGTGTAACAAGTTG
ACTAAATTTCCAACCAAACAAAGGATTCTCATCTGAAAGCTGAATCTGACCCTCGTTAACACCTGATGTACAGCAAGCAA
ATCTTCACGGTTCCTCTGAAAGCAACGTCGAATTAACAAATTGCGTAAGGTTAAATGGATCAGAATAGGAGAAACATGTT
GGGAATAGAGATGATCCCCAAATAAAATGGAGTCGATCCTGGGAAGAAACG
>TR682|c0_g1_i1
CTGGTTCTTCTCCCAAGATATTTTCGTCGAGCTCTGCTTCTGCTAAACAAGAAGATACATCCGAAGCTTCTTCTGGCAAG
ATACTTTTATCAAGAACAGCTCCTGCCAAATAGGGATATATCCCAGGAAGTTCTTCGAGAGAGATTTGATCATGCTGAAC
AACTTCTTCCACAGACAATTTTGAGGAATCAAGTGTTTCTGGTGAGATTTTTTCGTCTTGCTCAGCTTTGGCACAAGATG
GATGTGTGGCATCATCGGCTTCTTCATGCGAGATACTTTCAGCACCAACAGTTTCAGAAAATGATAGATGTATTGCATCA
TCAGATTCTTCGTGCGAGATCTTTTCCAAAGAAAACTCTTCCAAAGACTCTTCTGGGAACACTTCTTCGATAGGCACGAC
TTTTGTCGAAGACAGACATGTGGTGACAGGTTCTTCTGGCAAAACCCTCTCATCTGAAACAGCTTCTGCCAAGCATGGAT
ATGTGCCAACAAATTCTTCAAGTGATACTTGCTCTTGAACAACTTCTGCCATAGATATACTTGAGGAGTCGAGAACTTCT
GGTGAGATATTTTCCTCTTTGACGGCTTTGTCGGATGATGGATTTGTCGTATCATCAGGTTTTTGTAGCAAGATTTTCTC
TTTAGGCGACTTTTCCAGATCTTCCAAAG
>TR683|c0_g1_i1
TCTTTTGATGCTTCAATTCAATGATCAAAAGTTGTTTTTTTCTGATGATTGTGATCTTTTGGTTGCAGTTACTGGACGAG
TGACAACAAAAGTTGATGTGTACAGCTTTGGTGTAATCTTAATGGAACTTATAACAGGAAGAAAATCTCTAGACGAATCA
CAACCTGAAGAGAGTATTCACTTAGTTTCTTGGTTCAAACGAATGTACATTAACAAAGAATCAGGATTCAAGAAAGCAAT
TGACCCAACAATAGACCTTGACGAGGAAACACTAGCCAGTGTTCACACAGTAGCTGAACTTGCAGGTCATTGCTGCGCAC
GTGAGCCTTACCAGAGACCAGACATGGGACACGCAGTTAACATTTTGTCTTCTCTAGTTGAGCTATGGAAACCTTCTGAT
CAAAACCCTGAAGACATATATGGGATTGATCTGGATATGTCGTTACCTCAAGCTTTGAAGAAATGGCAGGCTTATGAAGG
ACGAAGTGATCTTGAGTCATCTACTTCTTCGCTTCTTCCGAGTTTGGACAATACTCAGATGAGTATTCCCACTAGACCTT
ATGGCTTTGCTGAGTCGTTTACTTCCGTAGATGGTCGATGAATTTTAAACTCGAGATTTGTTTTTCTCTGTATATTATTG
TGTTGTTCTTCTTACTTATCTATTCACAATTCTTTTCGTGTTTCTTCTGACGCAAGTAACATTAGGGTTTTTGGTTTTTT
TCTTCTTTAAATATTGTATTGCTGTTTTTTGTGTTATTGGTGATTTAGGGTTTAGGTGACGCGTG
>TR684|c0_g1_i1
GGCTGGGTGAAGGTGCCCTCGCCCAAGACGGTGGACCGCAAGGGCAAGCCGCTGTTGATCACGCTCAAGGGCGCGGTGGA
AGTGTTTTACCGTTGATGTTTGAAAGCGGTTGCGCTCAAGATGCCTTGAATTTTTTGCGCAGCCATTCAAGCACTTCCAA
CTGATCTGCTGTCGTGGCGCGGCGAATCTGGACAAGCAGCTTTTGCAGATCGGGCCGGGTCAGCGTGACGTTGGATGAAC
CTTCGTTGCACACCGAGCAGATAGCGCGCAAATTGGCTGGTTCGTCGCTTCCCCCCAGGCTTTTGTCGATGATGTGCCCG
ATG
>TR685|c0_g1_i1
AAATCCAAATTTCCAACAACTAAAAAACCCTAATTACACAACAAATCCAACACCATTCAAATCAAACTACACCCAGGAAC
CTTAGAAATCTGTTTCTTCCTCATCTCTTCTCTCACATTCTCAGCTTCATCAAACCTACCAACACCTGAATACAATCCAG
CCAAAGTCACATAATATCCAGCTTTACAAGGATCAAGTTTAATCAGTTTCTTAGCTACTCTTTCACCAACTTCAACATTT
CCATGGACTCTGCAACCACTCAATACAGCCCCCA
>TR686|c0_g1_i1
GTAGCAGGGCTCGCAAAGATGCTACTCCTCGTCTGCGCACCAAAAGGAGTAAAAGTACCAAAGGGCCTCGGTGCAAAGGG
ATTATTACACATGTTGTTGGTCTGCCCAAACACAGGTTCAAACCCAAATGGACTGCTAGATGACTGCCCAAAAGCTCGAA
AAATGGATGCAGAGCTGCCAAACGCAGGAGAAGAAGATGCCCCAACGGCCGGAGTAGAGCTCCCAAACCCAAAGGGTCTC
GATGCAAAAGTAGGCGGAGGAGGGCCTGTGTGAGCGGGCGGAAACCCCGGTCTCTGCGGTGCACTTATACGTGGAGGTAC
GTCAGTCTGAGCCTCAAACTTCAGGCTCGTGCAT
>TR687|c0_g1_i1
GGAGTACTTGGTTTCTCTGGTGTAGAACCACCACCTCCACCGCCACCACCACCACCGGCACACTTATCCTTGCTACAATC
CACAGGACGACTAACCACAGGAACACAACTTTGACCTTCTCCATTAAAGAAATTGTTCGAAAACGTGAAGTTGGTCAATT
TAGGCAACTTGCAGACACTATCTGCAACAAGTCCAGTAAGTTTATTGCTCGACAAATCCAATTGTTCCAAACTAGCTAAT
CCAGAGAGAGTCGAAGGAATAAAAGACTCAAATCTATTATTGTTCAAGAAAATGGCGTCAAGATCTTTATCAAAAAGCTC
TGATGGTACAGATCG
>TR688|c0_g1_i1
AAAATTAATACACTATTATATTAAGTCCAATATATATATATATACACACACAACACTTTATTTATTTTTGATAAACATTA
ACGCAAATCATAGCATAAACGTTTAATTTAAGCTACAAATAAAACGCACAAGACATGATTTATTAGTACCATGTAACGGT
GAAACCTTAAACGTTAACGGCGGTTACATCTATATATATTACAATACTTTTATTTAATTTTTTTAATTATATTTTAATTC
GTACGGTAATTTAGGGTTGCGCGATGACATCATCAAGCATCCACAAATCCACCTCGGATACCGACTCACCGAGTTGACTC
GGTTGCTCCACTGTGGTACCGTCCAGCTCAAGGAAAGATTCCAAGCTCGAAATCTGCTGTTTCAGATCGTAATCATCTGG
TTCATAAACGCAAATCGGAGTCCGAAACTCGTTTCCGTTCCCAAATCCAACGCAATCCACCGGAAAATTCAGCTGAGAAA
TCTCGCTCGGTGAGAAATCGGAGAGTTTGTTCTCCGGCGACTGATCGGTGTACTGTTGAGGTGGTTTCGGTGGCGGACGT
CGATTTTGATGAAATGGAAAGTTGAGTTTAGCTTTATCGCCACGGATCTGCTTTGCTGCCACGTCATAAGCCATGGCGGC
TTCCTCCGCTGTGTTGAATGTTCCAAGCCAGACTCTAACGCCTTTTCGTGGATCTCTAATCTCCGCCGCCCATTTTCCCC
ATGGACGCTTCCTTATCCCTCTATACACATTCTTCCTCGTTCGCCGTCTCTCCGTCTTCTTAACCGCCTCCTTCTTCTCC
ACCGCCTCCTCTTTCACGCTAACTTGGTTGTTAAAGTGAGATTTGGAGGTGGAATCGAAACTCCAGAAATCGTCACCGGC
GGAAGCATCAAGCTCTGACCAGAGTTCCTCCGCCGTGAGTTTACGGCCTTTAGCTTTGGTGACGAGAGGGGCAAAATCGG
AAATAATAGCACCGCCACACATTTTCTCTTTAGTATATTTTTGGGTCTGGGTTTCAAGAGGAAGATGATTGCGGTGGAGA
TGAGATATATTTATAGGTCCAAATAAATGCTTTATACAATAGTAAATACTAGTATAATATAAAGTTTTTGG
>TR689|c0_g1_i1
GCGCCCATCTTCGACGAACTCGTCGCCGTATTCCTTGCGCTTGGCGTCGTAGTCGTCCTCGGACATGATGCTGAACTTCT
TCAGCGGGGTCATGCCGGGGTCGGTCACCACGTAGGCTTCAAAGTACAGCACGCGTTCGATGTCGCGCAGCGTCATGTCG
AGCACCAGGCCCAGACGCGACGGCAGCGACTTCAGGAACCAGATGTGGGCGCAAGGCGCAGCCA
>TR690|c0_g1_i1
ATAAATTTCCTTACAATATTCCATCTCAAGCATGAATCAACTGTTACAGGGATCATACACAGAGATGTTAAGACTACAAA
CATTCTTCTAGACGAAAATCACCAGGTGAAAGTGGCTGATTTCGGGTTATCGCGTCTGTTTCCAATGGATCAAACTCACA
TCTCAACCGCTCCGCAAGGAACTCCAGGGTACGTTGATCCGGAGTACTACCAATGCTACCGTTTGAATGAAAAGAGCGAC
GTCTACAGCTTCGGTGTCGTCCTCACAGAATTACTCTCCTCCAAAGAAGCGGTTGACATCACGAGACACCGCCACGATAT
AAACCTCGCTAACATGGCTCTCACCAAAATCCAGAACAACGCCGTTCACGAACTCGTCGATCCGACTCTAGGATTCGCGA
AGGATCCCGAAGTAAGAAGGAAGATGATGTCGGTGGCTGAACTAGCATTCCGATGCTTACAACAGGAGAGGGAAATCCGT
CCGTCGATGGACGAGATCGTAGAGATCTTACGAGGAATCAAGGGACAGAAGATTCACGAGTCACCGGAAGTGTTGGATAT
CGATAGAAGCAACGGAGACGACATTGGATTGCTTAGGCACAGTGTTCCTCCGCCGATATCGCCGGAGACTGATAAGTGGA
CGAGTAGTTCGACTCTGTCGACGCGT
>TR691|c0_g1_i1
AACGGTTGTAGGATTTGTGGTTCTCACTCCTGTTCTCATTTTCTTCAGTCCCATATTGATACCTGTGGCAACTGTGCTGT
TTGTAGCAGTTGGAGGTTTCTTGTCTGCTGGAGGGTTTGGATTGGCAGCCTTATCTGCCATATCATGGCTTTACAACTAC
ATTAAGGGCAGACATCCCCCTGGTGCAGACCAGATAGACTATGCCCGCATGCGTATTGCAGATACAGCGAGCCATGTTAA
GGACTAT
>TR692|c0_g1_i1
ACTTCGATCGCAAATAGCTGGTCTCGGAAAAGCAAAGCAGAGGAGTGTGCTGACTTAGATTACTCAGATTAGGAATTCCC
AGGATTACCTCTTAGGTAGGTATGACAATCACGTCAGCCTATTCCTATGCTCAGGATGTGCTGAACAAGGAAATAGTCTA
GTTCCAGCACACAGGATTAGCTCAGAGTGTGCTCAACAAGGTAATTCCAGCACACCGATCAAGCAGGAGTAGAACTAGCT
ATTCCAAAAAGCAGCGAAGCAGCGGATTATCTCAGATTAGCCAAAGTTTCATCGAATGATAGGAAGTGGAGTAAGGTCTT
TTTCCCCACCGAAAGAAAAGAAGGT
>TR693|c0_g1_i1
CGTATTCTCGTGATTGTCCCGCGCGGGTCGTTTCACAGTGGATCTAGGGTTTAAGATCTTCCTCTCTCCTCTTCTTCGTG
ATTCGTAATGTTGAAGCGTAGTGAGAAAATGAAATCATCATATGGATCTCGAAGCCATCAATTAGGAGCTATAATCCTTG
TAGGGATCTTAGTGGTTGCAGTTTTGTTATTTTGTTTCAGTAGCAAGAATCACGACACTACAATGGAGCTTCCAAGTCAG
ATTTCGAGTACTGTTAAGCCTGTAGTATTACAAATTCATCCAACTTCTGAGTTTCAGAATGGTACTCATTTGATATGGAA
GATACCAAAATCACCAAAAGCAGTTTTGTTTATTGCTCATGGCTGCCATAGGAAAGCTCTAGACTTTTGGGATAAATCTC
ATCAATGTCCAGAATGTACTGGTTTACCAGAGGAGAGGGTTCTTATCCACCATGCTCTAGCTCAAAGATTTGCTGTTATA
ACCATATCTAGTGCTGGAAAATGCTGGACATTTGGTAAGGAGAAACTAACAGTCAAAAACATTATAAATCATGGGTTAAG
AAGCATAAACTCGAGAATCTTCCTCTTGTTGGATTAGGAGCTTCATCTGGTGGTTACTTTATCTCTGCTCTTGCAACAGA
TTTGAAGTTTAGCAGCATTGTTCTTATGATTGCAGAAGGGGTTTTCGATCAGATCAATATCGATAAACATTACCCGCCGA
CACTATTTGTACACATGCCTAAAGATGTATATAGACAACAAAAGATTAGAGAATATCTTGAAGCTTTAACAATGGAAGGT
ATTGATGCTGCAGAGATTGAATGTTTGGATTCACCACTTTCTCCTAGTTTTTTAGCAGATAGGGTTCCTGGTCTTGATTT
AGCTATCTCCATGAAACTGTTTAAGGTGTTTCAAGATAAGGGTTTTGTTGATGAAAAGGGTTTTATGAAACGTGATGGAA
GACGAACTCCATGGAAGAAAGCTTTAAGTGGTTACAAAATTTTACTGGAAGAAAGCTTGATGACTCCTGTGGAAGAAGAA
CTAAACTTAGCTTATGCTTATCATGAAATGACGAGTTTGCAGTCTGATCAAATCTTTAACTGGTTTGAATCTCATATGAG
GTGAATTTGATCTAAAAGATCGTTCTTTACATTGCACAGAACAGAAGAACATATCTGACTTCAAAAAGGAACATCTTTTG
AAGATTAAACTCTAGATTCAGTAGATTTGTGTAAGTTCATGTGATTTTTAACTCTTGTTTATAGTTAACTTAAGCCACTT
CTCTAGGTTGTTACTGATGTAAGCGACGAACGACAACAATGAGCAATCTAAACAAAAGAAACCAAACGAGTAATGTTCGT
TTGTTTAACATGTTTCGATGACG
>TR694|c0_g1_i1
TTTATATTTTTCTACGAAGGAAGTCGAATCGCGGCGGTGGCTTTGCTTCGAGTCGATTTTTCTCCGAAAGAAAGAAGAAA
CAATGGATTTTGCCGTAACTTCTACTTGTCATCTATCTTCTTCTCTCGTCTTCGTCTCTAAGTTTGATCAGTCCTCCGCT
GGAACCAAACGCAGTCAGATTCCACTCCGTCCTCCGTTTTCTCCGAACCGCAAATCCCTGATTCTGAAACCAAGCTGTTT
CAATCTCCCACAGGAACCCATTCTCTCAGAGGCTTTCAAGGAGCCAATTGCATTTGTGGGTGGCATGTTTGCTGGGCTTT
TAAGACTAGATCTTAACGAAGATCCGTTAAAGGAATGGGTTACACGAACAGTTGAAGCATCAGGTATTACACAAGAGGAA
GTTGCAGCAGATGGGATTCTCGGAGATGAAGAATCTCCTCAACAGATAGAAATTGAATGAGGTCTATGTTTATTGTTCTT
ATAGAATTGTTTATGCATTGATGCTCTGTACATCTGCTTTGTGCTCTCTGGAACCTTCCTATTGTAATCTGCCTTGTGTA
CTAATAAAGGTTCCTCAATTTTATGTACAATTTTGCCATTACAGGTTTATGCAAATCTTTTG
>TR695|c0_g1_i1
CAGTTCTTGCATTTGGCGATGATGCAAAAGCTAGGATTGCAACTATCACAATCTTTACTATTGCTAACAAATATGGAGAT
TATATCCGTATGGGTTGGAGAAACATATTGGACTGCATCTTACGGTTACATAAACTCGGTCTTCTTCCAGCTCGTGTAGC
TAGCGAAGCTGCATCCGATGAATCTGAACTCCCATCTGAACCGGGACAAGGAAAACCGCTCACGAGTTCTCTATCTTCTG
CTCATTTATCATCAATGGGAACTCCTAGGAGATCTTCTGGTTTAATGGGAAGATTTAGTCAGCTTCTTTCACTTGATACA
GAGGAACCAAGATCACAACCTACAGAACAACAACTTGCAGCTCATCAACGAACACTTCAAACGATTCAAAAATGTCATAT
CGACAGTATATTCACCGAAAGTAAGTTTCTACAAGCTGAATCTTTACTGCAACTTGCACGTGCTTTAATTTGGGCTGCAG
GTAGACCTCAAAAAGGAAACAATTCTCCAGAAGATGAAGATACTGCAGTTTTTTGCCTGGAATTGCTTATTGCTATAACT
CTTAACAACAGAGATAGGATCGTTTTGTTATGGCAAGGTGTGTATGAACACATAGCTAGTATCGCGCAATCAACGGTGAT
ACCTTGCGCATTAGTCGAAAAAGCTGTTTTCGGTCTACTTCGGATTTGCCAAAGAGTTCTTCCTTATAAAGAAAGCTTAG
CTGATGAGCTTTTAAGGTCTCTTCAGCTTGTGTTGAAACTGGACGCACGTGTTGCAGATGCTTATTGCGAGCAAATCGCT
CTCGAAGTTAACCGTTTAGTTAAAGCAAATGCTAATCATATCAGGTCACAAGCTGGATGGAGAACAATCACATCGTTACT
CTCGATCACAGCGCGACATCCCGAAGCTTCCGAAGCAGGATTCAACGCTTTATCCTTCGTTATGTCGGATGGAACTCACC
TAGTTCCAGCCAATTACGTACTTTGCGCTGATATCGCTAGACAATTCGCTGAGTCCCGAGTGGGACAATCCGATCGCTCT
ATCCGTTCGCTCGATCTAATGGCGGATTCACAAGAATGTTTAGCTAAATGGTTTCATTCAGCTAAAGAAATCATGACAGA
AGAAGAAGATTTTACAAAGATGTTACAAGATATTGGTGAAATGTGGTTAAGACTTGTTCAAGGATTAAGAAAAGTCTGTT
TAGACCAAAGAGAAGACATTCGAAACCACGCATTACAGTCATTACAAAAGTGCTTAGATCGTGTAGACGAGATCAAGCTA
GCGCAAACGGTCTGGTCTCAATGTTTCGATAAAGTAATCTTCACGGTTCTAGACGATTTGCTCGAAATCGCATCGGGAAC
TCAGAAAGATTACAGAAACATGGAAGGTACATTACTTCTAGCTATCAAACTTCTCTCTAAACTCTTTCTTCAGTTACTCC
AAGATCTATCTAAGTTCTCAACGTTCTGCAAGCTCTGGCTCGGAGTTTTAACCCGAATGGAGAAATACATGAAAGTGAAA
ATCAAAGGAAAGAAAAGTGAAAAGCTTCAAGAATCCATACCAGAGCTTCTCAAGAACATATTACTTGTAATGAAGACTAA
AGAAGTACTTATACAAAGAAGTGCTTTAGGTAGTGATAGCTTATGGGAACTAACTTGGCTTCATGTTAATAACATCGATC
CGTCACTGCGACTCGAGCTGTTCCCGGATCATGAACCGGTGCAGCCCGGCTTAACTTCTCCTGAAGCGGGAACCACCACG
GCTGGCTTGTGACCGGTAAAAGCTGTTCTTTGTATATTCATATGGTTATAAAAGTGAAAAGCTTTTCTCTAACTTTTTTT
ACTTTGTTTTGTGATGTGTATCTACTTCTAATTCAGAGATTTGATCAATAGAATTTAGAAACACTTAAGTGTCGTAGGAA
CTGCTTATAGGATTTGTAATGTAATAAGGGAGAGAAAGACTTTAGGTTGCCGGAGATTCGGATCTTGTGAAGCCTCGGAA
CGAGCTGGAGGGTTCTGTACACTTCATACATAGGATTTGTAAAGGGATGGCGG
>TR696|c0_g1_i1
GAAGACAGCTTTTCTCAAAGAGTTGAAAGAAAAGGTGTCAAGTCTCGAGAGTCTTATGTCAAGAAATCAGCAAATGCTTG
TGAAAGCTGAAGCTCCAGCAGAAGGATTTACCTTACCATTCATTCTACTCGAGACTGATCCTCACGCTGTCGTCGAAATC
GAAATTTCAGAGGATATGCAGCTTGTACACCTTGATTTCAACAGCACGCCGTTTACAGTCCACGACGATCCATACATTTT
GAAACTGATGCATGAACATAAACTGCAGCAACAAAACAGAGTTTGTTCTCCTCATCAGTTATCGCAACATTCATCGGCTT
ATTCTTCGTCTAGTTCTTGCATTGCTTCTGGAACTGGAACTGGAACCGGAACCTCAGGACCGGTTTGCTGGAACTCAGGA
TCCATTGATACTCAATAACTCAAGAGTTTTGAAGAATGATTTAACTCGTATACTTTACTTATACATCTCTGGTTTTGGTC
TGAATTGGGAAAAGAGACTGTAAAATGATTACTCACAAGCCAAAAATGTTTGTTTATCAAATGTTTATTTAAAGAAACTT
GACGT
>TR697|c0_g1_i1
GAGAATCAAAGCCATAGCCATTTTTGCTTCCAACAAAGCAAAGTTCTGACCAATGCAGATCCTTGGTCCCCAGCCAAAGG
GGAAGAAGGAGACCTGATTCTTTGTAGCTTTTGAGAGGCCATCTTTGAACCTCTCAGGCTTGAATTCTGCTGCATCCTCT
CCCCAAAGCTCGGTGTCGCGTTGAACAAGCGCAGTTGGTAGATAGATGTGAACTCCAGGTGGAAGTGTAAGCTCTCCAAG
CTTCATTTCTTTGTTAACAGCTCGTTTAAGCTGAGCTACTGGAGGATATAGCCTTAAAACTTCGTTGAAGATCATACTCA
TGATTTTAAGGTGGCTGAGAGCGTCTATATCTGGCTTATCATGATCATTGAATATTTCTCTCACTTCTTCTCTTGCGCGA
GCTTGCCAGTCTTGATGATGACTTAACAAAACCATAGTCCAAGTCAATAGTACTGAAGTTGTTTCCTGTCCTGCAAAATA
GAAGAGCTTACACTCTTTCATTACTTCTTCAATGGTCATTCCATTTCCTTGAGATTCCATAGAATTTGATTCAAGCAATA
TCCCCAATAAATCATCATTTGCTACTTCTCCAGCTTCTCTAGCTTTCTCTCTTTTGGTCACTATTCCTCTCAATATCATA
TTTATCTCTCTATCTATTGCTTTCATCCTTCTATTGCTCTTTGTTGGATAAAATTGCAATCCAGGGATGTAAGATTTCTT
CAAGGCTTGTGCTATGAGCTGAGCTAACTCTCCTTGGAGTTGAAATATTCTCTGTCCTTCTTTGTAGCTGCTTCCAAAAG
CAGTATGTGAAATCACATCTGCAGTTAAATTTACAAGCCATGGCCAAACATCAACCTCAAGAGGCTTTTCTCTATCTGTA
AATAGCTTCTCCCATTCACAGACAACCTCGTGGCAACAATGGTAAAAAGCAGGGATCATGTTCTTGATCTTCTCTAAGTG
AAAAGCTGGATTGATGATTCTTCGGTGACTCGCCCATTTATCTCCACTATAGCCTGCAAGCCCACCTGCTAACAATCTAA
CTAAAGCGAAAGAAGCAGGTTTCTCAAAGTCGTAAACTTTATTAAAAACTTCCTTGATCTGCTCAGGATTCGTTAGAACG
ATCGCTGGAATAGGTCCGATCCATAGGAAGAAAGCCTTTCCGTGAGTCTTGAAGAGCTTCAAGGCGAGAGGAAGGAGACG
AGGGGTGATATCATCTGTTACATCGATGGGTATGGATCTTGCCTCCATTAACATATTTACATTCCTCTTAATATCTCCGA
CTAGAAGTGTGTAAGGAGTTCCGGCAAGACCCTGTCTTTTTAAATAATTCTCTAGCATCTTCGGTTTCACCCAGACCCAC
TTCACAAACCGCCATGTCCATAGCAACACAACTGATATGAACACCAAAGCTGCTACTCCTGCAAGAGACATCTCCAATTT
TCTCGCTCACTCTTGAATTTTAGCAGTTTTTTTAGTGTGTATCTTATAAAGGGCCCCTTATAAAGATCGAAACTTTTTCT
CTTGTGGAATTTGGATTGTACAGTACAATTTACAGTCCA
>TR698|c0_g1_i1
GAAAGTCTAGATGAAGTTCCTCAAGGTCGGCCGTGTTGCCATTATAACAAGGGGCAGATATGCCGGAAAGAAGGTTGTAA
TTATCCAACCATTTGATAGTGGAAACAAGTCGCATCCATATCCTCATGCTCTCGTTGCCGGTATTGAACGATATCCTTTA
CAAGTGACTCGCCGCATGTCGAAAACCCGTCAAGCAAAACGCAGCAAAGTAAAGCCTTTCATCAAAGTTATCAATTATAA
TCATATTATGCCAACACGCTACACACTCGAACTAGAAGGTCTTAAGAACGTCATATCTACAGAAACATTCAAGGAAGTAT
CACAACGGGAAGACGCAAAGAAATTAGTGAAGAAAGCCTTAGAAGAGAGATATTTAAGTGGGAAGAATCGATGGTTCTTC
ACACCCCTTCGCTTTTGAACAACTTTATTGGATGCAAATAAACAGGTCTTCTTAAGGACAGGGATACAATATGATTTCTT
GTTGGGTTATTATCGAATCGAATCAAATTAGCATTTAGTTAAATCGAATTTTTTTTGAATTTTGATAAAATCATTTACCC
CTTCTTATAATGACAAAACTGTAATGCACACATCAAAATATGCGATGAAATGACTTAGATTAAAGCTTAAATCTCAAT
>TR699|c0_g1_i1
AATTTACATTGAAGTTTACTTATTTGGATTACTTGATGAAGATGCTAAAAGTATAGCTCCTGGAGACTTTGAACGCCATT
GGGGTATCTTCAAATTTGATGGACAACCTAAGTTTCCTATTGATTTATCAGGTCAAGGACAGAACAAGTTCTTGTTAGGT
GCACAAAACGTGACATATCAAGCAAACAAGTGGTGTATGTTTAATCCACAAGCTAAAGATCTGACGAAACTAGCAGCTAA
CATAGACTTTGCCTGCACTTACTCAGATTGCACTGCACTTAACTATGGTTCTTCCTGCAATAGCCTTGACGCAAATGGGA
ATGCGTCTTATGCTTTTAACATGTACTTCCAAGTGAAGAATCAGGACGAGATGGCTTGTAACTTCCAAGGTTTGGCTACA
ATTACCACACAAAATATATCACAAGGCCAATGCAATTTCCCAATTCAGATTGTTGCTTCCTCTGCTACTTCTTATTCTTC
TTCTATGGTTTTGTTGATTGCTGGAGTTTGGTTTCTTTTGTCACATTAAGGTGATGTTTTCTTCG
>TR700|c0_g1_i1
GCTAAATCCGGTTCCTACACTGGAGTCACTTGCGGCTCCTCCGTCTGTGACCGAATCGAAAATTCCGGCTGCAATTCCGG
CGGATGCCGTTACGAAGTCATGTACGGAGACGGATCTTACACAAAAGGAACATTAGCTCTCGAAACCTTAACATTTGGTC
GAACTGTGGTTAGAAACGTCGCTATGGGATGTGGTCACCGGAATAGAGGAATGTTCATCGGCGCCGCCGGATTATTAGGT
ATCGGCGGTGGTTCAATGTCTTTTGTTGGTCAATTAACCGGTCAAACCGGTGGTGCGTTTGGTTATTGTTTAGTGAGTCG
TGGTACTGAGTCAACCGGTTCATTAGTATTCGGAAGAGAAGCTTTACCTGTAGGAGCTTCGTGGGTCCCACTAGTCCGTA
ACCCACGCGCTCCAAGTTTTTACTACGTTGGACTTAAAGGTTTAGGAGTAGGCGGCGTTAGGGTTCCGTTACCTGACGAC
GTTTTCCAGTTAACGGAAACTGGAGACGGCGGTGTAGTAATGGATACAGGAACGGCGGTTA
>TR702|c0_g1_i1
AGTATCATACATTGGTCATGCTGGTCCAGAAGGCTAACAGTATCATACATTGAGTAGTTAGGGGATCTGAAGTGTACCAT
GTTATTACTATTATCAGTAGCAAGTCCATTGCTACCTGAAGATAAACCAGTCATTGATCTAGGACCATACATTGGTCCAC
CATTTTGGCTAGTGTTACTTGTGGTGGCTAAGGTAGTTACTGAGGTATTACCAGTAGCAGGTTCGTTCCAAAGTGAACCT
TGGCCATATGGGTTAACCGGTGGTATCGGTCCAGCACTATGCATTGGTTCAGGACCATGTATTGGGTTGTTAGGGGACAT
GTAAGGATTGGTGTAAGGAAGTGGATACTGAATGAATGGAGACGAGGAAGAATGTGGAGCAGCTTCACCTAATTGCATTC
TGGGTCCAGTGTTAGTAGAAGAAGAGGGTTCGGAGGTTCGAACTGGAAAAGAAAGCCGTAGCATTTGGATATGCCATTGT
CATTGACAACGTAAGCTTGAGTA
>TR703|c0_g1_i1
GAAGAGATCGTATAAGCTAGGAATTCAATACGAGTCAAAATTTTGTCCACGAATCTACAGTTTCTTCCCCAATTTTGTGC
TCTCTCACCGATTAGGATACTGTAAGTACATATATTCTTCGGTGATTGGCCTTTCGGTGACAGGAATCGGGTCTAGGCAG
TGAATTTTGATCAAGGGGAGGAACGAACGAAGCGGTCATTTTGATTCTTGATCCGGGTTTGATCTGGGCAATTCCAGGCT
GTTCAGCTTGTGAATTTTGATCTTGGTTTGTTTAAAGCATAGCGTTCGTTGGCAGAAACTTGGAATCCTATGGCTAACAC
ACCACAGAGATCAGTTAATTATCCGGGCACTCTCACTCCACTTGAACCAGAGCGACCATCGCCACAGCCAGATAGAGCCC
CGCCCGGTCACTCTCCTCAACTAGTAGCTTCATCTGCACCGCCTAGGTTTCCTCACCAAAGCTTCAGACCAGATCAGATG
CCTTCCCCTTCGATGAGACCCCCAACTCTGTTATCACCTGGGAATGGAGTCAGAACTGGAAGCCCCATTCCTCATTTGAG
TACTCCACCTGGTCCTCCAGTCTTTAATACGCCAGTCAAACCAGCTGCTGTGCCATTTCGTACCTCCCCAGCTACTCCTC
AGCCTGTGGCATACTCTTCTGCTACGGCTTCTTCTCTGCCCGTATCGACACCTTCCTATTACTCAAATGGGTCAGCTGGA
TCGCAGAATGATCTTCCAAATGTTATTAGAATGGAGGAGCCAATATCTGCCGACTCACCGTATGTTTTGTT
>TR704|c0_g1_i1
GGATTGATTATAATATTGAAGTCAGTGAGGATGAAAAATATCAGTACTCTAAGTATATCTTACGGATGCTTCTCCCACAC
TTGAAGGAAATCAACGATGAACAAATGGCTGAGAAGAAAGCTGAAGCTGAGATTTTAGGGGAGGAGCTTGAAGAAGTGAA
GCTCCAAGACGCAAATTGTTATCCTGACAAAAGATTATACTGCAGCTTTTGCAAGACTTCAGTCTTTGATCTTCATAGGA
GTTGCTCGAGTTGTTCTTCTCATATCTGCCTTACATGTTGCAGGGAGATTCGAAGTGGAAAGCTTCTGGCAGGTCAAGAG
GACGTGGTCTGGAACTATACTTGTCCAGGTTCAAATTATGCACATGGGGAAGGAGAAATAACTGATGAAGAGATGGATGA
TAGCGAAGACAGTTCGTCTGAGTGGGAAACAAAGGAAGATAGAAGCATTTCCTATTCTTGTGGTAGTGTTTTGGAGTTAA
AACGCATACTTCCTGATGGTTGGATCTCTGAACTGTTGAAGAAGGTGATATTGATTTGGAGAACTACAAATCTTTGAAGG
CTGCTAGTCGAACAGATTCAGACGACAATTATCTATATTTCCCAAGTCTAAGAGATATTGAACTAGATGGTTTGAGGCAT
TTTCAGCATCACTGGATAAAAGGTGAGCCTGTGGTTGTGAGAAATGTGCTTGAAGCTACATCTGGGTTAAGCTGGGAACC
AATGGTCATGTGGCGCGCCTTTCGCCAAATGGGCAACCAGAAACATGATAAACTTCTAGATGTTAAGGTTGTTGATTGTC
TGGACTTCTGCGAGGGACCAATTAAACTCCGTGACTTCTTTAACGGTTATACAAAAGGCCGTTATGATCACAAGGATTGG
CCACAAGTCCTGAAACTGAAAGATTGGCCTCCGTCGAAGTCCTTTTATGAGTATTTCCCACGT
>TR706|c0_g1_i1
GGTCGTTCACTGTCTCTGGAAGTTAGACAAAGGGAGCAAAAGGAGGTGTTAGAAGCATTTCCTAGAAGTTCAGAAAGCAA
TCTGGTCGGGGTGGAACCGAGTGCTAAAGAGTTGGTTGGTCATTTGGTAGAGAATGATAACATTCAAGTTGTTTCTATAT
CTGGGATGGGCGGTCTTGGTAAAACCACACTTGCTAGACAAGTCTTTCATCATGAAATGATACGCCGCCATTTTGATGGA
TTTGCATGGGTTAGTGTTTCACAACAGTTTACAAGAAAGAGTGTTTGGCAAAGAATCTTGCAAGATCTTACACCACATGA
TGGGGACATTTTACTGATGGACGAGCATAGACTCCAGCGTAAACTCTATGAATTGTTGAAAACTGATAAATATTTTATTG
TCCTTGATGATATATGGAAAGAAGCAGATTGGGATCGAATAAAAGCAGTGTTTCCACATAAAGGAGGCTGGAAGATGTTA
CTTACTTCTCGCAATGAGGGTGTTGGTTTACATGCAGATCCAACATGTTTTTCCTTTAGACCTAAAAACCTTACTCCTGA
ACAAAGTTGGACACTGTGTCAAAGGATAGCAATGGTTCCTAGGAGAGACGAAACTGAATTCAGGGCTGATGAAGAATTGG
AAGTGATGGGTAAGAAAATGGTCGCATATTGTGGAGGACTACCGTTGGCCATCAAAGTGTTGGGAGGGTTGTTAGCTGGG
AAACAAACAATTTCTGAGTGGACAAGAGTATATGAGAATATTGAACGTGAGATCGTAGGAACATCTGCAAACAATCTCAA
TTCAGTTTTTCGAGTATTGTCTTTGAGCTATGAAGATTTGCCAATGGATTTGAAACATTGTTTCCTTTACCTAGCCCATT
TTCCTGAAGACTACAAGATACAAGCGGAAATATTGTTCAGTTATTGGGTTGCAGAGGGAATTGTAATGCCATATCACGAT
GGAACCATTCAAGATAGTGCGGAATGTTACCTAGAAGAGTTGGTGAGAAGAAATATGGTTATTGCAGAGAGAGACTATAC
GACTTTAGGATTTGACTATTGTCAAATGCATGACATCATGAGAGGATTTTGTTTATCAAAAGCCAACGAGGAAAACTTCC
TTCAAATCTTCAAAGCCCCCACTTCCACCTCTACCTTCATTACTCAAGTACCTAGTAGGTCTCGCAGACTTGTTGTGCAT
GGCGGTAATGCATTTCAGTCAATGGAAAAGAGAAACAATCAAAAAGTTAGATCTCTTTTGTTTTTTGAGGTTAATGAAAA
TTGTAAGATACAATCACCAATTCCAAACTTGAGGAGTTTACCATTGCTCAGGGTTTTAGATCTTTCTAAAGTAAAGTTTC
AAGGAGGGAAGTTACCTTCAAGCATAGGAGAGCTCATCCACTTGAGATTCTTAAGCTTATTCAAGGCTGAAGTCTCCCAT
CTACCTTATTCCCTGCGGAATCTAAAGCTTCTTCTCCATTTGAACTTGGGTGTTGTTGGGGATTCAGTTCATGTGCCAAA
TGTTTTGAAAGAGATGCTAGAATTGAGGTACCTTATTTTACCTTATTCAGTGCACCATAAAACTAAGTTGGAACTCGGTG
ATCTAGTGAATCTAGAGACTTTGATGGGTTACTCAGCAGAGAATAGTTGTGTAGAAGACCTCTTTCGTATGACTAAGCTT
AGGGATCTCATTGTGTATTCCCTCGATGGTCATACTTTTGAAGCGTTATCTAAATCATTCTGCGAATTGAGAAACCTACA
TTTGTTTGGTATGTATGAAGTCATGCACGGAAACCTTGTGGCTACTGGAGAAAAACTCTTTATGGATTTTGTTCACCTCA
AAGTATTGGCATTGAGCATACGTATTTTAAGGTTGCCTAATCAACATCGATTCCCTCCGCACCTTGCACATATATATCTA
CGTTTTTGCTACATGGTTGAGGATCCAATGCGGGTTCTGGGACAATTGCTTCACTTAAAGTCGGTTGAATTATCATCTCA
TGCTTATGCGGGGAAACTAATGATGTGTGAAGTAGGCTGGTTTCCTCAATTGGGTGTGCTAGAACTAAAGAAACAAGAGA
ATTTGGAACATTGGATAATAGAAGAAGGGTCAATGCCATGTCTTCGTAGATTGATCATACATAAATGCAACAAGTTGAAA
GATCCCCCGAAAGGAATCAAGCACTTAACTTCCTTAAAGGAACTAAAAATTGTAAAAATGAAGAAAAATTGGGTTGAGAG
ATTGTCCAAAGAAGGACAAGATTATCACAAAATTGAGCATATTCCTCTTGTTAACTTTTTCAGGTGTGATGAGGAATAAG
CTTGAAAATGATCGATAACCGATTCAAAAAGAAATGTAATTTATGTGAGTAAATAATGTAAAATACTTTATATTGTGATG
TATATGTAATTTATGAGAGTATAATGTTGTACCTGTAATTTGTTGCACCTTGTTACAAACTACAC
>TR707|c0_g1_i1
TTATTTTAAAGCAACCAAACCCTAATAAAACCGTTAAACCTTGAAATCGTCTCTCATTAAGCCAAAGATCTGATAAAATT
TTAACAAACTACTTGAACCAGTTCTCATATAAAAATAGCAGCAAACCACATAACTGCTTCCAGATTCTACTCTACCCTAA
CCCCAACCGCAGCAACCGTAACCCAAACCGCAGCGAAAACCGGACTAAACCGGTCTTTGAGCTCACTTACAGTCGTCTGT
TCTTATTAGGAGGAGCATAGCCTGACATACCCATTCCAGGATCCTTCCTTCTTATCTGCGGTTGCGGATGCGGTTGAGCA
ATCCCACGCTGCTGCTGCTGCTGCAACGGAACACTAGGGTTTATCCCAGGCTGGCCTGGGAAATTGTAACCCATCATACC
TTGTGGTTGCATCCTTTGCATATTGTGTGCAACCATAGGTCTCGGCATTGATCTACCACCCATGGATCCATGTCCTCCCA
TGTTTCCTGGTCCAGCTACTACTCCTTGAGGTTGATTCATACTTGTTGTACCTTCAAAATCAGTGTTCATATCAACCGGT
CGTGTCGGATAATTCACAATCTTCTCCATTGGTTGCGCAGCAACGAATGCATTGCGTCCCGGGACTGGATCCATCCGAAA
ATACTCGTGTTCCAAGGCTTGTGCTGCTGTAATCCGTTTTAATGGATCGTATTCAAGCATCTTAGATAAGAGATCATAAG
CTGAACTTTTCGGATTTAGATGAACAACGTTGTGAAGTCCTGCGGCTTCGTATTTATGACTTTGAATATGTTGAACATCT
AATTGCCAATGTGGAAGATGAACTAATGTTGGCCATTTCTCCGTTGTTGGATGACCTAAAACCTTGAAGATCTTGTCTAA
TTGATCTACTTGAAAAGGATGTTGTCCGGATTTCGCTTCTGCGCCTTGAAACAAAGGTTTAAGAGTAAGTAATTCAGCGA
ATATGCAACCAACAGCCCACATATCGACAGCGCTTGTGTAATGTTTTGAACCAAGAAGTAGCTCGGGAGCACGATACCAG
ATCGTTACCACAACTCCGTTATCTGATAACGGTCTTAATGGAGCTAGATATATCCTAGCAAGTCCAAAATCAGCTATCTT
TACTATTCCATGTTCTTCTCCATCTCCCATAACCAAGATATTCGAAGGTTTTAAATCTCTATGTATGATCCAGTTGCTAT
GGAGATAGTTTAAACCATTAAGAAGCTGCCATAGTAGAGACTTAACTGTATACTGATTAATCGGATGCGCGACTTTATCC
CTATGATGTCTAATGATTTCATAGAGATCATATTCGGCGTAATCAAAAGCAAGATAGAGAGACATATCTGCGTGATTGAT
GTGGACGTTGACAAGCTTCACAACATTTTCATGAGAAATCTCTCTAAGTAACATGATTTCGCGAATTGCAGTAGGGGAAA
CTCCATCTCCATCTTTTGATTGTTTAAACTTCTTGATTGCAATTGGTCTTTTTGGTGGTGATTTTGTTCTAGCTAAGAAA
ACAAGACCATAAGTTCCTTCACCGATTTTACCTACGAGATTGTATTGTTGTAACCATTCTGGTTTCTCAGTTCCGCTGCT
CGAGCTATTGGATCCAATGTTTCTATTGTTTGAGCTTGTGGCATTGCCATCTCCCATTGCTTTGCCAAATACAATACTCA
GAACCTAAAGCTTAACGATGTTGCTACAGTCAACAAAACAAAACCATTCTGGATTTCCTAAAGGCTCTGACCAGAAAAAA
GCGATCAGGTTAATGTTCAATGAAATCTGAGGTAGATAAAACTGGGCTATAAAGTCAGCTTGAGTAAGCGTCGGCCGCGG
AGTAGAGAACCGAGAATCTGAGAAAAATCCGGTGAGATGGGAACGAAAAAGATCCGTTTCGGAAAACGGTGA
>TR708|c0_g1_i1
TCTAGAAAAAGGAAAGAGCATTGTTTAGTTCTAGGTGAATTATGTCACCTAGTAGAAGTGGGAGCCAAAGAGCTGGAAGA
AGAACTTCCTGGAATGGAAAATGGCGGTGGAGTAGAAGAGGCTACAGTTGACTTAGAGTTTGTTGGGAGACTCTCAGAAG
GAAAAGTGAAATCCAAAGACTTACGGGGACACCTAGACTGTATCACGGGATTAGCAATAGGAGGTGGGTTTCTGTTCAGC
TCCTCGCTTGATAAAAGTATCCTTGTATGGTCTTTGAAGGACTTCTCCCACGTGCACACATTTAAAGGTCATGAAGACAA
AGTAATGGCTTTGGTATACATTGACGGAGCAAAACCAGTATGTGTCAGTGGTGACGGTGGAGGAGGTATATTTGTGTGGG
GTACTAGTTTTCCTCTGGAAGAACAGCCGCTAAGAAAGTGGTATGAGCCAAAAGACTGGCGTTATACTGGTATTCATGCA
TTAGCAAACTCTGAAGATGGACATGTGTATAGTGGTAGTGGAGATAACACCATCAAAGCCTGGTCATTGCAAGACGGAAG
TCTTGTTTGCACTATGACTGGCCATAAATCTGTAGTTTCGACGCTGGTTGTGCAAAACGGAGTATTATACAGTGGAAGTT
GGGATGGAACCGTGAGATTATGGAGTCTAAGTGACCACAGTTTTTTGACGGTGTTGGGGGAAGAGACTCTAGGTACTGGT
AGATCTGTTTTATCTCTAGCAGCAGATGACCAAACCCTCGTTACAGCTTATCAAAATGGGGATATACAGATATGGAGGGA
TGATACCTTGATGAAGTCAATGCAAATACAGAGTGGTGCAATTCTCAGCACTGCTGTCAATGGTAAATGGCTTTTCACTG
GAGGTTGGGACAAAACAGTTAATGTACAGGAACTGTCAGGAGATGAGATATCGGTAGACTGTACTCACGTTGGATCAATC
CCAGGCTCTTCAGTGATCACATCTTTGTTATACTGGGAAGGCAAGCTCTTTGCAGGGTTAGCAGATACAACCATTAAGGT
CTACTATTGTCGACGCTAACAGAAACTGCAGTTTCTCATCTTGTTCTTGAAGATAATGCTTACATAAGTTAGTTTTCTCC
ATAGATGATACTCTCTTTAAACATGTGTATATTTATATACATGTCACTTGTATATGTATATAAATCTTTTGTATATTCAT
GTGAAGGTTTTGCTTACAATATAAGTTATACTAGTATGTAATTATATGATTCTTGGGA
>TR709|c0_g1_i1
TTCGATCCGCAGATGCAGGCCGACATCCATGCCCGTGCAGAGCTGGATGCCGGGCTGTGGGGCGCCCTGGAGAAGGGGCA
GTTCTTCCTGCAGTACCAGCCTCAGGTTTCGGCAGACCGTCGCATCATCGGCGTGGAGGCTTTGGTGCGCTGGCGTCATC
CGGAGCGTGGCATGGTGTCACCGGCTGCCTTCATCCCGGTGGCCGAGCAAAACGGCCTGATCGTGCCGCTGG
>TR710|c0_g1_i1
CAATCCCTTGATTCTACTTCACTTCGAGAGTTAGTTCAGAAGGTTGAGGGTGTTCTGGAACCTGAAACTGCTGGAGTTAA
TTTTGAATCCTTTAGCTCTTATGTGGAGTTTCTCGTTTCTCATCTTGTTCAGAAGTTTATCGAGACTGAAGAATTGGCTA
GTCTCAGCAGAAAACAGTTGGAATCCAAGGAGAACGAGCTGATGGAGATCCAGGAGATCTTACTGCACCATAAAACTGAA
ATGGATGGTCTCAAGGAAAATTTAAGCCAGGCAGAGACGTCACTTGTGGCTGTACGATCTGAGTTACAAGCGAAATCTAA
TGAACTTGAACAATCAGAGCAGAGGTTACTATCAACTAGAGAAAAACTTAGCATAGCTGTTGCAAAAGGAAAAGGTTTAG
TTGTTCAGCGAGACAATCTCAAGCAGTCATTGTCCCAAACATCTACTGAACTGCAGAGGAGCTCAGAGGAATTAAATTTG
AAGGCCACCAGGCTTGAGGAAGTGGAAACAAAACTTAAGTCTTATGCAGAGGCAGGTGAACGTGTGGAAGCACTAGAGTC
AGAGCTTTCTTACATTCGAAACTCAGCTAATGCACTTCGAGAATCATTTCTTCTTAAAGACTCCCTGCTCCACAGAATTG
AAGAAATTTTGGTAGATTTGGACCTCCCAGAGCATTTTCATGCTAGAGATATACTTGAAAAGGTTGAATGGTTAGCAAGA
TCAGCTAACGGCAACTCTTTGCGCCCCTCTGATTGGGATCAGAAGAGTTCTGATGGGGCTACAGGATTTGTTATCCCGGA
ACCCTGGAGGGAGGATGTACAAACGGGCACAAGTTCTGAGGATGACTTAAGGATCAAGTTCGAGGAGCTCCAGGGAAAGT
TTTACGGGTTAGCTGAACAGAACGAAATGCTGGAGCAGTCTTTGGTGCAAAGGAATAATTTGGTTCAGAGATGGGAGGAA
ATCCTAGCGAGCATTGATATGCCTTCACAACTACAGTCCATGGAAGTGGAAAACAAGATCGAGTGGCTTGCAGGTACAAT
ATCAGAGGCTACACATGACAAGGATACTCTTCAACAGAAGTTTGATAACCTTGAACTCTATTGTCAATCACTAAATGCTG
ATTTGGAAGTCTCACAGAAACAAGTATCTGATGTTGAGGAAAATCTTCAATCAGTTGTAAATGAGAGAGTGAATCTTTCT
GAAAGACTAGAAACTCTGATTGCTGATCAAGAGAGTCTTTCTGCTAGGGCCATTCACCTTGAAGTTGAGAATGAGAAACT
GCAGAATCAAGTGAAAGATTTACATGAAAAATTGACTGAGAAGCTTGGGAATGAAGAACATCTTCAGGCTATTGAAGGAG
AACTCTCAAGTTTGAGGCACATAATTAATGATATAATAGAGGAAGATGGCTTACAAGACTTAGCTTTAGCAGGTAACTCT
GAGACATTGGAGGGACTACTAAGAAAGCTGATAGAATATTACAAGGATATGGGGAAATCTAGTTTACCAAGTGAAAGAGA
TAGTGACTTCAATGAAACTCGCCAATCAGAGGCTGATGTCAGAAGCAGAGAGTCATTAGTTACAGATGAAGCAACTTCTC
TTGAGCAACAACCTGAATTGACGAATCCAAATCTAGTTGAAGCAACTAGCAGAGACATAACAGTAGTAGAGACATCTGAT
GTAACTTCTCTAAAGAAAGATCTTGAAGAGGCACTTCATGTTCAAAAGCTGGCAGAGGAAGAAAGGGATTTGTACATAGA
AAAGCAACAATCCCTGGTTGTTCAAAACGAGTCACTCGATAAGAAAATAATAGAATTGCAGGAGCTTCTTGGACAAGAAG
AGCAGAAAACAGCTTCTGTTAGAGAGAAGTTAAATGTAGCTGTCAGAAAAGGGAAAGCTTTGGTCCAACAGAGGGATAGC
CTGAAACAGACTATTGAGGAGATGAGTGCCGAGGTTGGTCGCCTTAAAACAGAGATTATGAACCGAGAAGAAACACTCTT
GGAAAATGATAAGAAGTTTAGGGAGTTGGAATCTTACACTTCGAGGGTAGAAGTCCTGGAGTCTGAGTGCCAATCGTTGA
AAAATCGGTTGCAAGAAACCGAAAATATATTGCAAGAAAGAAGTGG
>TR711|c0_g1_i1
GCTGTGATTCCCGAGACACGATACGAGCTTCACACGACAAGAAGCCCTGCTTTCTTAGGTTTAGAAACACAGGAAAACGA
GAGAATCTGGGATGAGAGACTTACAGATCATGATGTTGTTGTTGGTGTCTTGGACACTGGAATCTGGCCTGAAAGCGAGA
GCTTTAACGACACAGGCATGTCTCCTATTCCTGCTACATGGAAAGGAGCATGCGAGACGGGAAAAGGGTTCTTGAGACAT
AACTGCAACAGAAAAATTGTAGGTGCAAGAGTTTTTTATAAAGGTTACGAAGCTGCAACTGGAAAAATCGACGAGGAGCA
GGAATACAAAACACCTAGAGACAAAGACGGTCATGGAACACACACTGCAGCTACAGTAGGTGGGTCCCCTGTTCGAGGTG
CAAATCTACTTGGATTTGCTTATGGAACAGCTCGAGGTATGGCTCCACGAGCAAGAATCGCAGCTTACAAGGTTTGTTGG
GTTGGTGGGTGTTTTAGTTCAGATATTTTATCAGCCATTGATAGAGCTGTTGCAGATGGAGTTCAAGTTCTTTCTATATC
TCTTGGTGGTGGAATCTCAACTTATTCTCGAGACAGTTTAGCTATAGCTACATTTGGAGCCATGGAAATGGGTGTTTTTG
TTTCGTGCTCAGCTGGTAATGGAGGTCCAGATCCCGTTAGCCTCACTAATGTCTCGCCATGGATCACAACAGTTGGTGCA
AGTACCTTAGACAGAGATTTTCCAGCTGTAGTGAAACTCGGAACTATGAAAACATTCAAGGGAGTTTCGTTGTATAAAGG
GAGAACAGTTTTGTCTTTGAACAAACAATACCCTTTGGTTTACATGGGAAGGAATGCGACGAACCCTGATCCCGCCTCAT
TCTGCTTAGATGGCGCGCTAGACCCGCGTCATGTGACCGGAAAGATCGTGATATGTGACCGTGGCGTCACGCCTCGGGTC
CAAAAAGGTCTAGTGGTGAAAAAAGCTGGAGGAATTGGGATGATTTTAACCAACACTGTAACTAACGGTGAAGAGCTTGT
TGCAGATTCTCATTTACTTCCAACAGTTGCAGTTGGAGAAAAAGAAGGTAAAGTAATCAAACAATATGCAATGAGAAGCC
GAAAACCGACCGCGACTCTTCAAATCCTCGGGACACAAATTGGAATCAAACCATCACCTATTGTGGCTGCATTTTCCTCC
AGAGGACCCAATTTTCTAACTTTAGAGATCTTAAAGCCTGATGTTACAGCTCCAGGTGTGAACATTTTAGCAGCTTGGAC
TGGTGAAATGGGACCATCAAGTTTATCTTCAGACCGGAGAAAAGTGAAATTCAATATACTTTCAGGTACTTCAATGTCTT
GTCCTCATGTAAGTGGTGTAGCTGCTTTAATCAAATCAAGACACCCAGATTGGAGTCCTGCAGCCATTAAATCAGCTTTG
ATGACAACAGCTTATGTTCATGATAATACTCTTAAACCACTTAGAGATGCAGCTTCTGCAACTCCTTCTACTCCTTATGA
TCATGGTGCAGGACATATAGATCCTTTAAAAGCTACAAATCCAGGTTTGATCTATGATATTTCAGCTCAAGATTACTTTG
AGTTCCTCTGCACTCAAGATTTAAGCTCTGCACAGCTTAAGGTGTTCACTAAGCATTCAAACAGATCTTGCAAACATAGT
CTTGCAAATCCTGGAGATTTGAATTATCCTGCGATATCTGCTGTGTTTTCGGAGAATACACGTGTTAATGTTCTGACACT
TAGAAGAACTGTAACTAATGTTGGTCCACATGTTTCTAGTTACAAGGTTGTTGTCTCTGATTTCAAAGGTGTATCAGTTT
CTGTTAAACCAAGAACGCTTAGGTTCAGTTCTAGACACCAGAAGCTGTCCTACACGGTTACTTTTAAAACTAAGTTACGG
CAGATGAGGCCGGAGTTTGGGGGTTTGGTTTGGAAAAGCTCGACGCATAGAGTTCGTAGTCCGGTCGTCGTTACATGGTT
GCCACCTCTGTAGACATTAACCTTTGTGTTCAATGAGTTTGATGTTTTAAAATAAATTGTTTTGTAATGAGAGATGAATG
TTTTTAGACCGTATAAAGTATCCTTCTTT
>TR712|c0_g1_i1
GAATTGTGTGGACTATGGGCTTTAAATTGAAAGCCTCCTTGGAGTTTCAACAAATCTAAAATCTACGAGAAGCTTATCAT
CCTCTTCGTCTTCCTCTCACTCTTTAACACTCAAATTTACACTCTTTCTTCAACAATGGATTCCAATCCTCATGAAAACC
TAAACCCTGAAACCAAATCCACTGAAGAACAAAACCCACTCGCCATTGTTACTTCTTTGCCCATTGCTTCTCTTTCTCTT
TCCTTCTCTACCAACTTTTCTCTTCACCCCAAAATTCTTCGTCTCTTTTCTAATCATCCAAGCAAGGTTAAGATCCCTAC
ACAAGCTTCTTATTTAACCCATTTCTCTCTTTCTTCGGTTTCTCCTTCTCCTTTACGATCCAGAATCTCCTACAAATCTA
CCGTCGCTGCTAATCCTCTGCAATCCCCTCTCTCAATCGTCCCTCGTCGCCCCGTAGATCCTTCCAACGCTGCTGCTCTC
CGTCGTGCAGCTGTTGTTTGGTTCCGAAATGACCTCCGTGTTCATGACAACGAGAGTCTCAACTCTGCAAATGATGAATG
CATTTCCGTTTTGCCTGTTTACTGCTTTGACCCTAGAGATTACGGGAAATCTTCTTCTGGGTTTGACAAAACGGGACCTT
TTCGTGCTCAATTTCTGATTGAATCCGTTTCTGAGCTTAGGAAGAATCTTCAAGCTAGAGGGTCAAATCTCGTAGTTCGT
GTCGGGAAACCAGAGTCTGTTTTATTGGAATTAGCTAAGGAAATTGGAGCAGACGCGATTTATGCTCATAGGGAAGTGTC
TCACGATGAAGTCAAAACTGAGGGGAAGATAGAATCAGCGATGAAAGAGGAAGGCATCGAAGTGAAGTATTTCTGGGGAA
GTACACTGTACCATTTGGATGATTTACCATTCAAAATTGAAGACCTACCATCAAATCATGTAGCATTCAAGGAAAAAGTC
CAGAAATTGGAGATTCGGAAGACAATTGCTGCGCTTGATCAATTGAAAAACTTGCCCTCTCGAGGAGATGTAGAGCTTGG
TGATATTCCTTCTCTCTTGGATCTCGGCATTAACCCCACTGCTAGAACCAGCCAGGAAGGGAAACCGGCAATGGTTGGAG
GAGAGACGGAGGCCATGAATAGGTTAAAGAGCTTTGCTGCAGATTGTAAGGAGAGAATGAACAAGGAAAATCAGAAAGGT
GGTAATAACACTGTATTTAGTTCAAACTTTTCTTGCAAGATATCACCATGGTTAGCCATGGGAACTATTTCTCCACGTGC
CATGTTCGATGAACTCAAGAAAACAGTGGCTACCGTTACCACCTCTACGACTTCAAGGAACGGATCTGGAGACACAGGAC
TCAATGGGTTAATGCATGAACTCCTATGGAGGGATTTCTTCAGGTTTATAACCAAGAAGTACAGTTCAGCGAAGACACAA
ACGGAAGCTGTTCCTGCTACAGCTTGTACTGGTGCCTTTGCGTAAACTTAGACCGGAAACTAAAACCCATCTGGTTTTTT
TGTCATAGTCCGGGGCGTTCCTGTGAATTATTTGCTATCTCTGGACAGGACTTAACTGCTCTTATTAGAAACTGTGTCAT
GAAAATTAATGAAGATGTTGGTAAAGAATATTTCCTTAAAACTATAAAAAAATAGTAAT
>TR713|c0_g1_i1
AAATTTGTTACATCTGGGGGCAATAATAAAAGAAAAATCAAAAAAAAAAAAAGTAAAGATATCATCTAAACAAATGGCAA
TTAAAAACCTCTCTACTTATACATATATTTATAAAAATCAGTGAACTCAACTGAAACCTATCACTCTACTTGTACAATCT
CCAGCTCCAGAACTTACTCAAGAACTCTCTTCCTCCTCTAATGGCGTCTGCACCCTCTTCTTCTCTTTCAGAGAAAGCCA
AAACCAACAAAACTCTCCACAACCAAAGAATCTCAAGTTAAAGTAGCAGCAAATCTGTCAAATCAAATTTGATAATAATG
TTTCAAGCTGGTGTATTCTGCTAAAACTATGACGGCTTTTTTCTACATCTTTACTCTTCATCACAACGGCTAGAAATCTT
ATCTAACTGTATTGGCCATTGTTCTCCAAGAATCTGAGGGTTTAACTGCATTGCACCTCGAAAAACTGACATTGATACAG
TTCTTGTTTGTTGACTGTTCATCTCGCTTTGTTCCGAGCTAGCTGATCTTAAACAAGGCTCAATTAGTCTTCTTAGATAT
GTATTCAATCCAGTGTTAATAAGATTCATAGTTTCCATTGATAACTTTATTCCTTCCATCTCCGGTTTCCGCTCTAACCG
AGTCATGAGCGTTCTTGAATCGGGTAATTCGCCACTGCTTTGACAAGTTTCTTGATTTATACCGTTGCTGCATAACGGTA
AATCGAAAAGAGACTTTCTTGGTCTGGTTTTAAGATTGAAAGAAACACCAAGTGGAGCAGTAATGGGAGATCTACTTTGA
ATACTTGGACTTCCTGTCATTTGTTCAACTTCTTCACCATCTTCAGCAGAAGCAACTTCCATTGGAGGTCTACTTCCAGG
AGAAAGAAACTCAGTAGCACCTCGTACTTTCGACATTGATTCATCATTTGTAGTTGTTATACTTTGAGGTTTCCCAAGTG
GACCAAGCGGACTAGGCCGGTCACGAAACTTCCTTGACCGACATTTACGAGGTGAAGGAGGGAATGCAGAATCTACATAA
AGAGACTGATTCTGATTCAACTGATTCGTCTGATTATTTCCATGTCCGTTTTTTAAATTGTTGACAGATTTCTTCAGATT
TCCAGGTGGCGGAGATTTAGCAGAACTTGCGTTCTTGAGGATTGAACGAAGTAGACGATTGTGTAGAGGAATGTTAACTC
TACCAATCGTTTTGATACAGAATTTATCAAACTCTGACTTGCTAATTCTACAGGAAAGGAATTTTCCAAGATGATCAAAG
TAAGTATCTGCTCTTTGATGACCAATTTTCCGGTAAATAAGAGCTCTAATCTCTAGAGTATTCAAGCGGGTAAAACATTG
ATCAGAACCCATCTTCAACACTTTTTTTCCCCAAATTAGGACTTAAAACCTCATCCAAATTGTGAACTCTCAAGAAGATC
CTAGATATGGAAACAAATTGGTCCAAGACCTAAATCAACTTCATTCGCAACGAACAACACCAGGTGTAGCAGTAGAAGCG
ATTGAATTCAACCACGAAAATTGCTTTGATTTGATTTTCCAGAAGTGCTTCCTTTTTGTGCCCTAG
>TR714|c0_g1_i1
AGCTAAGGCTGAAGAGAGTGGTGAATTTGAATTTATCTCGAGGAAAGTACTCGAAGCATCTGTCAATTCATTAGCTAAAA
CTGAACCTCTTTTGGGAAGGAAAACTTCAGACAACAAAGATATTGCCTTGGATTTGCAACCCCTCTCAGACATCCAGACT
AACCCAGGCGAGAAAAAAAGTTACGAGAACCATCATCATGAAGACAGTGGAGAAACTGAGATCTCAAGACAAGTTGTTGC
ACTATCTCAACAT
>TR715|c0_g1_i1
AAGATGAGTACTATAATGGTCCCTGAACATTATAGTACTCATCTTCTTTCACTTTAGTAACATGAGAACTCCAGCTGTTC
AATGATCAAAAAACATAGAAAAAGAATCAATCTTTTACAACCCCAACAAAGATATTCTTTGTGGGTTTCTCAAGTTTCTC
GTAACCCATCTCCAGAAGTAACATAGATTCTTATTTCCAATCACATAAATGTCCAAAACCCATCTCAAATTTTGATTATT
TTCATAATAATCTGTTGTAACACATGACTGTTTCTAAACACCTTTAATCGTCATCATCAATAATTCCTGTCTCCAGATAA
TTGTGGACTATTTTTGTACCTAAAGTATTGAGCTTTGATCTGTATTTGTCTTCACAGCTTGAGAATCAGAAGGTATACGA
GTAACTAAGAAACGATGAACCATTTCAAAGCTAGTGAATGTGATTGCTGCAGCTGGAGTTGTTCTTAGAAGATTCGTAGC
ACATCCTCTGTAGAAACCTGGAATTCCATCTTTTTGAAACACTTTTTTGATGCAATCTCTTACACCTGAGTACCGTTTTT
CACTGTGGTGTCCTTGTTCTTGAAGCCTAGCACGCACAACCTCGTGTGGGTATGTTAATGTGGAAGCAAATATCTTAGCA
ATTGATGAGGCAATTGCTACATCACGTGTGTTAAGATTATCTATTGATTTATTACCTTTCTTGGCCAAGTAGATTTTGAC
CATTTCATAAGTAGGGAATTGAATGGCTACATGACTAATACCAGCTAGTGCAGGCACAAGACCACTGTACAATCCACGAA
TTCCTTCCTCATAAG
>TR716|c0_g1_i1
AGATTTCTCAACTGTAAGTGTATATTGGACATTCCAAGCATGTGGTGAGGTATGATCTGAATGAAAATTGATTGATCATA
TTGGACGCAAGTGTACCTGGTCTTTGAAGTTTTTATAGCCCTGTTTGTCTACACTGTTGGTGCTTTAGTTTTTGAATCAT
ATATTTGTTCATTCGTAGAAGTTGTACTCGGATGGCTAGCTAATGTTACTTAGACAACTCTTTTTATTTCCCATGAAGGT
GAAGTGCCAA
>TR717|c0_g1_i1
GACAATCTGATGACAATCGTGGCGAAACTTAACCTTTTCCTGGGTGGCGTCTTCAGAGTCTGAAATAGAACTTCATCTTT
CTCTAGCGTCCGGTGTATACGCATCCAACAATGTCTCTAGTTGCAAACGAGGAATTTCAGCACATTTTGCGTGTGCTGAA
CACCAATGTTGATGGGAAGCAAAAGATCATGTTTGCCTTGACTTCGATCAAGGGTATTGGAAGGCGATTCGCCAACATTG
TATGCAAGAAGGCTGATGTTGACATGAACAAGAGGGCTGGAGAACTAAGTGCTGCTGAACTTGACAATCTGATGACAATC
GTGGCTAACCCTCGCCAATTCAAGATCCCAGACTGGTTCTTGAATAGGCAAAAGGATTACAAGGATGGCAAATACTCCCA
GGTTGTCTCCAATGCTCTTGACATGAAGTTGAGAGACGATCTTGAGCGCCTCAAAAAGATCAGGAACCATCGTGGTCTGA
GACACTACTGGGGTCTCCGAGTGCGTGGACAGCACACCAAGACCACCGGACGCCGTGGAAAGACTGTTGGTGTCTCCAAG
AAGCGTTAAGGAAAAGAAATGCTGCTGTGTGTGTGCACGAGCTTGCTTTCAATGTTTTTTTTGTTTGTTTGATATGGTTT
TGCAGAAGATTTATATGGTTTAGTTTCTTTATCAGAACCACCTTAGCTTTATAATATATGATTTTAAATCGAAACTAATG
CTACTGTTGACACTCAAATTTGCTTTAAGCAAGTACTTTATGCAAGTTGCTAACTTGCGCAATTCTATATTCAACCATTG
GAAGATTCAGCTCGTGGTTTTCAAGATTCTAAAT
>TR718|c0_g1_i1
GTACAGAATACGACCAAAGAAACCCCAAATGCTAGTCATGGAGACGAAGATGGAAACATCTGTGTAACCAAGAGCTAGCC
CAATCTGTCCCATATTGTTCATAACAGCCAAACCAGTACCTACACCACACAAGAACGATACAAATAGCACCCAAAAATCA
ACCGTCAACATCGCTTCCATTATCGTATGGTCTTCTCCCAAAACCGGTCTCTCTCTCACCGTTTCCGCCATTCGAGAAAC
CACTATCTCCT
>TR719|c0_g1_i1
TTCCTTACCAAAGAACTGCAGAGATTTTGAACGACTCTAACCTATATGATGATGCAATGAGCGAGAAATGCTCACTTGTT
ACTGAGGGCATTCAACTGTATGATCCAGATTTCATCTTGCGCTTCTCAATACATTCATTATCCATGGGTTACATCGAACC
TGTGGAATTCACCAGTCTAGGCTTGCTTGCGGTTGCATTTGCGAGCATGTCTTCAGCTGATCTTGGGATGAGGAAATTGG
GTTATGAAACTCTTGGAATATTTCTCAGTGCCCTTGAGAGTTGTAGGAAGAATAAGCATGTAACAGGGCTCAGGCTTTTG
CTTATGTATGTTCAAAATGGAGTAGAGGAACCATGGCAAAGAATCCCAACAGTCTCTGCTGTTTTTGCCGCTGAGGCATC
TCTGATTTTGTTGGATTCTTCTCACGAACATTATGTTGCCATAAATAAACTTCTGAAGAGCTCATCTACACTGAAGCTGA
GGGGGATACCTTTGTGTCATGATTTTTTCTGGAGCAGCGCCATTAACTTTAGATCACAGAGGCTTTGGGAACTTCGCCTA
TTGTATGTGGGCTTGAAGTCAGATGACGATTCTCAAATTTACATCAGAAACTCCATCCTTGAAATGGTGATGAGTTTTTC
CTCATCTCCTCTTG
>TR720|c0_g1_i1
GCAGTTCCCTCTCTGGGAAAAGGTTTGTCCATCCTAGCATCAGCAATGACATGGCTAATAGATTGGGGATACAATCACTT
CGCTGTATCTCCTTGGTGGATAATGATATAACCCAAGATCTTCCATGTATGGAGTTCACAAAATTGAAGGAGCTTCTATC
ACTATATGGGAACAAGGATTTCTTGTTGTTCGATATTCTTGAGTTAGCTGATTGCTGCAGGGTTAAAAAGCTGCGCATAA
TCTTTGACAAGAGAGAGCACTCTCGCAAGTCCTTGTTGCAACATAATTTAGGTGAATATCAAGGACCTGCTCTAGTTGCC
ATTTTAGAAGGGGCTACATTGACCAGAGAGGAGGTTATCAGTCTTCAGCTTCTTTCACAGTGGAGAGTTAGGGGTGAAAC
TCTTAACTACGGGTTGGGCCTTCTCAGCTGCTACTTCATGTGTGATCTTTTGTCTATTGTTTCTGGTGGTTACTTTTACA
TGTTTGATCCCCAAGGAGTGGCCCTTTCTTCATCTACGACTCAGGCTCCTGCTGCGAAGATGTTCTCCTTGATAGGTACA
AATTTGGTTGAGCGATTCAGTGATCAATTTAATCCCATGC
>TR721|c0_g1_i1
GCCTTTTCTATTTTGTTTTCCTTCTTTCACTGTTTTCATTTTTTCTGTTTTCTCCGTCTCTGTGTTTAGCAATGGCGGCT
TCATTAATGAGATCGTGTTACTCACCTGCGATTGGATTCCTTGATAAGCGATCCGAATTTACGAATTTTAGACCTATTTC
TCCTTTGATGATTCCAGCGTCCAAAGCTTTGTTCACTGTTCGTTGCTCTCTTCCGCCGTCGAAGCGACGTACCGGAGTTA
ATTCTGTTAAAGCTATCATGGCACTTAATGGATCGTTGACAGGTAAGAAAAGAGTGGATGAAAGCGAGAGCTTGACTCTT
GAAGGTATTCGTAACTCTTTGATTCGTCAAGAAGACAGTATCATATTTGGGCTTTTGGAGAGAGCCAAGTACTGTTATAA
TGCGGATACTTATGATCCTACTGCTTTCGACATGGATGGATTTAACGGCTCCTTGGTTGAGTACATGGTCAAAGGAACAG
AGAAGCTTCACGCTAAGGTTGGTAGATTCAAAAGCCCTGATGAACATCCCTTCTTCTCAGATGATTTACCAGAGCCTATG
TTACCACCTCTGCAGTACCCAAAGGTGTTGCACTCTGCTGCTGATTCAATCAACATAAACAAGAAGATATGGAACATGTA
CTTCAGAGACCTTGTTCCAAGACTAGTGAAGAAAGGAGACGATGGAAACTACGGATCAACAGCTGTTTGTGACACAATCC
TGCTTCAGTCTCTTTCAAAGAGGATCCATTACGGTAAATTTGTTGCAGAAGCTAAATTCCGAGCCTCACCTGAAGCATAC
GAGTCTGCAATCAAAGCACAAGACAGAGATGCTTTGATGGCAATGTTGACATTTCCTAGTGTGGAAGAAGCGATAAAGAA
GAGAGTTGAGATGAAAACGCAAACATATGGACAAGAAGTAAGAGTAGAGAAAGGTGGAGATGAAAAAGAGCAGAAAGAGT
GTCATGTTTATAAGATCAATCCGGTCTTAGTTGCAGATTTGTATGGAGATTGGATCATGCCATTGACGAAAGAAGTTCAA
GTGGAGTATTTGCTCAGAAGATTGGATTAAAGCAGTTAAAGAATGGGTTTGGTAGTAGAATAGAATGTGTTTTTGGTTTA
TAGATTTGCAAAAGATTTGAACTTTATTACACTAGTTTCTCCATGTTTGTTTCCACTGTACAGAGTTATTCAGTTGTTAT
AAAACTACACGCCGTTTCTACAGCAAGTAAACGGGACGCAGTGTGAGTGGAAATGAACATTCGTTTGTTGATAAGATAA
>TR722|c0_g1_i1
AACTCTGCTTAGAACCAACTTCATTTACAGTCAAAGCAGAAGGAATCAACAAAAACTCTGCACCTGAGTTTCAAAACACT
AAACTCATGACTCGTCTTACTTACACACTTGACGAAATCGAAGGCCCTTTTGAAGTAAAATCCAATGGAACAGTAAATTT
TCAAGAAAAAGATGGTCTAGACTATGCAGCAGTAACAGTACAACTACCTGGTGGTGAACGAGTA
>TR723|c0_g1_i1
ACGACACCAATTATATTGCCATTATGGTTAACATCCCAAAAACCAGACGTACCTTCTGCAAGGGAAAAGATTGCAAAAAA
CATACACAGCACAAAGTTACGCAATATAAAGCTGGAAAAGCCTCCTTATTTGCTCAGGGAAAGCGTCGTTATGATCGTAA
ACAGTCAGGTTATGGTGGTCAAACAAAACCTGTTTTCCATAAGAAGGCTAAGACAACGAAAAAGGTTGTATTAAGATTAG
AGTGCACAGTTTGCAAGACAAAAGCCCAGCTGGCATTAAAGCGATGTAAACATTTTGAACTTGGTGGTGACAAGAAAACT
AAGGGCGCCGCATTGGTATTCTAAAAATTTATTGGCGGAAACAG
>TR724|c0_g1_i1
TTGCCCACACTAAAAGTCTAAAATTGTTGCCATAAAATGATCAAAATAACATTAATTTTTTCTTTTTGTAAAATTTATAA
GAATTTAATTATATAGTTTTATAAATAAAAGTTATAATAAATAAGTAAAAAAGAAAAGGTAACCGATCATATTTCATCAA
TATAGCTATTATATGGTTATCATTGAAGTAAGTAATGAATCAGACGGAGCGTACAGTACCTGTTTGTAAGGAGTCTTTAA
GAGATGTGACTGCACCTTCATAGTTTAAGAAACCCATGAACCAGAATTCATGGTTATCCACTGAGATTACTTGTATGTAT
TTTTCTGCAGGATTTGCGATACTCGTCGATGGATTCACTGCTTTTAGTTGATGTAATGGGATCACTACCTTGTAATAGCT
CCATTCGGTTTGATCGCCATTTTTGTAAGAGAGAGGATTGTCACTACAGTAAGCAAGTTTGGCTGTGGATATATATAGAA
CTCCCATAACTGGGCCAGCTGATGTTGACAAGTAGCATGCATAAGAATTTAGTAGCTGCTCTTCAGGAACTGTTTCAAAG
GTTTGCCGAAAAATCTTCTCATATCCTCCTTCTGCTAGGACCTTTGTACTTTGTGCAATTCTTCCCATGGCAGCATCCGC
AAAACTTGGAGCAGTTCTTAGGTGCTGCCATGTGTTTCCGGCAAGGCTTTCCGTCTTCTTTGCTGCTTCTGCAACCTTCT
TTCCCCATCTCCCAAGCACTCCTTTCACAGTCTCCATCGTCTCTTTCAATGAAGCGTCCGACGTCTGAGCTGGAGAACGA
GCAACATACGGATTAGATCCAGCAGGTGTAAACGATGCAGCCTGCTGATCCGGTTCCTGAGAACCAGACACCAATTCAGG
ACTCCAATGAACGGATTTCTTCGATCCAGACAACGATCGAGTCGGCGGTTGCGCCACTTTTTGATCAGCTTCACCTTTCT
TCTCGATTTCAACCTGAGTTAAAATTTCATCCGCCAAACGTATCTCAGTACTCGCATCCTCACCTCCCTTCACTCCTCGA
TCCGCAGATTTCGGATCGACGCTCTGCGATGGAATCGAATTTTGATCCTTAACCGTTTTCACTTCGATCTCTCCCTTAGC
CTGCTCCATCGTTCAACAAAAGGCTCTTTCCACAGACGGACGGTGAGGCGTACGACGGCGCGTGAGCTAAGTCTCTCTGT
AACCGTAACGGATTTTGAATTTTGCAAGTTTGGTATCGTAAGCTTCGCTTCTTTGTTCGTGAGCTTTGG
>TR725|c0_g1_i1
ATGAGAACAAAATCAAAATAAACTTACTCAAGATTGAAGTAATCATCTACAATGGTTTTATAGCATCATACTGAAACAAC
TCCAGTTGATTCTCGAACAATTTCATAAATAGAAAGAACATTTTCAACGGTTAGTAAGAAGATAATGCACCATTCTAAAA
GATCTGATTTACGATTCTGCATCACCTCTTGGAGAAAATGAATGTTGTGCTCTACAAATTTTAGCTTAAAGTCGAGATTC
CCAAATCTCTGAGTGACTTCATACTCTTCTCTTAGGTACTCATATATCTGAGCATATCTAGCTTCTCTCCAAGCAATCTC
AGATCTATCAAACAAACCAACTCTGAGAATTACGTCGGCTAGATTAGAATTAGCTTTCCCTACAAGTTGGAAGAGCTTTT
TCCTATTCATAGTGAAAGTTCCAGTTTTCTCCATTCCACGGTTTATACCAGCAAACTCTTCCACTAAACCATCAACCTGC
GACACAAAGTAATCCAAGGCAATACTTTGCCCAAGTACACTTCCAATTATACGGATGCTATCAGTGTCTAGAGTTTTAAG
AACAATGTAGTCAGGACCACCTTTCATTTCCTCAGTCAACAAAGGCTTCTCCTTAACAGCATAATCATCTTTTCTCATTT
CTGTAAGCAATCCAGAAGCATGTCTACGGACAATGTCGAGATAAGGCTCTACGTCGTGCTCTTCCACATTGAAAAGAACA
GCAGAACCGTATTGAAAGACAACCATGAACCGGCAACTGCTTACACTTTCCTTTACGTCTAGAGTGGGGATTCCAGAAGG
AAAATCAGAAAATTTGAGGGCAATAGAATTTGTAGATCGTGAAGTAGGAGGAACAACATTGCAGAAGTTGTCAGCTTGCA
TTCCCTTCAAATCGATACTAGTGCTGAGAAAATAAGCTTTGATAGGGATTTTCCCTCGGTCTTCTTCTTCCTGAGTCCCG
AATTCGTAGTTTTGATATACATCATTTGATCCAGAATCAGAATCATTATTGTAAATTGAAATCGGAGAAGGAAACCCTGA
AAAGTGTCGGAAATTGAGTAAACGGGAAGTTGTGTTTCGAACTGCTACGTGTTTCCAGACTAGCATCTTGGAGGAGTTGA
GTACTTGACTATGGAGAAGAAGAGCAGAAAATGCTCTCCATCTACCCATTCACAGCAATCAAAGTAACCTTTTCCTCGTT
GCTTTCGTTCTCTTCTTTGATTCAGAGAAATTGGCGGATTCAGGGAAGAGAAGAACTCTTTTGGTTCTCGCCGGCTTTCT
TAACCTCGCG
>TR726|c0_g1_i1
AGGAGTCAAAATTTACGAAAACTTTCATACTTTCTTCTGTCTTCTTCTTCTGCGCTTTTCAATTTCGTATTATCGATTTT
ATACCTTTCGATTTCCCTCGTAGGAAAAAAAAACCCTCAATTTCTTCAAAGTTCGAGTCTTTTATTACTGCTTCGTTATC
AATTTCTTTCTTGAGTCATCGAATTTCTATCTTCTTCGAGTTTGTTTCATCAGGGTTGGCACGAATTTGTGTAATTTCTT
GTCAAAACCCTAACTTTGGTTTTTGGGTTTGGTTCATATTTGGGAGCTGAGCTCGCGGAAGGTTCGGAAACCCTAGTTTC
TCATTTGGGTTAATTTGCTTCTGTAGTTCGATTTGGTTTGTTCTTGTATCGCTTGATCTTTGAGAAATGATCTCCTTGAT
CGCTACTTAAGTCTATTTCATTGATTTCTCAATAGCCAATTTCAAAATTTTGTTCTGATTTAGCTTTGTTCTTAGGAATG
TTAGTTGTAATCAAAGAGGAAAACTTTGAAAACTCTTTACTGTTTTTGGATGCTTAAGACTAATGGGGATGTTTTGAAAT
CATGATCCTCTAGATTTGGTTGCTTAATTAGGTTAGGTTTTACATTTAATTTGACTTCTTCTTCACTCTGATTAGCTTAC
TCCTCTTTACTTCCAGAGCTCCATATTGCTTTTACCGAATCAAGACCGGAGTATTTAAGAACCATTTACCTCTGAGTATG
ATTGCAACATTGTATTTGTGCAAGAAGAGATTGCAAGATCAGAGTTTAGTTCTCGGTTTTTGTTCAAGTAAACTAATCTC
AGTAGAAGTATGCAGTTCATAGTTTGGAGAAATGCAACGGTATCCATCTGGTAGCTCCACTAGTGGAGTTAACAATAATG
GAATCAGTGAAACTATTTAATCTTAGTTATACAATGGAATA
>TR727|c0_g1_i1
ATTTTCCTTTCAAATTATCTTTATACAAAACAGAACTTAAATTTACTTTTTTTAGTCAGAACTATTGCACAGTCTACTTA
CATAAATATACACAAGTACATAAACATAACCCATCAAAGTTGATCAAAAACTCAAACTAAAAAAGACATAATCTCACCCA
AACACACAAAAAAAAAACGATCTTTGAATTACCCATTAGAATATTTCATCAAATTTCTTCATCATTTTTCTTCGTCTTCT
CAATTTCAAGCAAGTAAAGTCTCTGAGCTTCAGGTGCATCCATTGTTAGGGCACGAAGCTTAATATCCAAATCATTAAGT
TTGGTCATTAATCTATCATTAGTGAACATTCCCATAAGCACATTAGTGATGGTTTCCCAACTCTCGAACAATGGCAAAGC
AATGATCACAATGGATCCTATTGTTCCCCAAGCTATTGCTACAATTGCCCAGAACCAAAAGTATCCTCTACTAAACACAC
GTGCAGGGAGAGAGAGAATTGGCCAGATGATAACAATGAGAAGAGTGAAGACGAGCCCCCATTTCACTATCCAACCTTTT
GCTCTTCTCAGTTTCTCTTCCCGGAGCTCCTCCGCCGGAATATACTCAGCCGCCTCCTCCGTCGTCTCCACCACCTTTAT
CTCTCTAGTCGTTGACCAATCATAGTTTTGTGGTCGAACTATACTACAAACCGCATGAATCAACCCTCCTGTTAGAATAG
CGACCAAGTTTCCACACAACATAGGAGCATTTCTTCCCGTACTATCAAGATCAACACGTCCATACTGAATCTTCGCAGCC
GTTAACCAAGTCACAATCCCAAGAACACAACCGGAGATCGAACCAAGAATGGCACCAAACGCATTAGCTTTACTCCACAA
TAACATAAACGCAATTGGGATCACAGCAGAGCCTATGAGTACTCCCATTGCAAGATACATCCATCCAAGTGACACA
>TR728|c0_g1_i1
ATGCTCTTGACATGAAGTTGAGAGACGATCTTGAGCGCCTCAAAAAGATCAGGTAAGCCACACTCATCACTAATTTCTAG
AAATCATATCAATCTCTCAATCCAAAAAATTGCATATTAATATCTAATGAAGTTTGTTGCCGGTAATGCTATTACTCACT
ACTAACCCCATAACTTAGCCATAATTGAAGATCAGTTTATACCTTTTCTGTGTCATCTTCATATTCCAGTTTACTATCTC
CGTTCGGTCTATTTATGTTTCGCTCTGCGTTCTTATTGTATTCTGAGAAACATAGAAGCTGCTTTTTACTATCTCCGTTC
GGTCTTTTTATGTTTCGCTCTGTGTTCTTATTGTGTTCTGAGAGACATAGAAGCTGCTTACGTACAAGGCCTTCTTCAAT
AGAACGTTGTTAGTTCAGTTTCGTTATTGTCTTGGTTCTCACTGTTTGAACCGTGTGATGTAACCAGGAACCATCGTGGT
CTGAGACACTACTGGGGTCTCCGAGTGCGTGGACAGCA
>TR730|c0_g1_i1
GTCCTAGCTAAAAAAGGCGTGAAGTATCACGAACCGGAGTATTTGAAGTTCGGAGATGTCGGAAACAAGTATTTTCGTCA
TGCCACTGGACAACTATACGGAATTTCCAGAGATTTAGCTACTTATATATTGATGAACAAGGATTTACTACATGAATATG
CGAACGAAGATCTTGCTTTGGGGTCATGGTTTATAGGATTGGATGTAGAACATGTTGATGATAGAGGACTCTGTTGCGCT
ACTCCTGATTGTGAAGTGAATCCATTGACGGGAAACGCGTGTGCTGCAACGTTTGACTGGAAATGCAGCGGGATTTGCCG
ATCGGTGGAGAGAATGGCTGAGATTCACGAGCGTTGC
>TR731|c0_g1_i1
GGAAGCAGTCACTATTCAAAGCGAACGAAACAAGTTGTTTCTTTAGCTCATTTGCAACCTGAGAAAAGAAAGAATCATCA
ACAAAGATCAGTGTCTTCAGGTGTTTCATGTTCTAATAAGAATTCACCAGCTTTGTTGGAGATTCAAAGTCTTCATTCCC
CATTTGATAAAGAACTGATTTTGCAGAGGAAAGCAGAAGAGATTAAACCATACTTAAATGAAAGATCTTTGTACCTT
>TR732|c0_g1_i1
ATAAACAAACAAATTCATATAAAAATCTTAGCTTTCCTCTTGAACATGAACAGAAACAGGAACATGTTCAAGCATTCTTA
CAGATCTAGGAAGCATAAACTCAGCAAAAACAGGATAATGAGAAGAAGGATATAACTCATCAATCTTATCATTAACCACT
TCACACATTACAGGAACTACAGATCTACCTCTGTATAGAATCCAATCTGTGTGTAAATCTTGTGTTTGACGATCCCAACA
TAAACATAAAGCTCTAAATATCAGCTTCAAGAACTCTATTGTTCCTTGTTTATCACCTTTGAATTCATGATATGTTCTTA
TGAGAGAAACGTTTTTTCTTACTCTTGCACTTGGCCATGCGTCTCTCATGTCTCCTACTACACCATGTTCTCTTGATCTG
CCTAATAGAAATCTTCCTGTTGTTGATTCCTTTTGAGTATTGAATCCTCCACAGTATATAACAGGTAAAGTAGGAGGTAA
CGAAGCTATATGTTGCCATGTAAGTAAAGCGCTTCGTCGACGAGCTCGAGGACTGATTTCATCTAAGTTTGTATTAACTA
TCTGAAATGAGAAACCTGGAGGTTCTGCTCCTTTTAATTGAAATGTGTACGGGAACTCTTTGTTAAAGAAACAAACACAC
AATCTTGATTTGAGAGAAAAAAAAAATTTCAAATTA
>TR733|c0_g1_i1
TATACATAAAATGTGCAGCAGAGAAATGCCATAATGTTATGGATAGTATCAAGTATATATGGTTTAACAGAATAGGAATG
ATGATTTCATGTTTCGAATGATGACACATATATGATATAATATGATATACTACTCCATATGATGAAGCAGCGTTGAGCAT
GAATCCAATCATCCATGATGAGATCAATAGTTCCAAAGAGTGGGTGGGATGGCAATATTATTGTCGGTTAAGTGGGTCTC
TGAGCTTCCTTCTCCGCAGCTCTCTGATTCTTTGGCACTGTTTGTGAGCTGACTTAGCAAGGCTCTGAGAACCATTTGGT
CAGAGGAAGCCGTACCAGTAAACAGGGGAGCAGATAGGTTGGTTTGGTTCTGTGGTAAAAAGGAGAAGCAGGGCACTTGC
ACTTGCACTTGCACTTGCACTTGCACT
>TR734|c0_g1_i1
GCAAAGAGGACTCTTTTCATTGTCTTCACCAAGAAAATCCCCGTGCATAAACAGGTCCATGGCATCAAGGCATAGTACGA
GTATCCCCATATTATCTTTGCAAAAACAGCTAGACATAAACCTGTGAAAGCATAGCCTCCATAAGCAACAATTTCTAGAA
GAGGTGCCTCTCCACTTCCCAGTGACAGCAACATTATTTTTAGCAGCATCACTTGCAAAAACCAGCCAACCAATCCTTTT
GCAAACAGCCAATTCAAAGCTTCTGGAGTAAACTTTCCGTTAAGACCCAATGAGAGGCCAGCAAGAACAACATAGGTTCC
AAAAGCCATGAAAGGAATGTATAAGTCGGGTGCATTTATATCATAGATTGGAGGCTTGTAAGAGAGTCTACCCCCAACTG
GTTCTGATATTCTGGTCCAATGCCCG
>TR735|c0_g1_i1
GACATTGATGGCAAGTTTGCCCCACAGACTCTGGAGACACATCTGTGCTTGCAGCCGAGTATTCCATCGGACTCATGCTT
TCGTATGATTTGCTGCGGGAAGCATCCATTACAGCAACAGATTGTGTCCTATAAGATCTGTAGCTATCTTCAAACAATCC
AACATCTCTAGATGACTCATCGTTCGAATTTCCACCACGTCCCGAGTAATTCTTCATCATTGGTG
>TR736|c0_g1_i1
AGACACTAGATGATTTCTCCGATGTTGAACATCCCTTGAAATCCGGTGGTCTTACAGAGGTTTTTGGTTCCTGTAACGGT
TAATCGGTTTAACGAACTCTCCGACGGATCTGGCGTTATTCAATCCATCCACTAGACAAATCCACCGGTTACCTGTTGAG
CCTGTTGTTTTCCCTGAAGGTGCCACAACTCGCCGGTATGTGTTTTATGGATTAGGTTATGATTCTGTTAACGATGATTA
CAAGGTTGTGAGAATGGTTCAGTTCAAAAGAGATATAGATTATGAAATTAGTTGGGTGTTCCCTTGTGAAGTTAAAATGT
TCAGTTTAAAGACTAATTCATGGAAGAAAATCCAACGAGTTATCCCTCCTGTTAAGCTAATGTTCAGCTTCTTCTTCTAC
CATTTACGGTATCGCCGTGGCTATGGCGTTTTAGCTAGTAATAGTCTTCACTGGGGATTACCACGAAGGCCAGGACTTAA
TGAGTTCTATATTATAGTAAGATTTGATTTAGTCTCTGAGGAATTTGAATGCCTTCCACTTCCTGAGGCAATTTCTCAAG
GAAATCTCAGTATCCAGATTGATGTAGGTGTGTTAGAAGGTAACCTTTGTTTGATGTGTAACTACGACTTAAACTATGTT
GATGTTTGGATTATGAAGGAATACAATGTTGGGAAATCTTGGACTAAGTTGTTTACGGTTCATAAACCAAAAAGTGTTGA
ATCACTTGGTTTTATGAGACCTCTGCTTTATTCTAAAGATAGGAACAAGATTTTGCTGGAATTAAACAATGCAA
>TR737|c0_g1_i1
AGTAGCGAACCATCTCGATTAAAGCAGAAAGCGTGTAAGCTCTTCGCGAATTATCAACAAGATCTGATCCACCAGGAGCA
GGTTCTTCGATGAAACGAATCGCACTCGTCATGAGACTTTGAGTATAAGTCTGAGAAAGAACAATACATTCCAAGAAACC
ATAGACAATGTGGAGTAGCAACTGTAGAATTTCAAAAACTTCCTTCTCCTGTAAGAGTTTAAGAACCCAATCAATGACGA
>TR739|c0_g1_i1
TTGAGAGTGCCGGCGAATATCTCATCACTCTCTTCCTCCTTCTACTCCCGGCGAGCTTTCTACGACGGAACAATGGAGGC
TGTTCTCCATTGCAGTCCACTCTCCATCTCACCGCTACGCGGATCCACTGCTACTTCGATTTCTCTTTTTCCGCCGAGAT
TTCTCATTCCGCATTCTGGACATCACCAACTCTTCTCCTCTCTCAATTTCCGATCCAAATCTAAGTCTACTTCTGCTTCT
TCTTCCGCTGGAGCTACGTTGATTGCGAATTCCTCTTCGCCAAAAAGTGGAGTGTACACTGTTGGTGAATTCATGACAAG
GAAGGAGGACATGCACGTAGTGAAACCTACAACGACTGTTGATGAAGCTCTTGAAGCCCTTGTGGAGAATAGAATCACAG
GATTTCCTGTGATAGACGACGACTGGAAATTGGTTGGGCTTGTTTCAGATTATGACTTGTTGGCTTTGGACTCTATATCT
GGTAGTGGAAGAACAGAAAACGCCATGTTCCCCGAAGTTGACAGCACCTGGAAAACATTCAATGCAGTGCAAAAGCTACT
AAGCAAAACCAATGGAAAACTTGTTGGAGATTTAATGACACCAGCTCCATTAGTTGTTCAGGAAACAACAAATCTAGAAG
ATGCCGCTAAAATCTTGCTCGAAACAAAGTATCGCCGTCTCCCTGTAGTAGATTCCGATGGCAAATTGCTTGGTATTATC
ACTAGAGGTAATGTAGTTCGAGCTGCCCTTCAAATAAAACGTACCGGTGACAGAAACGATTAATCAAAAGAAGAAACCGA
GTTTTTCGACATTGTACCATAACTTAAAAGACATCAAAGATCGGAGCAATCCAAGCTTTTGTTACTTCTGGTAAGTGATA
GTTCTTCTTTTTACAGAATCAGCTTTTTTTTTTTAATGGGTTAGGTTTTTAGTTGATGCTTAAAAGATTCTCTAATCAAA
TCATATGTTTTCATAAATTTAATTTTAAAATAAATGTTTTTTATTTTTTGCTTTTTCTAGTGTCTAGATTTGGTTAACCA
CCAAAGTAAAAACACTGTTTTTAAGCTTTTTTTAGTGTAAAATTTAATTTTTGGTTGAACAAAAAATATCTGTTTTTTTT
TCACCTGATTTTGTCCGTACAACATATATATGTTTTGGTATGTGTTTAAGTCACCAAACTATGTTGGGTATATTTCAGTT
GAACAACATTACTTCAACTTGCTTTAAACATATAATTTTGTTTTTTTTTCACATTACGTATAAAA
>TR740|c0_g1_i1
GGATGGAGAAGCTTTTGTTCTTACAATGGCTTAAAAGTTGAAAATTCCTTCACTTTTAAACTCACTAAAAGAGGAACAAC
TCTTGTTTTACGCCTTTCCGAAACAAGAAAAGATCAAGATGATACAGAAAGTACAGTGTGTCTTCCCACAGAATCAGAAT
CAGGAAGTGATGAGAAGAGAATCTCAAGGGAATCTTTAGGAAGAAAGGTGACTGTGGGTAAAGTAAAATGGAGAGCTTCA
TCTTCATCAGCTGAAAACCGTTTTTTGACATTAAATCTTAGACCTGTGTATGTC
>TR741|c0_g1_i1
AATTTTGAAAAGAATAAGATTTTAGGGTGAGGAAAAAAAAATAGTGAAGAATATAAATCATCACCGTCGCCTGCAAGTCT
CGCTCAGGAAGATTTTTCCTGATGGATTCTCGGATTTTTCTCCCATTTTTCCTCACTCTTCTCTTGATTTTCCCTCTAAT
TTCGTCTTCCTCTCTCCGATTTCTCCCTCGGTGGACTAATGGAGGTGGGTCTGTGATTAAGTTGAAATCGGGTGCTTCCT
CCTTTGGTTTTGATCCAACTCGTGTCACTCAGCTCTCTTGGACCCCTAGGGCTTTTTTATATAAGGGATTTCTGTCAGAT
GAGGAGTGTGATCATCTCATCACCTTGGCGAAAGGAAAGCTTGAGAAGTCAATGGTGGCTGATAATGACTCAGGTGAGAG
CGTAGAGAGTGAAGTACGTACAAGTTCTGGAATGTTTTTAGCCAAGAGACAGGATGAGGTAGTAGCTAATGTCGAAGCAA
AACTTTCTGCGTGGACTTTCCTTCCCGAGGAAAATGGGGAATCCATGCAAATATTGCACTATGAGAATGGTCAAAAATAT
GAACCACATTTTGACTACTTTCACGACCCGAACAATCTAGAGCTAGGCGGTCATCGAATCGCCACTGTATTAATGTACTT
GTCCAATGTTGAAAAGGGCGGAGAAACAGTATTTCCTATGTGGAAGGGTAAAACGAGTCAGCCAAAAGATGAAACCTGGT
CTGAATGTGCAAAAAGAGGTTATGCAGTGAAACCAAGGAAAGGCGACGCATTGTTGTTCTTCAATCTTCACCTTAACGCA
ACCACAGATTCAAGCAGCTTACATGGAAGCTGTCCAGTCATTGAGGGAGAGAAATGGTCAGCAACCAGGTGGATTCATGT
TAAGTCCTTTGAGTCATCGGTTAAGAGAAAATCTGGATGCGTAGATGAAAACACCAACTGTAAAAAATGGGCAGATGCAG
GGGAATGCGTGAATAACCCATCCTATATGGTTGGTTCAGAAGCAGACCATGGATATTGCAGAAAGAGCTGCAATGCTTGT
TCATTAGAAGATAACAAGCAAAGCACTTAGAGGATCAAATTTTTGTATAGCGGAATCTGAATTCACCATTCAGGTAGAAA
CCTTCATGCTGTTTTTAGTGTCATTAGAAGAAAATTTAGAACAAATACTAAAAATCTTGATCCTATGTTTCTCATTTATG
TCTTCATACTCGAGTAATACTAAATAAAAGAGTCAAAATCCCATTGTTTTATCATTAAGCTCAAGCAATCATGTTGGGAT
CGTGAGACTGCTGATACATTATACAGAGAAATAAGAATACATGATAA
>TR743|c0_g1_i1
GTGTTCCTCATAGAATCCATACGGCTTACAGATCCCATAAAACTAACCGCACGGAAAAGCTGTGATCTTGTTCTTGAGAT
CTGTCCTGGATCTAACTCACATCTACAAACAGGACAAGTCTTATGAGACTCAAACCAAAGATCAATACAAGTTGAGTGAA
AGGCGTGACGACATGTTGAGATAAGTCTAACGGTGGATTTGTTCCTGTAATGAGATCTCCATAAGGTGTGCTTTCAAGAT
TACAAAGGG
>TR745|c0_g1_i1
TTCCTTCATCAAACTCCTGAAGACCATGAAACCTACTACACTGTTGACAAAACCTCTGCATAACACCTCCAACAAGTGCA
CTAGTAGCCTTAGAATGCATCTCACAAACCTTATGACGTCTATGATAATCCTTAACTTTACTCAAATCAGCTCCACAATT
CTCCACTTGACAAATTGCACCTCCAATTTTACTCTTTTTTACACCATTTCTTTCACAATTCTCCATAGTTTCACCATTTC
CACCAAGCTTCAAAGCAAGCCTACGAGCATCATCTTCACCATTTTCTCTCAAATTCTCTTCGTCTAACACAATAACCCTT
CTTTTCTTCTCCAAAACTTCAACATTCACTTCCTCAGAACATGAAGAAGAACTGTTAGAGCCAAGAGGAAAAAACTGACG
ACTCATCGTTTCGTTAACCCCATGATTCAATTTTCTTCCAATG
>TR746|c0_g1_i1
TTCAATTAAAATTTAAGTTTTGGACATAAAAAGTAAACTATAATTCAAAATTTAACCAAAAACTATAATTAAATTCGGAT
TAATTATACTATTTAAGATGTACCCATTGGAGTCAAGAATTCTCATGGATTCCTAAAATTTAACATGTATACGAGCCTAA
GCTCACCCCTAACTTAAAGTTGCTGAATTTTTTACTACCTTAACATCCTAGAACTAAGAACCAATGAACTAAGACAAAAT
TTGTGTAAATTAAGACCAAACATGTGTGAATTAGGAGCAACTAAGCTTAGCATCCTAGTACTAAGACAAAAATCCTAGAA
TTAAGACAAAATTTGTGTGAATTAGGTGTAACTATTATATACCTTTCTTGCATCCCAGAGCGGAACAAGG
>TR747|c0_g1_i1
TTAATGTCTATCGTGGTCTTTCATGGCACAAAGCTCAATCTGTATGTTTCCTTTTAATCCTCTTTTCGCATCTGATTGGT
TTCATTTACCACTTGATTATAAATTCGATATCCAGCTAGGGTTTCTTGTTGTTTTTCGGTCGTATTTTGGTATGGTGATT
GAGAGTTTTCCTGTCCATGACTGTAAAATTGTGGATGCTTGCTTTGATTTGATTGCTGCTTACTTGTTTTGCTTCACGAG
GTCTCAATTAGGGCATAGGCTAGTGAGATTTCTTCTGTTTCTTGATGGTTGAGTACCATTTG
>TR748|c0_g1_i1
GTAAACAATCAGTTTACTCTATTTTAAAATAGAAGCAGAATTGAAAGATATTTTACTTCAAAATAAATTTTAAAGCAGAA
TAAAATAGTTTTAAGAGATCATTGTGTTTTGGTGCCCAACCTATCACGATTTCGTATGATAGATCCAAATTTTTTTTTAA
AGTAAAAATCCCTAACATTTCAAAATTCTGCAAAATAGTCCTTCCATCACAGCAGATTGAGATTTTTTCTGTTTCAAAAC
ATAACGTTTTAAAAAAAAACACTTAACGACCAAAAAAGCAGCTCTATCATTGTGACGG
>TR749|c0_g1_i1
GTCGCTGGTTCTGGGACAAGGTTCGACGACTAGTCTCAATGATTAAAATTTAAATGCTAAAATTTTTAGCGATTCAAATT
TTAAATCATTCGTCGCCGAACCAGCTACGTGTAAACAAACAAGACTTGTCACGATTGCTCGATGCTGGCGACAACTAAAC
GAACAGACCCTTCTTCATCATCCATGTATTCCTGAAATTAGCTTCTTTTGGATATTAGTAACATGAGGAGCTTTGTATAA
ACTGTAGCAGTGAGGAAATATCTTAGCGTCGAA
>TR750|c0_g1_i1
CAGCATTCTCCTGGAAAAATAGTATTGTTGGGCCTGCATGGAAAGCATCAAAATATTAGAACTCAGGGACTATAGAAACT
TGGACAAATTAAGCAAAGTTACTGCCAACTAAGAGAGCTGAGGCCTGAGACTAGAGAATAACATGAATTTCGTGTTCTAC
AATTGAACCAGTTGCTTCCTTATTTTAGATCTCGGGCGAGTGCTTCGTTCGAAACTAATTTAACAGCAACAGTAACTTCC
GGATCGCAAATCTGACAGGAGGAGACCAAAACCTAGCTAAAGAAAGAGAGATCAAAGCCTAAAATCCCCAAAATTCAAGA
AACATTACTAAATTCTAAATTGAATCGAACTAAGACTGCTAAGCCAAAAACTGTAATCAAATGAAAAGGAAGAAAGGGAG
GAACCTCGACAATGG
>TR751|c0_g1_i1
ATCTCAATGGGCAGGTGTCTCATATATACAACAGGTGCGTCACACACAATTAGCTTATTTTCATCTTGTCTACACATTGA
TGTAAAACTCAAACACCACTCCTCACTTCTTTTACCGGTTCCATCATCGTTGCTTTAACCACTGTTTTCAAAACACTGTT
GATCCTTGGTCGGACCGGTAAACCCGGTGACCCAGCTGATAATCCGGTCTGGTTCAATTTAAAACCCTAATTTGTATTTG
ACCCGCCTAGAATCTTGAAAAATCCAACAAAAACCTATGATCCGATAAAATCTTATGACCTGACCG
>TR752|c0_g1_i1
CTGCTTCCATATGAATAGTATCTTTAGCAGTTGCATGGGCATGACTGAACCTCTCGTTACTGTTAATTACACAGACTGAT
GAGCCCATTGTAGTTTCTTTCTGATATTTTCCAAAAGATATAGTTTTGCTTCTATCCTCATGAATGTTTCGTTTATTGTT
GTGGTCTGCTTTGTCTTGGCTAGAAAACATAAATGCCATCTCACTGCTTTTTGTGTGTGGAGACCATCCCCCTGATAACA
TATTGGCATTTTCTGTGTCATATGATGATCCTATCATGAAAAGGTTTTCAGGTTCTTTCTCAGAAGAGAGAAGAGACATT
AAATTATCCTGTCCCCTGTTATGGGTTGGACTCATTGCGAAGATATTACAATCAGCTCTATGAAACGACTGACCCATCAA
TACAAAATTTTCTACTCTTTTCTCAAACGGCAGAAATGTTGACAAAGCATTTCCCTCTTCCTTGCCATAAATATCACCCA
TTGGTATCAGACCAGCACCTTCATTAGTGAGGTTTTGAATGATATTTCCATCGGCCTTGCTTGAGAATGGCTCTGGCAAG
ATGAAGCTCTTGTCAATATTACTACAGGTTTGTACGAAGGATAGGGTGTTGTAATCCGGATCAATATGATATGAAGG
>TR753|c0_g1_i1
CGCATGGAAGCAAACGGAACGCATATTTTAAAGCTCAACATTGGGAATCCTGCGCCTTTTGGATTCCGCGCTCCAGACGA
AGTGATTTACGACATGCAACAACAGCTTATTGACTGCGAAGGCTACTCGGATAGTCGCGGACTTTTCTCTGCGCGCAAGG
CGATTATGCAATACGATCAGCTTAAGGGCATTCCAGGCGTGCAAATGGAAGATATTTACACCGGAAACAGCGTTTCCGAG
CTGAGTAACCTTTCTATGCAAGCGTTGCTTGATTG
>TR754|c0_g1_i1
GTCGACTAGGTCTGATGTGTACGGCTATGGCGTGATACTGCTTCAGCTTCTTACTGGAATGAAAGCAATTACAAGTAAAA
GAGCTTTTAAGGAAGAGAAGATCGCTGATTTGGTAAAATTACAAGTTTAATTTTTCTAGGGTTTTTTTAGGGTTCGTGTT
CTGTGATTAAATTTTTTTTTTTTGGGGTAGGTGAGGGATTTATTGGAAGATGAGAGTAATTGTCATCGATTAGTAGATCC
TG
>TR755|c0_g1_i1
CGACCCAACGGTACGGGCGACAGCCGCAGAAAAAGCGAAACACGTCCCAAAGACTACTCGGCCTCCGACGACCCACCAGG
CCTCTAATGTAGCTCTAATCGACGTCGTTGGGATGTTCCAGGCGTTAATCAGACGAATGGACGGAATGACTGCTGACCGA
CAGAGGGATTTGGCACAAATCAACGAGCTCAAGAAGTGGCAAGAGTCGCTCAGCGTCGCAGGGAGAGCACAGGCAGCTCA
TACGCCGAATCTTCAACGACAGCTCTTCATGGAGGCGTTAACG
>TR756|c0_g1_i1
GCTCGAGACCGAGGTGACCGAGGTGCAGCGCGGCGAGATGCCACCCATCTCCACCAAGATCATGATGAACGTGGGCAACC
CCCAGCTGGCGTTTGACTTTGCCCAGCTGCCCAATGAGGGCGTGGGCCTGGCGCGCCTGGAGTTCATCATCAACAACAAC
ATCGGCGTTCACCCCAAGGCGATCCTCGACTACCCGAACATCGACAATGACCTGAAGAAGGCCGTCGAATCGGTGGCCCG
TGGCCATGCTTCGCCACGCGCGTTCTATG
>TR757|c0_g1_i1
TGTGTGCTTTTAGTTTGAATTTGAGTGTTTTTTTAAATAAAACACAGTTGTTTTAGCAATGCCAAACCGACTGTGTATTG
AATACTGTTAGAGACTCAGGGTAAAATTTGCAGAATTTTAGAACGTTGGGTTTCTTTTGTTGAAATTTCATAGATTATGT
TTCAATTTCCATACCTCTATTTGCGATGATTTAATTAGTAAAAGCTGGGGATTAATTTGCAATTTCCCGAGTAAAAGCTG
TAACCTTTAAGCCTTCCTATCTCAAGTTCCATTCTCTATATATGTTTCCAGGAGTTGGAACAACAGATAGTGCTTTAGGA
GATGATGGAATATTG
>TR758|c0_g1_i1
GGAATTGCGATTTTTAAAGAAAGATGCTAAAATTAGACACCGCTTTTGACATTTTCTTCTGTAATTAATGGTGGTTGGAC
TTTTTGTTGCTAACCTAACCTACCCACTCCATAATAGGCTGAATCATTACTTCATATTATTCTAATTGTGGTTGCAAATT
AAAAACAGTTTCCTTGCTAGCCTGGTTTTGAGTTTACTGATTTAAGAAATCCATGTTGCAGGACCAAAAGAGTTTACTTC
ACTTTTCTATAGTCTTCAGAATTGGAGGGTAAGTAC
>TR759|c0_g1_i1
CCGCTTCCATGCAGGTGCCCGTGCTGGTGGACTTCTGGGCGCCCTGGTGCGGCCCGTGCAAGACGCTGGGGCCGGTGCTG
GAAAAGCTGGAGGTGGCCTACGCCGGCCGCTTCAAGCTGGCCAAGATCGACTCAGACCAGCAGCAGCAACTGGCCGCCAT
GTTCGGCATCCGCAGCATTCCCACCTGCGTGCTGCTCAAGAACGGCCAGCCCGTGGACGGCTTCATGGGCGCGCTGCCCG
AGGG
>TR760|c0_g1_i1
TGTAAAAACGGCGGGTGTAGTAATAAGACGGTTCAAGATGCCGTTAATGCAGCGCCGGAAACTAACGGAACTGTTAAGTT
TGTAATACGGATTAAAGAAGGTGTTTATGAGGAAACCGTTAGGGTTTCGTTTGAGAGGAAAAACGTGGTTTTGATTGGAG
ATGGTATGGGTAAAACGGTAATTACAGGATCGTTGAATATAGGAATGCCAGGGATGACTACATTCAATACTGCAACTGTC
GGAGTATTAGGTGATGGATTCATGGCACGTGATCTAACAATAGAGAACACAGCA
>TR761|c0_g1_i1
TATAGCTGCATTGTGAACTTCAGATAGTTATTAATAGCATACAACCCTGCTGGGACAGCGAGAAGCACATTGTTCCGAGC
TGCCTGGACAAATGTAGAAACAGATAAAAGAGGCTTCTCTCCAACTTTTTGGTGCCTGGCCTGGATTAGAAGCATGACAA
TTGCAAACGTGACTTTTGCAATTTCTGTCAAGAAGTTGACGCTAATAGGACTAAAGTTGAACTTTCCATCCACTTTAGAC
ATGTACACTAGAACAGGCTGTAGACCAACAAGCATGCAGTCACCAACTACCAAAAAGACATTGAG
>TR762|c0_g1_i1
AAAACTGAAATGATCCCCTAATCTTATTGCCCTTTATTAACTCCTACATTAATTTGATTACAAATATAAAATTAAAAAAT
TAAAAAAACCCCAGAAATTTTGTACAAATTCCGAAATTAACCAAAAAGAAAAAACTAGATAAAAAAAAACCAAAAAGAAG
TAATGAAATTTGTTGGGTGGTAAGTAAAAAAAAAAGAAAGAAAAGAAAGCTAATGATTAGAATTAGAAGACCAAAGAGAG
CGTAACGTTTTGCAATCAAACCTGAAATTGAGGAAAGCATCACCACCCATTTGATTCCTCACTTGTTGTTGAACAACCAA
CACTGATCCCTCTGAAGCAAACACA
>TR763|c0_g1_i1
AGGGAAGAAGAGATTGAGAAGATTCGGGGCGTGGTTCGAGATTGCGTCAGTAAGCATTTGTACTCGTCAGCCATCTTCTT
CGCTGATAAAGTGGCGGCTCTCACCAATGACCCGGCTGATATATATATGCAAGCTCAAGCGCTTTTCCTCGGCAGCCATT
ACCGACGCGCCTTCCATCTTCTCAACGCCTCTAAGATTGTCCTCCGAGATCTTCGATTCCGTTACCTCGCCGCGAAGTGC
CTCGAGGAATTGAAGGAATGGGATCAGTGTCTCTTGATGCTTGGTGATGCGAAGGTTGATGAAGATGGCAATGTGTATGA
CGCAAAAGATGGTAATGTTATATACTTTGATAAAGATGGAGAAGACCGAGAGATAAATATATCATCGGCTATAT
>TR764|c0_g1_i1
GAACATCTCCTGGGATGTTTGATACGAAACCGCCTCTTCTTTCTATTTCTTTCTGCTCTTTGCTTGGTTCATGATCTACT
GAGAGCTGATGTGCAATGCCATCTTTACACATCACAGCTCGTGAGTCTCCGACATTAGCAACTACTAGCTTTTGACCGTC
GATTAAGATTCCGGTCACAGCTGTTGAACCACCTTTACCAAGCTTAAGTGGCTGTTCTAATATCAGTGCATCTGTTAAG
>TR765|c0_g1_i1
AATATGGCTTTATCAGTATGATCCTGAAGACAAAGTACAATCAAAGCAATGACTATCAAGAGGTGGCAGTGGTCCAGTCA
AAGGAAAAGGAGGCCAGTCAGGAGCCCACATCATGGCATCAGTGTTTTGGGACACTCAAGGCATTTTGCTTGTTGACTTT
CTGAAAGGCCAAACATCTGCTTATTAGGAGAGTGTTCTGAGAAGCTTAGATAAAGCTTTGGTAGAAACATGCTGGGAAAG
TCTCACTAGATCCTTGTTCACCACATCAATGCTCTGCTCATTCCTCTCATCAAACAAGGGCAATTTTGTCAGTTTCAATG
GGCAGTCCTTAGGAATTCACCTTACGGGCTGCTTTCATTCCTTCTAAATTCTTTTTGTTTCCTAATGATAAAAAGTCTCC
TTGCCTTGCTTGGAA
>TR766|c0_g1_i1
CGTTGGAGTCTCCAGACAGATAACGCAAGTTTCTTCGAAATTTTCAGTCTGCAATTACATAAAACACCAAAGAAAAACAT
GTGGTAACTACATGGTTAAAATCAAGAACATATGGGGTCTGTTCGTTTGTTCATCGCTGTCGCCCGATGCCATCCACGGA
CGACAACGACGGAGAGCAGCGGCAACGAGCAATACTGTTCATTTGGTTGTCGCTAGCTACGGGCAACAACACAGCGACAT
TTAAAATTCGATTTAATTTTTAATCGCCGAGCCCAGCGACAAATAAACGAACATATTAAACGACGATTTTGAGCTACAGG
TCTCAG
>TR767|c0_g1_i1
GTACATGGAATCATTTACTCGATTTTGTGAAGATTCAGTTAAGCTTCATGTTTAGAAGATCTAAAGTGTTCATCAATTTT
TCCATAGAACATGAGTCCTATGCGTTTTTTTGTTGTGTAGCTTAGTATTGTTTACATTGTATTGCTCCCTTATGCTGGCA
AAAGTCATCAAAATCTTGAAATCGAAAGAATAGTTGTTTTTGTAAAGACGAGAAGGGTTAAGCTGTGAATTCCATGGAAA
CTTATAAGTGTTTTTATCTCCATGTA
>TR768|c0_g1_i1
TCCTGATCCCTACAAGTTCCCAAAACTGTCAATTTAGTAAGGCTTGTCTAAGGAAAATCCAGTTTATGGATGTTAATCTA
CGACACTATACAGGACAGCAGAACCAAAATATCTCAGAATTTTTAGGAAATAATAAACTCTCTGAATCTGAAGACTCTCT
GAATCTGGAGACTACTACCAGCACCATTGGAGCAGAAGTAAGAAGGTCAAAGACAGCAGTTTTTGTGGTAGAAATGGAGA
AATTGTTTCTTGAATTCATTTCCAAAGAGCTTTGGACAGCGAGACAATTACAGAACAAAGCTAGAAGACTCTCACATAAA
TAGTGAGTGAATTTTTCCTAACTTCCCTCTAATTTCTTATATCCTAAATAATCCACTTGTTCCCTCATTGTTCACAGAAG
AAATCAACTAAAGATCCTAATCAAGAAACCAAGAATGCTCAGAAACATGATTTGTATTCTAAGTTCACTAACTGATCATA
GTACGGTATATTCTAAGCTTTAGTAAGAACTAAGAACCAGATATTTAGAGACAAATTCAGGCATCGTTACCTCATTGCCC
AGAAGAAACGCTGTGTTTCTTTTGAAAG
>TR769|c0_g1_i1
GCAACACCTGAAATGCTGCCCCATCAGCACGCTCAAGATCGACCAATCGTTTGTCGCCGGGCTCGCCAACGACCGCCGCG
ACCAAACCATCGTGCACACCGTGATTCAGCTTGCGCACGGGCTGGGCATGGATGTGGTGGCTGAAGGCGTGGAAACATCG
GCGAGTCTTGATCTATTGCGACAAGCGGACTGCGACACAGGACAAGGCTTCCTGTTCGCGAAGCCAATGCCGGCGGCGGC
ATTCGCCGTCTTCGTCAGTCAATGGAGGGGTGCCACCA
>TR770|c0_g1_i1
GAGCCGGATCCACCGGCTTGCCCTGGCGACGGATTTCGAAGTGCAACTTGACACGGTCCGCGTCGGTATTGCCCATCTCA
GCAATTTTTTGGCCACGCCGTACCGTTTGGTCTTCTTTGACCAGCAAAGCCTGGTTGTGGGCGTAGGCCGTCAAAAACGT
GTTGTTGTGCTTGAGGATGATCAGGTTGCCATAACCACGCAAACCCGCGCCTGCGTACACCACACGTCCGTCTGCTGCGG
CCAGCACAGGGTCACCGGCTTTGCCGGCGATGTCATAG
>TR771|c0_g1_i1
AAAATCTATTTCTGCTTTTTCTTGGTTCTTTAGGTATAAAAACTTCACCTTTATGCAATTCAAGAAACAAAAACACATTC
AAATCTTGTACAATTCCACAAACTTGAAGATGGGTTACTTAAACTAATACTTTAATCACCCCCAAAAAATCAAAATAAAG
AAGACAATTTCATAGCTTGTGTATAGTTTCCATGTCTGCAACTTCATTCAAACTTCCTTTCTCAACATGATCCCACCATT
TCATCAAAAAATTATCAACCACTAATCTAAACCAT
>TR772|c0_g1_i1
ATTCACGAGCGAATCAGTCATTATCGCTGCTGTATTTTTATTTACTCTCCGTTTATTTCTAAGATTCGCTTCATTTCTCG
CGAGCCGTCCATGGCGGCGATACCGTACTTTCACGATTCGCCGCCGTAGATGGTGGAAAAATGCGGCGGAGGAGGAAGAT
GAGATACTGTACTGTACGATTTGTCTAGAAGATGCGGCGGAGGGAGAAAAAATGAGGCGAATAACGGTGTGCCGTCACTG
TTTCCACGCCGATTGTATAGATCCATGGCTAGGGAATCGATCGACGTGTCCGATTTGTAGAGCTGAGATTCCTCCGGTGC
CGAGAAATCCTCTGATGTCGCTTTTTGTTCCTTCCGGCGTGATTGAGTTATTCACTAAACAAGGAAATTTTTGAAAATAT
TTTGTGATTAGTTAGAGTTTCTTTTTCATTTGCTTAGTTATTAATTAGTTAAATTTA
>TR773|c0_g1_i1
TGTCCTGCGCGAAGGCGGAGGCAATGCCGTTTTGGCCAGCGGGGTACTGTATTTTCAGGTCATGAGCCTGAGTCAAGTCA
GCAAAGATCTTGAAGGAAGCAGCAGTGATGGCAAAGCGATTGAGCTGACTGCGGCATATTTTGCAGCCCTGGCAGGCATG
ATGGCTGCCGTATCAGAAATCACAGCGGCCAGCATCCAGATAGGAGCCAAAATCAAAGGAGTGGACTTGGCCGCGGTAAG
GCCGGTGCTCGGCGGCCGCGTTCAGGTAGCCAACTTCGTACGTGGTGCTGCAGCGGTGGGTGGTGTGCTGGGGGGGGTGT
CGGGGATTGCGATGAGCATTTCTTCATA
>TR774|c0_g1_i1
GTTCCATACCCAACCCTCCATCATGGCCTCCGTTGCTACAGATTCCACGTCCTGAAAATCGTGCTGTTAATTCCAGTTTC
TTTCCACAGAGAAACCTCCCTGATGAGTCCTGCAGACGCACAGGATCTTGTCCTGTAATTATACTTTTCACTGGGGATAA
CAGTTCCCTTGGAGGAGCTTTATCTGGGAATTTGCTCACGAGTACTGTAACGGTGAACTCTTCTGT
>TR775|c0_g1_i1
AAGCCATTCTCGAAGCCGTAGAGTATAAACGGCGAGTCCATATAGTAGACTACGATATCACAGAAGGTATTCAATGGGCT
TCATTGATGCAAGCTTTAGTGTCTAGAAATGCAGACCCTTCAGCTCAACATCTCAAGATCACAGCTTTATCTCGAACCAC
TAACGGTAAAAAATCCGTTGCTGCTGTCCAAGAAGCTGGACGACGTTTAACCGCTTTCGCCGAGTCTATCGGCCAACCGT
TCTCCTACCACCATTGTAAGCTCGATACAGACGGTGTTTTAACCCCTTCATCACTTAAACTTGTGAAAGGAGAAGCAGTG
GTGATAAACTGTATGTTACATCTTCCCCGGTTTAGCCACCAAACACCAAAATCCCTGATTTCTTTCTTAACCGAAGCTAA
AGCTCTAAACCCAAAACTTATCACACTTGTTCATGAAGAAGTTGGTTTAATGGGAGATCAAGGTTTCATGGGTCGGTTCA
TGGATTTACTTCATCAATTTTCAGCTATGTTTGATTCTTTAGAAGCTGGTTTCCCGATTACAAATCAGGCACGTGGCTTT
GTGGAGCGTGTTTTCATTGGTCCATGGATTTCAAGTTGGTTAACACGTATTAAAACCGATGCTGAAGATGTAGAAGCTGA
GAGTTTTGCGTTGTGGCCAGGATGGTTAGAGAGTAATGGGTTTAAACCGGTGGAAATGAGTTTTGCTAACCGGTGTCAAG
CTAAGCTTCTTTTGAGTTTGTTTAGTGATGGGTATAATGTGGAGGAACTTGGGAAAAACGGCCTCGTTTTGGGCTGGAAA
TCTCGACGACTTGTTTCTGCTTCTTTTTGGTCCGGTGGTGAGCCCAATTTGTAAAATCTATGTTTCTTTTGAAAGCACAT
ACCGTGAGGTTATGCATTGAATATGTAAGTATTAAAAAAAAGAACAAAAAAAAAAACCAATGCTAAATTG
>TR776|c0_g1_i1
GGCAGGCAGAGATTCCAGCCCGAGCAGTGCCCAGGCCATGAGCGACAGCGTCTGGGCCGAGGTGCCCTGCGCCGGATCCA
TCCGCGCGCTGAACACCTGCCGCAGTTTTTCCTCGTGCAGCAGGGCTTCGTTGACGGCCTGGTGGCGCACCTCGGCAAAC
CGCTGGGTTTGCGAAGCCAGGTAAATGCACGACGCCCCGCGTTCGCGTTGCAGGCGCTGCACCAGCTACCCGATGGCGTC
CACCCACTCTGCCTTGTGTGCCAGGTGGCGC
>TR777|c0_g1_i1
GATGTGGGCATTAATTCAAAAATAACTTAGAATGACCTTCAAATTATGTATTATGAATGAGCATTTAGTTAAAACGCATG
ATGAAGAGAATGCATCCATCTCGCTTAGAGAAGAAAGGCAGCTCCTCCAATCAAGGCCGCTCCAATGATAGCCATGATCT
TCTCTAAACTGGTGGTAGCCGTGGCCCCGCTGCTCGGTGGCAAAGCGGGGCCTGCACCTTCGGCCGAGCGGCTG
>TR778|c0_g1_i1
AGCAGATAAACCGAAGTCACAAACCTTGAGGTTTCCTTGTTTATCGAGGAGTAGATTTTGTGGTTTTACATCACGGTGAG
CGATTCCGTCTTGATGACAGAAGCTTAGAGCAGAAATTAGTTGCTGAAAATAGCGACGCGCGGCGGATTCCTGAAGACGA
CCGTACCGGAGTTCCTTGGAAAAGAGCTCACCGCCGGCGGCGAGCTCCATTATAAGATAGATCTTGGATTTAGTAGCCAT
AACTTCATGGATTTTGAGGACGTTTGGGTGATGATGGAGACGACGCATAGCGTCGATTTCTCGGATTATCCTTGGTTCCA
TACCGGAATCTATGGTTTTCTGTTTATCGATGATTTTAACGGCGACGAGTTCTCCGTTTTCAATCGAACGAGCTACGTGA
ACCTTGGCGAAGCTTCCGCGACCAAGGCGGCGGCCGAGTTGATATTTATTAAGAAGAATAGTGCCTGACCAAGGCGGCGG
CGTTGGAGGCTGTGATTGTGGAGATGCTTGAGGTTGAGATTCCATGGCTGACGATGGAGGTAGCGGCGGAGATGGTGCCT
GAGAGTTTGTTAGAGTTTTCAGGGACGTT
>TR779|c0_g1_i1
AGGCTCAACAGACTGGACGGGTGCCTGCAGCATCCCCATGACGGCTTCTGCCTTGGCCCTGCACCGCTCACCTGGTAGCT
GGTCGGCCAGCTCCCTGATCATGGTGTCTCGCCACTCCCGCGCGGCTTCTTGGACGGGTGTCGGCTTTCCTGGTTGCCCC
TGCAGGCCGAGCGCCCGCTCGAACCGCGTTCCGGTCATGAAGCGTTGCAAGCCATCATGCAACACAGTGGCCGCAGGCTC
AGGTACTGGCTCGCCAGACTTCAGGCAGTTGATTGCCGTT
>TR780|c0_g1_i1
GGATACCAATATGGTGGAGATGGTACTACTGGGCAAATCCAGTGGCTTGGACACTCTACGGCTTATTGGTATCTCAGTAC
GGTGATGATGAGACACAGGTAAGGCTATCGGATGGTGTGCATCATGTGATGGTGAAACAAGTACTTGAAGATGTGATGGG
ATACAGACGTGACTTCTTAGGTGTGTCGGCTATAATGGTCGTTTGCTTCTGTGTCTTCTTCTCACTTGTCTTTGCATTCG
CCATCAAAGCCTTCAATTTCCAGAGGAGATGACCTAAGAAACTCAGAAATTTAAACCATGTTGGTTTGTCCTCTTATACC
ATATAGAATACGTACAAAAACAAAACTTAATATTTATTTATTTGTATATTCGGCTTTATAG
>TR781|c0_g1_i1
ATCATGCTAATGGCAGACCAGTGATCTTCTCAAGTTTCCAACCAGATGCAGCACAGCTTGTTAGGGAACTGCAAACCACT
TACCCTGTTTTCTTTCTAACTGATGCTGGAAACGAGATTTAGAATGACGAGAGAAGAAACTCACTTGAAGAAGCCATTAA
AGTTTGTTTAGAAGGAAAGCTTCAAGGTATCGTTTCAGAAGTTAAAGGAGTATTCAGAAATCCAGCTGCAATCTCCAAAA
TCAAAGACGCTAACCTCTCTCTCCTCACTTATGGCAAACTCAATAATGTTGGAGAGGCAGTGTATATGCAATATGTAATG
GGAATTGAAGGAGTGATTGTAGATTTTGTTGAGGAGATTACACATGCCATGACATCCATGGTAACAAGACCATCACCATC
ATCATCATCATCATCACATTCCATGGG
>TR782|c0_g1_i1
GGTTTTAGGGTGGGAAGGAGAAAGAGCACAGTAGATACCTTTGTAGGAGCAAACGTCTGAGCCATTCCAATTAGCCGTGA
AGTTAAAAGGGTCAGAGAAGATAGCTTCTTTCCATGCTTGGAGAGCAATGTAAGCCTGACGAAGACTTGGGTTCTCGAAC
TTGAGACTCGGGTCTACTTTGATATGGTCACCACCAATACCCCCATCCTCCTCATCATCATCCTCAGCTCTGATCTTTAC
GCGGCAATAGATGGAGCCACCGTCACCGACTCTACTCTAACTTGGAT
>TR783|c0_g1_i1
TGATGTGCCAAAATCACAGCTTGAATGGAACATGCTATATACCTTCAATTTCAAGATGATGTGGAGAAAGAATCCTTCAA
AATTCAAGTCTCGTCCAAAAGAAACGCAGCTGCTTGCATTCATTCCTAAGAAGGAATCGTTTTACGTTAGATGTGACTCG
CGCATTTTCATCTTTCATACACAGACCGGAGATCTTGAAGAAGTTCAGTACCAAGGACGAGGTTCTTCCTACGTATGGGA
CTTCTGCAAAGTTGTGCCTTACTTCCGACTTTGCTGGCCGTCTCTTCCTCAAAAAGTAAGTGATTAACGCTTTTGTCTTC
ATGGCCAGTGAACTTCTCTAATGCTTTTGGTGTATATTCCTTAACGCTTTAGTTTGGCCAGTGAACTTCTCTAATGCTTT
TGGTGTATATTCCTTAACGCTTTAGTTTGGCCAGTGAACTTCTCTAATGC
>TR784|c0_g1_i1
GGTCAAGAAGGAAGAAAATCGCGGTGGGGACTGCAAGGGGATTAGTGTATCTTCATGAGCAATGTGATCCAAAGATTATA
CATCGAGATGTGAAAGCGGCTAATATTTTGTTAGATGAGGATTTTGAAGCAGTTGTTGGGGATTTTGGGTTAGCTAAGCT
TTTAGACCATAGAGATTCTCATGTAACTACAGCAGTTCGTGGAACTGTTGGTCATATTGCACCTGAGTACTTGTCTACAG
GACAGTCCTCGGAGAAAACCGATGTTTTCGGGTTTGGTATCTTGCTTCTTGAGCTTATTACTGGTCAGAAAGCTCTCGAT
TTTGGCCGTTCCGCACACCAGAAAGGTGTAATCCTTGATTGGGTAAGTCTCAGTTTCTTGTTT
>TR785|c0_g1_i1
GGAAGTTCTTCGGTTCCTTCTTTCCAATTTACGGTGGTGGATTGAGGAATACAAGTTTGATGGATTCAGATTTGATGGTG
TTACATCGATGTTGTATCATCACCATGGGGTTAACATGTCTTTTTCTGGAAATTATGAAGAGTATTTCAGTGAGGCAATA
GATGTCGACGCTGTGGTCTATATGATGTTGGCTAATTCTCTCATTCATAGCATCCTGCCTGAAGCAACTGTTATTGCTGA
GGATGTTTCTGGTATGCCGGGACTTAGTCGAC
>TR786|c0_g1_i1
TGTAGAAACAACAAATTGTATTTGCCAAATTTAACGATAGGGTCTAATTTACGTTTTTTTAGGTTTTATTTGCAAAATTT
GAAACCTTAGGGTTTACTTTACACCTTGCAGTACCCTAATGTTTGATTAGTGAAAAAGTGAAACTTTGAGGTTTTTTTTC
TTCCATTACCCCATCTTTATAAGTCTGTTAATCATTCCTTATCTGCAGTTACCTCCACTGCAAGAAGACGGTCCAGCTAG
TGACAACTACG
>TR787|c0_g1_i1
TAAACCCTAAATGGCTAAGTCTCTTCTAAGTTCTAAAACATTAGGTCTCTTTTGAAATAGGACATCTACCACTTGATTCA
CCGTTAAGTATATATTCAAATTCTAGTTTTGTATGAGTTTCATCCATCTTCATCTTCCAAGATCTTTGCTTTGAATTTAG
CAATTTTGACACATGGAATTGGGTTTTGATTGAAAGTTGACACATTGTTAAGACTTTTAAACTGGCCGATGAATTCTTGA
TCTCATACAATCCAAACTACCCAATTTATTCACCGTTTAGGGCTGAAACTGAAATTTACTAGAACTAGGCAGCAAGACAT
GTTTCACTAACAAAATAGACAGAACAACACACAACAAACGATGTCTCTGAACCATACAAACCAAG
>TR788|c0_g1_i1
GACAACGAAAAGCTCCAGGGTAACCTGGCTGCGTTGATCGACGCGCTGAACAAGGCCAAGCCTGCTTCGAGCAAGGGTCT
GTACCTGCGCAAGGTGGCTGTTTCCTCCACGATGGGCGTTGGCGTCCGCGTGGATACACAGTCCATCGCAGCGTAATTGC
AAGAAATCTTCGGGTCTTTCGCGAGGCCCGATGTGGTGGGCTGGGAGTGCTGCACAAGAACTCCCAGGCCATCCAAGACC
GTTGGTGTGCGC
>TR789|c0_g1_i1
TCTCTATAGCCTTTCCTGGTCTCTTCGGTGACCCATTCTTCACATGTTGTATCAAATTGTTTATGTAACTTCTCGCATTC
TCCACACTCGTCGCACGACCTCCCGCCGTTGGCCACCCGGTCTCTGATACAACAATCTCCAGCGATCCACCCCCAGATTT
CTCCAACGCTGCGTAAACAGAGTCAAGAATCGCGTCGAAAAGATTCCGGTATGAGCGTGGTGGGTCAGAAACTACAGGAG
ACTGTGCAGTGAACAAAGCATAGTCTAAACGAATCTGTCCCATGTTTGCCGTGTAGCTGAAGTAAGGGTAAATATTCACA
AGCAAAGGAGATTGCTTGCTAACCAAGAAACTTATCACCGGACCAAGAAAGTCTCTATACTCCGTTTTAAACGTTCCTCT
AGACGGTGGAAACGATTCCCCGATAGCTCCGGTATCTATAGCCGTCGAGACTTTAATCCTTAGACCCATTCCCG
>TR790|c0_g1_i1
GACGGTATCGCTGGACTTTACCGTGGATTTAACATCTCCTGTGTCGGCATCATTGTCTACCGAGGTCTCTACTTCGGTCT
GTACGACTCCGTGAAACCCGTTGTGCTCACCGGAAACCTTCAGGATAGTTTCTTCGCTAGCTTCGCCCTCGGGTGGCTCA
TCACCAACGGTGCTGGACTCGCATCGTACCCGATCGACACAGTCCGTAGAAGGATGATGATGACATCTGGTGAGGCAGTG
AAGTACAAGAGCTCTCTG
>TR791|c0_g1_i1
GAACTCGTGAGTTGTTGCGTCAAGCAAAACGTTTCTGATAAAACAAATGATTTGAATATTCAGACAATTATCTAAAAAAT
CCTGGATTTGGACAGACGTCACATCTATGCATATTGCAGCGCCGTTCAATCAAACCGCAAACCCAAAACTACTAAAACCA
GACGGCAAATCGAAATTCGCGATAACTAGGAAGCAATTAGTACTACGAAACATTCTCATCCTTCAATTTCTCAATTTCTT
ACACT
>TR792|c0_g1_i1
GGATCCCACCACTCTGACTTCTTTTGCTTTCACGCTTTAACTGTTCCTGCACTTACATGTTTTACATGTGTTAGGTCATA
GATAAGGTAATGGGGGAATATAGAGATTTGATTGGTTAGTGTAACTAATGTGAAGACAGTTAAACCAAATTTATAGTCAC
AATTCACTAGTCGGATTATAAGCGATTCGAGGATTAAGCGATGAACTAAAATCTAATGCTTGAAAACAAGAAAATGGATG
CTAATGCTAATCATGTTATTTATGCATCTGAAAGACGTCATTTCTTTGATTCTTCAAACAACTGAGGGAGGACTTAGTTA
AGAAATTATTCTAGGGTCAGGTGAAAAATACGTACCAATTCTTGTTGAAGTCTGTTGTTCAGTTGAACTGCAGAGTG
>TR793|c0_g1_i1
AAATGTTTAGAACACGTCAGAAAAAAAGGAGAATGAGTAGTAGGGTTTAGGGTTTAGGGTTTTATGGGTTTACTAAAAAA
TGTTTTTATTTCTTTTTTTGAAGGTGAAGAAAATATTTTTGATATTTTTCATCTTTTTTAGTTTGAAAAGGTTTATAAAA
TTTTGAAGGATATTATTGAAAATGGTGTATAATAGGTTGAACTGTTATATTGTACCCTGAATTTTGTACCTTTTTTCATA
CTTAAAAGGTAAACTATATTTTAAATTTAACGTTTGATTAAATTCTATATTTTTAATTGTGTTTGAGGTGTGGCTGCACG
ACTTCCGCGGCCAAAAGAGATAATGGAATGTGCAGAGAGTAATA
>TR794|c0_g1_i1
AATGGGTCGAATTAAAACTCCTGATCCAGAAGAGAATCAAAACAATGGTTTACCGGTTAAGCCACCGGCCGGTTATCGAA
GTCAGCAAACCGGGACTCCGGTTAGTCAATTTGCACCACCGAGTTATGATCAAGCTAATGTTAATTTATCTGTTGGAAAT
CCATGGAAAACTGGTTTATTTGATTGTCAAGAAGACCAAAACAATGGTATTTTATCTAATAATATATATATATATTTATA
ATTTTATGTTTAGACATA
>TR795|c0_g1_i1
TAACATCGATTCCTTTACAGTTCTTGAAGAACGGATGCTGTAACAGCTCTTCAGCAGAAGGTCTTTTAGATGGATCTTGC
TCTAAACACAGCGCAACCATATCTCTAAACATCTCCGAAAACTCATCTTTACACTTACCCGTCCTGGTCCCGGTCCCGTA
ATGAGAAAACGGCGGCCGACCTTGAGCCAACTCCAACGCCATTACTCCAAACGCCCAGATATCCGACTTAAACCCATACC
CTGTGTGAAACTCAACCACTTCCGGAGCCATCCAATACGTAGTCCCCATCATATCCGTCATCTTTAAAGGCTCAGATGTC
GTCGTCTCAGATGATGTAACCTGTTCATATATCGTTGCAGATACTCCAAAATCGGCTAGCTTTACAGAACCATCAGAATC
TACTAGAATGTTACCTGTCTTAATATCAAGATGCACATGATTATGATCATGAAGATACGAGATTCCCTTCAAAGTTTCAA
GAAGTAGACCACCAATTTCACTCTCCGGTAGTCCATTGGGGAAAGAAGATGAGACAATGGAACGAAGAGAGCCACAAGCC
ATAAGAGGCATGACCACCCACAAGACTCGTTCTGCGGTAAAGGAGCAATAAGCATTGAGGATATTTGGGTGTGAAAGAAG
AAACATCGTCTTGGTTTCTTCGATAAAACTTTCGCCGAAGTTGGTCCAACATTGATCAAGATCGATTACTTTAATGGCAA
CAATGGCTGAGTTCATCGGAATGCAAATTGCTTTGTAGACTGTTGAACTCACACCTGCAGCTATCTTACTTACGAGCGTG
TATGAGTTGTGATCAAGAGGAAACTCAAGATTACTCCATGTCTGCGTCATCATCTTGAAATGTGACGACTTTGGAGAGAG
AAGAAAGAAAGTGAACGACTTTAGTCAAACTTCTTGATTTCTGTTAATCCCTCTGTATCTGTTTAGGCCAAGTTGTTAAA
AAACCGAGAGAAAGAGAAAGAAACAACAAAGAGTTAGTTTTAGTCACGTGATCTTCGAAAGAGCAATCACGTGTTTAAAT
AATAAGTCATACCATGATGAAGTTAAGTTCAACGGTGCAACCAACTGGACCTGAGCTTAGGA
>TR796|c0_g1_i1
AAGTTCCTTACCATAAGAAGTAGTCTTCTAAACAAAGAAACCTGCATATGCAAATCAAGCAAGTGCAAATTCGTGACCAC
TGCCCTGACTATACTCTCTCTGGCAGAAGAAAATTCTTGCCTGTCCCAGAGTGTTAAAATTGCAATAATGGACTGCGAAG
CCCACTCTGGCTTCCCTCCGGCGACATCTGCCAGGTACAGCATATTAATTCCCACTTCAAAAATCAAAGCTGGATCCAAA
GAGGAAGCCAAGAATGGCGCCAAATGGGTGACCAAATCTGAG
>TR797|c0_g1_i1
TGTTTCCTTTAATCCAATAGTCTCGACCTCAAAATCACGCAGGTACTCTGCTCCACATGATGGGCACATCTCCATAAAGG
AATCTCCATGCAGTTCAGAAAGCTTCTCTCTTGGTATTCCAGATCGAAGATGTAAGCCGTCCACATTCTGACTGATGACA
AATTTTAATAAACCAGCTCTTTCTAGTTCAACCAAAGCCATATGAGTCATGCTCGGGATTGCACGATGAAATGGCAG
>TR798|c0_g1_i1
TGACTTTCTCTATTTACTTCCCTCCTTCTCCTTCTTCTTCACATAAATTCCCTGTGTGTAATCTTCCTTCGTGTTCCGCT
TCTTTTTGAGTAGTTGATCGCCATTTATTTGAATTCTAGGGATCGATTTGACTTTTACGGGGAAATACGTTATCCACTTG
CTTTCAGCTTCATCTCGATTCTTCTTTTTCTATGATCCGTGAATTGCATCCTTGTATCTTGGATTTTCATGTCTATCGTT
TGATTCAACTATCACTGGTAGTCTTTAGGGTTTATTTCCTATGCGAAGCTTGTTATCTTAGTTTTACATTATTGTATTTG
GATTCCTTATTGGCTTGCTTCGTTGAGATGCCGAAATCATGCTTACTCATATAATTAATCTTCCATTTTTGTTGTTGATA
GGTGCTTTACTGGCTTTCTGGCTTGACATGCACAGATGAGAATTTCATTA
>TR799|c0_g1_i1
ATGTGGATGCACAGCGTGAAGGCTTATGCAATGGTGAAACTGAGCCAAAATCTGTAGAGAACCGGTTGAACAGCGAAGCA
AAATTTTCAGATGAGACAGAAACTGTTGCTGGAGAAAAGCAGGTAGTCTTTGCTTCTGATCTGGAACATTCTGGAAATCA
AGAACCCAAAGATTGTTTTGCTTCAGCTTGTGAACAAGTGCCCATCACGCCTGTACCTAGCAAGCGAAAGCGCAACCAAA
GTAAACAAAAGGACAAGATACCGAATAAAAATGGCAGTAAAGAAGGATTTATCAATCTGCA
>TR800|c0_g1_i1
AAATTTTAGAAACATAAGGGTTTTGTTTTGAGAAATTTTAAACTTAAAAAGTTTAATTAGTGAAATCTTAAAACAAATAA
CTATTAATCTATCATACGATTACATTAAAATTTGCAATAAACAGATTATTAACTTATGAATCGTAAACAAATAGATGATT
ATTTTAAACATTTTTAATGTTTTGAAAAGTGAGTATAATCTGAATTTGATGTGGTTGTTGTATAACAGAAAGAGCATCAA
CAAGGGAATTGGAGTGGACAACATGCATTACCTCAA
>TR801|c0_g1_i1
GATTCAGTGATCAGAAGCACACGAGATTTGTAAAGCTTCCCTATTTATACAAATCTTGTTTCTACTTTCAAAACTGTCTC
CACTTACTATTGTTATCATGCAGATGGATACAATATACTGATACTTAGGAATCATAATTAGTATAAGCCCACCATTTGAT
ATAGCAAAGGCTATTTTGGGGGTTTATATTCTGTTTTAAAGATCCATCTTTATAACTTAAGAAAAATGACGAATTGATGA
TGCAGGTATGTAG
>TR802|c0_g1_i1
GTGGAAGAAGGCTACCAAGATTTAGTGGTAAAATTATGCATTAGATCTTTTCTTCTTTGACTGCTTGTCTTTCTATATGG
GAAGATTCCTGATTTTATTGCACATTCACTCTTTTTCCTGTTCCATTTTCTTACCTTTGTCTTTGTAGCTTTAGTTTCTC
GAGTTCTATTGTTTTCCTTTTACGTGCTAGGCTGCTAGCAAATTACTCTCCCACATTATCTTTCTGTATTTTTTCCTTCT
GATTTTTACTGATGGAATTTAAATTTGCAGGACATGATAATTCCAGACCCTTTGAGAAGCGAATGGATAAAGA
>TR803|c0_g1_i1
ACATCTCAGTACCCGCAGGAAGAGAAAACAACCGTGATTCCGGGAGTAGTGGTGAGCGAAACCGGAGGAGTCTAAACCGT
ATGTGTGTGATACCCGGCAGGGGTTGCGGGTGCGGTGTTGTGGGGTTTGGTCGTCTTGGTTCTGCCGGACTGGGGATGGC
ATGTGCGTGGTGTTAGTGGAAGACTTCTGGAAAGGGTCGCCGTAGTGGGTGAGAGCCCCGTACGCGAAAGCACTGCGTGT
GTCATGGATCGGATACCCGAGTAGCAGCGAGCTCGTGGAATTTGCTGTGAATCTGCCGGGACCACCCGGTAAGCCTAAAT
ACTCCCTGGTGACCGATAGCGGACTAGTA
>TR804|c0_g1_i1
TCCGCCACACTCATTTCGATCAATATTCTCCACCTGATTTCTATACAAGGGTAAGTAATTCAATTCTGTAAACACAATAC
ACAAATGTTTTGAACTGGAACTGTTCTTTGTTTATTAGAGCAATGTCTCATACAAAACTTGAAATTACTTCTTAGAAACT
GTTGCAATTTGATAGGCTATTATGTAAAGACGTAAGAGCACTTAGCAGTTGCAGTTACTCTCTGTTAGTAATACTTAGAA
GTTAGTAACTGTTAGACTAATCAGTTGTAGCATAAGAATACTACTAGAATTAAAGGGATGGCGTCGAAAAAATCCTTAAA
CTCTCTGTTTATCCTAAACTATTAAGTCGGCCAAAAAACCTCTCAACTTTGGCTTTTGGGCGAAAAAACCCCTAAGCTTT
GTTTTTTTTGCGAGAAAAAACTCTAAACTATCAAGTCGGCGAAAAAACCTCTCAACTTTGTTTTTCCGGTCAAAAAACCC
CTAGTCTTTGTTTTTTTTGG
>TR805|c0_g1_i1
AAGAAACCAGATCTTCACATCTCAATGAACATGTCCATGAACGAGACACCAAACCATCATCAACATCAACAACATCATCA
TCATCAAGAAGACGATAATTTAAGTGATCAAGAGCCACGTGAAGGAGCTGTTGAAGCTCCCACGCGCCGTCCACGTGGAC
GTCCTTCAGGTTCAAAGAACAAACCAAAGCCACCGATCTTCGTCACGCGCGATAGTCCAAACGCTTTAAAAAGTCATGTA
ATGGAAATCGCTAGTGGTACTGACGTCATCGAAACCCTAGCTAATTTCGCTAGACGAAGACAACGTGGTATTTGTATTCT
GAGTGGTAACGGAACCGTTACTAACGTTACTCTCCGTCAACCTTCCGTTACTCCTACTCCTACTCCGCCTGGACCGACGG
TTATGGCTTTACAAGGGAGATATGATATTCTTTCTTTAACCGGTTCGTTTTTACCTGGACCGGCTCCACCTGGTTCAACC
GGTTTAACTATTTATTTAGCTGGTGGTCAAGGTCAAGTTGTTGGAGGAAGTGTGGTGGGGCCATTGATGGCTGCAGGACC
GGTTATGTTAATAGCGGCCACGTTTTCAAACGCGACTTATGAGAGATTGCCTTTGGAGGAGGAGGAGACGGTTGCTCCGG
GACAAATTGGTGGTGGCTCGCCGTTGAGTGGCGGTGGTGGAGG
>TR806|c0_g1_i1
GTTTTTCTCAAGAACACATCAATCTTTGTGTGAATTTTGATTGCATGTGAAAGTTTGGTGAAGAAAGAGGAGAGATCTGT
GATTATATTCAACAAAAACGGTGCCGTTTCTTCTTTTTTTTTTTCTTGAGGTTTCTCTCGTATAACAATGCCCACTTGCT
TATCTTTCACTCTCATCAAAATCAAACCTTAACAATAATTAAAGCTACCATCTTTAATGCATTCAAAAAGCTGAGATTTT
TATTGCTTTCAGCTTCTGGGTTTTGTAAAACAGAGCTCGAAATTTTCCATTTTTCTTCTTCACTTCCACTAATTTCTCAT
CGATTTTGGAGCTTCTGCAAGTTTCTTTAATCTAATTTTGGGTTAAACTCCTTAAT
>TR807|c0_g1_i1
GATGCGGTAAAACCAAAGGATGAAGATGATGATGATGATGAAGTGTATGGACTTGGAAAACCGAAAAAAGATGAGAAAAT
AATCGATGAAGCTGCACTAAAAGAGAAGAGAAGACAAGAGGAGATAATGAAAGCAAAACAAGCCATGGAAAGGAAAAAGA
AGCAAGCTGAAAAATCTGCAGCAAAAGCAGCTATGAAAGCTCAAAAGGAAGCAGAGAAGAAAAAGGAACGTGAGAAGAAA
GCGAAGAAGAAAGGTGGAAACAGTACTGTAGAGCCTGAAGCTGAGGAGGTTCTAGAAGCTTCTGAAGCAGTGAATGAAGA
GGTTGAAGATAAAGAAGTGGAGAAAACAGAGGAAACAAAAGTGGTGAATAGGAAGAAACAAGGAAATAACAAGATACAGA
ACAGAGGAGTAGAAACTTTTGGCCCAAGACCTACCTTGAAGCGTAAGAAATCGAGTAATTATTGGGTGTGGGCAGGTCCT
GCTGGTCTAGGTGTTCTAATGCTTCTTATTCTTGGTTACTACTACTACTACTACACTCTCTAGGAAATCAATGGAAGATA
TTGCAGTCATCTTCTTGCTTCTCTTTTTGTAGCTTGGAATCTTTAATTAGTCATACATTTGATACAAAACTACACAATTT
TTTTTTTTGAGGTTTAACTAATATGAAACATAGAAACATTTT
>TR808|c0_g1_i1
AAACATGGAGATTGATGGTAGAAGATTATCTCTTGGACCTTCTAATATTATTCTTCGTGGATGTGAGCTTAAGAACACTG
CTTGGGCATTAGGGGTTTCTGTATATGCTGGTAGTGAAACCAAGGCTATGTTGAATAACTCTGGAGCTCCATCAAAGAGG
AGTAGGCTAGAGACTCGGATGAACTTAGAGATCATTCTACTCTCTATGTTTCTGATTGTGTTGTGTACAACAGCTGCTGC
GACTGCAGCTGTGTGGTTGAGACGGCACAGGGATGACTTAGACACTATTCTCTTTTACCGGAGAAAGGACTATTCTGAGA
GGGTAGGAGGGAAGAATCATAATTACTATGGTTGGGGTTGGGAGATATTCTTCACGTTTTTCATGGCGGTTATTGTGTAC
CAGATCATGATACCTATTTCTCTCTATATATCCAT
>TR809|c0_g1_i1
AGTTGGCGATCAGAAGGGCCGACGTGGACTGTTTCACGCCGACGCCGATCACCTGCTTGTTGTTCTCGCGCAGCTTGGAC
ACGAGCGGCGAAAAATCCGAGTCGCCGCTGATGATGACGAAGGTGTTGACGTGCGACTTGGTGTAGCAGAGGTCCAGCGC
GTCCACCACCAGACGGATGTCGGCCGAGTTCTTGCCCGACTGACGCACATGGGGGATTTCGATCAGCTCGAAATTCGCCT
CGTGCATCGTGGCCTTGAAGCCCTTGTAGCGCTCCCAGTCGCAATAGGCCTTCTTGACGACGATGCTGCCCTTGAGCAGC
AGGCGCTCGAGCACGCGCTTGATGTCGAACT
>TR810|c0_g1_i1
ACCTGGGATAACCCACTTAGGGATCAGCCGGTGAGTTGATTGTTCAAGGTTTCACTACTTGCTTTGACTTGGGCTCATAT
TTCTGCACATTTAAAATCGACATAAAATCAAATTATAATGCTTGAGCAAGATTATTGCTTGCGACTATAGTGTATGATCG
AGTTGTGTATTGAAAACGTGTAGCCATATGCATGTGATAAAGATCATTTAAGTTTTACCACTTGGTCTCTACTAGTCACG
CAGTGACACCTAAGCCTTTTTGGTATTGCCTTGTA
>TR811|c0_g1_i1
GACATTCTATATCCCTCCAAGATAGTCTTTCAGATCCTAACTTTAGAATTTGATAACGCAAAACTTGATCATGAATCGAA
CCATAACTAATGGATAGAGCGCTGCATTTTTTATCGATGGGATCATATCCAAAAAAACTATATCCCAATTTAGCGAGTTC
AGGCAACCATAAGAGTTTTCTAGTGCTAGGATTACATAGCATTGGACGGTTATTATAGCCTGACAAATTAGAACAATAGA
TTAAGCCTGTGCTTGGAGTAAAGATATCCCGGAGGCGAGTTTTGATGATAGAGATGTGAAATTCAACGGTAACTGAAAGA
GCTAAATCGGAATTTTTATACGACATTTGGGGCTGAGGACATGAGTATAAATACCACTTGTCGTCTTTACAGTTAATAGC
CAAAGGAGACGCGGCCGAGTTTTG
>TR812|c0_g1_i1
AATAACGACTAAGTAACGGCGATATTAAAAGAAAAAGAGTTTCAAATTAACATAGCGTAAGCAATCAATGAGCAATTTGA
ACATTTAATGGTTTCAAAGCATATCAACACTGTATAAATAGAGAGAGATTAAAGCAATGGAAGAAGTATCCAAATTCAGA
GATCTGTGTTTTGCAAAAACTTACTTAGAATCAGAAAAAAATGGCCACCATTGTTGCTCCTTCAAATTTCTCACCTGTTG
AAGATGCTGAAAACATCAAGAAGGCTTGTCAAGGTTCTTAGTGTTTCAATATTTTCAAGTTTCTTTCTATTTCATTTAAT
TATATTCATCTTCTTGATTTTTCAGGATGGGGAACCGACGAAAAGGCGATCATTTCGATCCTAGGACACCGTAATTTGTT
CCAGAGGAAGCTCATAAGACAAGCTTACCAGGAGATATACCATGAGGATCTCCTTCACCAGGTCAAATCTGAACTCTCTG
GTGATT
>TR813|c0_g1_i1
TGAATATTTAAAATAGCTCTAGTCCAAAGAACACTTAACATAAAATCTCATATACGAAATTCAGTTGTTACTCACCATTC
AAAATGTCTATATTCTCACCAATAAAAATGTCTAGTTTATGATGGTTTAAACATCATGGACTGGATATGAAATATAGATG
CTGATCACTATGTCTGACAAAGAAATTCAACGTCTTGCTGTTCTGCAAGACGTTCGAGATCATCGTATTACACAAGTCCG
>TR814|c0_g1_i1
GTATATTGAGCATTGTGCAAATTCAAAAGCCGTTACAGTGTTCATTCGTGGAGGTAACAAAATGATGATAGAAGAAACAA
AGCGCAGTCTACATGATGCTTTGTGTGTGGCACGCAATCTCATCCGCAACAATTCTATTGTATATGGTGGTGGCGCAGCT
GAAGTTGCCTGCTCTCTTGCTGTTGACGCAGCAGCTGATAAGTACCCCGGTGTTGAACAGTATGCTATCAGGGCATTTGC
AGAAGCCTTGGACTCTGTTCCTATGGCTCTAGCAGAGAACAGTGGGTTGCAGCCAATTGAAACACTTTCAGCTGTAAAAT
CTCAGCAAATTAAGGAGAACATTCCATTCTACGGAATAGATTGCAACGACGTAGGAACAAATGATATGAGAGAGCAAAAC
GTGTTTGAAACGTTGATTGGGAAGCAGCAGCAGATCTTACTTGCAACACAAGTCGTTAAGATGATACTAAAGATCGATGA
CGTCATCTCCCCATCTGAATACTGACGTGTCACGATTTCTGCAAATCATATTCATGCTTCTTTGCTTTGCTTTGTTTATT
TGTGGTTAAGTCTCTTCTAATTTTGATTTAGTAAACTTGTGTTTAAATTTTGTCGGTTAGTGATTCAAGAACTGAGTTTT
TGGGTCATTTAAAAGTATTTTGTTTTTGTTACATTAATGAAGAAGAAAACAGAAGTATTGGAAGTTGTAGCTGTGCTGGT
CCTACATTCGTCAGTTCTGCAATACTTTGCTGGGATCATGGGTTTAACAAGTTTTTTTTTTCCATCGGGTTAAACAAGTT
TGATCGGTTAAATATATCTTGCCGTTTTACA
>TR815|c0_g1_i1
GCTGCCGCCTTAGGCTTGCCGCTTTGCATAACGAAAACGCCAGCGCCCACTCCCAGCGCAATTACGACTGCGATGGCGAT
CAGGTGCTTCTTGCTGATGCTTGGTTTGATGTTGTTCATGGTCGATCTCAGTTTTTCTTGATGGTCGAGGTGAGGGACGT
GCTGCCACCCAGCAGCCGGTCAATCTCGGCTGCTGCGCGATGGGATTCGGCCAAGGCTTTCAGGTATTGCGACTTGGCGG
TGAAGTAGGTGCGTTGCGCATCCAAGACTTCGAGAAAATTGAACTTGCCGTTCTCGAAACCGACCGTGGCTGCGTCGTAT
GCCGATTTGGAGCCTGGGAGCACATCCGAGCGCAA
>TR816|c0_g1_i1
AACTATCACCAACCAACAAGAAATCTTTTGAAGAATTAGTCTCAAACGGACAATAAAAGCGAAGAACTACTTATTTGCTG
CCGCCATTGACAAAGTCACATTGAAATGGACCTTAAGCCATGAATTCATTTGGCCCAATTACTACAAAAGAGAACGACAC
CGTATTACTTTTGTCAACAAGAATTGACTAATGAGCTTTGCTCGGTTTTGAAACGTCTCTAAGTTTTGGTCGTTGGAACA
GAAAAAAAGACTGATATAAATACTCAGAAACTTGTTACTGAGATGGTGTGGTGTTTTTTTCGGTTAGTTCTTATAGGTTT
AACAAGGTCAAT
>TR817|c0_g1_i1
ATTTGGAGCGCCATCTATCGAACCGCCGACTTGAGAGCATGATCGCAGCCGCTCCCATCCGAAAGAAACAGTTTGGAGGT
AGCAGCTCGACATCATTTCCGGCGTACCAGGTGTAGCTCACTATCTCTGTGCTAACCACCAAAGCGTAGGAGCCTTGATG
AGCGTTCAAAAGATCTTTGGCTAAGTCAATGGCTATGACTCCGGCAGCACATCCCATACCACCAAGATTATAGCTCTCTG
TGTTATGCCTCAGTTTGTA
>TR818|c0_g1_i1
TACACAAAGCTAGCAAACTCATGTCTCGGCAAATTCTTGCAGAAATCCCATGGAACAAAGGCCCAGAGGAAATCTAGCAG
TGCGCCTGGGTTCGTCGATCATAGGCATGATGCGGTTGTTGTAGGAGCAGCTATAGGGTTATTAAAACATGGCTTTATTA
CATCAGGTTTCTTTGATCTTAATTTGTTTCTTAGTTTTAACGGGTGAGCTTTCTTTTTCTTTTTTAATTTTAAGTTTAAA
AGTTTAA
>TR819|c0_g1_i1
GAGGGGAGGTTATCTTGGGTCTGACATCTTTCTGGCTGGAGGGGAGGTTATCTCAGGGCTGGCATGTCTCTGGTCTGGGA
GGAGTTTACCTTATGGTTGGAATGTTTCTGGTCAGAGATGTCATTTGTGGTTTATGGTCATGCTGACCTTAGCCATTAGG
CTGATGCCCTTTGGATTTAGGCAGTTTTTGATCAAGGTGAACTTTAAAATGATGGTGCTTGTCCAAGATGGCGGTG
>TR820|c0_g1_i1
GAACTTAGATATGAAACAATGGAGTTTATGATATGATGTGTTTGTTTAGCAATTTGACATTGATTTTCACAGCCATTTTC
TCCAACTACTTGATCTTAACTCACCAGAGAATAGCCTTGGAATACTCAAGAGACTATTAACTCTAGTTAACCCTTCCAAA
GCTGACCATTCATCATCTTCTGCAATCGAAATGCATTCTGCAAGTGTCATTAACTTAGACTCAATCTTGCAATTTTCAGA
GATCTTTTCCTCTTTAACTTCATAAACAGGAACAATTTCATCATTAGTTTCAAACGCCTTCTCCTTCTTCTCTGTCTGCT
CTTTTAGATTGCTGAAAACTTCCATTGTTGATGAATCTTGAAGATAAAGACATACTACAGTACAGTCATCATTCTTTGAA
GTAGGATACTTGATTCTCCATGAACGAACAGCTGTGTCCACAAGAGCTCTAGCTGCAGTATTTCGACTAGGAGATGAAGC
AATTATGTCCACAGCTTCTTTATTAGACAACACATCCCATATCCCATCGCTGGCGAGAATAATGAACTGATCTTTATCTG
TGAGGCGGCGATAATTGATATCTGGAACAGAGATTAAACCGTAATCTTTGAGAC
>TR821|c0_g1_i1
GCTTATGAGCAATCGTATTTGTGGTAATATTGATACAGCTGGTTCTTGTTCAATAGTGAGAAATGTGGAATCAGGAGAAA
CCAGTAGTGATTATGGTGTAAAGTCTCCTCGAGGTTTAGAAGATGACAGAGACTGTGATAATCATTCACTACCTAAGGAT
GGAGAAACTGGAGTTCGATCCTTGGCTGAACCTTCGGGTAGCTTTACATCCTCTCAACCAGCAGTTACTGAAACGTCAAG
CCCTCGAATGTCTTGGGCTGATATGGCACAGGAGAATGAACTCGAGGAGGAGGTAGAAGACCAAAGGGGATCTGAGTCAT
CTGATGATGTAAAGACTCCTGAGAAACCTCAGTTATCTAGAGAACAAAGAGAGCGTCTCCGGCTAATGAATGTAAAGAGG
AAGAAAGATTTCATTTGCTTGGAGAGAGTTAAAGGAAAGATTGTTAACATAGTTGAAGGACTTGAATTGCATACTGGAGT
TTTTAGTGCAGTTGAACAAAAAAGAATTGTTGATCAAGTATATGAATTGCAAGAAAAAGGACGAAAAGGCGAACTTAAAG
AACGCACGTTTACTGCTCCACAGAAGTG
>TR822|c0_g1_i1
GAAAGCTGGCGAGTACGGCACTTTTTTTGTGATTAGCATATTGTCGGGAGACAGCTATAAGCTCAGAAAGGTCGATTGAT
AGCTCAAACGTGTAAATGGGGGACCACCTCCTATGTGGATTGATAAGTGCTTTACCTGCGAAAATGATGATCTGATTTTG
TAACGTATTTTTTGGGACTGCGAATACGGAAATAGGAGGTTCAAGTTTTGAACTAATCAGGTGGTCTAGTAGATAGGCGT
ACTGCAAATTAAGACTTCAAGAACTAACTTGGGAAGCACAGCTCTAAGCGTACAAATTGGTTAAGTACGAGGTATTAGAG
AAGTGTGGGAGCGATACTGATTAGCGTATATAAACTACAGCAATGTA
>TR823|c0_g1_i1
GACATTGATTCACGTCTCAGCAAAGGGAATTTGGTTTCCTTTTGAGCATCTCTGGAATCTGAAATCTCACGAACATGTTC
ATCTATTCTTCTGATTTGTTCCCAGTAAGCGTTTAAGTCTCCACGAGGAGATACAGAACTAGAGAGACCTCTTTTATCAT
CAAAGCTTTCACCATTAACATCAGATAGTAGAGGGCTTCTTTCACCACCCATGGCATCTAATGGGCTCTGCAACAGAAGA
GAAACAGCTTTGGCTTATAGCCATGTTCTTGGAACAATGAGAAGAGTAGAATAAAAATGGTGAGATTTCTG
>TR824|c0_g1_i1
GGCGAAACAGGTTGCCCAATGCGAAGTGCAGATCTGTGGTGCCGGGGTCGTGCTGAACGGCTTCAATGAAGGCGTCAATG
GCTTTGTCCTGCTGCTCATTGAGCAGCAGGTTCAGACCCTTGAAATAAGCCTGAGGCGACGCCTGATCCTCGCGCTTGAG
TTGCCGCAGGTCGAGTCGAGATGCGACCCAGCCCAGCAAAAATACCACCGGGGCTGCCAGAAGCAGCCAGTACAGATCGA
ATTCCAT
>TR825|c0_g1_i1
TTAATTATTTTTATTTAGTGAAAATGGTTTTTAAATTATTAAAATAATATTTTAAATTTTGATAATTAAGTTTTGTTAAA
GAAGAAATTTTAATTATTGGGTTTTTTAGACCAAAATTTCAAACTTAATTTGAAATTATAGTCTAATTAATGAGAAATTG
ACTGTTTTAGACAATTGGTGGGTCTTTAGTTTTTTAGACCCCAAAAACTAACTTTTTGTTTTATACATATTTGGGTTAAT
GGAAAGACTAAACTACCCTTCCATACATTTAGGTATCTTTTTAGTTGACCTAATGAAGGGTTTAGGGTTTAGGGTTTAGG
GTTTAGGGTTTAG
>TR826|c0_g1_i1
AATTAAATATATTAAGGTATAAGAAACTTTTTTTTATTTTTTAAAGAGTTTAAAGTATAAGAAAAACTCAAAATAAGAAC
ATAGAGGAGGAACAAAATTTCCTGAATGTTATGTTAGTTAAATTTGATCGGTTTTTAAAAAGTTTTGAGTTTGGTTTAAA
ACTCTACTAATCAAGCTCTGAACAGTGTGGCTACTTATCCAAGCTTCATTTTCATGGCATTTGCACGTCTAACGTCTCGT
TCTTGTACCCTCTTGTGTCTGAACAGTTGGGTCTAGGAGACACGATTGATCGGAACATTCCGACACAAGTCAA
>TR827|c0_g1_i1
GAGAATCTTGGTTTGTGGATTCGATCTTGATGTTATTTCATTTGGTACTTTAATTGATTGCTATTTAAAGAAAGGGAAGC
TTGAAAAAGCTATTAATGTATATGATGATATGATTAAGATGAAGAAAACACCAAATCTTGTGATATATAACTCCATTGTT
AATGGATTAAGCAAAGCTGGATTGATTAGTGAAGCAGAAGCTGTTGTGAAATCTATGGAAAGTAATGGTTTTTTCGACGT
TGTTACATATAATACATTGATGAATGAGTATCTTAAAGCTGGGAGATTTGAAGAAGCTGTTGAGATTTTGTCCAAGAACA
TGGTAAGTTTGGTGACTTATAATATATTGATTAATTATTTGTGTAAATTTGGGTGTTTTGAGAAAGCTAAAAAGGTTTTG
AAGATGATGATACATAGAGGAATTGTTCCGGATTCTGTAACGTATGGGACTTTGATTATGTGGTTTTCGAAGAATTGTGG
GGAAGATGAAGTTGTTGAATTGCATGATTATATGGTTGTTCATGGAGTTATACCTCATGAAGAGATTTATCGATGTTTTG
TTAGTCCAGCTTTGAAATCCAGGAATGGTGGGGAACTAGATCGGTGTTGAGTCTAGTTCTGGACATTCGGGTATTCGGTA
TTCGTTCGGTTTTAGTTCGGTACTTTCGGTTTTTCGGTTCTATGTCAATAGGATCTAATAGGATACTTCAAGATTTCGGT
TTGATTCCCATTCT
>TR828|c0_g1_i1
GGCGGCGGGAGAGAAGGGGAAACTGAAGAAGAGGAGAGAGAAGGGGAAATGGTGGAGTGGATTGAAGATGAGAAGAGAGA
GAAAGAGAAGATGAGAGTGAAGAAGGAGAGGAAGAAAATGAGTAGCAGACGGTGGTGGCTTGCGGCGGCGACGGCGGAGG
AGGAGGCGGTTACGGTGGCGGATTTTGAATTTAAAGGATGATGATGGAAGAGAATCAAATTAGTGTTTGTGTTGATACTC
TTCATTTTTTTTTTTTTTTAATTCAAT
>TR829|c0_g1_i1
GGGACCGGATGCTGAAGAGTTGAAGCCAGGGAGACATTTAAACTCAAGTTCAAGTTATCAAGGACTTGATTTCAAGTTCA
TTCCTTTTGGATCAGGAAGAAGACTTTGTCCTGGAATTGGATTTGCATTGGGGTTTGCTGAGGTGGCACTGGCTAACTTT
TTGAACCGGTTTAATTGGAAAGTTGAAGCTAGACCACAAGGAGACGATGACGTGTATGATCTATCTGAAGCAACTGGTCT
TGAAGTTTGCCGCAAATTCCCTCTCATTGCATTCCCATCTTATGTCTCTATTTAA
>TR830|c0_g1_i1
TATCTGTTTTCACAGGTGAGTAACACTGTAAGAGTTTCACTTTGTTTCTAGATTGCTCTTGTTTGAGATCTAATTTTGGG
TTTAGAGAGGTAGATTTTTGGGTTTAATTCCGTATTCGTCGTGATCGGGTCTTGTGTCTATATCCTAGATTTGGGGTTTA
GGGTTTTGGTTAACGTTTTTAGTGATCAGAAGAAATGTTTGTCTCTGATTCTGAGATTGGTTTTCATGGCTCAATGGGGT
TTAGGTTTGATTGAAGTAGAGGAAGGTCTTTTAGGGTTTGTAGAGATTTGCATAATTTGGAATATCTATCTCTTTACCCT
AATGTTTTTCTTCTGTGAAATCAGTTCGTTGTTTGATTTTAGATGCTGAAATAGATATTGTAATTTCAAAGATACATGAT
TCTGATACTTTCTGTAGCTAAGATGTAATCTAGGCAAGAACAAGAACATTTAGTTTCTTTCTTCCTATCTGATAAAGTTT
CATGATTGCAGTTTAGCAGCTCTTTCCACAATCAAAGCTGTTTTTG
>TR831|c0_g1_i1
ACCACAAAGAGAAGAAGTCGATGAATTCCCACGTAACTACGTTAGTCAATGGGAAATAAGAAATCATTTATTTACATATA
ATATTAGTCAATGATATATAATATATATATTGTTTAATAATTTGTTTGTTTTGTAAAGTTTAATTATTTAATTATATATA
ATGTCTCAACTCTCAAGCTAGAAATTCCGGTCTAAAAACGATCTCAAATAAGAATCATTCACGACCACAACATAAATTAA
TTATATAAATAAATATATTCGTATATATATAGAGATATAAATA
>TR832|c0_g1_i1
TTGTGAGCGTCTCTCTAGCGTTCGTTCAATATCCTCTGGTTCTTGATATTTTTGTTTTGAAGTCTCTTTAAGCTCTGCGT
CTCAAAGTCGTTTTCCGGCTAAGGAAGCGAAAGTATTCACCGGAGAAAATGTCTTCCAAGGATAAGAAACAGGCTAGGCC
GTCGGGTAGTAGAGCTGGTGGTATTCGTACTCTTTCCGATCTCAATCGAAGGTCTGGACCGGACTCCGACAGTGATTCCG
ATGGACCTCAAGAGTACTACACCGGTGGCGAGAAAAGTGGTATGCTTGTTCAGGATCCTTCAAAAAACGATGATGTTGAT
GAGATATTTAATCAAGCTAGACAACTTGGAGCTGTTGAAGGA
>TR833|c0_g1_i1
GTGAGACATACCGGTTCAGAGGACACTCATTGGCTGATCCTGATGAGCTCCGTGATGCTGCTGAGAAAGCTAAGTACGCA
GCACGAGACCCTATCACTGCACTGAAGAAATATTTGACAGAGAACAAGCTAGCAAATGAAGCAGAACTGATATCGATCGA
GAAGAAGATAGAGGAGTTGGTCGAGGAAGCAGTTGAATTTGCCGACGCAAGTCCACATCCCAGCCGTAGTCAGCTGCTAG
AGAATGTGTTTGCCGATCCAAAAGGGTTCGGGATTGGACCAGATGG
>TR834|c0_g1_i1
GTAACTTTTCGTGGCGCGAAGAACAGCTTCTTAAAAGATCTATAAACACTTCTTTCGATATAATCCGACTCTTCCCGTTC
CTCGCGCGCTTTAACCAATTCGGAAGATGTTGTTCGCAGTATAATGTATGTTTCGTCGAGGCTTCGTCGCAACGAACATA
ACTGTTTTCTGAACAAGATCCAACACATAGATTCTCTTCTTTACTACAATGTTGAATCATTTCGCTAAAACTCGATATGC
CGCCATGAAAATGAGTTTCAGTTTCACCATAAGGTACCATTTCTTGACATTGATTTGTATCTAAACTTGACATAATCTCC
TCTAACTTCCTCTTAACTGAATTCGAATTCCCCGAAGAATTAACCGGTTTTTCCATACCGGTTTGAGGACGATGTTTCTT
GCAGAATAACAAACCAGGTAATGATCTGTGTTTACATTTAGTTCCAAGAACTGTAACTCCTCCACACATCGGTGTTTCGG
ACGCAGGAGACGAGCCCTCGGGTTTTGTAGCTTTCGTAGTGAACCGTGACGCTAAATGCACACAACAGTAAACATCGCCT
TCGTTCGCCCATCTTACGCATTGTCGTCCTTTCGATTCAATATAAGC
>TR835|c0_g1_i1
ATCCTTATAAAATGTTGATTGAATCACAGACTAGTTTATGAGCTCATTAGTAGTGTGATTTCTCAAGATTGAAGTGATTT
AGATTTACTTTTCTCTCATGATTTTGCCTGGCTGATTAAGCTAATTAACTTAGTGTGATTCTTGTGTGTTTTGAGATTCA
TATATTTTCCAGGCTTAGTCATGTATCCACCGACAAATTCATAGGGTGTTTATACAGTTACAAGTCTGGTATAGTTAATG
TGTCCATCGTTACAGATACTTTAATGCTTCAACGCTTGAATCTGCTCCATTTGGACTCTAAATACTCTTCAAATAAGCTG
A
>TR836|c0_g1_i1
TTAGTCTCCGTTCTCTCATTTTCCTTCTAACTTCCCTAGCTGCATCCCATGACTCACCAGAACCATATAGATTCAACAAA
ACAGTACAAGTTGCTGCATCATTTGGATATTTCTCCACAAGCAATTTACCAATTCTATCTCCCATTGCATAGTCCTGATG
CAAGAAACAAGCAGATAAAAGAGTACTAAGAAGCTCTGCATTGTATCTTATCTCTAGATTCTCTTCAAGTATTTCATAAG
CCTCAAGCAACCGACCGGTTCGCCCAAGAATGTCAATCAAACACGAGTAATGTTCAATCCCCGGTTTGATTCCATACTTT
GTACGCATATGACTGAAAAACTTTAAACCTTCATCGATTAAACCGGCATGACCACAAGCTGATAACAGTGCAAGAAAAGT
AACACCATCAGGGTTAACACCAAGCTTCTGCATTTCATTAAAAAGGTTAACTGCTTCTGTGGCTTGACCATGAGATCCAT
ATGCAGAGATCATTACTGTCCAAGATACAACATCTTTCTTTGGTAAACTATAAAAGATTCTAGAA
>TR837|c0_g1_i1
GATTGACCCATCTGAAGGATATTCTCTCCGTTACCGGAATATTCCTCCTCAAGCATACACTGAAATTCATCATCAAAGAC
TGATTGAGTTTCTGAATCTGAGCTGTGTAATCTCTTCATTACACCAATTAAAGTTTGAATCTTCCTTATGATTTTAGATC
AATTATCGTTTGTTCTTATTGATTGTTGTTAGAATTGAGCATTTTTGTTCAAACCCATTAATAAAAGAGGAAACTTTAGA
GATAAAGAGGT
>TR838|c0_g1_i1
TTAGGGAGAAAAATTTGAGTGATGCATTCAAGACCGTTAAAGAAATGAAGAAAGCTGGCATTAAACCTGATTCCATAACT
TATGGCTATCTAATAAACAACTCTAACCGGGAGGAAGATATTACTAAGTATTACGAGGAGATGCAGCAAGCAGGAGTTCT
TTTTACTACACGCGTTTACAAGTCCCTAATAGAAGCATATGCATCATGTGGGCAGTTTGAGAAAGCAAAACAGGTG
>TR839|c0_g1_i1
GTTGAAGGTGAGAAGCCTGCTAAGATCACTAGTGATCCCTACGTGACTGTCTCTATCGCAGGTGCTGTGATTGCCAGAAC
TTTTGTGATTAGCAACAGTGAAAACCCAGCTTGGATGCAGCATTTTGATGTACCTGTGGCTCATAAGGCTGCAGAAGTAC
ACTTTGTGGTAAAAGACAGTGACATAGTTGGTTCACAGGTCATGGGAGCTGTTGGAATCCCAACTGAACATTTGTGTTCT
GGAAACATAATTGAAGGTTTCTTTCCTATACTTAATAGTAGTGGAAAG
>TR840|c0_g1_i1
GGGTCCGGTTGGGGTCGCACTGTCTGGCACCCTGCGCCCCTCAATTGAAGGGCACAGTGACGATCGCGGCACTCACCAAG
TTGGCACCGCCCCTCACGTGGGGCAAGATGCGGTGTGTTGAATGCCCCGAGACAACTCGCGACTCATTTGACAACAATCA
GTTTCAAAAATACTATTTGACAATGTCTGTTTCCAAAAATCGGGAAAACCCTGCGCCCCCTCTACTGCGGGGGCTTCGGG
ACGGCGATACGGCGGCGTGGATCCACAAGAGCGCCAGCTCCAACGTCACGCCAAACTGATCGAGGCCGGGCTGGTGGTCT
TTGGCGACCAGGGCTATCACCACTCCACCGTTCGCGACGTGTGTGGCCAGGCGCAACTGACCTCGCGCTATTTCTACGAA
TCCTTTGACAGCATGGAGGCGCTGTTTCGCGCCGT
>TR841|c0_g1_i1
GGTGGTTCAGCTGTTGCACGTGGCATATCCCCAAATCTGGTCTGTATTCTTTGTATTCTACTCTTTTTGCTCCCAATTAT
ATGGAAGTTGCATATCTTGGGGACTATCAATGCTTTCTTTCTCATGAATTCTTGTTATATAGCTGGAATTATGGATTAAA
ATGATGAACTTGTGTATCACTAATGTTCTTTTCTGGTGAAAAACTGCAGGCACTGATTTTTGGTGGTGAGGATGGTTTGC
CTGCAATCT
>TR842|c0_g1_i1
AACAAAAAAGTAATTAATTGATTAATTAAAGGAGATAATGATTACACGAATAATCTGAAGAGAAACCTTTGTTTCTTAAC
ATGTTTAATTTTCTTCTTCTTATTAACAACAACTTGGCTATATCGTTGTTGAAGAGGAGACAAACAAGACGAAACTGATG
AGTAATAAGACGCAATTGGTGAATTATCTGAAGAAGAAGAAGAAGCCGAAGAAGACAAATACGACACCGTTTTAGTCTCG
CTTAAAGTAGAAGTATAATCATAGAAATCGAGAGATAGATTTGAAAGCCTCTCATTGAGACAGAGGGAACAGATTCCAGG
AGCTTGTCTATGTTTTGGATGTTTCTTACATAAACAAGATTCGAATCTCTTCGATTTAATAGCTTCTGTTGTTGTGGCTT
GTATTGTTCTTGGTGTTCTTCTAGTGATGGTGAAGACGTTAG
>TR843|c0_g1_i1
GTACCCACGAGTAATTCATGTGAAATCCAGCGGTAAATCTCACCAATACCATGGTTTAAGTTTACAAAGTATTTTTCTTA
TACATCATTTATGAAATGTCTTGAAATATTTGAGTCCTGAGTGATCACCTATATTTCCCAGATCCTCTATCACAAGTTAG
TTTGTATTGTATGTTATGATGACATGAGCTATCTGTTCTAGGCTGCAGGAAAAGAGCTAAGACTGCTTCTCTTCTATATT
TGTGATATATTATCTTCATATTTCACACCTCTGCTCATCATGTAGGTATCCATGGTATTGTGGAT
>TR844|c1_g1_i1
AATCGAATTGCTAAGAAGACAGGTTTAAAAAGATGTGGAAAAAGTTGTCGATTGCGGTGGATGAATTATCTAAGTCCAAA
TGTGAAACGAGGAAATTTCACTGAGCAAGAAGAAGATCTTATCATTAGACTTCACAAATTGCTTGGCAATAGGTGGTCTT
TGATAGCGAAACGAGTCCCGGGACGAACTGATAATCAAGTGAAAAATTATTGGAATACACATCTTAGTAAAAAGCTTGAA
ATCAAAGATGAAACAATCAAGACAATAAACAATGATGATGATATTGTTCATCAAATAAAT
>TR845|c0_g1_i1
GCTGCAAAAACTAATTGGGTAATGCATCAATATCACATGGGAACACAAGAAGATGAAATGGAAGGTGAATACGTTGTTTC
TAAGATATTTTATCAGCAACCACAACAACAACAACAAGTAAACAAGCAAAGTGATGATAAATCTGAACATGAAGTATCTG
AAGATATCTTTGCAACAACTCCAAAAGGAGATCCTTTAACTCCAAAGTTGTTTACACCTGAACCTCGACAACAACACGTC
TTACGACATTGCTCTGAGTCTCATTTCGCTAATGAATCTTTGACTGCTAATGAAGTTTCTTTAACTGAGAAATCTGAGGT
TAGTTGCAAGGAAATTGAGGTTCAGGGGATTGAGGCTAGCTTAGAAGATGAGCCTGAGATTGAGATTGAGATTGAAAATG
AAGTAATGGTTGATGATAATGAGGAGATAGAAAAGGATAAAGAAGATGAA
>TR846|c0_g1_i1
TCGAAGAGGATGACTCTGACGACGATGACAAGGATGATGACGAGGCAGAGGGTAAGCTTGTCTTCCATTTGATTCTTCAA
CTAAGCCTGCTCATTTCAAAACACTGTATGCTGGTGTAGATTCTAGTATACTTTACAGTATCTGTTACAGCTTGGTTCAA
TCTTCCCTAGAGATGTGTAATATAGATAGGATATTCTGTGAAGTTTAATCCATCTCAGAATAGGTTTCTTTATTTTGGCG
TATCCCTGCTTTGGGTATGTTGCTGGTTATGATCAGTCATTCTAAGTTGAGTCATTCTTGGGTGTGATTGGTGAACCAGG
ACAAGATGGAGAGGCAGGAGGTCGGTCAAAACAAAGCAGAAGTGAGAAG
>TR847|c0_g1_i1
TTAAGTTTCAAATCTAATAAATCTCTATCTACTTTCAATCTTTATATCATCTCCAGCCTGTGAAAAATTCCACCACAAAC
CCTATTTTACTCTTATGAAACCCTAGAACACAATCAATAGCCACAAAGAACAAAAACTAATCGGAGACTAAAACTAACCA
CAAAAATCTCGATTCCAGTAAATGCACAAACGTTCAAATACTACACAAATATTCACACTTTAAACCAACCTAGCAAACAT
CAATGGCAGATAGCGATACATAAGCACAAGAACTTCGAACAATACACAACACACAATCGCATTTTAACAGAAACGAAACA
CGAAGATACCAAGAAGAATACACACTTGTTGTGGTTCCTTAATTTGTAGCTTTCTCCAGCACTAACGGCTAACAACTCTC
TCTCTACTCTCTCTCAACTCTTTACTCTCTACTCTCTCTCAACTCTTTACTCTCTACTCTCTCTCAACTCTT
>TR848|c0_g1_i1
GTACCTTCGTGTTGGTTTATACTGTTTTCTCTGCCACAGACCCCAAACGCAGTGCTCGAGACTCCCATGTTCCTGTCTTG
GCTCCATTGCCTATTGGGTTTGCTGTTTTCATGGTGCACTTGGCCACAATTCCCATCACTGGGACAGGCATCAACCCCGC
AAGGAGCTTTGGAACAGCTGTAATTTCTGGCCAATCCTGGAATGATCAATGGATTTTTTGGATCGGTCCTTTTGTTGGAG
CTGCATTAGCTGCTACTTATCACCGGTACATTTTGAGAGCATCAGCCATCAAGGCCTTGGCATTGGGATCTTTCCGAAGC
AACTCCAATGTATAATTAGGTAATACCGGTTGCAGGTAGGAATAGCCAAATCCAGGAGAAAAGTATTTTAACACGGAATG
AGATAAAGTAGAGGCAGTAAGGACAAAAGTATTTTAACAGGGACTGAGATAAAGTAGAGGCAGTGAGGAGAATTGAATTG
TGGAGGGTAGCTTCTTCTCTTAGAGCCTTCGTTGATTGTGGGAAATATTGTGAATTACTAT
>TR849|c0_g1_i1
AGATATTCCATCGCGGCTTGTTATAGAAACCGTTGAAAAATCGAAAATAGGATTTGTTGTTGATCAAATTGATCGAAATA
AACAGAGATTTAAAATTGTTTGTTTATTTGATCGATTAGCCTCGAATGAAATCGATACGGTTTATAAATTCGAGATTTAT
TCGGGAAATTCATGGAGAAAATCGCAAACGAAGCTGATTTGTTATACTAGTGAACTTTATGAGAGTTGTCACAGTACTAA
ACCTGTTTATGTTAATGGATGTCTTCATTGGTTAAG
>TR850|c0_g1_i1
ACTTATGGCATTCATTACATCCTTTGCATCTGCAAGCTACAAGGAGAAATAATATAAAATTTATGTTCAGTCAAATTAGT
TTTACATAAGCATCCATCACAGGATTGTTTCTAGAGCTCAGCTACCATACTTCCTCTACACATTTAGAAACTTGGAAAAT
AACATGCTCCATGATTTTGCCTACCAAAAGCATTAGAATTACTCTTACAAGGGGCCATAAATTGTAACCAAAAGACTTCC
TAATATTTATTTCGTACAGATTTTGTACCAGACAAGAATATATGATAGATTTTAAACCATTGATTTATTAAAGGATACAG
CAATTAGCATTACCTGGGGAACCCATTTAGGCGATACAAAACTTG
>TR851|c0_g1_i1
AGCCCAATGCTTCTGGTACTAGGATTCCAGGCACAGCAAGCATAGCCCATCTACAGTGAATGAGTTCAGACTCCTTGTAT
CTCTCCAAGTTCGCTGGTACTTCTCCTAGACCAAGTGGATCAAACCCAAAGTCTCCGGGGGCTGAGCCGTCGAGGTAGGA
AGGACGGGGTTGACCGGGCATCCACTCGGCGGACATGGTGAACCTAGATGTAGCATTGGTGTGTCCGGCGGAAATCTGCA
CGGCGGCGGCGAAT
>TR852|c0_g1_i1
GCCATTTGTATCCTTTCTTCTTATGAAAGAAACAGCTGATTTTGTTGGAGAACTGTTTCTGTAGGTGCTAAGTAAATGCT
GAGTTTCAACAGATGTTCCTTTAGTATCAATCTTTTAATTTCACATTACAAACTAGCTCTACAGGTTGGTTAACACACTG
CAGAAGTGAAAAATACTTGTTAGAAAGCAGTATGTTAAGGGTTTCAATACTATTATTAGTGAACTAGGATTCTTTTCTTA
TGGATATTCTGGAGGCAGCTATATGGAAATAAGAGGGATCCTTACATCAGTTTCTAGACCCATATTCATCAGTCCCTTGT
ATAGCTGCAATAG
>TR853|c0_g1_i1
AAACTGTGAGCCTTGTGTCGTTTTCTGAGCTCTCTAGTTGTAGAGCGAGAAACGTGGCCATTATCACGAAACCCCTGGAC
ATTAACAATTTTGATGCGGACTCAAAGATGTTGAAGCAAGGTCTAGAGCCAGCTAAAGGGATCGGACGAGATCTAATTTG
GGGATTTTTTGGGGATTTTGCAGGTGAAGCAACATATGAACTAGAGATAGGAGCAGCATTACGGGGAGCTGAACTAGGGA
TTGGGATCGAGTCAGGAGATGATATAGGTGAATTAGGGCTCAAATCAGAAGTCGATTTAGCGAAAAACTCGTCGGTCCCG
TAAATCACTAGGTAACCATTGTCAAAAACTGGTGAATCATGAACGACGATGTTGTTAATCGAAAGATTACCTCCAGATCG
TGAAGAATCTGTGACGATCA
>TR854|c0_g1_i1
TCATAACCCTAACCCAGAGATGATGATGATGATGATGATGATATATGATAGTGACAGTACTACCTCTTCCAAAATGTAAC
CTTGAAAAGAAAATTTAGGACCACAAAGGAAGGACATGAACTTCGAATATCATTATTCCACTTCTTTATAAGATTGAATC
GAATTTGGTTGATTAAAGCCAATGGTATGAATGATATAATGCCAAAATACCAAACATATATCATATATCAGGACTTCTCT
TAAACTCCAAGTTGAATGAATACAAGTATACAACACAATAATGCAGCTAGAGAAAACTATCAGATAGACCGCAAACCTGA
G
>TR855|c0_g1_i1
AATTAGATCTTGAGAAGTGTCCTGGGATTCACGGTGGTCTCATTCATCTACGAGGTACATAGCTACCTCTTTATTATTGT
CATTGGGTGTGATTTGGGAGCTCTGTTATTGAGAGGTCTACATGGTATATGCACACTGATGGAACAGCCTTTCACTTGGA
AAGGCTGTTCTGAACTCTAACAGCCTATTTTTTTAAATCAATCAAAGCTTTTTTCTATCCTGATCTTATTTAATTTGTGT
ACCATATTCTGTCTTTTCCAGAATTAACCAGATTAGAGTCCTTGAA
>TR856|c0_g1_i1
TCAAAAGGAATCATAATCTTGTGAATAAACGCTCATATGTTGTTCCATAGATAACAAATTCAATCCAGAAATGCCGTGTA
TATCAAACGTAACTACTCAATGATCAGAAAGATGAGAAGATCAAAACAAAAACAGCTCTTAGAGACCCTAAATACCGAAA
GGCGCCACATAAATCTTACAGCAGCTCATAGGAATAAGGTTCTGGTGCCTTAGAACTAAGAAAGAATTCAAACCGATACA
GGCTTAGAAGGAGCTACCATGACGAACTAAGAAGCCGTAAAAGCAGTAATTATGAGGAAAGGCAACAGCTCAAACCAATA
CAAGCTAAAAAGGAGCTATAAGGAGATGAGATTTCAGCTACAACGATAAGCTTCAGGA
>TR857|c0_g1_i1
TCAAATCAATTTTTCGGCGAGATACCATCTAACATTTGGATCCTCAAAAGTTTAGTGCAGCTGAATATATCAACAAATGC
TCTATTCGGTTCAATACCAAGCGGCATTGGTGGATTGAAAGTCGCCGAGATTCTTGATCTGAGTAATAATCTGCTCAATG
GAACCATTCCTTCTGAAATCGGAGAAGCCATATCTCTCAAAGCTCTTATTCTCCAGAGAAATCACATTTCCGGCCAGATT
CCGACACAAATCTCAAACTGTTCCTCCTTAACCACAATAGACCTCTCGGAGAATAAACTATCCGGTGAAATTCCGGCGAG
TATAGGCACTTTGAGCAACCTTCAATACATAGACTTGTCACTAAACAACATCTCCGGAAGCTTACCTAAAGAAATTG
>TR858|c0_g1_i1
AGAAGAAGAACAACATCTTTTTGTTTGGTGATGGTGCAAGAAGAACTGTTATTACATATAACAGAAGTGTTGGTCTTAGC
CCTTCAACCACTACTTCACTTAGTGGCACAGTCCAGGTTGAATCTGAGGGATTTATGGCTAAGTACATTGGATTCAAGAA
CACAGCTGGACCTAACGGACATCAAGCGGTGGCGATTCGTGTGAACGGAGACCGTGCCGTTTTATTTAACTGCCGTTTTG
ACGGTTATCAAGATACACTTTATGTTAACAACGGTCGTCAATATTACAGAAACTGTGTCGTTTCTGGAACTGTTGATTTC
ATTTTCGGCAAATCTGCTACCGTTATCCAAAACTCTCTCATTGTTGTCCGTAAAGGTAACCATGGACAATACAACACAAT
CACAGCAGACGGTA
>TR859|c0_g1_i1
AAACCGGAAATTCCGGTTTAAACCAATTTCGAATTCAATTATCCGGTGAATTGTAACAACATCCCTTTAAACCGGAAATA
GCCGATGGAATGTTTCGAATTTTTGTTTGGTTTAGATTGTGATAAGTTTGGTAAGTCAGAGATTGGTCCTTGGCTACAAA
ACCACAACGACGTCGTTTAAGAAAAACCATTTAATAATTAATACAATATAAATCGAATCAACCCCTTA
>TR860|c0_g1_i1
AGAATCTGAAATCGTTCTTCAGGCTTTAAAGCGCCTCCCGCCAAAGGTGGCCTACGACCGTATTTTTCGACTCAGAAGGG
CAGTTCAGTGCTCCGTATCACATCAATTGCTTCCGAAAGAAGAACAAACAAAACCAGAGGAGGATGTTGAATACTTGGGC
CCAATCATTCGTGAAATTGAAGCTGAAGCAAAAGAGCGGGCAGACCTAGAGTCCCTATCGATCAAGAAGCGACGTTAAGA
TTTGCGTCTGGTGGACAGGGTGGCAAAATATTATGATGCCAAATCTGTGACATTAACCTAAGGCCTCAATCCCATTCAAG
CTAGTCAAATCAGAATA
>TR861|c0_g1_i1
TATATATATATATATATATATGCGTGTGTGTGTACATCAAAGGTAAGAATATGTGCTTACTTATGAATTTATAAAAAATA
AAATATGTTTAAAGCTTGAGGTAATATTACGAAATGTAATGACACATTTATTCCTGTGTAATTATTAGCGATTATGTTTT
ACTATTTCTACTATTATTATAATTATAGAATTCTTATAAGCTGCACTGTTTTATTCTTTTCCCAAAATTATAATAAATTT
ACATGTTTTTGTAAAGACATCTAAAGACATCTTTTTCTGA
>TR862|c0_g1_i1
TGAATGCTCCAATTATGTACACAATTGGGACATCAAGCATCTCCTTTACAACAGTCCAATTCTGATAAGCACCAGGGGAC
CAAGGATTTGGGCTAAAAAGTCGCCGGGGGATTCCTTTTGGAACATCTCCTGCTGGAATGTAGGAGACACCGGTCCAAAC
TAGTACCATCAGTGGTACACCATAGTCAGCTACTAAGCTTCTGAGCCAACCTGATCCATATCGCCAAGATCTGGCCTTTC
TACTTCTGAGTCCAGTTAGGAGAAGGCCAAAGGAGAGAACTAAAGCGAACATCCCATTAGCAAATCTCCAGGAAGGTAAG
AACTCCATCAGCTTCTGATTTTCCCGGTCTGGAATGCGAAATTCATCAACTAATCCTTTGATGGCTTGTTGCATGAAGAG
CATAGCAATAAGAAGTCCAAAGAGTTCTCCAGCTACTCTAGTGAATCTG
>TR863|c0_g1_i1
GACCTCGTCTCTACTTGACCCTCACTTCGAGAATGAATCATAAAGGAATCATCAGTTAAAACATCTTTCTCACTCTTCTT
GATCTGTAAATCGTCTCCGATCAATGTTTTGACAAGATTAGTATCTGTTTCTTGATCTGCTTGGTTACGTATGAACCAAT
CTTCCTCTGTTGTTGCATCTCTAGTTCTCATCTTCCCATCATAAATTGACATATCTCCCTGCGAATAGCTTCTTGATTCA
TCACTTCTTCCTGGATTCAACATCTCCTCTTCATTATTCTCTCTCCTTATCATCCGAGCATTCTCATCGAATTTCTCAAC
ATTTGTTTCTCTTCCCAACTCTGAACTCCCTAAAATCAAGAAGGAATCATCCGAAACCGGTTTGGTTTTTCTCACAACCT
CCGACTCCATGATTCTTAATGATTCTTCTGGAACAGGAAGTGGTTCTTGTACAATATTATCAGAATCTTGATCTTTCAAA
AGAAAGGTTTTGGAAAGCATCCCAGTTATCATTCCCTTTACTTTCTTTGGTACTTTCATCATCTTCGTTACTTTTGTGTT
TCCTTTGACGCCGTGAAGTTGATTTATGTTTTCTCTGCAATGAACCAATGGCTTCTTCTACTTGCTGCTTAATGGAATCT
CCATTGACAAACCCTTCTTCATCAGATCCAGACTCCTCTGAATCACTCTCCTTTGCACCATTCCTTTTCGAAGTTATATA
GTTTATATTGCGAATAACCACTTTTCTTGATGA
>TR864|c0_g1_i1
CAGCTTCGTGGATTCTTTCTCTTCGATTATCTCCAACTTTCGAAGATAATCAAGGTTTGTTTTCTCTTAAATTCATATCG
AAATAATTAGGGTTTTTCTTTATCTTATTTAGCAATAGATCTAAGGTTATTTGAGGCTTCCGATGTTTCCGGATTTCAAA
TTAGCGTGAATTTGAATAATTTTTTCTGGGTTTCTTCTTGTTTTAGACTTTTTTTGTAGCTTGTTCTTTGTGTTTTTCCC
AGGCATTTTACTGTTTGTTACATTGTTTTTTCTTCTCTCGAATGATTGATTGTAGATAGATCTGACAAATTTGATGAACA
GCTGTTGAGATTAAGCTCAAGAATTTCTCAGAACAATCAAATAATTACTAAAATCTGTAATCTGATGAACAAATATAGAA
AGAAAGAAATAACAAGTCTATGGAATCTAGATAATGAGGTTTTGACTAGATCTAGTAACATTTGACTCATGTAGCTGTTT
TTAATCACTAGTAAGAAGAACATTTCATCATTTTGGTTTTCTGGGTATGAACTAGTTTATGATGATGATGAATGTTACAG
TGTAACCATGTTGGAGAAAGAGTTTTTCACGGAGTATGGAGAAGCCAGGCAATATCAGATCCAAGAAGTGGTGGG
>TR865|c0_g1_i1
GAACCATCATCAAGATGAAGCAAATTGAAATGAAGAGTTTGGAGGAACTCAGATTCCCTCATAAATCCTCTTAGAGGACT
TGCCCAACCTTCACTCAAAACATGCATCCATTGTAAATCAATCGTCGTTAATCTAACTTTCGGTAGATCTATCGCCTCAT
GCTTCTTCTCTCGTCTTCGCGAATCTTCCACCACAAGCTCCACTAGCTTCCCACCATCTGGTTCAATTAACCCAGCCCGT
ACTCGAAGCGTTCTATAACCTCTCGATTTCGACGGAAATGAAACGGTTGCGATTGCGGTTGTAGGGGAGAGAGAGGAATC
GGAGTAATGGATTTTGGAGAGAGATTGAGAAGATAAGAAGGTAGATATGGAAGCCATTGAAGGAATCTCTTGAATGTGAA
AATGGAGCTTTTCA
>TR866|c0_g1_i1
ACAATTCTCATGTATTCATAATTATAATTTCAATTAATGTAAATAAACTATTTTTCTAGCTACTAATATTCAATTAACAA
CTTGTGTTGTGTTGGTTAAAATTTGGTTAAATCTAAATTAGAAATAAATTAGGTTCAACACGAGAGTAACTTTCTTCATT
ACAAAAAATAACCATTTAAAAACAAACTTTACCTCTTTCAAAACCCCAACTTAAGAACACACCATAACAATGGCTGCAAA
AACACCACCATTAACACCATCTTCTTCTTCTTCATCTTCTTCTTCCTCAACACTTTTATCTTTA
>TR867|c0_g1_i1
TCAAACAAGATATTAACTTCAAGAACAAAAGATTGTTTAGAAACTCAAAAGGTTTAGATTAGTATCGTTTGGAGTTAGGT
TTGCTGCAAACCTTCCTGATCTCTCCGATACGGTCTTCTCCTGTTAGAACCCCAATATTAACCAGTTTAGCCATTGACAC
AGCAAATTGCTGTCTGAACATCTGTGGTGGCTGCTCTGCAAAAGCAGCCACAAGAGGAGCAGTTCTTGGGTCCTTAACAA
GTTCTTGATCAGTGGTCAAGACACCCTTATTCTCCTGAAGG
>TR868|c0_g1_i1
TTTGTAAAAAATAAAATTAAAATAAAGTAAAATGAAAGAGTTGGGAGTAATGATGCTTCTTCTCCTCCACTCCATCTTTC
ACATTGCATTTTGCTTCAAAGATGGATTGCTACCAAACGGTGATTTCGAAATGGGTCCAAACCATTCAGACATGAAAGGA
ACACAAGTGATAAACAAAAACTCAATTCCAAACTGGGAACTCTCAGGATTCGTCGAATACATTCCTTCAGGTCACAAACA
AGGAGACATGATTCTTGTGGTTCCCAAAGGAGCATTTGCAGTACGTTTAGGGAACGAAGCATCAATTAAACAAAAAATAA
TTGTTAAAAAAGGGTTTTATTATTCAATAACATTTAGTGCAGCAAGAACTTGTGCACAAGATGAACGGCTAAATGTTTCA
GTAGCTCCTCATCATGGAGTAATGGCTATACAAACAGTGTATAGTAGCTCTGGTTGGGATTTGTATTCATGGGCTTTTAA
AGCACAAAGTGAAAATGCAGAAATAGTTATATATAATCCAGGTGTTGAAGAAGATCCAGCTTGTGGTCCTCTTATTGATG
GTGTTGCTATTAGA
>TR869|c0_g1_i1
TGATCTTATCATCTTTATGAGCTGGTCTCTCAAATTATTAAATCACCTTCACTTACGTGCTAGAAATGATAGTATAAGGT
CCGAATCTAAAGACTACATAAAAATATTCGATCTATCTGTCAAATGGTATTTTAAGAGAAAATGAATTTGACAGCTTCCA
GCCTGGAATTACACTTACTTTATTCATAGATTCCAGTTTATCATTAAACACTGGCTAGAATGTAAAATGCTAACTAGATA
TTCTCTTTCAGATAACAATCTCAACTTTTAATGATATCTCAAGGTGCCTCCAATAATGGATGCTTCCTTTGTATAGATGC
TGCAACAAA
>TR870|c0_g1_i1
TTCATGTCTTATATTCCTGGGATGGGGATCAATTTTGTATTGATGATACGGTGATATCGTCTTTCAAATCATTCTAGTTC
TAGGATTTGAGTAAAGGTTTGGTTGGGGGTGTAAAGTACTTCAGTTCTTCTTACATTTGGTCATTGGATTCAAATATCCA
TAAGGATAGAACTGCCTCTGTTCATTAAGAAATAGAACTTGTATCTATCAGCGAACACCAAATGAGGGTTCACCACAAAG
AATATTAATCTTAAGATCTAAGGTTAAGGATAAACG
>TR871|c0_g1_i1
AACGAACACATACGCTGACACATCGAACTCCAAAATACTCCACCCTTATCAAGTGCTAATTTGAGATAAGATTAAGTCAC
CTCAATATCTCAGAGTCAAGCATATCATATTAACAAAATGAAATCGAGGAAAGACCCCTTAAGGGGGAAGTGAAAACCAA
AAGCTTGCAGATATGAAGGCAGCAATTGGGTAACTAGAGTCAAGTCATACAATGATCCTTTACGGAAGCTGAATAAATGG
GCAACCAGCCATTCTACTTAATCTTGTTTAATGTAAGCACTTTGAAGAATAATGACTAACGATAGGCAACCTTTAGATGA
GGTGAATGAGAACGAACCTTG
>TR872|c0_g1_i1
TTCAGTTCTCGTATTCGCAGAAGATTCTCAAGAGGATTAACAAGGAAGCCGATGGCTCTGATTAAGAAACTGCGCAAGGC
GGTAAATGACCTAACTTTAATCCCTTAGCTATTCTAGAATGTGGTTTAGTTGTGTTTACATCGTTGAACAATCGATTGTC
CTATTCTAGCACACTGATCAAGATTTCTAAATCCTATGTTTGTCTAGTTAGCCACTGTATTTTCCACCTCTGTTTATCTG
TTTGGTTTCAGAATTCAGATGCATCTAATTGGAATTGTGCTTGAACAGTGTTGTGTTCGTTCTTTGCAAATGGTTATAAC
ACTTGTTTTGTTAACTCAAATCAGAAAAGAGAAGCACCAGCTGGTGAGAAGCCAGAGCCTGTGAGAA
>TR873|c0_g1_i1
TGCTCTCAAGCTCTCTTCTTGCTGCTCCCAACTAGGAAATCTCTCTCCACTTATAATGGCGGACATTAAGGTTCAATCTG
ACACCTCGGATTCTCACCCGCAGCTTAACAATCAACCTAATCAATCACCACCGCCGTTGGAGGAGGACGAGAATCAACGG
AAACCGTCTCCGGCGCCGCCGCAACATTCACAGTGGATGGCGATGCGTTATCCTCCGGCGGTGGTAATGCCGCATCAGAT
GATGTATGCCGCAGCGCCGCCACCTCCTTACTCTCCTTATCATCATCAATATCCCAATCACCACCACCATCAATCTCGTG
GTAACAAACATCAGAACGCTTCTAACGGTGAGAATAAGACTATTTGGGTTGGTGATTTGCATCATTGGATGGATGAGAAT
TATCTTAATTCTTCTTTCGCTTCCGCTGGCGAGATTGTATCAGTCAA
>TR874|c0_g1_i1
ACTAAGCTCTCGTCAACAACCAAGCCTTTCTTTATTTCATCCCAAAACTCTTGTTCGAATCTCAAGTCAAACTCCACAAT
GTCTTTTTCTAAAACAGAACTTTCAGTTACATCGGTCCAAGAGTCAGAAGAAAGACACAAAGAGAGTACGCTGTAAGCAT
CTCTTCTCTCTATCGACCCAGCCGAGAACAGCTTCTTGCAGCATTCCCAAATTCTTTTTTTGAAGCCATTTCTTGAAAGG
ATGTGCATATTTCCCTGCTGTGAGATCTTCAGAGAGGACTGAGAAGAGAATGCCTTAAAAATAGCAGGAATGAGAAAGCT
AATAGCACACGAACGATGCTCAACACTTTGTGACAACAGCCGCTCAGTCATGTTACACAAATCCCACAGTATACCAGCGG
CAAACTTTTCAATCTCTGGACCTCTGTTGTGACTTTGGAAAGCAGCATTAAGTATCAAA
>TR875|c0_g1_i1
AACATGCCTTTGATCACGGTGGATGCAGTTCCCTGTTGATTCAAAAGTGTCCAAATACACCAATGTCAAAATAACCTCTA
AAGTATGTATCCGCCTACAGATTCTTAAGTACATTCACTTAACAACATCCCATAGAAGCTTAATTTTATAAATCTTAATG
CATCCATTTCTACTGTGACATTGCCATGGAAAACTGCTATAAACCAATCCATGGAGTTTGTAAAACGATCAAATCTAACC
TCTAAAGTCTGTATATAGTCATTGATCAGCAGTT
>TR876|c0_g1_i1
AAAAGGAAACGAGCAGCTTGGAATCGTACCATCTGATCTCATTTTCATTTTAGACGAGAAGCCACACACTGTTTTCAAAC
GAGACGGTAACGATCTTGTGATCACACTTAAGATCTCTCTAGGAGAAGCTCTTACAGGCTACACTGCACAGATCAGAACT
CTAGACGGTAGAACACTAACCGTACCGGTTAACAATGTGATCAGTCCGGTTTACGAAGAGGTGGTTAAAGGAGAAGGTAT
GCCAATTCCTAAAGATCCGTCTAAAAAAGGTAATTTAAGAATCAAATTCGATATTAAGTTTCCAACAACGTTAACGATAG
AGCAGAGATCTGTCATCAAGTGGATGTTTTCTTCTTGAAAATGTTTTGATTTAGTTTAGCTTTGAATCGTTTTAGATGAA
GATTAGTCTTTGGTTTTATTTTTCTTTTCGGTTTTTTGTTGTTTTAG
>TR877|c0_g1_i1
AAGATCGCTGAACCAATCAAGTGGTTGCATACTCCGGTGGTTGATAAGCTTATCAAATCGGTTGATAAGGCAAGTGACGT
ATCAAAAAGGAGGAAGAGACTTAAGTCAAAGAATCATAAACCGGAAGCTAAACCAAAGGTCAACAATACAATTAAATTGG
TGATAGATTTGCCTATCAAACTATTATTGCCTAAGGTGGTTTATAAGGCAATCAAATTGTTGCTTAAACCGGGGGTCTAC
GAGACAATCGAATTGTCGCCTGAACCGGAGGTCTA
>TR878|c0_g1_i1
TTCCCACTTGTTCTGCAGACATAATGCCTACATAACGCCTTCCAGATATTACCTGCTTCACAAACAGAGTTCTTTAGGAC
AAAGAAGAGACACTAGAATCAAAAAGTGCAGCCTAGTTGCATTTGTTATGAAGGTTAAAGATTCAAGAAGGCGTTTTTTT
TTTGAGAACTCTTGTAGAACCTATATGGTGATTAACCACAAAGAACAATGAACTCAAAGTAATAAGACATAGGAAAAAAT
ATGAGATGACCCAATTG
>TR879|c0_g1_i1
GAATAATAATCGCAATTATTGTCGCTTCGGTTGGAGCTGCTCTTATGGTTATGATAGTCTTGTTTGCTTATCATCGAACA
CATATCAAAGGGTTTCATGGGAGAAATGGAAGTCCTGATCACGGCGGCTCTACCCGAGATGTCAAGCCGGGACGTTCTTC
TCGTTCCTCCTTCCTTAACTTCCGCTCAAATCCTCAGAATCCATCATCATCCATTAGCTTCTCAAATG
>TR880|c0_g1_i1
ACTCTGCGTTTGGGTTCTAAGAATTAGGAAATTGATTGCTGAGTTAAATAGGGTTCAAACCGCAGTGCATAAACGCAGAA
ATCAAACGAAGAAAAAGAACATCAAGCAAAATCTACAGATTGATTAATCTTCGGGAAAGAACAATCACACATCGTAAATG
AGAGTTCCAGATTTGAAATGATCCTACCGATTCTACCGATTCGTAAAGAGAAACCAGAATAAGATTCCACAACATAGAA
>TR881|c0_g1_i1
AGGATCAGAATGTGCAAAGGTCGAGTCTTTGCAGCAAAATCTGAACCGAGCAGACAAAGAGTTTGGCTACCAGATTACGA
TCTACCAGGTTTAGCTATGTCTAGAGCTTTTGGAGATTTCAGGCTTAAAGATTACGGTGTTATTGCACTTCCTCAGATTT
CTCACTACAAGATAACTTCTCAAGATCAGTTCATTGTCCTAGCTACAGATGGGGTGTGGGATATGCTTAGTAACGAAGAA
GTTGTAACGATGATATGGAATTCGAGGAGGAAACAAGGTAGTGCAGCTAAATTAGTTGCAGAAACTGCTCAAATTTCATG
GAAAAGGAAGCTTGAATCTAGAAAGATCGATGATATTTCAGTGATTTGTCTCTTCTTCCAAAACAAAGAACTACCAAATT
CTACTTTACCTACACTTGATTCCTAAAATGGTGTGCTTAAATAATCATGTTTGATCTATAGTTGTCTTGTCTTCTTTCCT
GCTCAGCTTGGTGTTTGTAGTGGTTGAAATTTGTGAAACCAAGTTTGGAGAAGATCCAGTGCATATTCTTTCCTTGCTGT
ACTTGGTTCCATCGATATAGACACT
>TR882|c0_g1_i1
TTGACAAATTATTATTATCGCACTAGATATTTTTTCTCGTTCTGTCTCTGTTGAGGACTAAATAGATACAATTGCAAAAG
TAAAAGTATTAGACATAATTGAAAAATGTTTATAGCTTGAGGACTAAATGTATAAAATATTATAGAAACAGAAATCAGGA
ATTTGTTTGAAAAAATTTAAAATAATGACCGAATCTGACCTCAAGGCTGATCGGAGAAGATGGCGACGGCGAAGAGAAA
>TR883|c0_g1_i1
TTGTTGCTGGATAGCTTGGTGTTAGCTGGAACCCTTCCCATCTCGTACCTTCATAAACCCAAATACAGTTTACATCTCAC
AAGTAAAACACCAAATATCAAAGAAAAGATAACTCAATGGCACAATCAGAAGATTATTTATCAACACTTAGAAAGCCCAC
GTGAAGTCTTAAGATTACTAATGGAATTCTAAACGCGATAGGCTGTGCAGTAATGTTCTCCCAGCGAACGAACCCTAACA
ATCGCTTATAATTTGACAGTAAATTAGAGAACTATTCTGTTAATGTACATTAACAGATCACAACATCGGAAAAATTAAGT
AACATGTTTTCTACACCCTAATTCATCAGTTTCTTGGTCGTTAGAAAACCGATATTGACGAACCCAAGCTGGAACGGTAC
AAAAAGACTAGAGGTCTGAACAGCGAAAGAAACGAATCTTACTTTCGCTTCTTCCTCCATTGCTTCTGCTTGCCACCAGT
GGCACGCCTCTTGTGAATGGAATCACGAGAAATACCCATTGTTG
>TR884|c0_g1_i1
CTCCATAGATTTGAGTCAGTTAAAAACACCTATTTAAATTTTTGGCCAATTAAACCCTACAATTTCCCTGTTTTAACCAA
AAAAAACCCACAAATTTGAAATGGCAGAAAAAACCCATCAAGTTTGTTTTTTAGTCACTAAAACCCTCCATTAGTTTAAT
GAAACGGAACCATCAACTTCAGAATTAATCCCGAAAGTGAGTTTTGGTAAAATTAAAAAGAAAAAGTCGATTTAAAGTTT
TCGTCGACGAATTTGAAGGGTTAAGAGTCAGGTGTTTGATTCCATTTCACCCCAGATCTCCAATATATACTTCACCAAGG
>TR885|c0_g1_i1
AAATCTAGAGTCATAGCTAAGCTGGTGTGCGTTAGAGAAGACGAAGTTGATGACAAACTTCTCATCGGATATGTTTTCAT
TACAATTTTAGACTCATAGCTTGAGATTGTCACATATCGTGATTTCTCGAGAGAGATAAGTTTCCGGTAGCTCTCTACTT
AAGGTTGAACAATTGATGTATACTTTCCTCCTGTTTCATACAATTTTTAGGGGTTTTTCGTTCTCTAGTGTATCATGTTT
CTGTTTGTGGATTTGTTGAGAGGAGTTAGG
>TR886|c0_g1_i1
GAGATGATTGGGTTACATCAGTATTGATTCCCAGAACCTAACAAAGATCCACTTTCTCAAAAAAGTCATTATCCTCTCAG
CAAAATTCAAACACTACCCAAAAAATCGCCCAATGCTTTCGAATTTTGGCATCAATTTCATCAAAAGTTTCTTCATGATT
CCTAATCTACTTTTCTCGTTCAAATGATTTTCAATTAGAAATTCCACAAGCATATAGATCGAATTATCGATTCTAAGCAT
GTCAAATCGCGAGATCTGATTAGAATTTCAATAAAGAGAAACGAGAAAAATTCGCATACCTAGAATAAGCATAGCATCAG
GAAGCGCTCCAAGCATGGGTAAAAACAA
>TR887|c0_g1_i1
ATCTTGGAATCCACAAATGGTAAGACATTCTTCACTCTTTCCTTAGTTTATGTTTTCTTCTAGTTTTTGGTTGTTGTTTG
AAATTACAAAATTGCATATTTATTAAGAAATGGGTGGTAAAAATTGCATATTCTTTTTAATAATTGATAGAGCTGTGTAC
TATGAATAGTACACTTATTAGTTGGAAATTGAAACATGTGTAAATGAAAAAAAATGTGTTGAGTTTGG
>TR888|c0_g1_i1
AGAAAATATATATTATATATAAACAAAAGTAATATATTTTAATATTATCCGATATGCTTTTATTGATTCTCTTACATTAC
CCGCTAAAAACGATAGTACGAAATTGTGAGTTGTTGACTTCACGTTTGGGCCAAATATCATTAGCTAACAAGCCCAAATA
AAATTCTGCAGAAGCCCAAAACCAAGTATCTCTCAATAATGCTCTAGGGTTACACATAAGGTAAGTATAAAAGGCAAATA
CTTACCTTAGTAGTTGTATGGTCTTGAACATTATCTCTTTGATTCTTCTTTGAGCTGTATTTCCTTGAGATCTAGTGGAT
TGTGAGAAACTCTCACCGAGACGTACCTGTGATAATTATCATGGGGAACTCGTAAATGCTTGTGTCTCTTTCTAAGTTTA
TGCATTTGACAAAGAACACAATCAATAGTTTAATCTAAACCTAGGTCAAAAACGTTACAAGTGGTATCAGAGCTGTGTAA
ACGAGCAAGAAATCCGTGAAGGAGTGTTTCACAGCAAGAAAGATCTCAACTTTACATCAGCAGGTTACTTATCTTGAGGT
TTCTGTGTTAGAGCTTTTGGTGGAGTCTTCAAGGCTTCAAAAGGAAAGCTCAGGAACGTGGGTGTGCTGTTCTTTCTTGT
ACTCACACTAGGTACCTGGAAAGACGTTTGAGAACTGTCGGCAGCTCCTGCAAGTGTTGTAGAGAGCAGGATTTCCAGCT
GAGAAAATTCGGAACATGGTTCCTCGCACAGAGA
>TR889|c0_g1_i1
AGACCGGGATTCTATGGTGATTAAGCTTCAAATCACATGAAAGTGAGTTTGTTTGTCACACCAAAGTCTCACCAAAACAA
GGTTCCATGTCAGATTTTATCAATGGCAAAACCGTCCTGGTTTGATTAGGCACTGCATTCTAAAATTCACATAGTAGACT
AAATCTTTACTCTTTTCTCAAGTTCTGGCTTTCGATATGATAGATCAGACTTTGATACTAAAGTTACTGTCTACGCTATG
TTTCAGGATTACCAGCGGAGACATTAATCGACAGGTACGTAACAGTA
>TR890|c0_g1_i1
TAATTCTAGATTTTGTATACATTAGGAGAATATATCGTCTTTGATTTATTTTCATTATTTTATATTATGTGAGATTTTCC
TACTATATACTATATATACTCTACATTTGGATTAATATTAGATTTATTTATTTAAAGACGGTCCATTTAAATTAACGAAA
AGTAAACAAAGTAATCGTGCTTTATTCGTCTTTATAAAGTGGGAATCTCATTCCGCGATTCATGACTCATTAACTAATAT
ATACAAGTCTATAAATATTATACAAATATTTATTATTCATAGTTTAAAAAAAAATCAATATCGAATTAATAAATAAAAAA
AATCAACGTGTAA
>TR891|c0_g1_i1
GCTGCTATGTCTTTCTCAGATAGCAACTTGAGCTTCGTGATGTATTGTGGGGGATCATCAAAACTGGTGGAGCCTAGTAC
CACTTCCCTCCTCAGACTGTTTGTCATCTTGTGGCAAACTCGAAGCTCGGATCTAGTTGCCCCGCCAACAATGAACACAA
AGATACGTTGCCCCATCTTCTTGAACTCCGTTGAAGCATTTTTCAACACCGAGTCACTGTGTGTGAAGAAATATATGCAC
TAATTCTTAGAACACCAAACT
>TR892|c0_g1_i1
GCAAATGGGAAAGACTTTAAACTTGCAGTTCATTAAAATTGAGTTGTTTGAGTCATAACAATGGGTAAGACTTAAACTTG
GAGTTCCCTAACATCTAGTGGACTTCTAGGAACTTATAATAGGAAGATTAATTACTCAATAGATTAAGAAAGAGAATAAA
CGTTGAAGCTGCTCGTCTACTAGAGTACTAGATCGTAGGTTCTAAAGAGGTTTAACTTCTTGCAATGAAAGTCATCAGAG
CATCAGCCTTTGCTATGACTAAGTTTGACCTTTTGTCTGGGAAATTAAGAGTAATTGGAAGCAGCGAGAGAACGAGAAGT
ACAGAAACAGGGAATTATTAGCAAATGGGAAAGA
>TR893|c0_g1_i1
AAACCTCAACTTCCTCAAAGGCAGGGATCACGCCGACGATTCTCTTCACAAGTAAGATCTAAGAACTCTCTTCTGCTAAA
ACCACTATATTTTTGGCAAATAAAACCCCATAGTTTGAACGTTTAGCCAAAAAAACTCTATAAAGAAAAAATGGCAAGAA
AAACTTCACCGAAAAAACACCAAACTGCTGGATTTAAGAGGGTTAGATTGACCAAAAAATTAAAAAAAAATGGTCTTTTT
TGTCACGTTCTGTTTGTAGTGTTTTTTGGTGAGGTTTAATTTGCCGTTATCCATAATCTAAACTAGGGTTGGGCATTCGG
GTACTCATTCGATTTTGGTTTGGTACTTTCGGTTCTTTGGTTCCATGATTTGTTCGGTTATTTAAAGATTTCGATTCGGT
TCTAGTTTTGGTTTGGGTTTGGTTTGGGTTCGGATAGTTGATAAGAAGATCAAAAAAATACCCGAAAAACTTAAAA
>TR894|c0_g1_i1
GGATTCTTGGAACGTTTAAAAAACCAAAAACTCGAAGCAGAACAAGGAGGAAGTCTTAGAAGAAAGTTGATAAAAACAAG
ATCAAATTCCCCAACTGAAGGACAGATTGTGAAATATGAAGCTGATGAATGGGAAAAACTGTTGAAATCTGATCAAGAAC
TCATAGGTCAAGGGAGTTCAAACATAGTTACAGATCAAAGAGGGAAGAAGATAATGAATCCAGAAGAAGATATGATGAAT
TCAGATT
>TR895|c0_g1_i1
TGTTCTTAAGAGTGGAATAGTGAGTGATGATTCTGTGATTACTTCTTTGGTATGTGCATATTCAAGGTGTGGTTATTTAG
AATCAGCAGAGCATCTTTATGCTTCTGCTACCCAAGATAATATTGTTGGTCTAACTTCGATTGTTTCGAGCTACGCTGAG
AAGGGAGATATGGAGAGAGTGGTCGCTTATTTTTCTAAGATGCGCCAGTTGTGTGAGAAAATTGATGGTGTGGCTCTCGT
TGGAGTTCTTCATGGATGTACAAACTCTACCCACATTAACATAGGCATTTCGCTACATGCTTATGCGATCAAAAGTGGAT
TGTCCACACATAATCTGGTTGCCAATGGATTGATAACCATGTACTCTAAGTTTGATGATGTGGAGACTGTCCTGTTCTTG
TTTGAGCAACTGCACGAGAAACCTCTAATTAGCTGGAACTCAGTGATATCTGGGTGTGTACAGTCTGGAAGGGCAAACAC
AGCATTTGAGATCTTCCATCAAATGAAGCTAAGTGATGGGCCGATGCCTGATGCCATTACAATAGCAAG
>TR896|c0_g1_i1
TCTGGTATATATATACAACTCCCCTTTCCATGCTTTCAGGCCTGTTCGTTTGCTTGTCTCGGAGACAGCAACGACCGATG
GCTACAAAAATTTGTGTTTGTTTTGTCGTTGGTTTAGAGACATGTGTTGTTCAAACTTGTCACCAAAACTCGCCGCTGAA
CACGTTCGTTTATCTGTCGCTGTTTTCAGTGACAAGTTTTGACAACAAGTCTCGAGGATTAAAAATTTAAACGCTAAAAA
TTTTAGCGATTTGAATTTTAAATCGCTCAGTCGCTGAAACCAGTTACCAAAACATG
>TR897|c0_g1_i1
CGACACCGGGAACAGCGCCTTCATCATGCTCGCGGTTATAGGTGTGACCCTCGTGGTGTTCCGGTCAGCTGAGCCAGGTA
GGACGGCTCGTCAGGTCCTTAGCGGCCTGTACTGGGGTGCAATCCTCGTCTGGCTTATTGGCATGGGAGAGATCGTGACC
GGTGTCAAGCTGCTGCCACTACTCTACCCGCGGGCCAACACGCTGGGTGCGGTGTCAAAGAATCGATGGG
>TR898|c0_g1_i1
ACACGGAAGGAGCGCAGCGCAGAAAAAAGAAAGCCCACTCATCTGCAGACGAGCGGGCGAATGTGCAGAAAACATGATTG
TGCTGCACACCGGCTCAGGGAGGAAGAAGCCGGGTCTCATTGCTGAGACAACTGAATCGTACACGTCACAAACAGATACA
TCCAGGGGGCAGACTGAGACAAGTGTCCGAAAAGCGGAGCCTGTCACGGATTTGCCTTATTTTGAGGCAATCCAAGCTCC
TCCCCTAGG
>TR899|c0_g1_i1
AGAGCTCAACATCAAGCTGCAAAACAAGAAAGTGAAGAGAAGACATCCAAGCAAAACCCTTCGCCCTTCATAATTTTCCG
GCGCCGGAGAAACCACCGTATCTTCGCCGGCGGATGGTAAAGAGCACTGGTACGTTTTGATTTGCCTTGTTCCTGCAAAC
AAAATGTGAAAAAAAAACCACAAAAATTATTGAATAAGTAAAATCAATGGTTCTTGATTCAAGAATCAAACCATACAGAT
GTTTGTGTATGTATTGAGAGAGAGAGGGATACTTGTTGGCAATGATATTGAGGAGGAGAGAGAGTGAGGAAGAGGAAGAA
GAAGTCTCATTGTTAAAATCATTGTTTCTTTAGAACACAGTTTTTGTGTGTTTTTAGAATCAAAGAGAGTTTATGAGTCT
TTCTGTGTTCTTTTTTAAGTTTTTGTTCTTTCTTGTCTCTCTCTTTGTGTAAGAGAGAGGATAAAATTGGAATTCACATC
CACATGTTTACGATTT
>TR900|c0_g1_i1
TGAAAAGGCGCAGCAATACAACTGCACATCTCGTGAATCCAACACTCGAAGAACTAGCAAGGACAGAGAGATCCAACCGT
AAGAAGAAGTTCAATCAAGCCAACAGGGGCGATATCATGGACGAAGAGGAACATCGCAACCAGGCGCCGCCTCAGGTTGT
ACCTCAGGCGCAAGACGCCGAAGTACTCAGACTGCGAGCTCAGCTTACCCAACTTGAGGGAATGTTTAGGCAGCTGACGC
AGCAAGTAGAACATCAACAAGCTCAGCAAAATCAACCGAGAGGAGAAAAAAATCGGACATGCTCACCGCCCTCACGCGGC
TTATCAAGTCACTTCTCCCATCATCCTACCGCCTATCACAAGGCAGGATTTCGAGCTGAAGCCTCAGCTAGTGAGTCTAG
CAGAGAATAGCATGTTCACTGGGGAAACACACGAGA
>TR901|c0_g1_i1
AGGCATTATCAATGTATCGGAGAAATCGCATTGGCAAGAACACATATGAGCTTTCTTCATGAACAAAAGAGGCCGATCTG
AAGATGAAACATCCTTCAATGAAGGAAGAACTTCAAGAGTCGGTGGTGATGTAAACATTGGCTGATTCGGTGTCTGAGAC
GGCGATGGCGCCGCCGATTGAGATTCCCCATTTGCTACCGAAGCGACGGTGGTAGGACGGCTGCTATGGACGACGTTACT
TGAGCTATCTTGATCTGATTTGTTGAATTTCTTCTGACCTAATTTCTTGATTTT
>TR902|c0_g1_i1
GTTTCCTGCAATTAAACCATATTCTCACTTCTTAGCAATTACAAGACAAGAGAACACAAGTAACTCATTCTTAACTAACA
TGTCCGATGTCTTGATCATAAGATGCAAACAACCTCTAGGACTCGGACAAATATATAGCAGTATCATTGTTTATATCGAT
TAACGTCTGATCGTTTATCCGTCGCTGACACCAGCGACAAGCGGCAACGTCATATGATAGCTGACGGGTTATAACTAATG
TTGTTTATTTAGTTGTTGCCGGTAACGAATGACGAGTGGTAACGATGAAATTTCGTCATGTTTGTTTAATTGTCGTTCGC
TTGTTCAACGACATGTTTCAGCAACGAGTGATTTAAAG
>TR903|c0_g1_i1
ATATATATATGCCTGACGCCAAGAATAGATATGATCGCCTGGTTTGACGTCATCCCTGGAGATTTTGTTGGAGAGGAAAC
CCATTTTCTCGCTCAAAGCTTCTCTCTCCAAATTCTCCAGCCGTCGAAAGGAGACCTAGAAATCCGAAAGATCGCGAGAA
AGCGAGAAAGGATATAGAGAAGATCTGATTTTGCTTAGAGAGTAGGGTTTTCTGTCATCCTTAGAATATCCAGTTGTGT
>TR904|c0_g1_i1
GTCGACTATTCTTTGTAACGTATCCCACCATGTATGAAAATACTTCATCCTATAAACATTTACATATGTCCACTATCATA
TTGCAATTTGAACCTCAAACATATACTACAAAAAAAATTTCAAAATTTTATGACCAAATTGGTCGAAAATTGGTAAAAAA
ATTTCAAATTTTCGATCACCATATTGGTTGAAAATTGGTAAAAACAGAATTTTAACCGATTTTTCGACCAGAAACATTGG
TTAAAAATCGATTTTTGAAGAAGTTTGAGTTTGAAGTACCAAATATTTTTATCTCTCAAATTTTCTGTCCTGAATTAGCC
AACATACTAATGAATTATATTTATTAGTTTGAATATTTATTTTTCAAGACCGGTTTTCACCTTATTGTCAACGAGAGATC
GGCGAAGATTTGAATAGCAACCGTCGCAAACA
>TR905|c0_g1_i1
AAGGTTCTAATTGTGCAGTCAAACCGACTTTTGACTAACATTTATTCAATTTCTTCTATGGGTTTGATTGTGCCAATCTG
CTAGCAATGAACTAATTTATATAGCTCACTGAGCTTAAATGGCAAAGCATAGTAGTTATTATTAAGGTAGGTGATGATTA
TGATATTGCCTTTGTGTGGGGAGCATAGACATTACTAAGCATGTTCCAGCTGATTTGAAACTTATAT
>TR906|c0_g1_i1
GGATACGGGATTTAACTTTTTGGTTTGAGTTCGATGTTTGTTATTGTTCAGATTTTGGTAGAAATTCTGAGGTTAGTTTT
TGTACTGTACCGATCTATGATGGAAATTGTTTAGTGCTGCGTGTATTGAGTTCCCAAATGGAAGGCAATGATTTAGTAGA
GCTAATCCATTTATATGATCTGGCAGTAGTAGCCTGGGTTTTACTTTGAAGATCTATAATTGTGGTTGAATAGTCATCTG
TTATCTTGCATATTGATTGGTTAGCTGAAATTAGGTTTCAAGACTTTGTGTTGCATCTTTTTGACAACTCTACTATGTGT
AATCAGATTAGAATTTGTTGGTTTATGATACAGATTGGTGGCCAGCTTTGCGTGTGGCCAGGTTTGAGACAACTTT
>TR907|c0_g1_i1
GTTTATCTGAAGAGACAAGGAAGAGACTGCAACAATGTCGGGACTGCGCTAACCAGATTCTGAAAGCTGCTTTGGCGATT
AACAGTGGTGTGCTTGCGGAAATGGAGATTCCTGAGCCTTACTTAGAGACATTACCCAAGAGTGGGAAGGAATGTCTTGG
AGATATCATCTACCAGTATATAACTGCAAGCAAGTTCTCACCTGAATGTCTCCTAGACTGCCTTGATCTCTCATCTGAAC
ATCAGACTCTTGAAATTGCAAACCGGGTGGAGGCTGCTGTGCATGTTTGGAAACAGAAGAATGAGAGGACGCTGAAGAAG
CAGGCAAAACTAAAGCGGTCATCTTGGAGTGGCAAGGTTAAAGGTCTTGTAAACGACACTGAAAGAAATGATTTCCTGAT
GCAGCGAGCGGAGACTCTCTTGCAGAGTCTGAAGATCCGTTTCCCTGGCCTCCCTCATACGACGCTGGACATGAACAA
>TR908|c0_g1_i1
TGACTCTTAAAACCCGAAAGACCCAAAATCCAAAAAATCCAAACCAAACCGAATTAATTTCAAGACTCGAATAGTTCGAC
TTTTTAATCCGAACTGAATTACCCGATTAATTCGAATACGCAGCCCTACTCTTACTGATCATAACCTACAGCATCACTAC
CTATAGTTTCTAAGTGTCAGATCTATCTACCAAAACAAATCAAAGTTACAGAAATGAAATTTTACCTGTTGGAAAGAAAG
AACATCAGACCTGAA
>TR909|c0_g1_i1
ATATAAAGAGAACACACGCACTTGACATGTTCCCAAATTCAGTCAAAACATGACGAGTTGCTCTCATCTTTTCAGGTTTC
AGACCAAGTTTAATCTCCACCTGGTCTAGAATTGCTGGACCTCCAGGGTGAGCTATCCAGAAGAGAGAGTTCCAGTCACT
AATACCTAGTGGCTTAAACGCTTCTTCAAGACTTTTCTCTATATTTTTGGAGATAAGTCCAGGTACGTCTTTTAGCAAGT
GAAAAGTTAAACCAACTTCCCTTAAATGTCCATCTATAGCTCCATCTGAGTCTGGTATGATCGTTTGCGCAGCAGATACC
ACCTCAAAGATTGGTTTCTCACCAGCTGACGTGTCGGCGTCTGATCCAACAATGAGAGCTCCAGCTCCGTCACTGAATAA
AGACTGTCCTACAAGGCAATCCAAGTGAACATCTGACGGTCCACGGAAGGTAACAGCTGTGAGCTCAGAGCAGACAACAA
GAACACGAGCACCACGGTTGTTCTCAGCTAAGT
>TR910|c0_g1_i1
AATTCTCAATCACTGACAGTCAGATTCCTCTTTCTGGGCCACATTCAATAGTAGGACGAGCTGTAGTTGTCCATGCTGAT
CCTGATGATCTTGGCAAAGGTGGCCATGAACTGAGTAAGAGCACAGGAAATGCTGGTGGCAGACTTGCTTGCGGGGTTGT
GGGTCTTCAAGCGTGACTATGAGCAGTTGGTTATTTGTAGTCTGGCTTTTTTCAAGTACGAATTGGAGTATCCATTACTC
CTAGGTCTAGTTTGCATTATGCAAAAAAGATAGAAGCAAGATTAAAAACCTTTGGAATGTGCTTATCAGGTGAACTCAAA
TAAATTA
>TR911|c0_g1_i1
CATCATCATCAACATCATCATGATCATCATCATCATCATAATCATCATCATCATCATCGGTGATATTAATCTCATCAAGT
TTATATTGAATCTCAGAAGCAGACTTATTAAAAATCACAACACGGAAACTAGAGTTTCCCAAGTACTTAAACAACAGAAG
ATAACCTTAACTAATACAATGAGATTCAGCAAATTCACTCCAACCATTTTCTAACCAAATCTCTTCACCAATTCTTTTAA
CTTTAATCAAACGTTTGAATCCCAAAGGAGTCTCTAAAGTCACAGTATTCATAAGTTTAGGACCAAATCTCACAAATTTA
GCTGG
>TR912|c0_g1_i1
TTTAGAAGCATAATCAATAAGGGAAAGAAGTTTGCGAAACCAGAACTCAAAGCTTGCATTGAAGAGTTCGAGGAGAAGCT
TAATAAGTTCCACATGGAAAAGAAAGAACAGGAAGAAACTGCAAGAAACGCTCAGGTTCATAGAGAGAAAGCTAAGGTTA
TGGAATCGCTTGCTGTCTCCAGCAAAGTAAAACAGGAAACTGTAGAGGAATATGATGAAGGCGAAGGCGAAGAAGAAGGT
GAAGAAGAAGGCGAAGTAGAAGGCGAAGTAGAAGGCG
>TR913|c0_g1_i1
AGATTTATTATTCCTCAAACAAGTCAAACTCCATTGATTCCCCACTTGAAGAATCGAGCAGGAAGCTGGTTCTCTGTTAC
AGCTCCATTTCGAAGTAGGAACACATGAAAGATAATGGCACCATGAACAATGTTTGTTACCATCAACATTATTGAATAGT
GCAACTAATGCCGCAATGAATCCAGCAATCAAGAGGAGTAGGGAAACAGACCATAAGATGCATTGATATATCTTGAATTT
GTGAGCGGAAGCTCCAG
>TR914|c0_g1_i1
TAGTTGAACATGTTCGTTTATATGTTGTTGGTTCAACGACAAGTTTCAGCAATAAATCTCGGCGATTAAAGATTAAACGC
TAAAGAATTTAACGTTTAAAATTTTAAATAGTTTATTGCTGAAACTTGTTGCTGAAGCATGTCGTCGAGCCAGCGACAAG
TCGACGAACCAAAACTTTATCGCTGGCTGACTAAACGAACAACATTACTTGTCATTTGTCTCGTTGCTAGCGTATTCGTC
ACTGTCACTTGTCGCTTACGCCCGCAACGAGCAAA
>TR915|c0_g1_i1
AGGACATTTTTGGGCCAGGATTTACACCTTCTTGAGTCAATGGAGTTCAATCAAAGAGTGAAGCATGTCCAAGAAATTAT
TGAAAGCATTGAATGGGAGGGCGTGGATCCCGATTTGCTAACAAGTAAATATTTTAGCGATGTCTTCATGTATGTGTCAT
CTGCAATGGCAACACGGGACCGTAGTTCTGAAAGTGCACGATTTGAGGTGTTGAGTGCGGAATACAGTGCGGTTACGCTG
GGGAATGAGAATGCAATTA
>TR916|c0_g1_i1
GAACCAATCACATCAAATTCTGCCATGGAAGCTTCAAATCTCAAGGTGAATTTCTTGGTTTTGAGACGATTCTTGTCTAG
TGAGAGATCATCTATGAAGTGAAGAGTGTTTCTTATAGGGAAATCACAGTGAAGAAGAAGACATGGAGATTTTGAAGGTT
TTGAGTAAGAAAGAAGCGATTCTTGAGTTAATAAAGATCTCCATGATTTGTTGACTAACATAAGAGACGCCATGGAAGAA
ATTGGTAAGCGAGAGAAGATATCTGAGAGGATATCTAAAGGAAGAGATTCAAGAAGTTCTTGAGATCGATCTTCTTGAGT
TTCTATGATCTTTCTCTTCTTGAAACATCTCTCAAGAAGATCTTTAACCATTTGAATGATGAGAGA
>TR917|c0_g1_i1
ACCGGCCGTTTTTCTTCCAAACCAAACCCAAAACGAGCCAATTTTTTCGAAACCGAAACTGAATTTTATTTTAAACCTTA
AAAGTAACAGCATTTATACCTAATAAATTGAACCAAAACCAAATTAGAAACCAAGTTTAGTAAACCCAACTTTAAAAATG
GTTTTTAAAATGGTAACTAGGTTTCTTAAACTCAAAACCTCAATAGGTTTCTTAAACTCAAAACCTCAATAGGTTTCTTA
AACTCAAAACCT
>TR918|c0_g1_i1
TCTTATGATTACTAACCACACCAAGTCACCAACAACTTCGTGATATTAAAATAAAAGTGAAATGTTGCAACCAATTCATG
TTCATTGAAATCAAATCAGAGCAACAACAACTACCACTATCTCCAAATCCAATCATTTCAATATAAATATATAATTTTGG
GCTCATTCGTTGTTAATAATTTAATTTTAAGAGTAACATAATATTAAAAAAAAAAATAAGACCACTAACTTG
>TR919|c0_g1_i1
ATTTTCTGACCACAAGTTGCGAAAACTCGGCATTGATTCTCAATAGCTTGCCAAACCGGTTTCCAGATCTTGGATTCGTC
GTTCCATGAATACATTCTGAGGTTTCCATCTCTGTCTAGCCGGAGAAACCGGAATTTTACAGTATCGTTATGATCTTCAC
CAAAAGCTGACCAGATAGGTGTTGATTCTTGATCTTGAAGAAACAGAGCTCCTTGTGGAGTAAGAAGAGCTCCAATGTTG
TTTTTCTTCTTCTTCTTGAGGTTATTTCCACTTGACCAGAAAGTAACG
>TR920|c0_g1_i1
ACAATCAACAACTTCAAAAAATAAAACAACTTTGGTCTCAAGAGAGACTCTATTAGGCTCAAGGCCCAATAACCAGGTGA
GGCCCACATTGATCTGCTTTATCATCTACACCGTTGATTTTGATATGAAGCTATAAAATCAAATGAAAATCTTGAGGGCC
CCTCCTTCATCCTTGTAGGGTTCGTGTGAAGGATAAGGCTGAGGGTTTTAGTTATGGAATCGACTCAGGAAGGGAAACGG
ATTCGAAAA
>TR921|c0_g1_i1
TTGAATGCGCCACTCATACGATATATTTAACAATGTTTGCGGACGATTATAAGAATGCATACATATACACATGTTAAGCT
AAATATAATTAACCTAGTAACATCTGTATTGCAAACTGTCAAAAGAATTATGCTAACTATGCTCATAAATACTGTAACTA
AACGATATACAGTTGGGTATGTTTTTTCTTTGCATAAATATAAAAGATAGATTAGTAATATTAATAGG
>TR922|c0_g1_i1
GGTTTTAATTGGGTTTTGTGTGTGTTTGTTGGGCTCTAATCTGATTTTTCTTCATATATGTGTATTGATTTGAGGAAAGT
TTGGTTTTTTTTTCAATTAGGGGTTTTTTTGATTAATATGTATTGTGCGTTGTTGAAATTGGAACTTGGTTTTGTTCAAA
TAAGAGTTGGTAATTAGAAAAACGGAAAATAGTCTCTAGCTTTGTGTTGTTGTTCTTGTTCTGCTTGGTGAATTTTTGTG
CTTTCGCTCTTTCTTCACCTCTTTGATTGGGGTTTATAGAAGTGAAAAATTAGGTGTCTTAAGAACACTTTCTGCTCTGT
TTTTCTTCTTCTTATTGAGTAGTGTCTTAAGAAAATTGAAATTAGACATTTT
>TR923|c0_g1_i1
TTTCTTTGTTGTGGTTCTGCTTCTAGCTTTGAGACTCAACTTATCAAGCTCTTTCCATGGCGAATCTGTTGTATTCAGAA
GCTGGATTGATGTATCTTTTGATGTAGTTTGGTCAAGGAGAGACTGGAGTGTGAAGAACTTGTTGAGTGTAATGTGTGGT
GTCTTTGGTGAAGCTTTTGAAGTGAGATCAGCAAATAAATTGATGCATTTAACAAGATGTGAAGCAGCTAATGCTTCTCT
TTCTACTTCTTTAGCAAGCAATG
>TR924|c0_g1_i1
GAACAAACTATAACAAATCATATAATTTTGAATGTAAGATATGTGTAGTCCAGATCTATTGTGTAAACAAACAATGCTTG
AAGAAAAAACAACAAATAAACTAGATAATGAAGAAAAAATTACAGGATAAAAGATGCGGTGAGATATATTGTTTGGAAAA
GAAGACAAACTCCGACGAGTAAAGAGTTGGACCAAAATCACTCCCCTAAAATAAACATATACGAGCTCTATAAACCAATC
AAAAATTGAGTTATCAATATAAATTAGATAACTCACAGCTTGTTGGAAACGGAATAAAATTGGGATAGTAATCGTATATA
AACCAGATTA
>TR925|c0_g1_i1
TTAGAGATGGGATTACTCCTGGAGCTTTCCATGCCGTTTTAAAGGGTATTACGTTCGATTTAAACACCCCAATTTTGAAT
GTTGATTTAGCTAAAACACATTCGTATGTAATGATTAATTTTAACATATAAGTTTTTAACTTAAATACTAATTTTAAATG
ATAAGAGTTCAATAATTTACATCATCTAAGCCTAGTTCAATACTTGAGCTTAATATATTCTTTACAGTATCAGGGTTGAA
TTTAATTATCTTAAATACTTTGTAATTAATTATGATTTATG
>TR926|c0_g1_i1
GAAGCATGTGAAGCAAACCAATAATCAGTATGACTTCAAAGTTAATGAAGATGGTTCAGTAGAAGTTACGTACGAGGATG
ATTCAAAACTTACTATTCCTGCTGCAGATTTGGTGTTCCAGGGACCAAAAATCTCCGATTGGGCGCCGTACGTTGTGCCA
GATGTGATTGAGGTTGACAACCTTCAGCAGATTTCTCAAGAAGAGATAACCAAGATTGTCAATGCTTTTGATACAGCCAA
CACTGGCATAACGCCGTATGACGAGGCAAAGACCAACAAT
>TR927|c0_g1_i1
TCTAAATTATTTACCCAGTGATTCTGAAAGTGCAAGAAGCTATCCATGACAATCTGTCTGTCAGACTCGGCATGGTCTTG
AACTAATGCCCAACCAAGCAACATATCAACAATGTCAAGAAAATGAGGATGAAATAAACATGAGAATTTTGAAGAGATCA
ACGAAAGAACACCCAAAACCCGATTCAATAGAGGGATGGAAGTTCTGTCATCTTCAAGAAGCCATTTG
>TR928|c0_g1_i1
GCCTGCAAAAATGGGCACAGTAATTAGTAGACAAGCAGAATAGTCACATAAGCAGACAAGAACTGAAGAATCTGCAGTGA
CAGGATCTCAGGAAGAAACTGGACACAGTAATTAGTAGATCCTTGTGGAATTGAACTAAGGAGCAATCAGAAAGCTATTG
AAGCTAAGGTGCTGCGTAGAGTAGTTTGATGTTTTTAGATGTTAAAAGTGGAACTAAGAGGACG
>TR929|c0_g1_i1
GGAAGAGAATAGTTTTGGAAACTGAAACCACAAAGCAGTACACATAAAAAATGCCTATTTTGTTTTCCAAGGTCATCTAG
CAAAGACAGGCGAAAGCAAAAAGAGTAAAATAAACAAAACACCAACAGGTAGGAGGAGAAAGATGGCGAGCAACAGAGAT
CGAGTTTGAAGACATTGAGCAAAGCAACGTATAGGGAAATCTTAAAGGCGTCTAAAGTTGTCACATTTCTGAGA
>TR930|c0_g1_i1
ATTCTTGATTCTTGATTCTTGATTCTTGATCTAGATAATGCTAGATCTCAACGAGAAAGTGTTTGGTTCAAAATCCATGA
AAAGGAAGTTAACAGCTCTAGAAGCAATTGAAGATCGTAGCAGTAGCAGCAGTAAGAGAAGTATTAATGGAGGAATCATC
AACGAGAAGAAAAGTTGTACTAATTGTGGAACTAACAAAACCCCTCTTTGGCGAGGCGGTCCTGCAGGTCCCAAGTCACT
GTGTAATGCG
>TR931|c0_g1_i1
TGAAGATTTATAAAAATTAAATATTATTGAAAATCAATCAGTTACTTTTGTCAAATTTTTCTAAACCATAAAATTTAGTA
CTTTATGACACTAAACGGACATTCAATTTTTTATTGTATTTACAGATTGTAAAAAAATACTTCCATCAGAATTTTGATTA
TTTCGACACTTTACTGTGTATTGTTTTGTATTTTTGCTCTTACTTTTATTTATATAATTTTACTTAAATTGGAAA
>TR932|c0_g1_i1
TGATATATTGAGGAAATATTTGTGTAAATATGGTAAACAGTGGGATGGAAGAGAATCCCTGAAAATAGTTGGGAAAACTC
CATTAGAAGCTGCAACCACCATTGTTGAAGATTACGAGCTTCCTTGTCCTGTTGATGAATTCAATTCTGAATTCTACTCT
TTGTTCTCTGCTCAGTAAGTTACTTTCAAACCCCATGTTTCTGATAAGATTTCACAAGTTTTTATTG
>TR933|c0_g1_i1
AGTTAACTCCGATGCCGGAGATCACGGCGGGGAAAAGGAGGAGAAGGAGGAGGAGGGAAATTGACGGTGAGGGCATTTTT
GTCTTTTTGGTGTGTTTTTGGGGGAAGGGAACGATTCAAGAGAAACTCGTGAATCGTTTTAATGATGTGAAAGGAAATTT
ATTTTAGATCTATGTGTAATTATTTATTTATATATTTAGAAAATAGATAGATATATATATGTGTGTATATATTTAGTGGG
GAACAGCTTTTTTTAATTATTTTTTTTTATTTTG
>TR934|c0_g1_i1
AGAATGGTGAAGCAGAGCAAGTTAGAGATTTGGTGACGAAATCACTTGCATTGGTGAAGAAGTTTCTTATAGCTAGCTCA
GTTGGTAGATTACTCAAGAAGGTTGGGATTTCACTGTTTGAGAAGGAAATCATGGAGGTTTCAAGGAGCTATGACGAGTT
GCTTGAGAAGATTATCAAGGAACATGAAGAGAATCCGAACAAGAAAGAGCATAAGGACATGATGGATATTCTGTTAGAAG
TTTTTGAAGAT
>TR935|c0_g1_i1
GATCAGACCATATCCCCTTAACGACCTGTGAAGAGGTTGAGACTTTTTGAAGCTCACAATGTTGTCTATTTTCAAAGATG
GTGATAAGATTTGGTCTTTTTCAGACTCCATTTCTTTCAAATGCTTGCTTCCATATATGCGTATGCTCAAGGATTTGTTT
CTTGGTGCTCCTAACTTTATGTATTCGTCGAAGAAATCAATCAGCTCTTCTTTCTTAAGCTGTTTTAGAGCAGCCACCTC
TGCTTCTTTGCGGTTGAATTTGAGTGTCCCATTTTGAATTTCTCTCCAGAAAAACAGAGATTCCTTTGC
>TR936|c0_g1_i1
AGATGAATCAAAGTAAGATAAATTTCTCACTCTTTTTATGAAATTTTACCTTATTTTTAGCTAAATCTTCAATAATTTTG
TGGTTTGATATCAATTTTTTGGTCCAATTACATGTTTTCTGGTTAGAAATTGATAGTTATATGATCAAAATGTAGTAGTT
TTGGGTGAAATTAAGTGTTTTTACACTTCATATGGAATTTGGTCAAGAAAAAATTGAATCTTTTTTATTCGAAATTGAGT
ATGGAAATGAATATTCTG
>TR937|c0_g1_i1
GGATTTCGAGTTGATGGGAGACATCTTGATGAAGTAAGGCCCATATATTGTGAAGCTAGTCATTTACCTGCATTGCACGG
ATCATCACTTTTCTCGCGTGGAGATACACAGGTGCTTTGTACTGTGACGCTTGGTGCGCCAGGAGATGCACAAAACTTGG
ATTCTCTTGTTGGCCCCCCAAAAAAAGAGATTTATGCTTCACTACAGCTTTCCTCCATTCTGTACAAATGAAG
>TR938|c0_g1_i1
AACGTCAACTACCACAATTTTGCACCAATCAAACTGGAATCATGTTCAGAAATGGTATTACATCATGAAAAACATTTGAT
AGAAACGGTAATTGGTTGTATTAAGGCTGGAACCATGAACTAAGCTGGGATCAAGACATTGGTTCATTAAAATAATCTAG
CAATGCTAACCACTCACAAACTACGCCCCCTTTGGTTACAGGACAAAACAACAATAACTGTAGGAT
>TR939|c0_g1_i1
ATTCTCGGTGCTGCGAGAACTGGGTCGGGCAAAACTCTGGCTTTTGTTATACCTGTGAGTTTCGATCTTTGCCTTCTCTT
AAGCTCTTTTATGATGCGACACTATCAAGGATTTTCTCTTGTAATTGGATTGGGAAGATTGTAGACATAAATAGCAAGTA
CAAGATACAGTTTTCTTGTATCCTATGAATTGCCATCTCTTGGATTCAATGGTTGTCTGTTTATTTCAGATTCTAGAGAA
ACTACACAGGGAGAGATGGGG
>TR940|c0_g1_i1
AATTTACCTCCGATAGCGAAAGCTGCCGGCGACCGGCTTTTCCTGTAAGAAAAACACACATAGAAACCAAGAAACCGTGT
TTCCCTAGACCAAAATCCAACGAAAATTCCTCAAAATTCATAATCTTTCTTCTATATTTTTGAAATCATTTTGAAACCAA
GATTATGATGTTGTTCTAGATCAGTTTTTTTGTTATTGGTTTTTTGTAATTATGGGTGATTTAGCCAAGCAAATATTGAC
TCGACCGATTAAATTAGCAGACCAAGATGTAAAAGCTGGAGATGAAGCTACAATCAACAA
>TR941|c0_g1_i1
GAAACTCAATCTTAGGCTCAATTGCTTCGTTTAAACATTGAATCTCCACCGTTGGATCAAGAACCGGTACTTGACAGATT
AACTGCTCTTCTAACTCGTAACTATCTTCCACACTAATCTCTGGTACAAGATCATGGAAAATATTCGAAAGATTGTGTTT
CTTGGTTGTTCCATTAGTAGGACCACGTGGTGTACGAGCTTTACGAGTGAATCCTTGATGCCACGTGGCGGTGGCGGCGG
CTTCGTGTGGTGGAGAAGCTGATTGGTTACGTGTGGAAGACCGATGTTTACCGGTTGGACTAGAAGATTTT
>TR942|c0_g1_i1
GATACCCTTTCTCATCGCTGTTTGCATTTTTCTCTTCTCATTTTCTGTTATTCTATGCTTGTATGTATGCTGAGATGTTG
CCACTGTTGTTGCGATTAAGTCCACAGTTCTGTATAATAAGGTTTGCTTGATTTAGAAATTAGCCGTAGTCAACTTTAGA
GAAACTGACTTGAATCCCCGTGCTAGATTACACCGTTTTATTACATCCAGGCTTGATTTAGAGTGGTGTACCTCTATGTT
ATTTT
>TR943|c0_g1_i1
ATGTTCACCCTAACTAGTACAGAAGAGGTTGTTGACCATTGTGAATCAGGCAATGAAATGGGCCAGACAAGTATTAAAGG
TAAATACATAAATCCGAAGATCAAATATCAAAAGTACTATCTCCAGCTAAGAGTGGCACCTGGTGGAGTACAGATGTGAT
ATCAGAATGTACAAGAAAGAGAAGATCCAGTTCACATCCATTTCCACCTCCATGAGCTTCGTCTTCTGTA
>TR944|c0_g1_i1
ACCCCGAGGCTTTCGCTGAATTGAAAGTGAAAGAGATCAAGAACGGCCGGCTTGCCATGTTCTCCATGTTCGGATATTTT
GTTCAGGCCATCGTCACGGGTAAAGGACCGATCGAGAACTTGTATGATCATGTCGCTGATCCTGTCGCCAACAATGCTTG
GGCTTATGCTACAAACTTTGTTCCCGGAAAATGAACTGAACCGTCGTGATCTCTTAAAGCTTAACTGTATTGTCCCCATG
AA
>TR945|c0_g1_i1
GGGGGAGAGAGGAGGACATGACTGTGCAGGCAAAGCGGGCTGTACGGTTGCCTCATCCAAGCAAGTCGTCTGCCAGCTTG
CCGCTTCACCGTCTTGCCGCCTGCCGGGTGATGCGCCTACGATGGCTCCATCCCAACCCCCTTTGTGCGGAGTCGTTCAT
GCTGGTCGGTGTTCCCAAGGAGATCAAGGTGCAAGAGTTCCGCGTGGGCCTGGTGCCCGCGGCG
>TR946|c0_g1_i1
TGACCTTGTATGTGGCCATGGCGGTGACTCTGCCGCCGCGGGAGGAGGAGGATTTCAAGCCGAACATGGCGTGGGTGTTG
GCCGGAGAGAGGGATTTGAGGGAGATCGGCGAAGGTTGACGGCGGAGGAAGGAGGTGCTGACAATGGCGCCGGAGAGAGC
GGTGGAAGCCATTGTTGGAGATGATTATCTTCACTCTGTGTGTGTGTGTGTGTGCGTTATAGGATTTAGG
>TR947|c0_g1_i1
GTTAAATATCCAAAGCGGAACCAAAACCAGAATCGAACCAAAATCTGTAAAGATCCTATTGGACTCTATAGTTGTAGAAC
CGAAGAATCGAAAAACCAAAAATACCAAACCGAACCCGAACGGATACATGAATGTCCGGGCCTACTCGGAGCGTTTAGCC
AAAAAAAATCTAAAAAAAAACGTAGAAAAAAACCATCTTTTTACTTTTGCAAACTAACCCTCTTAAACCAAACTAATAAA
TTTTTTTTCCGATT
>TR948|c0_g1_i1
TATATATATATATATATATATAGCTTTAAGAAATAAAAATAAAAATATAAATAGTGAGTAACATTGACACTATTATCAAA
TACTCAGCATGACATTAAACACTAATCACTAACAAACATAAGCTACGACCAAAACCTTTTATAATATTCATTTCTTGTAT
ATATTTCTTAATAATTTGACGAAAATAAATTAACCATAAGAAAAAGAAAAAAAAAGAATTAGGAGTATATTAAGGTTAAT
GGGGCGTGATCAGAATTCAGAGA
>TR949|c0_g1_i1
TTGCAAAGGTGATTCTTGTTGCTTTGGTTCCAAAACTGACCAAATCCATATTGAAATCATTTTGCCGTAAGACTAACTAG
TTCTAATCACTATACCCACTAAATCATATAGTATCTGATCCCAGTCTTGGTTGACGAAGACTCGTACCACAATGAATCTG
TCTCTAACCATGAATCTCATATATTTGTTGGTGTCGTGCTTTACAGGATGCTGTAAAGGATATTGACGA
>TR950|c0_g1_i1
AGAAGACGATATTGATAAGCTGCTGATGGATTTTTCAGGTCTGCATTCAGGTAATATGTTAGATGAAATTTTGATCGCAC
GAACTTGTTGGAAAGGGGATTTGGACGAGGCTGTAGATTATCTGGAGTATATGATAGAGAAGGGGACATCACCTAGTGTA
GTGGCCTTTAACTCTGTAATAGCTGCTTGTAGTAGAAAAGGATTAGAAGAAAAAGCTCATGAAGTATATAAACT
>TR951|c0_g1_i1
GATGACGTAAATCTGCCATCATTGCAGCATACGTCTCATATTGCTCGCAATTGCATAGCAACTGAAATAACCATGGTCAA
GCTACAGATGTCAGTAAGCGTGTTCATATGAAAGGATTAAGTAAGAGAAAAATGGTAAGTTATAGTGTAGACTAATTCCC
ACCAACTAGCCGAAAAGGTCATTCTTAATAGGTGATTTCACAAAAACGAATAGAGAACTGTAGAAATAAACAGAGAACAC
CTCAAA
>TR952|c0_g1_i1
AATTTGAGTAAATTATTAAATCTAAGAAAAATAAAATAAAATACAGACGAAACTCTAAAGTCAGAAGAAACATCTTCACA
TGGCCGAATCAAACATATCCAACACAATTACAATCCTCTCTCTTTTCTTCTCCAAATCTCCTCTGCAACTTCCTTCCTCG
TACTAATTTTCTCTTCAATTTTCCCGGGAAAATCTCTTCCAAGAAAACCCCTCTCTCTTCTTCCACCTCATCTCTGATCA
CCAAAACCAGAATCTCTAAAACCCCATTCTTCTTCCTTCCTCCAAGCATCTCTCTTAATTCACGTCTAGCATCAAAATTT
CCCCTTTCTTAAAACCCTAATTTTCAATTTTCCCGGGAAA
>TR953|c0_g1_i1
GATTCTGTTTAAAGCTACTGATGTATAAGGTTTAGCTGCACCAAACCCTGCAATTATCTCAAATGATGAAGCTAATGCTT
CCATTTGATGATAATATTGGTTATATCTCTTATCTACCTCATCCACCATTGTTAAGAGTTTGTTCTTCTTGTTTTGTAAA
TCTTGACGTTCTCCTGATGATAACTCTGGAGATTTCCCATTTGAATCACTTGGGTTTGCAGATAACTCACTTTCTTTTGA
ATCAAGACTTAAACCATTGTTAAAGTCTCCACCTTTATTCTTATTCACATCTTTTCTTACACTAACAACTTCATCAAGCA
>TR954|c0_g1_i1
TACACTCTACTTTATCTCTATCCTCTTTTTTACTTGTTGATTTCTCCTAAAAATCCAAAAAAAATAACAAGTAAAATTGT
TATCAATTACACCATATAATATTGTAATTAATTGCATATAATATTGTAATTTGATTGTTGATATGTAATTTTATACGATA
TCAGATAACCTTAATTTTTATGGTTAATTCCAAGAATTTAATTCTTTTGACCAAATTTGTATGAAAAATGAG
>TR955|c0_g1_i1
AATGTTCATGATACAAAGAAAACTGATTGGGAAATCAATGTCTCTGTTGTTTAAGTTAACTAAAAACTGGCAGTGACCAA
GACATATAGCCTTAGATTAGGTCTTAACTGGGAAAGTTTTCCTAACTTTTTTGGAGAACCTGAGTCTTCTAATTTCCTAA
TTTGCTTTTATCCGTTTCTAAATTATACTCTATACATATAGCTTACTCTCTTACTATCTGCTAGCTCAAGCCCTTAATTC
TCCTTTCTTCTTTGTGTTTTCATTAGGGGATACAAGCGTTTCTTTA
>TR956|c0_g1_i1
GGTGGTTTGTAGGGTGGCGAGACAGGGGTAACGGGTGGTTTGAGCGGCGTAGACGGTGGTTTGTAGGGTGGCGAGACAGG
GGTAACGGGTGGTTTGAGCGGCGTAGACGGTGGTTTGTAGGGTGGCGAGACGGGGGTCACGGGTGGTTTGACAGGAGTGG
GAGGGAGCTTATAAGGCGGCGAGGCCGGAGTCGTGGGCGGGTTGACCGGAGAGGACGGTGGTTTGTAGGG
>TR957|c0_g1_i1
ATACGAAATTCAAACTAAAGGTAGCTTCTCTCTACTTGTTTTTCCCCCAAATGAGTCCGTCTTTTCCCCCTTTGAATTCC
ACTCAGTTTTCTATTTACTTCTTACTGTTCATGTTAATGGTGTAAGTTACTAGGTTTCAATTTCGGAGAGTATTTTGCAA
TTGAATTTCTCGTTTGTTAAGCTTCAATGTTTGATTCTTCAAGTTTCCTAGTTTTGATGTTTCGAGATGAAATTCAGTGT
AAATAAGT
>TR958|c0_g1_i1
CTCGTTCGAGTGACGAGAATCTTGAGTTGAAGCTGGAAATGGGACTGGTTATGGCTTTTTTTGAATGTCGAGTTGGAGAA
TTAGGTGTTGGAATCAACGGATTGGTGAAGGAGAAGAACGATAGAGTAAGTGAGACTAGTGATTTGAAAAGAGAAGCCAA
AGAGATGCTGTGTAAGCTGGAGAGTGAGAAGAAAGAGTTGGTTAGGGTTTGTAATGAGAGGGACTTGATTAAGAATCGGT
TTGATTTGCAGAGTAAGGAGACGAATCAGTTAAAGG
>TR959|c0_g1_i1
TTTACAAGACTCATTACACGAAACACAACCATCCCCACAAAGAAAAGTCAGGTATGCCTATGATTATTTGATTGTTGAGA
TGGAAAATGACGGAGCAACTAGATAACTAGGATAGTAAGATGCACCTATCGAAGTTGGCTTTGTAGTTCTTAGCTAGGCA
TGCTAATTTGGGTTACTCCTCTTGGCAATCCCATCAAAATTCAAAGGTAAATCATTGTTTTGGTCACTTTTTTACTGATA
TGTTACTCTTTTTTCATTCTTTTGAAGGTTTTTTCAACTGCAGCTGATAATCAGACACAAGTTGGGATCAGGG
>TR960|c0_g1_i1
AGCGTATCATTAATTTCATCCACAAATTCAAACCATGAGTAAGGCAATTACGTATCATTAATTTCATTCTCTCCCAAGCT
TGTGCAACATGTTCATGATCAAGTTGTTTAAAGTTCATAATATCGTTTCTAAGAGAGATGATCTTAGCAGGAGGGAAATA
CTTAGAGATAAAAGCATCTTTGCACTTGTTCCAAGAATCAATACTATTTTTAGGCAAAGACGAAAACCAAGTTTTAGCAC
GATCTCTAAGCGAAA
>TR961|c0_g1_i1
AACATTTAGCTTGAAAACTGAATAAATAATGACAGGAAATTAAAAATGGAAAAAATAAATCATAGAATTTTATATTGTTA
TGTCAAACATACAGTTCGTGAGAAACTAATGAAATATTTAAATTGGACAGATACTCAGATAGTCACTTAGTATTATTAAT
AGCAAAATAAAATTTATAAACTGTAAGGATTAAAGAATGTTGTGAATGAAAAAGATATTAGAAAACATGACAAAGTTTTG
TTTTCAAGTTATCAAAGTGGCAAAAGCGAAAATATCTTAAACAATTATTTTTTATTCTTAAATAATTGTAAATTTTAATT
TAATTGTGATGAAA
>TR962|c0_g1_i1
AGAGATGGTGCATGTCTGTTACTACCGAAACTGTAATTCTCTTCTCCTCTCTTTCCTGTCTATTTCTTTGTTCAACATTA
TTCGGATTTCATCTTTTTTTGTTTTAGTAGAACTGTTTCGCTCGCTTTGTTTTGTGAATCGAGTGATAGATTAGGGATTT
GTTGAAGCTTTGATTCTAGGTATTATCTGTGGTGTTAGATAGATTATGTATAGTTTCCTGATCTATGTTTGGTTTATCGA
TGGTGTTTGTG
>TR963|c0_g1_i1
GAGGCTGTTGCAAGCGATTTGAAGATGTTATGTTGTTGTTGTTATTGTTGTTGTTAGGTTGAAAAAGATGAAATTGATGA
GTCATTTGTTGTAGATTTTGAGCATCTGCTAATGCAATTTGTTGCTGTTGTTGTTGATGATGTTGGAAGAAAGATTGTGA
TGGTTGTTGTGAGTATTGCATATGCTGAGCCATTCCAAGGTTATAAGCATCAGAAGCTGAGACTTCTCCTGTTGCGTATT
TTAGCCGATCAACTTCTTTTTTCAGTTGATCATTCAGTGCATCTCGCAACTTAGCTTGATGTTCCATGACCTGTAAACGA
AGCTTGAGTTCTGTATTCTCAGATGACAAACCAGTTGTGTCTCTCTGGAATAAAG
>TR964|c0_g1_i1
AATATAATGGGACTTTTTCTTTTACGCAACCGCTAAATATCTCTATCTCTTCATGACTGTATTTTACTTTATTTTTTGTA
ACCGTTAATTTATATTAAACCAAAAAAAATGCGGCTTAATATATCTAAATGTGGTGTATCTAATTTTTTAATATAAGTTA
ATGGATAAAAACTAGAAAAATTAAATGTAAATGTTGTGTGTATGATTTTGAAAATAATGATTTACGT
>TR965|c0_g1_i1
GGCGGCGAGGGTGTTAGGTTCCCGAGAAGGAGAAAAAGCCAAGAAAAGGAGTAATATAAGAAGGAGAAGAGGGAGGAGGA
GCAACGTCGCCGGCGGCGGAGGAAGCGGCGGCAGTAACGGCGGCAGAAGAAGTAAAGAGAGAGAAAGAGAAATTAAAACA
AGTAAAGATCGAGCAGTGATTAATACATTTCCAGATAAACCCATTGCTTTTGATTTTGCCTTTGGAGTGATATTAAATCT
CAGCCATTGATTTTGTAGATCCATTTTTTTCCATTTGATTTTATAACAAATCTGTTTTTTTTTTTTTTTAATTATGAAGA
>TR966|c0_g1_i1
GGCCTAATGGAGGAGGTAATAGGGTTAACGGAGTTGGAAACAGAGCGATGAATCCAATGGGTGTGTTTACTAACCTAGCT
GTGAACATGCTCGTCGGTGGTGTCGGTGGTATCGGTGGCGGCGGTGGCTCCGGTGATGGCAGTGGATCATCAATCTTGGG
AGGGATGTTTGGTGGTGAATCGGAATCGGAGTACTGAAAAAGAGATGGGTAATTGAACTGGATCTTGCTTAATTTCACAA
ATTTGTTTATTGTTGTTTA
>TR967|c0_g1_i1
AAAAGACAGACGGAAAGGAAAGAAACACGAAAAAGAGAGAAAGAATGAGGAAAGAAACGAAGGAAAGAAGGGAAAAAGAA
ACAGAGAGGAAAGAAAAAAGAAGGAAACACAGGGAACGAAAGAGAAATAAAGCACGAAGGAAAAAAGGACAGAAAGAGAG
AAAGAAGGAAAGGAAGAGAGGAAGAAAAACCTAAAGAAGGAGAGAAAGGAAGAAAGGAAGGAAGAAAAACACGAAGGAGA
GGAAGAAAGAAAACAGAGATAACTACGTACGCTCGTTCATTTACACACATAAATACGACGCTTTTCATACGTCAAATAAA
CGTCTTTATCGCCGATCCCTTCTTTATAGAGCGATGTG
>TR968|c0_g1_i1
TCTCAAACCCTTTGCGTATACAGCCATCTTAGCAGTGCTGGGCTGGCTACCAATTGCAATGGATCCATCCACAGTCTTCG
GTTCAAAGTCGATAAGAGCATCTGTTGCCCAAGTCGGGTTTCGACGATCGACATTATGTTCAGTCTTTGCAAAGAATGAA
GTGTAGTAATTCATTCCGAGGAAGTCTGTAGAACCTTTCAGTTTTTTTTTTTGAGCGTCAGTAAATTTAGGTAACCTGGC
TCCCACGGCATCTTTCATAGACTGAGGATAATCTCCGTACGTAGTAG
>TR969|c0_g1_i1
ATCTCCTTCTCATGTCTTTCCTGGCGAGATTGTAATGAATATCCGTCATTTAAAACCTTCTCTAGCACGCCATAACTCTT
CATATCCGTTATCACTTTGGAGATCCTCGTAGTTATGTCTTTGATTTCAGACGCAAGTTCCCTGCGGTCTGTTATAATGA
AAGCAAGTCTTTGGACACGCTTCCTAATGCCACTTGCTTTCCCAAGTTGTTCCTTTAGAAGAAAGGTTTCGATTATATCT
TCCGCGT
>TR970|c0_g1_i1
TTTCTGTTTTTTTTTTTCAATTCAAAACTTACCCAGAAATCTGATTTAGCACGTGAGATATCAAAGATACTTCCTTTCCT
TTTAATCCCCCAATTACTCTTCATTTTTCCACCATCGTCGCCGGAAAACTCACGGCGACAATCACATCCACCGTCATCAA
AATCCAACGGAAGTAAAAAGTCAAATTTACCCTCACAAATCTCTCTATTACTTTTCCCCAAATTACCCCACCTACTAGAC
CCAAACAACAAACTCTTCTCTTTCACTTTCTTAACCACAGAAAATCTCGGCAACGAA
>TR971|c0_g1_i1
CGGCTATAACGCTCTTAACTTTGATTCCATTGCTGCTTAAATGGAAGGTAAGAGAGCTTTACTTGAAGCAGAATGTGTTG
GAACTTAATGAAGAGGTTGGATTGATGAAGAGACAGAAGGAGATGAGTGTGCAGGTAAGGATGCTTACTCGAGAAATCAG
GAAATCGCTTGATAAGCATATGATCTTGCGTACTACACTTATCGAGCTCTCGAAGATTCTTGATTTACAAAACTCTGCGG
TGTGGATGCCTAATGAGAATAGAACTGAGATG
>TR972|c0_g1_i1
GGGCACACTTTGCCAGCGTGCCGTCAGCTCCTCTTCGATACGAGCAACCTCCGCCGCCTCTCGCATCACTGACCGCGATC
TGGCCCCGCTTAATCGAACAACCTCTTCACCGATGCGACGACGAATCCACGTCCAGGCAACGGTAGAAAACCGTGCTCCG
CGACGCACGTCGTACCTCTCGATAGCCTCTCCCAATCCGATGCAGCCAGCTTGGATAAGGTCCTCGACGCTGCACCGGTA
GGACACAGCCGCCTGACGAGCCTGGGTCAAGACGATCGCCAACATTTGACGCCAC
>TR973|c0_g1_i1
AGACATGCCTTTAAAACTGTTGATTCCAATTAATAGAAAATGTCAAATGATTAAATCAAGCGAATACGGTATTTTAAACC
CTCAATTATCTCAATTGATGACAAAATCATCAACTTTCAAAATAAAATCTCAACTTTAAACACCTTAACTTTTAATATCT
GAGGTTTTTAAACCAAAATCTCAACTTTAAACATGAAATTATAGTATAACTAAACCAAAATTTAATTTTGATTTAAAAAA
CCCG
>TR974|c0_g1_i1
GCAATAAGCACTACTACACAGAGGTTGAATAATCCAGCATGACTCTGCCATGGAAACAGCACAAAAGCTTAAATCATATC
GCAATCAAAGTATATCTCTGATCCTCAATAACAAGTTGAGAGTATCAATTAACTTAACACAGTTCTCAATTTGAGATTGC
AGACATTTTCAATGCACCGAATTAGGAGATTGTTACAGAAGAGTCAGATTACCTGTTTGAAAATTGCATCAGAGCTTAGT
GGACTCTCCTTTGCCCTCCGATGT
>TR975|c0_g1_i1
ATTGAGCAGCTTCAGCTTCGTGACAGGTTTTGTTTTCATTTTCTTTTTACTCTCTAGAACAATCCTAGAATTCAATTTGA
CTGTATATCTATACGCACATAATCACACGAATCAGTCCTGATGAAATTTGAATCACGTAAATATGGATTTTACTTGCTCC
TGTGCTTAATTCATAGATCTAAGTCAAACGTTGCTTTCGTTGGATTCCTGGTGCTTGAATTAAAA
>TR976|c0_g1_i1
ATCACTTCAAGTGCTAACACTTCACAATAACAACTTAACCGGAAAGTTTCCACAGTCAATTACTAACCTCAAAAACCTCA
CAATCATCACAATGGGATTCAATTCAATTTCCGGTGAGCTTCCGGCGAATCTAGGGTTACTTACTAACCTCCGGAATCTT
TCTGTGCACGACAATCTTCTCACCGGTCCAGTACCTTCCAGCATAAGTAACTGTACTGGTCTAAAAGTCATTGACTTGAC
TTATAACAAGTTGACTGGTAAGCTCCCA
>TR977|c0_g1_i1
GGTAATCTTCATCTTCATCTTCCTTCTCTGCCGATTTCACTCTAATTCCTTGAATCTGCTCTTTGATTCTTTTATCTTAT
TATTCGTTTGATGCTTTCTGATCGGCTTCGGTCTTCGATTACGAAATTGATTTTTCTCCGTAAAATTGATTGATGATGGA
TCTGGAAATAGTCCTTTTGCTTTATTCTGATAAGCTTTGTTTGGGGTTTGATTTTATTGTTTTGTGTTTTTTTGGATTAA
GCAGTGAAAAAGGTTATTGAATCATGACTGCGGTAGGGAGTTCTCGAATTG
>TR978|c0_g1_i1
TATAGGCGATAGAACCGGTGATACCACTCAGCCATAAACACCCTATCAAAGGAACGAATTAAGACCAAAATTCGAAATAA
ACCATAAGGAGATGATGATATGTATTCTCTTATCTTTGCATGTCACAAAACAAAAGGAAAATAGAGAACAGACTTAGAAC
ACAAAAACCATAAAACTCTTAATCAACATCTACGAAATTGAAACCCAAGATCCTGAGAAGAATAAAGTTATATACAGAAG
A
>TR979|c0_g1_i1
ACCACACCCTGAGACTCCCATCGGTAGATACACTAAAGTGTGTCTACCGAAACGCTTGATTAATTTCTTATTCTTGAGTT
ATTTTGCTCTAATTGATCCGTGCTAAGTGTAGCTTCCAATGATGCTCGTTTTCTTGCCTATTTCCTCAAGTTTTGGGGTT
CTTTTTCTTCTTGATTGTCTCTCTCCTTTTTTGTGTAATTTCTACCTAAATACCTGCAAAATCACAGTAA
>TR980|c0_g1_i1
GATTGAATTTAGCTTCAATTCAAGAATTTCAGATTAGAAATCAAGAATTTGATTTTTGTAAGGGTACTACTAATTGGCAA
CTAGTAATTGCTATGAAATATCAAAGATTTGAAATTTGGGGATTTTTTCATGTCCTTCTGGGATTGAATTTAAGCTTCAA
TCATGCTGTGTTAGATTGAATTTGATACTTTAGGGTTCTAATCTATGTTGCACGGGGACGCCAAAACCATGCCGTC
>TR981|c0_g1_i1
TGTCTCCAGTAAACCGCTAAAATGAGCGTTTCAACGTCACACAGATAAAAAAAAAAAGGGAAAAATTTAAATCTACGACT
TCCAGTTAAATCCTGATTAAAGTTAGGCTAAAAATTCCAACAATAAAACGGGGAAACTAGGGTTTCAATCTCTGTACTTT
GAAATTCTCACAAACGAAAACAAACATCAATAAAATAAAGCGAATACACTTAAGGATTTCAGAGAATCGTAGAAGCTTAC
CTTCAAATGGCGAGTTCGAGAGAGAGAAAGAGGACGAAGGAGAAGAAAA
>TR982|c0_g1_i1
TTGTGTTTAAGCTTGGAGAAATGATTTCTGGAAAATCTCCGGTGGTTTTCGACGAGAAGAAGATTTCGCGATTAGGAATA
ATGCCGAAACACGCGACGGAAGAATCTGAGATAATTTGGGTGAATTCGCCGGATATGTTCTGTTTTCATCTCTGGAACGC
TTGGGAATCGCCGGAGACGGAGGAATTAGTTGTGATCGGATCATGTATGTCTCCGGCGGATTCAATTTTCAACGAAAGAG
AAGAGAATTTAAAA
>TR983|c0_g1_i1
CTGTCTTCAAGATGATACCCCTGTCTCTTCACCACTTCTTTTACTTGAACTAGCTGTTCCTACATCAGCTTTAGTTAAAG
AAATGGATCGTTCTGGTGTTCTTCGTATTGCTCTTAAATGTGATCACCGGAGGCAAACCCAAAAAGGTGTTGATAACTTT
CGAACTGGCACTGAGCCGAGAAGTAACGAAACTCGTTCGATATTTCAAGTTCCGGTGTGGTCTATGTGTTGTAATGGTCG
TAAAGTAGGGTATGCTGTGAGGAGAAACGTGACGGAGAACGATGCTGGTTTGTTGAAGATGATGAGGTCAGTTTCAGTGG
GAGCTGGAGTTTTACCTGTTAATGGAGATGGAGAAGAAGAGAGATTGTATTTGAGAGCTAAATTTGAACGAGTTACTGGC
TCGAGTGACTCAGAATCGTTTCATATGATTAATCCTAGTGGAAGTTATGG
>TR984|c0_g1_i1
ATTTCCTTTACTATGGTTCCTAAAAATTCAACAATTGAGAAAGTTGTACATTAAACAACATCAAAATAAGGAAGTCATTG
TTTTCTCTACTTAATTTCCTTGAGAAAAACCAAATGCTATAAAAACCATGGGTTCTAGTTCCATAAGAAACATAAATAGG
TTGCTTTGATTATAATCATTTCTTCTTGTTCTTGTTATTCTCCTGGAAAACTATCTCTCGTTCATTAAACTTACGCTTGA
ATTTGGAAATTTAACAAATATTTTGAGCCATTTGACGCTTAACTCCAAAGTGGTAGACTTTTCCAACTTGACGGACTCTT
GTCATCATCCCGTACATTATCCTATCACTTTGTGTTACATAAGAG
>TR985|c0_g1_i1
GTTGAGATTTACAAAATTCTGTGTTGTGAGATTTGGGTTTTACTCTATTATGAGAAAATCTGTTTATTGGTCTCTTCATT
TGCTATTGAGTAGATTCATGCATTTTTAACATGAAATGTTAGCTAACAAAAGATGACTATGTCTTTAATTGCATTGGTAC
TTGCATAATGCTATATTTCATTCCAAATATAGAAACAAAAATAGCATAATGCTATTTTGCAATTAAAAATAAAACCTCAT
TGGAGTAAATTTAAATGTAAAATAGCATAAAATTGCAAATATAGTATAGGGTTGGAGATGGTCTTAGGTGACATT
>TR986|c0_g1_i1
ATAATGATATGGAGTCTGCTTCTGATGATAATATACCTGCAAGACTTCAAACGGAAACTGAATCAGTTGTCTTACCAAAT
GCTGACATTGTAGATGATGATCGCATTCAGAAAGAGACTCGGGAGAGAGATTTGGAGAACAGAGTGAAATTAATACGTGG
GATATTGGAGAGTACATCGTTGGTAGAAGCAAAGACGTAAGTCTCCAGAAGATGGGACATTTTGATGGCTGTCAA
>TR987|c0_g1_i1
GAAAACTTCGCTAACTTGTTTGGCGTCACATCTATTGGTGATTCATCCAAGATCAACCTAACGCACAGATATGTCATCAG
CGAGGTCTACAAAATGCTCAACCTTCCCAGCTGGAAGCGTGTCAACGATTTAATCAAACAGATCGAAGATGAGACAGGCG
TGAATATTAAGAGCTATGACAACAAGTATCACGTGAATGTAAGGTTTGGTGTGGCTGAAACCAGTAAGTCTCACAAGTAT
TCGGACGCGTTCATCGACT
>TR988|c0_g1_i1
GGACACGACGGAGGGCACGGCCTCGTACACCACCACCGGCAAGACAAAGACGGCGACCCCCTTGGGCTTGTCTTTGCGTG
ACACGCCGCAATCGGTGTCGGTGGTGACGCGGCAACGCATCGAAGACCAGTCGATGCTCACGGTGACCGATGCGGTCAAC
AACGTGACCGGGGTGTCGGTGAACCAGTACGAAACCAACCGAGGCCAGTTCACGGCCCGGGGTTTCAAGATCAA
>TR989|c0_g1_i1
TTGTTTCTTGTTCTCCAAATTAAATAATTCCAGTAATTTTACACAAATAATCCCTTATGTAAACAATAATAAAAAAAAAA
AAAAACTGGACTTACAGCTTGTGACTATGCAATAATAACTTATAAGATGATATAGCTTCAATGTTTTGAGAACCCTTTTA
AACTTACATCAATGGAGGACAAGAGATTTGCATATGATCCAAATCTCTCAGACACGGTACAGTTTAACGACCTGATCAAT
ATTAGCACGACACAGAGGACATCCCCATTTCTTAGCTTTGATCTCACTCAAGCAAGCCATACATCCAGCCACGTG
>TR990|c0_g1_i1
AATCAATGGGTTAAGCTCGGTTTAATAATCTGTTCTTGGTTTAATTTTCTGTTATTGGTTTACTTGTATTAAACAGAGTA
TATAAGTTGTGTGTGTGTTTTATTTGGAAATATACAGAAATTCAAATCTCTCTACTCTTCTTCTTCTTCTTCTCTCTACT
TCACCATTGTTGTAGATAGAAGCTTACATTCGTAATAATCGGCGATCTCTATGGAAACATGCGATCGAGTTTTCTACAGA
TCTGGATCTGAAACTATCGGTCCATTCTCTCTTCTTTACTTTCTCTCTAATTCATTATCATCTCTCCCTATTCATCACTC
GAGATCTGTATTCTACGGATCTGTTTTCCTCTGCGTAAATCTGCCGATGATTTTTGATGTTCTGGAGATGCATCAATGGA
TTTTCTCGTTTCGAATTGAAAACTCTAATTAG
>TR991|c0_g1_i1
GCCCGACTGGACGATCATGCCCTTGAGCAGGTCGTCCACCGACACCTGCATCTTGGGGTCGATGAACATGCGCGAGCCGG
GCATCTTCCAGGCGCGCACGCTCACGGGCAGCTTCTGGTCCAGCGTGACCTTCTTGGCGCGCAGGGCGTCAAACACCAAG
TAGCCCGTCATCAGCTTGGTCAGCGATGCCTGCTCCACGGGCGCGTCGATGTCCTTGGCCGCCAGCACCTGGTTAGCGGT
>TR992|c0_g1_i1
GACAGCGGCGTGAGCAGCACAAACACCAGGCTGCCCATGATCTTGCTCTGGATGATGCTGGACGAGCTGTTGGCAAACGC
GTTTTGCAGCACGCTCATCATCACAAGGCCTGGCACCAGAAACGCGGTGTAGCTGATGCGGTCGTAGACCTTCACATGGT
CTTCGAGCACATGGCCGAAGATCAGCAGGTACAGCACGGCGGTGAGCACGGGCGCGGCCACGGTCTGGAAGCTGACCTTC
CAGAAGC
>TR993|c0_g1_i1
GCAATCAAGAATGGCTCATGGTTTCGACAATTCTGTAATGGCTGCAATCCATGGATGGCTAGATATGTCTATGGGCTAAT
GTTCCTCTTAGCTAATCTATTAGCTTGGGCGGTCCGCGATTACGGTCAAGGTGTCTTGACAGAACTCACAAAATTCAAGA
ATTGTGAAGAAGGAAGAAACTGTTTAGGAACTGAAGGGGTTTTAAGAGTTAGTTTGGGATGTTTTTTGTTCTACTTTGTT
ATGTTTCTTTCAACTATTGGCACATCAAAGATTCATTCATCAAGAGATAAATGGCACTCTGGATGGTGGTTTGCTAAGCT
TTTAA
>TR994|c0_g1_i1
AATGAAGAGCTCTCATGGTTTCGTAAAGCGCAGTTACTATCAGCTTTTAACAGTTTTATACTGAACAGCATCCCAGTAGT
AGTGACAGTAGTTTCATTTGGTGTTTTCGTTCTGCTTGGAGGAGATCTGACACCAGCAAGGGCATTCACATCACTTTCGC
TCTTTGCAGTTCTAAGATTTCCTCTCAATATGCTACCAAATCTACTAAGTCAGGTTGTTAATGCAAATGTATCACTACA
>TR995|c0_g1_i1
ATCCTTTTAGTTTTACTTTTTTTAACCAAGTAGGCGTTTTGCCACATTCTAAAATGGCTTCTACCGTTCCTTTTATCCTT
TTTGCATTGTTCCAAATGAAATTTGCAGTGATTACTCCTGCCATTATCACGGGAAGTTTTGCAGAGAGAGTAAGATTTGT
AAGTTACCTTTTATTTATCGTACTGTTTTCACTGTTCATTTATGCACCTTTGGCTCACATGGTTTGGAGCGGAGACGGAT
TCTTGGTTAAATTTTTTGGAATTAAAGATTTCGCAGGTGGAACTGTAGTTCACATGAGTGCTGGTTTTGCAGCTTTAGCA
GG
>TR996|c0_g1_i1
GGATGGTGGGCAGCTTCAATGCAGCGTTACCAGGGTGCACATTGACCAGCTTGTGGATGCCAATGTCGTGCGAGGTGGCT
GGCATGCTCAGCATCACCCCGCCTTGGCCCATGGGCACCACCATGCGCTCAGGGCTCAGGATCTTGCCTTCGCGGTACTC
CACGGCCGCAGTTTCAATCGCCTTCGTCAGCGCAGCAAAAGGCAGTGCCCGTGCGGTGGCCTCTGCATCGCACACGGGCA
GACGGTGGCTGGGCGAAGCCGTGGAAGTC
>TR997|c0_g1_i1
GTAAATTTCTAAGTAGTAATAAAAAATAATAATTAATGATTATTATAAGTGAAGTATATATAATGTATTTATATATTATA
AGAAAAATATTTGACTTACATCACTTTTGATTTTATTAAATAAAACTATAATAAATTTTGTTTTTGTTTTTCCTCTAACT
ATATTTAGTCAAAATTTATATACGTTGAATAAAAAATATCTATATTTACAAATTTCTATGAAAACGAAGGGTTATACGAA
ATTCATGCCACTAAAATTGTCGACATGCATAATAATAAAATAATAATAATACCACTAATGGTAGTTTTGACGGTGACGTT
TTGTGGACGGTGGAATAGTTGGTCCTACTCAATCTTAATTCTATACTATATGATAAAATAAGAGTCTTTTAAATTATACT
ATAATAAATTAAATGATCACAAAAATTAATATCTTCTCCTTTAAAACCCTTTTTATAAACAATATTTTACTCGATTGTTT
TTAAATATTGTTTTAGACATATTTCCTTGTTATTTTATATAATAAATATCCATTATATTT
>TR998|c0_g1_i1
TAAACGTTTAAAGAAAGAGAACTAAACTTTTTATTTATCCAAAAATTTCTAAAATATTTAAAACGATTCAGTTATATATA
ATATCTGAAAAGTTATTTATAGATTATTCAATTGTTATGACGCTCTTGAGTTATAGACAATAGAGATAACGAAACAAAAT
TATGTTTTGATTAGTGAATGTTATTTGGTAACAATTTTCGTCAGCCTTTATAAATTATAGACAAAAAAATTAAACATAGA
CAATTGCAACATTTTAAAATTTAAATATCAATCACTAAAACTCTATTGTCAAAATGCATCAACGTTAGGGTTTTTTTTTT
TTTTATCTTAAACTCTATTA
>TR999|c0_g1_i1
GCCTCAGCTGGGAGATGGAACGATGCTGCAAGAGTGAGAAAAAAAATGAGAAAAAGTGGAGTGAAGAAGGAACCTGCGTG
TAGTTGGGTAGAGATTGAGAATGCAATTCACATGTTTGTTGCAAATGATGAGTGTCACCCACAAAGAGACGAGATTCGTC
GCAAGTGGGAAGAGGTTTATGCGAAGATTAAAGATTTGGGATATGTGGCGGACACTAGTAATGTTATTGCTCATG
>TR1000|c0_g1_i1
AGCTTCCTTTTGAACAGTAGCTCTTCTTAAATGAACATACGTTGCATCAGCATAAATCACTGCATAACGAGATTGAACTT
TTCTTTGATGAAATTCTTTAACAGAGTCTTCAACTTGTTTTGTAATATTTGTTACGGTAGTAGGGCTATAGTGATGACCG
TAAATATCTTCGATACACTCTGCAATTTCACGGTTAGTAAAGCCTTTAGAATAAAGTTTAATAATAACCTCTTCTAATTT
TTCGGAATTTCTTTTATAAGCTTTAATAATTTTTTGCTCGAATTCTCCGTTACGATCTCGTG
>TR1001|c0_g1_i1
GGAAGGTGTTCGAATACTGTGGCTGGATCTTATGGTTACATTGCTCCGGAGTACGGTTACATGATGAAAATTACAGAAAA
AAGTGATGTTTACAGCTACGGTGTAGTAGTTCTCGAAGTATTAACCGGTAAACAACCAATAGATCCAACAGTACCAGACG
GGCTTCACTTAGTAGACTGGGTTCGACAAAACAGAGGAAGTCTCGAAGTTCTTGATTCAAGTTTAAGATCAAGAACAGAG
TCTGAAACTGATGAAATGATGCAAGTTTTAGGAACTGCTCTTCTCTGTGTAAACGCAACTCCTGATGAGAGACCAACAAT
GAAAGATGTTGCAGCTATGCTTAAAGAGATTAAACAAGAACGTGAAGAGTACGCTAAAGTTGACTTGTTGCTCAAGAAAT
CTCCTCCGCCATTGTCAACGCAGGAGAAGAAAGAA
>TR1002|c0_g1_i1
AACTAATATTCAGTATACGAAAAATACTATATGTTTATTAAATCGGAGCATAAATTATATGAGAAAGCCTGTGTATTATA
ACTTAATTCCTCACATCAATCAGATTTAAATATTGTGTTTTCTCGTATGATAAAAAAAAAAATCAGATTTTTTCTTATAA
AAAAATCGAGCTAAAAAGAATAAACTGAGACGAGAGATGAAGTGAAAACTCAAGATTTCCTAGTGCTTAGACTTTACCTT
GATGTTCCTCTGAATCTGAAGCAGCTCCTCCATGTTTTTGTTGCCGGGGAAGAGAATAGCTCCGCCGCTCTTTACCACCG
GGTTTAGATGATGCATTACCGTACCAGATCATCCCAAGAACTGCAA
>TR1003|c0_g1_i1
GGTACCACGACAGCCGATCCTGAACCGCCCCGGTTTTGAGGAGGGTTCAATCTGGTCACAAGCAGTCGCTGCTCATTGAG
TGTCGCATGGCAGCAAGGGGTCGATAGCGCCACTTTTGAGTTGACTGACTGCAGTCAGCCTGAAGTCGAGAACCCACACC
TCAATCTCAGTGCGCAGTGGCCTTGGAAAAGACGTTGATGACCACGACACCTGCGCCTATCAAGCCCATGCCGATCAGCG
CCGGG
>TR1004|c0_g1_i1
GCGTCTCTCTCTCTCTCTCTCTCTCTAAACCCTTCGAATTGAAGCATTTCGTTTTCAGTTTGAAACTTCAATTTCTCTCA
GATTTAGATCCGAGGAGGATTTTTTGTATTGTTTGTTTCCGGAGTTTGAATTGTAATGCTGTTGATTTTGATCGGAATTG
ACTAAGAGTGCGTGATTGATTGACTCGGTGTGTAATTTTGGATCCTTGTTGACTCGGTGAGGACACCGGACGAAGGAGGA
ATACGGTTGCGGCGGGGGCTTAG
>TR1005|c0_g1_i1
TTAAATTAATTTTAGATTCTAGATTTCAGAATTGAGGGGTGTGTAAATAAAGAATCTACCAAATTAGGGGTTTTTTCTAG
GGTTCATGGACATCCTGTGTTAAGTAAGTTAAGTTAATTTTGTTCATCACAATGAAATCTTCAATTCTCCTACTGTGTTT
TTGCTTTTGCTTGGGGTGGGGATGGGGAAGAGAATGAGAGAGAGAGAGAGAGAGTGAGGTAAACGCGCTTAAGAAAGCGC
GTGGGTCATAGGGAAACAGATTCTTTCTCTCTCTCTTTTCTTTCTCATTGTGCCCTGTGTGTTAGCGCTCCCCCACGTTG
AAGCTTATCTAAG
>TR1006|c0_g1_i1
GTGAAGGCAACGGCTGGTGACACTCATCTTGGTGGTGAGGATTTTGATAACAGAATGGTTAATCATTTTGTTCAAGAATT
CAAGAGGAAGCATAAGAAAGATATTATTGGCAACCCAAGAGCTCTTAGGAGATTGAGGACAGCTTGTGAAAAGGCGAAGA
GAATACTCTCATACACTGATGAGGCAACCATCGAGATTAATTCTCTTTACGAGGGTATTGATTTCTACACTACCATAAGC
CGTGCAAGATTCGGGGA
>TR1007|c0_g1_i1
ACACATGAAGCGCATGCTGATCAACGCCACGCAGCCGGAAGAACGGCGCCTGGCCATTGTTGACGGACAAAAACTGCTCG
ACTTCGAAACCGAAATCGAAGGGCGTGAACAACGCAAGGGCAATATCTACAAGGCGGTCGTCACCCGCGTTGAACCCTCC
CTGGAAGCCTGTTTCGTCGATTACGGCGAAGAGCGCCATGGTTTCCTGCCTTTCAAGGAAATCTCGCGCCAGTATTTCAA
GG
>TR1008|c0_g1_i1
ATTAAAACAAGAACCCCTTTTCTTGAAGGGTGAGAAAGATGACAAAATCATAGCTGTGTGTGCTGACGACCCAGAGTATC
GTCATTTTAACGACATCAAGGAGCTTCCACCACATCGTTTAGCTGAAATTCGTCGGTTTTTCGAAGACTATAAGAAGAAT
GAAAACAAAGAAGTAGCCGTTGACGACTTCCTTCCCTGTACTGCAGCTTACGAGGCAGTTCAGCATTCAATGGAT
>TR1009|c0_g1_i1
ACACCCGCTTTGGCTTGGCTTTGGCCGATGACGAGATCGACTACCTCGTCAACGCTTTCAACGGCCTCAAGCGCAACCCC
ACCGATGTGGAACTGATGATGTTCGCCCAGGCCAACAGCGAACACTGCCGCCACAAGATCTTCAACGCCGAATTCACCAT
TGACGGTGTGGCGCAGGACAAGAGCCTGTTCGGCATGATCCGCAACACCGAAAAGCTGAACCCGCAGCACACCGTGGTGG
CTTA
>TR1010|c0_g1_i1
GGAGGCAACCAAGTTGAAGGAGATACAAATAGAGTCGTTGGAACATACGGATATATGTCACCGGAATATGCAATGGACGG
TCATTTCTCAGTGAAATCTGATGTTTACAGCTTTGGAGTATTGATCTTAGAGATCATAACTGGGAACAAAAACAGTGCTT
TCTACGAAGAATCCTCTAATCTAGTCGGACATATATGGAATCTATGGGAAAAAGATGAAGTTAGAGAGATCATAGACAAA
TCAATGGAGCAAGAAACTTATGATGACAAACAAGTGATCAAATGTATACACATTGGGTTACTTTGTGTGCAAGAAAACGC
TTCTGATAGACCAGATATGTCATCTGT
>TR1011|c0_g1_i1
GAGATACGAACCAGCTCCAACAAATATTGCAGAAGAAGTAATTGCTAAAGCAAGAGGTTAATCTTTAAAAAATTAGAAAA
TGTCACAAAGAATCAGAATAAAACTTAAGTCTTACGATTACAATTTAGTAGATAAGTCTGCTGAGAAAATCGTGAAAACT
GTAAAAGCTACTGGTGCTGTGGTAAACGGACCTATTCCATTACCAACTCACAAAAGAATCTTTACAGTTCTTAGATCACC
ACACGTTAACAAGAAAGCAAGAGAACAGTTCCAACTTTCTGCTCATAAGAGATTGATGGATATCTATTCTTCTTCTTCTA
AAACTGTAGATGCT
>TR1012|c0_g1_i1
TGATGAATTCGGAACCAAGGACAAGAAAGTGTGGCTTAGATCAGACGAGTCGGACAGAAATTGGAGAGTGAGATTGGAGG
ATTACGTTTTAACTGATGGCTGGGAAGAGTTTGTCGCAGCTCATAATCTTAAAGATGGTGATAATTTGGTTTTTAAACAC
GACCGAGATGAGTTCTTTCATGTTTCTGTTGAACCCCGTTCTGATACCGTTGATGCGCAAAACGATTACGGTGATATTAG
TGAAGAGTTCACTGTTGATAATGGTGCTGATGTTGACGTTGATGTTGTTAATCATAGCGATGGAAAAG
>TR1013|c0_g1_i1
AACACAACAAACAAAATCGATAAATTTTTATCTTAGTTATCATTTTTTGCAACCATATACATTTATTGTTTTTCTTCATT
ATTCACCCTAATGAAGTTGGACTTACAAATTAAGTAATACCGGTCACAGGTACTTGAACCGGATCAAAGTACATAGAATT
ACAAACCAATACCGGTTAAGCTCACAATCATATATATATATACAACAATGTATTTATAAATTATATTATAATTTTTATAG
TATGAAGTGATGAGAGCTACACAAACTAAATATTTTATGTG
>TR1014|c0_g1_i1
GAGTGGGATGAGCAGACGCAATGGGATGTTGTCGCGGACGCGAACGTCGTGTTGCTGCCTTCCGACCCTGCGGATGTGAA
GAAGTCGGTGAAGACCGCCAATCGACTGACTGATGCCTTGGCCATGGGGCGCTATGTGATTGCGTCCAAGGTGCCCTCGT
ACCTAGAGTACGCAGACTACGTGGCTCTCGTGGAGGGGGGGCCTACCGCGGCCTTGCAAGCGTACTTGGCGGCGGCCGAT
CAGATGCTGGCTAGGATTCGTGCTGCGCAGAAGTATGTGGCTTTGCGCTGTGGTCCGGAGGTGAACGCCAGAATGTGGGT
GGATGTGTTTGATTCAGCCGTTCAACCCCCTCAGGCGCCCATCGAAGCCGGCAAGAGCCAGATCGATATGCCAGTCAATC
TCATTCGCCTGAACATTGGCTGCGGCGACAAGCTTTTGCCAGGCTATGTCAATGTGGACATCGTGGAGGCGC
>TR1015|c0_g1_i1
GCGAAATCGGAATTGTATTAAACGCAGCTTGGAAGTTACCTTATTCAGATTCATATGCTGATCGGTTAGCCGCAGAACGA
ATCATGGCTTTCCATGTAGACTACTTCATGGAGCCACTAGTTAATGGTAAATACCCAAATGTTATGGTAAACTACGTCAA
AGGCCATCGTCTTCCTAAATTCGCATCAGTAGCCATGGTTATGTTTTCGGTTTTACATGGTGCATCCTTTGCGTATGCTG
AAGCGTAATAGTTAAGTCCGAGGAAATCATA
>TR1016|c0_g1_i1
TACGATACTGAATACGACGAAGGAAGCAGCGGCGCGTGTGTTGGTTTCTGAGAAAAAGGCGCGTGGATATCAGCAAGAAC
TTGTGACGGTTAGAGATGAGGCTCTTCATACGTTACTTAGGCTAAAAAAGATGTATGATTCCAAGGTCAAGGAGGCAGAG
ATGATAACCTTAAAGAAGCAAAAAAAGATTGAGGAACTTGAAGCTCAGCTTGGAGAAGCTGAAGATATTGTAGGAGAGCT
AAGGATGGAGTTGCAAGCACTCCAAAATGAGTTTGAGAAAGTTACAAATAATGGTCAGACACATATTTACAAGGAGCAAG
ACTCTTCTCAGGAAACCGATGATGCAGTTCCTGTAGTAGCTGTCCGTGAGGACGATGAGAGGTCAGAAGCTAATGGCTTC
GAAGAAGTCGCTAATGGGATGAAGAATCCATCTTTGAATGGA
>TR1017|c0_g1_i1
TGGAGAGCAATTGAATGCAATATATGAAAATGTAGTTCAAATCTAGCCACGTTTTAGCAGTAATCTACAAAAGAAGCTGA
ACTTGTTTATTCTTCACCTAATGATCAAAACCTCAAGACAAGCATGTACTACACTGATTGAAATCATATAAAACAGACGA
TTGTGGAGATGAGCCCTAACTAAAGCCATAGCAGAAATCATTCAAACCTAGATTTTAGCAGAATTTCATCAAATTTCATG
AGAATACGAAAAAAAGGATACGGAGTTCGAGA
>TR1018|c0_g1_i1
GTACCAATGAGAGTATCAGGTTACAGATTCCTTGCCCTCTCTCTATTCATATTCTCTCTCGACATTCATCGTGTTCAGGC
TCGTCCCTATGTCCTTGTTCTTTCCAATGACGATCTCAATGGCGGTTTCGATGATAACGGAGTTGGTGCTTCTTCTGATT
TTGATGAATTCGGGGAATCTGAATCTAAATCCGAGGAGGAGCTTGATCCAGGCTCTTGGCGCCCAATTTTCGAGCCGGAT
GATGCCGCTATCCACGCTGCGTCGCCCCAGTACTATTCTGGCCTCCACAAGATTCTCTCGGCGGTGAGTGAGGGAAGTAC
AAGGTTGATGGAGGAGGCGGTTTCTGAGCTAGATGCATCTGCCTCTTCCGGAGATCCCCACGCGCAGTCGGTGATGGGGT
TCGTATACGGTATGGGGATGATGCGGGAAACGAGCAGATCCAAATCGCTTTTGAACCATACCGTAACGGGTCCCCACG
>TR1019|c0_g1_i1
AGAAGTGCGCAAGATCAGCTAGGACAGTACTTCGGGACCTCCGTCACGATTGAAGGGGTTCGCCAACGGAAACTCGAACA
ACCTCCCTACATGCTGATCTCAAGAAAGCCTTTCACCAAAACATCCAAGCCTTGCCCTTCCGCCAGATTGCGCATGGGAT
CTTTTCATGGCCTTATGTTTTCCATGGCCGTATGGCACGGCATGATTGGAATGGATGCGCATGAGTAAGCACGAAGAAAT
ATTT
>TR1020|c0_g1_i1
GGTGTCGAAATCGTGTTTCCCATGTGAGTATTTTCCTTCCCTCTTCAATACCATTTTGTTAAAGTCTTTTGGGTCAATCA
TTTTCTCTGGAATATACCCATGATTTCTTTATGAAAAAAGGAAAAGTTTTTGCTACTCCAAGTATGAATATATATGAACC
ATTATGATATATACGAGAAATCTTATCATTATAGATTATCACAAATAGGTCTTTGATCCATTGTTCTCCAATGGATCCTG
AATCATAGTTGTGTTTAGAG
>TR1021|c0_g1_i1
TACTTTCCGGTGATTTTCCTTCTCTCTCTCGGCGATCACCGTCATCGAGTAGCCTTGGTTGATCAACGGCAACAAAGATG
TCAAATCTTGGTGGTATATCGTCACGTAAATCGAGGAGAAAGAAACTAGAAGATGATGAAACAAAGATAGATAAAATTAA
ATACGATACATACAAAAAGGCAATAAACACGAAGAAGACAACAGAGCTCTTAGAGGAAATCGCGAAGCATGATGATTCAT
TCAACGTTGAAGTCAATGATCAAAACTCGAAGGAATTAGATCTCGAGAACG
>TR1022|c0_g1_i1
AGTGATATCCGTGCTCTCATATAGCTTCTGAAGCAAGTCCACGCCACCTAACATGCAGGAACTGAGTCTGCTCAAGATCC
TTCAGCTCCTTGGTCGAAGATGGTACCTAGCTGGAGCGACTGCTTGCGAGTCCTTGCCGTACGCGCCTGTTGCGTTCGGA
GCTTTCTTCTCCGGTAAGATCTCCAGCAAAGTCCCTCCCTAGCGTGAGCTTCCGAGCTCTTCTCCCTCCGCTGCTTCAAG
>TR1023|c0_g1_i1
TCACCTCGAAAACGTTTAGGGTATCTCCAGCCCATTCCTCTATTTTCTTACTCTATTTTAGAGTTACTCTAAAATGAGTT
TTACTACGATCTATTCTTCCATATTCGACTCTAAAAATTTTTACACAAAATAGAGGACAAAGTAGAGTTATTCTATATTT
AGAGTAACTCTATTTTTTCCCTCTATTTTAGAGTCAAATATAGAGTGACGTTGGAGTAAAGTTCACTCTAAAATAGAGTT
TGATGGAAGTTTAGAGTGGAGTTGTAGATGACTTTAAAACTAACTGGCTCTCAAGTCTCACACACACTTATGTTCTGCGT
ATTTGCTTCTTTTTTTCTTCAACAGAACATGTACGCTCAGTTATTACCACTTGCTCTACCTGCACCACCAATG
>TR1024|c0_g1_i1
AAAGCCCATTACAATAATTAAAGCAAAACACACATAAACACATTAGTGGATATGTCTCTTTACTTCTTAACATCTTCCAT
ACACATAAGACAAGAGGTTGCTTAAGTTTTCAAACACACAGGAATTAACAAAGATGATGATCATAATGATGATGATGATG
GTAAACATCGAGACTCTTCATGATGTGTACATATCATTCTTTGCAGATATCTAAGCACACCAGAGACTCTTCAGACCCTT
AAAGAACTCAAATCTTTGTTCTTAGATTTCTCCATTGCCCTAGGAGCTAAACCAATTGCATCAGAGCCTTTCATGATCTT
CAATTTCCGACATGAATCAGTAAACATCTCCCATGGGACATCACCAACAAGCATCCAATCACCATCCTTGTCTTCATATG
TAAGCACATACTCAGAT
>TR1025|c0_g1_i1
GTTTAATCTACCGGTCTTTTTTTTTACACTTTTTGAAAGTTAGGTTATTTATATTTTAAAAGAACATGTCAATTCATAAC
CTCGAAGAATTATTTAATTAATAATGAATTTGGTAGGGTAGTCTTATATAAAACTAGATTTTAGTAATAAGCTGTGGACT
TTTCGGTTTGATAATATATTACTGATAATTTGGTCACTATATTGCATAATTAAGAATAAGTGAACATAAAATATAATTGA
AAGGAAATTAATTATTAATTTATCGACTCATTCATTTTTTTTTTTTTTGACGTAAGAGAAAGAATGTAACTTTTTTATAT
TAATGAGTGTATATA
>TR1026|c0_g1_i1
ATCTTGCAAGTGCTAATACACGTAAAAGAGTATAAAACATTCTGCACAAATTACTATACAGGAGACTCTCATGCACAAGA
TTGTTCAAAAATGGAATAACATTGACCTTATTTTACGCATTGTAATTGGTCTTTTTCTCGGTGCTGCGCTTGGTATTTTT
GTGCCAGCTCACGTCTATGTGCTAGATCTTATGGGAAAACTTTTCGTCAGTGCGCTTAAATCTGTTGCGCCAATTTTGGT
ATTTTGCCTAGTTATTGGTGCGCTTGCGCAAGCAAAAAGTGTTGGCAA
>TR1027|c0_g1_i1
AAGGGCAGACAATTCAACATCATTGTATTGCTGCATGTACCTCTGAGAAAACAAAAGAAGATCAATACTGTAACTCAGTC
ATATCAAACTATGAAATAACCATTCCAAGATCTAAAACAGACACAATAGCCACATAAAGATACATACCAAAACTACAAAT
CAATTGATTTCACGGCTACCTAAACCCAACCCAACATGAGGACAAGTTAAAAACTACTCATTAAGGTCGTCGAGGATTGA
GTTATAGCAAATTTCTTCCAATTAAAACTGTAGAAGACCAAATCAGATAACTGCGACACGGACAACATAAGTATAAACAT
GAAAAACTATAGAGATTCCCCAGCGTATTCCGCCCTGGACTAGATAAGCACAACACAGATAATCGGATACAT
>TR1028|c0_g1_i1
GCGAACCTGGATGGTGCGGAAGATTTTGCTGATGATGTACAGCCCCATCAAAAACAGGTAAACAGAGACAAACGGCTTGA
TCACGGCAGCATCGACCGACGAGACGGTCCACGCGCCCAGCGAGGCGCCCAGCATTCCGGGAATCAGCAGGCGCAAGAAC
AAGCTGCGGTTCACGTTGCCCAACTTCACATGCGAAATGCCCGACACCCCAGTGGTGAACACTTCGGCAATGTGCACACT
TGCGCTTGCCACT
>TR1029|c0_g1_i1
AAATTCTGCATTGAATCTATAATCAAGGCCAAACTAGAACAACCAGAGCTTGGATCACATAGCATAATCGTCAGAGTAGC
ATGGATATGGTAATCATCGGCCAATCGCATATATCCAATTAAATTACTACAGTTATCACCCTAAACCAAAAATTCAACCC
TTGTGAAGAAAACCCTTACAAACAACACATATTCGGGAGATTGGAAAATGTTGTAACACACAACATCGCTAAAGCGCAAT
AAGCTTACCCAGACATGTTGTCTCTCTAAATTGCCTTTA
>TR1030|c0_g1_i1
TTAAATGTCGAGCCTTCAAAATTGATTTCTGGAGTAAGTAGGACCACTGAAAATGCACCATATAGGCCACCCCACTTGCG
TAAGGCAGATGCTTTGGACGTTAAGCTGCCAAAGTCTTGTGACTCGAAACACGTATCTTCCCATGGTCCTGCTAGTGTTG
ATGATATATCATCAGATTCTGATTTTAGTGATTGTGACATATCCGTGAGGGATTCTTATTGTGCCCAAAGTTCGAAGATT
AGAATAGCTGCGATTGTTTGCGTTCAGGATCTTTGCCAAGCTGATTCAAAGTCATTTACTACTCAGTGGATGTCTCTATT
TCCAACTAG
>TR1031|c0_g1_i1
TGGAAAAGAAAGAGAAGTCCAACAAATGCTCTTCAGTTCAGGCAAGTTCACCAACTTGAGGAATTCTAGTTTCTGAAAAA
GGAAGGTAATAATATATGGCTTATCCTTCTCTACAACATTTGTAGCTTTCTCTTCACTTATTATACTCTCTATTTCTTTT
GAGGAAGTAACATCAAGTTTAATAAGATTTGGAGCCATTAACAGCCACGTCAAATCCTTTAAACCATTACACTCTGATAG
AACTACAGAGGAAAGGGATGGGA
>TR1032|c0_g1_i1
ACCCAACCTGCAGCTTTCAACAATCCATTATGCACAAATCCACCATCAAATCTCCTTTTTCCAAGCTTATTATCCATTAA
AAGAGCATAATCACTCTCTTTCACTATATTCAAACCACGAATTGCTAAAACTATGTCACTATGATCATGATCTAGATACA
ATATATAAGAAGGAGCACGTCCTTGAGTATCTTCATAAGTTTTCTTTAAAAGTAACCAATCTGGATTTATACCATAACCT
TCTGGAGGTTCCCATAGAGGATGACGAATATCGTCTTCGTAAACCGATAAAATGTAGCGGCAAAACCTTGGAATTGGTTC
AAATTCATCAGTTTTTGCTAATCCCCAATCTTCACTATCATGACCAGATGTGTATAAACAACGTTTATATGCCCAACGAG
CA
>TR1033|c0_g1_i1
ATTCCACACATATAATCCATGGAAATTAGGGTTTAATTTGGAGATCTCTCTACTGAAATATCCCATCAATGGCAGCTTCA
TCTTCCTCTTCTTCGTCTTCTCTCCTACTACCGAACATCAATTTCATTTCCAGGCAATCTAATACCACTCGTTGCGTTTC
CATCCCAAGAATTTTCCTACCTAGAAATCGATTAAGGTACTGTAATCATCTTCAGCTTCGTACGAGAATCATTAGAGCTT
CATCAAAAGAGGATCGTGTAGCGGTTGAAGATCGAGAGAATGTAGTGCTTAAACAAACTAACGGTAGTGTGCGTTTGAAT
GGTAACGGCGCTGCTACTCCTTCGAGAAAATCAATTAATGGAG
>TR1034|c0_g1_i1
TTCGCTATTTAGGTAATCTGTTGTTTGTAGAACCTGTCCTCAGTTTGTCTCTAGGATTTTTAGATTCCCCTTGTTGTATA
TACGATCTTGAATATGTTGAAAGAATCTAACCATTTACTCAAAATTTGGGTAGTAGAAGGGGTTTCTTTTCGTGATCTAC
TCTTTCATCTGCTTTTATCACTGTTTAATGGTTTCGTTTGGGGTTCTTCGTGATTCACGTTCAATCGAGTATGGGATTGA
ATATCGTTGACGTTAAAATCGATTTTCTGAAAATTTGCTTGTTTCTCTTTTCTGATTTAAGCTTAAATGGCTCCCTAAGC
GATTTAAGCTTTACATTTTGTGGAATCCATTGAGTTTGTGATGCTGAGGAACTTCTGAAGTGATTGGGATGAGTAATTAT
GGAACTGTTGTTGTGCAATCTTGTGGAGTATGGATACTCAGATCAGAACCTGATAGAAACAGATCTCTATGTTGGTTTCT
AGATTGAATGTTGACGGTTGTTGGAAGGAGTTTGAGTGAGTACTGGAGGGTAATATGGTGTTGTGGTTAATGTTGTGGCA
GGGG
>TR1035|c0_g1_i1
TGATGTTTGTCAGATTATTCTCTGAAAGAGACAGAAACGATAAGGACTCAAGTTCCAGTACTTTAGGAGAGATCTGTCCT
GTTAACATGTTGCCTGCAAATCTAATCGCTGTGAGAGATTTACAGGAGTAAATCTTCTCCGGGAATTCACCGCTGAAGCT
ATTGTCTCCAAGATCTAGAATGCTAAGGTTCTGAAACTGGGAAAAGTCGAGCTCCGTTAAGGTCCCTTCTAACTGG
>TR1036|c0_g1_i1
GCGTCCAGGCGCTCCTGCATGGCGACCAGCTGGCTTTTGTGCGTATCTACCTGCGCCCATGCCTCGGTGCGGGATGAGCA
TGCTGCCTCCAGAGCCATCTGGGCAGCATCGACCTGTTCCTGGCATTCGCGCCTGAAGATCTCCATCCTCTTATCGGCAT
GCTCACAGGAAAGCGCCCACAGCTTGCCCAGAGCCTCACCAAAAGTGGCTCGAAGAGCCACTGGCGCCTCTGGCACCTCC
AGCTTTATCCGCATGTGCTTACGAAACTCATCCCAGAAGT
>TR1037|c0_g1_i1
ATAGGTGAGAATCCTATCCGCCGAAAGACTAAGGTTTCCTGGGGCAGGCTCGTCCGCCCAGGGTAAGTCGGGACCTAAGG
CAAGGCCGAGAGGCGTAGTCGATGGATAACAGGTAGAGATTCCTGTACTGTGTCAAATCGTTAAGAGCGAAGGAGGGACG
CAGGAGGTGAAGCACGCATCGCGATGGAACGATGTTCAAGCAACAAGTGCGGTTAAGAGTCAAATGCTTCTAACCAGCAA
CACGAGTTGTGAAGAGGAGTGAATTAAAAGTAGCGAAGGTGTGGTAATCACACTGCCAAGAAAAGCTTCTAGCCAGAGAT
GACATACCCGTA
>TR1038|c0_g1_i1
GCCGATCATGGCTTCCGCAGGTCATCTTCATTCTCTCCTCAACACACCAACTAAGGCTTCGTCGTCTCAAGGGGCCGCGT
TTGATGTATTTCCGCCTCCTCTAACCACAGTCCAGGGAACTCCGGCGATCGTACCCTCGGTTCCGCCTCCATCAGCTGCG
TCTCAACCACATGCGCCGCCACAAACTCCTACGCCTACAATGATAGCCACTACAGACCATCCGGCTAGGGGGAGGAAGCG
AACTCGCGCTGGTACATTTGAGATCAAGAGTTCCAAATACTACCAAA
>TR1039|c0_g1_i1
GAGGTGGCGGTTGCAGTGAGCCGAGATCACACCATCGCACTCCAGCCTGGGCGACAGAGCGAGACGCCGTCTCAAGAGAA
ATAAATTAAAAAAAATAAATACATACATAAGTAAATATCAAGAGAAAGTATGATTCTGAAGTCATAACCCTGTGGTAGTT
ATTTTGTCAGATACGGTGATCTTTGGGGTGACTTATTACAGCAGTGGAGTTCTATCATTTGATTTGCTTCTAAATCTGAA
GCATTATATTACTGAAACACTTTTTGATTTGCGAATATGTTGTTTAATGGATCATATCTCATTTTGCTGTAGTAGTTACA
TTGCCCGAAAGATGGCCAAAAAGATAGTGCCAGCTACTGCTGACCAACGTAACAATCAACTTGCCAATACTGCCTTCTCT
TCCGATAGCTACGTTCTCCGTCCTATTTTAAGAACTCAGTTCTTCATAAGACTTGTGTGGTTTTCGATTTTTTCCCAAGT
CTGGTTGATCCTTGTGTTGTTATTTTTTTAAATGTGTATCGTCTGTTCAGCTATTTTGCAGGAGTCGCATTCTTAAAAAA
ATCTTAACCCTATCAAAAATTGTGTTTGTTTAAAGGAGGATTATTCAGATTGGCCAGCTTTTACTAGGAAGAGTGTAAAT
GCTGACGTATTTAGGTAGCTCTAAATACTG
>TR1040|c0_g1_i1
CGTTTGCAGCGATTTCCTTTTTGGACTCGAGCAAAAGGAAGAGTGTGGAAGTGGAATAAACACGGTGGAGATCGTGAAGG
AGTTAAATCAACATGGAAGAGAGTGGAGGAAGCATGGTGAATATCGGAAAAGAGTTAAAGCGGCGGGAAGCAAAACTTAC
GGTGAAGCTCTTGACTCTCCCTTTTAAGTTTCTTGTGTTGTTGTCCTACTGCTAGTTCATGAAACCTCTTGTGTCTCTCT
TTTAAGTTTCTTGTGTTGTTG
>TR1041|c0_g1_i1
GCGGAGCCAGCGGGCACCACGATGATCTGGTGGTTCTCCATGTAGGGCGCGGTGAACAGGATGTTCTGCTTGCGCTCCTC
GGTAATGGTCAGGCCGTTCCACAGCGCGTCCACGCGCTTGCCCGACAGCTCGGCTTCCTTGGCGCTCCAGTCGATGGGCT
TGAAGCTCACTTCCAGGCCCAGGCGCTTGGCGGCTTCCTTGGCCATGTCGATGTCAAAACCCACCAGCTCGTTCTTCTCG
T
>TR1042|c0_g1_i1
AAGGTATAATTAACCATTTAATTTGAATTATAAATAGGATTTATATAATTATTTAAGTTTTAGTTTAAGATTTTAAAGAC
ATCAAATAATACAAGCAAACTAATTATTAAATTTAAAACTGAGATACGTAAACAATTAGAGTTATTGCATGTATACATTT
AATAGAGAAGAACATCTTACTCGTGGTATACATTTAATGGGCTGAGATACGTAAGCAACTAGAGTTATTGCATGTATATT
AGTATTTACTATTATTCATGAAAATAATGAATAGACAGTATATAATTCCGTTAGATTTGTGTGTAAGATAAAAATTGCAG
ATTTTCCAATTGGTCGAAAAATATATTTGTGTCTATATAATTTCCTATTATCAAATTACTTGCAATATAAAATA
>TR1043|c0_g1_i1
AGACAATAACACAAACACATGGCGTGCTACGTCAGCCATGAATTATATCCCCGCTTTTTTCCGAGAAAACAAGAAAACTT
GCGGAGTAAAAGTCTTCTTTGGCTTTTCGGATACTGAAATAGGACGGGACGAATAGCGTATATGTAAGGAGCTGGAGTTT
GACTCGTTCGCATTGTTCCAGATAAGCATTGAAAAACTGAGTAGATTCTAGGAGGTAATACTTGTTTAATCGGAGTAGTA
GGCATTATTTTTCATCTTCGTCTTCTACCCTGAAAGTTGACGAA
>TR1044|c0_g1_i1
GTTGAATTGGGGTTTGAGCCGACACAAATGAAGTTTTTATATGCAGTAGTTGTGTTGGCTCAATTGAATGACTCAACGTG
GAAACACAAAATGAGTATTTACGAAAGTTTTGGATGGTCAGAGGATGATATCCTTCAAGCTTTCAGGGTTAATCCCTCTT
TCATGTCATACTCTGAAAAGAAAATAAGGAATGTGGTAGATTTCTATGTGAATAAGCTGGGTTTATCAACTTCCTTTTTC
TTACA
>TR1045|c0_g1_i1
GGTATTTCTAATTCTCTCTCAATCTCTTCTAATGGTGCTCTCTCTGATAAGGAAGTTCGTCTCATTCAGCACCGTCAGTT
ACTCTACTACCGCGATGAGTTCGGAGATCGTGGTGAGAAAGTTGCTGTAGATCCTTCTCTCGTCTTTGAGAATCCTAGAT
TACGAAATGCTTATATAGCTCTTCAAGCTTGGAAACAAGCTATACTCTCTGATCCTTATAATTTCACATCTGACTGGACT
GGATCCAATGTCTGTAACTATACCGGTGTTTTCTGTTCTCCGGCGCTTGATAATCGCAGAATCCGTACGGTTTCTGGAAT
CG
>TR1046|c0_g1_i1
AAAGCATTCCCTACACTAAGAAGCTGTTTCCTTTAAAGCTGATAACAGAGTGCTACCACAACATCTTAAACGGTAAGTCA
GACAGCAACATAGATTGAAAAAGAGCTTGCATTCAAGCGCCAACAGTCTTCAGATTTTCCATGTTGAAAGAAAATCTCAG
AGAATAATAAAAGTAACTGCGCACACAAACAGAGACTAGACTGTAAGATAAGCTCTTCTTTCTACCTA
>TR1047|c0_g1_i1
ACCTGATGAAGATGCCCGTCTTCACCTGGACTGCCCTGTGCACCAACGCGCTGATCGTGGCCTCCTTCCCCGTGCTGACG
GCCGCTCTGGTGCTGATGTCGCTGGACCGCTACGTGGGCACCAACTTCTTCACCAACGAGCTGGGCGGCAACCCCATGCT
CTACGTGAACCTGATCTGGATCTGGGGCCACCCTGAGGTGTACATCCTGGTGCTGCCGGCCTTCGGCGTGTTCTCCGAAG
TGGTGGCCACCTTCTGCCGCAAACGCCTGTTCGGCTACACCTCCATGGTGTACGCCACGGTGTGTATCACCATCCTGTCG
TACCTGGTGTGGCTGCACCACTTCTTCACCATGGGTTCGGGCGCGAGCGTGAACACCTTCTTCGGCATCACCACCATGAT
CATCTCCATCCCCACGGGGGCGAAGATCTTCAACTGGCTGTTCACCATGTACAAGGGCCGCATCCGCTTTGAGCTGCCCA
TGATGTGGACTGTGGCCTTCATGGTGACGTTCGCCATCGGCGGCATGACCG
>TR1048|c0_g1_i1
ACAAACTTTCAACTTCTATATCAACTTTCTCCAACACAATTTTGCTCCATTTAAATGCTATATATCTCCAACACAATAAC
ACACATTCCTTAGTATATAATATGATAATTATGTCATGAAGATCCACAAAACTGATCAGAAGATGCTTCTCTTCTCTCTA
CTTGATTCTTTGATGCTTTCAAACCATCATTTTTCATCTTCATTTGATCTTTAGAACCCGATGAAGAACTCGGGAAACCT
CGA
>TR1049|c0_g1_i1
ATGGATGCAATGGAATCCATGGGGAGGAAAAATGGCGGAGATAGCTTCTGATGCGACGCCGTTTGTGCATAGAGGAGGTA
ATGTTTTCATGATTGAGCATTTTATGAACTGGTATAAACCTGGAGATGAACTTGCTGAGAAATTTTTAGCGATTTCGAGA
AGCTTTAAGAAATCAATGGCTCCATTTGTTTCGAAGAATCCGAGAGAAGCGCTTTTTAATTACAGAGATGTTGATATTGG
GACGACGACGCCTGGGTATAACGCGACTTATGAAG
>TR1050|c0_g1_i1
GAGGCCAATGCGGGCGATCCTGCGCTGGAAGCCATGGCAGGTGGGGCTGGGTCCAGTATCGGCAAGGGCGGCATGATTAC
CAAGATCCTGGCTGCCAAGCGTGCAGCCGGTTCCGGTGCATCCACTGTGATTGCGTGGGGGCGAGAGCCGGATGTGCTGG
TGCGATTGGTGGATGGCCAGGCACTGGGCACCTTGCTGATCGCGCAAACGCAGAAAAAGCAGGCGCG
>TR1051|c0_g1_i1
ATCTATACTTCTCCTTCAGGTAACGTTATATACTTCGCAAACGTCATAAGAATACAAAACATAGTATAGTGTTAGCTTTG
TGTTTCCATGGGCTTCTTCTTCCAATGATCCTTATACATCATTTAAAGCTTGGTTATACTTTCTTACACTGATATTCTCT
GAGCTAAAGATGATTGCTTGTGAACAGCTTCCATTGTTGTGGCTTCATCTTAAGCAGTCTAATTCTGTCATTAACAGGAT
ATAGCTCCTCACCTAGAAAAGGGTTCTTCGG
>TR1052|c0_g1_i1
ACTGAAGCTAAGAGAAGCACAGGCTCAAGAAGACGAGTGGCGTGCAGACAGGACACTTTTAGATGCTAAGAAAGCTGGAT
CTCAGTATCAAAAAGAAGCTGATAAGTGCAGTATGGGAATGGAGACATGTGAGCAAGCACGTGAGAAAGCAGAGGCAACT
CTCGATGAACAGAGAAGAGAATCTTACATGTGGGAGCTTCGAGCTCGACAAAGAGGATGGAAAGATAGAACCGTTGTTTC
TGATGTTCTCTAGCTGCTTTCATCTCTTAGTACCAAAAACAGTAAGATTTTATTCAAA
>TR1053|c0_g1_i1
ACTCAATACAGCCCCCATTACAGCTTCATCAGGCTCTACAGGCATTTCTTCAACAAATCTCTCAGCTTCTTCCAATAAAC
CAGCTCTAGACAAACAATCAGTTACACTTGCGTAATGTTTTAACTCAGGAACTAGTTTATACTCATCTTGCATTTGTCTT
AGATATAGCCATGATTTCTCCACTAAACCGCCATGAGCACAAGCTGATAAAACACCAAGAAAGGT
>TR1055|c0_g1_i1
TTCTCTGGTGGTCCAATATTTTCAATCTTGGCGTCTTCTCCAAGATCTGTCAAACAATATATGATCTGAGAGTCAGTCCA
CAATCCTGAGTTGATTTCAGGAGTTAATCTAGCTTTTTAAGTAGCTGGCCAGGTAATAGAAATCGGTGTGCCAAGTAAGA
TTTAAGTCTGTGTAAGTGGCTCTTGCTCAACACACAAACAGAGGTAAGAATTCAAGCAGACCAGAATGAATTGAATTGCT
GCTAACTTAGAGACCAAATTCGATTCTAAATGTTACTTGGTTGCAAGAAAGATAGATTTATACTGAGTTGATTTCAGGAC
TTAGTCTAGCTTTTTAAGAAGCAAATTGGTGTGCCATGGTTCAGCGTGGTTTGAGTAAGTCTTATGTAAGTAAGTGGCTC
TTCTAAACACACAAACAGAGCTAAGAATACAAGCATACCAGGTTGAATTGCTTCTGATTTAGGGACCAAATAAGATTGGA
AATCTAGGGAATGTAGCGTAAAATGGCAGTGACTACTTACTATCTGCAAATCTTAGAACAGGAGCAACGATAACAGACAC
TCG
>TR1056|c0_g1_i1
[truncated: 28,611,321 more chars]
