# Supplementary material for: Usability of reference-free transcriptome assemblies for detection of differential expression: a case study on Aethionema arabicum dimorphic seeds
Source: BMC Genomics. 2019 Jan 30;20:95. doi: 10.1186/s12864-019-5452-4 (PMC6354389; doi:10.1186/s12864-019-5452-4)
Supplement: Supplementary file 2 — Gene coverage calculation (Table S1), reciprocal best BLAST paring (Table S2), full annotation and RPKM tables for the genome method (Table S3) and transcriptome method (Table S4). Comparison of abundance of transcripts (genome method vs. transcriptome method) belonging to: the 5584 GO terms shared between both methods (Table S5); or the 1663 overlapping GO terms of the DEG sets (Table S6). Table S7 shows a summary of significantly under- and over-represented GO terms associated with DEG lists. Table S9 contains a list of primers used for qRT-PCR. (XLSX 10033 kb) [file 12864_2019_5452_MOESM2_ESM.xlsx]

## Sheet: Column descriptions Table S1-S4
Column	Table S1
A	Aethionema gene ID		Aethionema gene ID (genome reference)
B	NM1 (genome reference)		Raw count for sample NM1 (genome reference)
C	NM2 (genome reference)		Raw count for sample NM2 (genome reference)
D	M1⁺ (genome reference)		Raw count for sample M1⁺ (genome reference)
E	M2⁺ (genome reference)		Raw count for sample M2⁺ (genome reference)
F	Read sum		Read sum of four libraries
G	Gene.length		Aethionema gene length
H	Average gene coverage (read length 83)		Average coverage of each gene
	Table S2		Description
A	Aethionema gene ID		Aethionema gene ID (genome reference) with corresponding transcript pair in column B
B	Transcript ID		Transcript ID (assembled transcriptome) with corresponding gene ID pair in column A
C	NM vs M⁺ (genome)		Relatively up (^) or down-regulated (v) in genome approach
D	NM vs M⁺ (assembled transcriptome)		Relatively up (^) or down-regulated (v) in assembled transcriptome approach
	Table S3	Table S4	Description
A	Aethionema gene ID	Transcript ID	Aethionema gene identifier (genome reference), or unique transcript ID (assembled transcriptome)
B	TAIR10ID	TAIR10ID	Best hit when blasted against the Arabidopsis TAIR10 database.
C	TAIR10DESCRIPTION	TAIR10DESCRIPTION	TAIR10 description of Arabidopsis protein.
D	GO_term_BP	GO_term_BP	Identifiers of the GO terms annotated to this Aethionema protein (BP, Biological Process).
E	GO_term_MF	GO_term_MF	Identifiers of the GO terms annotated to this Aethionema protein (MF, Molecular Function).
F	GO_term_CC	GO_term_CC	Identifiers of the GO terms annotated to this Aethionema protein (CC, Cellular Component).
G	GO_annot_BP	GO_annot_BP	Description of found Biological Process (BP) GO terms.
H	GO_annot_MF	GO_annot_MF	Description of found Molecular Function (MF) GO terms.
I	GO_annot_CC	GO_annot_CC	Description of found Cellular Component (CC) GO terms.
J	uniprot_id	uniprot_id	Best hit when blasted against the Uniprot database.
K	uniprot_desc	uniprot_desc	Uniprot description of best hit.
L	nr_id	nr_id	Best hit when blasted against the NCBI non-redundant database.
M	nr_desc	nr_desc	NCBI description of best hit.
N	Gene.length	trans.length	Aethionema gene length or transcript length
O	Aethionema.genes	transcript	Duplicate of column A
P	NM1	NM1	RPKM for sample NM1
Q	NM2	NM2	RPKM for sample NM2
R	M1⁺	M1⁺	RPKM for sample M1⁺
S	M2⁺	M2⁺	RPKM for sample M2⁺
T	NM vs M⁺	NM vs M⁺	Arrows indicate in which direction, relatively up (^) or down-regulated (v) a gene was detected in the DEG analysis. All arrows refer to the first experiment in the comparison, meaning that the gene was either up/down in the first experiment compared to the second experiment.
U	TAPscan	TAPscan	Identification of transcription associated protein (TAPs) domains

## Sheet: Table S1
Aethionema gene ID	NM1 (genome reference)	NM2 (genome reference)	M1⁺ (genome reference)	M2⁺ (genome reference)	Read sum	Gene.length	Average gene coverage (read length 83)
AA1006G00001	8	20	13	4	45	1766	2.11495
AA100G00001	347	345	109	82	883	1110	66.0261
AA100G00002	213	227	444	461	1345	870	128.316
AA100G00003	0	0	0	0	0	546	0
AA100G00004	95	125	105	97	422	2322	15.0844
AA100G00005	184	225	227	216	852	1256	56.3025
AA100G00006	2971	3054	1247	1230	8502	3958	178.289
AA100G00007	56	66	92	76	290	355	67.8028
AA100G00008	517	407	148	111	1183	5891	16.6676
AA100G00009	0	3	0	0	3	3960	0.0628788
AA100G00010	0	1	0	0	1	3095	0.0268174
AA1011G00001	1	2	0	1	4	1776	0.186937
AA1015G00001	85	108	24	19	236	2114	9.26585
AA1015G00002	128	99	74	77	378	834	37.6187
AA1016G00001	1	0	0	0	1	771	0.107652
AA1016G00002	0	0	0	0	0	219	0
AA1016G00003	0	0	0	0	0	935	0
AA1016G00004	1	0	0	1	2	3620	0.0458564
AA1016G00005	1	0	1	0	2	1778	0.0933633
AA1017G00001	0	0	0	0	0	2319	0
AA1017G00002	0	0	0	0	0	1140	0
AA1017G00003	0	1	0	0	1	635	0.130709
AA1017G00004	0	0	0	0	0	2319	0
AA101G00001	15	14	23	16	68	1608	3.50995
AA101G00002	1	0	0	0	1	1421	0.0584096
AA101G00003	0	1	0	0	1	1611	0.0515208
AA101G00004	261	242	110	100	713	2811	21.0527
AA101G00005	243	176	101	84	604	4136	12.1209
AA101G00006	17	23	22	20	82	1772	3.84086
AA101G00007	0	3	0	3	6	668	0.745509
AA101G00008	0	0	0	0	0	601	0
AA101G00009	0	1	1	0	2	1000	0.166
AA101G00010	86	87	103	104	380	1838	17.16
AA101G00011	13	16	17	12	58	529	9.10019
AA101G00012	629	743	779	698	2849	689	343.203
AA101G00013	27	35	31	44	137	1979	5.74583
AA1024G00001	27	41	20	30	118	1422	6.88748
AA1024G00002	0	0	0	2	2	1868	0.0888651
AA1026G00001	2	0	4	1	7	1508	0.385279
AA1028G00001	910	1080	732	664	3386	1125	249.812
AA1028G00002	0	0	0	0	0	399	0
AA1029G00001	554	708	755	651	2668	1168	189.592
AA1029G00002	69	63	51	69	252	705	29.6681
AA1029G00003	369	405	195	182	1151	4318	22.1244
AA102G00001	309	352	419	377	1457	3618	33.4248
AA102G00002	851	796	449	441	2537	2908	72.4109
AA102G00003	3009	2634	1292	1321	8256	5547	123.535
AA102G00004	1460	1381	1144	1015	5000	1575	263.492
AA102G00005	98	78	37	25	238	1240	15.9306
AA102G00006	76	57	29	41	203	3407	4.94541
AA102G00007	10	7	6	4	27	1572	1.42557
AA102G00008	2245	2554	2187	2032	9018	1451	515.847
AA102G00009	423087	532381	399339	327976	1682783	4051	34478.2
AA102G00010	6	3	6	0	15	2565	0.48538
AA102G00011	497	432	157	149	1235	4191	24.4584
AA102G00012	8	14	12	14	48	6430	0.619596
AA102G00013	714	703	420	366	2203	4094	44.6627
AA102G00014	5079	5956	5738	5487	22260	1458	1267.2
AA102G00015	43	38	54	46	181	2516	5.97099
AA102G00016	1	2	3	0	6	1350	0.368889
AA102G00017	32	40	21	10	103	2979	2.86975
AA102G00018	57	42	58	50	207	1634	10.5147
AA102G00019	175	169	66	74	484	3858	10.4126
AA102G00020	428	439	286	245	1398	2761	42.0261
AA102G00021	174	138	122	115	549	2205	20.6653
AA102G00022	28	25	17	23	93	2676	2.88453
AA102G00023	32	38	25	31	126	1293	8.08817
AA102G00024	11	5	1	0	17	3420	0.412573
AA102G00025	3	1	1	3	8	4996	0.132906
AA102G00026	3	0	1	0	4	1512	0.219577
AA102G00027	0	1	0	0	1	455	0.182418
AA102G00028	149	190	89	80	508	2927	14.4052
AA102G00029	104	85	24	13	226	10023	1.8715
AA102G00030	2	3	1	4	10	2245	0.36971
AA102G00031	60	55	41	36	192	1501	10.6169
AA102G00032	111	107	56	70	344	2866	9.96232
AA102G00033	89	79	165	150	483	1333	30.0743
AA102G00034	1097	906	456	383	2842	3710	63.5811
AA102G00035	136	160	86	77	459	2559	14.8875
AA102G00036	14	3	8	9	34	3083	0.915342
AA102G00037	517	460	99	84	1160	3078	31.2801
AA102G00038	472	428	169	158	1227	1486	68.5336
AA102G00039	759	770	446	435	2410	2656	75.3125
AA102G00040	397	321	489	430	1637	6162	22.0498
AA102G00041	1	0	0	0	1	2051	0.0404681
AA102G00042	0	0	0	1	1	2132	0.0389306
AA102G00043	1	0	0	0	1	1227	0.0676447
AA102G00044	17	15	11	10	53	1724	2.55162
AA102G00045	5	7	1	3	16	659	2.01517
AA102G00046	43	29	12	6	90	5316	1.40519
AA102G00047	15	7	11	8	41	1534	2.21838
AA102G00048	891	846	495	496	2728	1913	118.361
AA102G00049	32	48	59	61	200	2597	6.39199
AA102G00050	39	25	10	19	93	423	18.2482
AA102G00051	31	21	6	2	60	615	8.09756
AA102G00052	25	10	3	5	43	4510	0.791353
AA102G00053	85	99	126	141	451	939	39.8647
AA102G00054	1	1	0	0	2	642	0.258567
AA102G00055	37	41	18	24	120	2424	4.10891
AA102G00056	23	22	14	10	69	1945	2.94447
AA102G00057	49	33	34	24	140	1625	7.15077
AA102G00058	609	614	701	661	2585	1543	139.051
AA102G00059	2390	2467	2011	1866	8734	3389	213.904
AA102G00060	41	105	66	55	267	456	48.5987
AA102G00061	9401	9913	6744	6507	32565	7211	374.829
AA102G00062	249	181	103	84	617	5303	9.65699
AA102G00063	93	92	77	77	339	4298	6.54653
AA102G00064	197	163	160	173	693	2151	26.7406
AA102G00065	2	0	2	6	10	2182	0.380385
AA102G00066	12	4	5	1	22	2442	0.747748
AA102G00067	15	23	24	11	73	1344	4.50818
AA102G00068	1080	1142	872	821	3915	1308	248.429
AA102G00069	2988	2228	1344	1150	7710	1098	582.814
AA102G00070	87	56	73	82	298	8480	2.91675
AA102G00071	126	137	140	156	559	1469	31.5841
AA102G00072	563	442	205	168	1378	5076	22.5323
AA102G00073	14	12	6	2	34	1743	1.61905
AA102G00074	12	14	10	3	39	1584	2.04356
AA102G00075	8	15	28	29	80	2452	2.70799
AA102G00076	0	0	0	0	0	381	0
AA102G00077	6	1	3	5	15	613	2.031
AA102G00078	10	5	7	9	31	399	6.44862
AA102G00079	0	1	0	0	1	3609	0.0229981
AA102G00080	2	0	1	1	4	3405	0.0975037
AA102G00081	0	0	0	0	0	525	0
AA102G00082	25	20	5	6	56	3404	1.36545
AA102G00083	227	248	189	157	821	2047	33.2892
AA102G00084	2	0	1	1	4	2082	0.159462
AA102G00085	323	365	364	305	1357	1401	80.3933
AA102G00086	43	27	18	22	110	3537	2.58128
AA102G00087	0	0	0	0	0	3	0
AA102G00088	819	706	204	187	1916	7458	21.3231
AA102G00089	302	356	280	211	1149	870	109.617
AA102G00090	0	0	0	0	0	1029	0
AA102G00091	0	0	0	0	0	1909	0
AA102G00092	2	2	4	1	9	1112	0.671763
AA102G00093	99	97	91	92	379	1804	17.4374
AA102G00094	2317	2892	4157	3733	13099	1637	664.152
AA102G00095	149	117	66	62	394	2007	16.294
AA102G00096	78	70	15	11	174	4287	3.36879
AA102G00097	0	0	1	1	2	839	0.197855
AA102G00098	829	997	1415	1200	4441	1825	201.974
AA102G00099	380	439	335	314	1468	4539	26.8438
AA102G00100	712	719	307	293	2031	3004	56.1162
AA102G00101	13	12	5	7	37	2041	1.50465
AA102G00102	56	48	75	69	248	2025	10.1649
AA102G00103	32	42	33	45	152	2159	5.84345
AA102G00104	1784	1676	1388	1371	6219	2762	186.885
AA102G00105	801	763	680	714	2958	930	263.994
AA102G00106	199	229	398	343	1169	934	103.883
AA102G00107	180	189	127	102	598	2653	18.7086
AA102G00108	324	284	64	78	750	4995	12.4625
AA102G00109	149	187	100	101	537	1458	30.57
AA102G00110	13	5	3	5	26	7040	0.306534
AA102G00111	61	32	30	23	146	1599	7.57849
AA102G00112	776	919	488	436	2619	8141	26.7015
AA102G00113	222	270	295	271	1058	1817	48.3291
AA102G00114	0	0	1	0	1	2340	0.0354701
AA102G00115	1	0	0	1	2	995	0.166834
AA102G00116	0	0	0	0	0	1320	0
AA102G00117	65	68	23	42	198	826	19.8959
AA102G00118	0	0	0	0	0	524	0
AA102G00119	238	306	27	18	589	1482	32.9872
AA102G00120	444	332	75	76	927	8158	9.43136
AA102G00121	41	38	26	25	130	2540	4.24803
AA102G00122	100	138	60	88	386	3222	9.94351
AA102G00123	243	261	284	242	1030	2170	39.3963
AA102G00124	174	197	185	213	769	2294	27.8235
AA102G00125	1746	1929	1268	1199	6142	1593	320.016
AA102G00126	230	297	279	283	1089	1630	55.4521
AA102G00127	274	383	240	192	1089	531	170.22
AA102G00128	35	26	9	14	84	1879	3.71048
AA102G00129	100	91	111	83	385	3009	10.6198
AA102G00130	599	490	219	167	1475	11789	10.3847
AA102G00131	48	51	82	74	255	3175	6.66614
AA102G00132	8	4	3	4	19	3220	0.489752
AA102G00133	0	0	0	0	0	1329	0
AA102G00134	12	7	8	14	41	3026	1.12459
AA102G00135	137	122	93	70	422	5571	6.2872
AA102G00136	1256	1083	166	186	2691	3804	58.7153
AA102G00137	75	120	65	66	326	3168	8.54104
AA102G00138	235	203	143	169	750	1580	39.3987
AA102G00139	2	4	6	3	15	725	1.71724
AA102G00140	31	34	68	87	220	1687	10.8239
AA102G00141	1637	2158	2651	2513	8959	273	2723.8
AA102G00142	36	41	14	24	115	4512	2.11547
AA102G00143	0	0	0	0	0	1290	0
AA102G00144	4	1	0	0	5	4496	0.0923043
AA102G00145	4	1	0	0	5	9372	0.0442808
AA102G00146	0	0	0	0	0	927	0
AA102G00147	0	0	0	0	0	216	0
AA102G00148	0	0	1	0	1	753	0.110226
AA102G00149	138	125	78	52	393	3478	9.37867
AA102G00150	14	14	4	2	34	3772	0.748144
AA102G00151	437	326	45	39	847	5640	12.4647
AA102G00152	41	41	11	17	110	5691	1.60429
AA102G00153	3	2	4	2	11	7623	0.119769
AA102G00154	0	2	3	0	5	2659	0.156074
AA102G00155	1	0	0	0	1	658	0.12614
AA102G00156	0	0	0	0	0	1612	0
AA102G00157	0	0	0	0	0	255	0
AA102G00158	0	0	1	0	1	1330	0.062406
AA102G00159	297	268	208	158	931	7194	10.7413
AA102G00160	477	379	61	56	973	7219	11.187
AA102G00161	3	8	1	1	13	2814	0.38344
AA102G00162	1332	1530	483	515	3860	1663	192.652
AA102G00163	158	220	193	190	761	2754	22.935
AA102G00164	0	1	0	0	1	2902	0.028601
AA102G00165	1531	1469	865	828	4693	5188	75.0808
AA102G00166	0	0	0	0	0	639	0
AA102G00167	357	300	140	108	905	3716	20.2139
AA102G00168	3013	2843	1057	1040	7953	5237	126.045
AA102G00169	2402	2702	3742	3330	12176	1691	597.639
AA102G00170	512	669	826	858	2865	1669	142.478
AA102G00171	9	5	6	12	32	1425	1.86386
AA102G00172	74	80	57	72	283	2624	8.9516
AA102G00173	131	175	104	106	516	1539	27.8285
AA102G00174	9	33	5	5	52	2121	2.03489
AA102G00175	2	2	4	3	11	3217	0.283805
AA102G00176	1	1	1	0	3	1689	0.147425
AA102G00177	4	3	2	8	17	2785	0.506643
AA102G00178	414	424	279	238	1355	6280	17.9084
AA102G00179	7	10	4	1	22	486	3.7572
AA102G00180	129	149	196	172	646	1601	33.4903
AA102G00181	28	17	21	13	79	5841	1.12258
AA102G00182	197	147	126	101	571	5316	8.91516
AA102G00183	536	510	572	521	2139	544	326.355
AA102G00184	6	13	5	1	25	2055	1.00973
AA102G00185	5	5	0	2	12	1434	0.694561
AA102G00186	7	3	2	3	15	15132	0.082276
AA102G00187	911	1084	1106	981	4082	1290	262.64
AA102G00188	402	489	402	379	1672	3285	42.2454
AA102G00189	60	78	77	74	289	5683	4.22083
AA102G00190	617	614	714	639	2584	2014	106.491
AA102G00191	476	416	218	237	1347	4538	24.6366
AA102G00192	281	229	71	78	659	4683	11.6799
AA102G00193	26	24	2	3	55	405	11.2716
AA102G00194	386	442	339	333	1500	1578	78.8973
AA102G00195	156	165	119	120	560	4217	11.0221
AA102G00196	40	39	36	25	140	4717	2.46343
AA102G00197	108	82	68	45	303	13331	1.88651
AA102G00198	115	142	49	41	347	5307	5.42698
AA102G00199	1127	1247	1174	1139	4687	2413	161.219
AA102G00200	2	2	2	1	7	1558	0.372914
AA102G00201	1808	1828	735	676	5047	4111	101.898
AA102G00202	1	1	0	1	3	1788	0.139262
AA102G00203	8	5	1	2	16	2129	0.623767
AA102G00204	3	1	2	1	7	2708	0.214549
AA102G00205	3	3	4	4	14	1998	0.581582
AA102G00206	0	1	1	0	2	622	0.266881
AA102G00207	0	0	0	0	0	1696	0
AA102G00208	0	2	0	1	3	1683	0.14795
AA102G00209	32	48	42	41	163	475	28.4821
AA102G00210	0	0	0	0	0	1522	0
AA102G00211	0	1	0	0	1	2298	0.0361184
AA102G00212	0	0	1	1	2	1971	0.0842212
AA102G00213	2	0	0	0	2	3987	0.0416353
AA102G00214	1	1	1	2	5	1337	0.310396
AA102G00215	11	21	15	17	64	330	16.097
AA102G00216	0	0	1	1	2	637	0.260597
AA102G00217	524	695	631	617	2467	3339	61.324
AA102G00218	289	309	326	310	1234	426	240.427
AA102G00219	131	176	169	158	634	1639	32.1062
AA102G00220	8	5	4	2	19	2065	0.76368
AA102G00221	43	18	23	18	102	10189	0.830896
AA102G00222	0	0	0	0	0	437	0
AA102G00223	7	14	6	9	36	2391	1.24969
AA102G00224	178	176	61	51	466	3858	10.0254
AA102G00225	108	168	81	79	436	1290	28.0527
AA102G00226	1517	1797	1361	1159	5834	583	830.569
AA102G00227	197	207	131	93	628	6856	7.60268
AA102G00228	1615	1560	733	614	4522	3505	107.083
AA102G00229	766	736	354	261	2117	5638	31.1655
AA102G00230	628	666	452	422	2168	1751	102.766
AA102G00231	498	519	372	369	1758	4504	32.3965
AA102G00232	24	39	25	28	116	2017	4.77343
AA102G00233	10	11	14	12	47	2718	1.43525
AA102G00234	11	12	9	9	41	1161	2.93109
AA102G00235	98	92	109	82	381	4186	7.55447
AA102G00236	11	16	2	1	30	3358	0.741513
AA102G00237	61	61	42	43	207	3820	4.49764
AA102G00238	7	2	3	1	13	609	1.77176
AA102G00239	477	403	131	109	1120	2903	32.022
AA102G00240	142	106	24	23	295	3413	7.17404
AA102G00241	112	96	40	67	315	3880	6.7384
AA102G00242	16491	17592	11698	11182	56963	7728	611.792
AA102G00243	243	276	203	186	908	1518	49.6469
AA102G00244	0	3	1	2	6	5971	0.0834031
AA102G00245	1	2	1	2	6	2358	0.211196
AA102G00246	353	332	170	157	1012	3089	27.192
AA102G00247	1360	1475	765	788	4388	1858	196.019
AA102G00248	14	19	6	6	45	1332	2.80405
AA102G00249	499	532	447	335	1813	5048	29.8096
AA102G00250	1493	1744	1972	1886	7095	2190	268.897
AA102G00251	2921	2415	1414	1149	7899	1299	504.709
AA102G00252	0	0	0	0	0	2028	0
AA102G00253	489	412	148	116	1165	13669	7.07404
AA102G00254	8	3	3	2	16	260	5.10769
AA102G00255	13	15	7	9	44	779	4.68806
AA102G00256	59	52	38	34	183	16673	0.910994
AA102G00257	169	152	202	206	729	1465	41.3017
AA102G00258	10	6	1	3	20	2978	0.557421
AA102G00259	158	193	195	195	741	4144	14.8415
AA102G00260	45	37	36	38	156	1606	8.06227
AA102G00261	32	35	25	24	116	567	16.9806
AA102G00262	13	10	1	6	30	1794	1.38796
AA102G00263	230	236	76	100	642	2657	20.0549
AA102G00264	176	242	330	321	1069	2950	30.0769
AA102G00265	726	604	391	358	2079	5213	33.1013
AA102G00266	129	189	221	174	713	264	224.163
AA102G00267	0	0	0	0	0	1710	0
AA102G00268	0	0	0	0	0	1373	0
AA102G00269	163	162	119	122	566	1990	23.607
AA102G00270	0	0	0	0	0	138	0
AA102G00271	0	0	0	0	0	90	0
AA102G00272	153	123	89	120	485	1809	22.2526
AA102G00273	93	76	72	67	308	1747	14.6331
AA102G00274	1288	891	137	126	2442	7168	28.2765
AA102G00275	1208	1160	552	500	3420	1741	163.044
AA102G00276	1697	1915	1441	1354	6407	3641	146.054
AA102G00277	892	726	274	277	2169	18756	9.59837
AA102G00278	1114	959	900	933	3906	13105	24.7385
AA102G00279	152	154	246	216	768	1802	35.374
AA102G00280	6729	6829	3640	3502	20700	2310	743.766
AA102G00281	1016	1227	1089	1004	4336	3066	117.38
AA102G00282	148	188	171	153	660	1629	33.628
AA102G00283	3	5	2	4	14	513	2.26511
AA102G00284	0	2	0	1	3	10498	0.0237188
AA102G00285	325	298	216	186	1025	3398	25.0368
AA102G00286	128	92	73	64	357	4665	6.35177
AA102G00287	17	18	13	17	65	1348	4.00223
AA102G00288	2	1	1	0	4	894	0.371365
AA102G00289	0	0	1	1	2	366	0.453552
AA102G00290	822	847	316	306	2291	3670	51.8128
AA102G00291	15	11	6	8	40	2465	1.34686
AA102G00292	1358	1507	918	885	4668	1883	205.759
AA102G00293	3207	3341	2219	2163	10930	2714	334.263
AA102G00294	149	146	43	32	370	2140	14.3505
AA102G00295	166	177	51	51	445	1178	31.354
AA102G00296	162	112	29	28	331	1200	22.8942
AA102G00297	641	640	307	291	1879	2466	63.2429
AA102G00298	740	786	454	458	2438	1562	129.548
AA102G00299	170	195	109	74	548	4391	10.3585
AA102G00300	1005	1004	996	875	3880	306	1052.42
AA102G00301	0	1	0	0	1	2064	0.0402132
AA102G00302	194	192	243	257	886	3604	20.4046
AA102G00303	49	41	23	12	125	2034	5.10079
AA102G00304	110	85	42	50	287	1354	17.5931
AA102G00305	39	34	26	24	123	1238	8.24637
AA102G00306	0	1	0	0	1	2073	0.0400386
AA102G00307	4	4	2	1	11	8538	0.106934
AA102G00308	23	43	63	68	197	1379	11.8571
AA102G00309	1	0	0	0	1	1970	0.042132
AA102G00310	0	2	1	0	3	1615	0.15418
AA102G00311	14	10	1	3	28	1522	1.52694
AA102G00312	693	508	87	79	1367	7641	14.849
AA102G00313	35	71	25	20	151	4005	3.12934
AA102G00314	232	205	104	100	641	4292	12.3959
AA102G00315	295	254	111	85	745	5515	11.2121
AA102G00316	14	19	10	16	59	1724	2.84049
AA102G00317	24	34	26	27	111	1960	4.70051
AA102G00318	0	0	0	0	0	81	0
AA102G00319	0	0	0	0	0	96	0
AA102G00320	0	0	0	0	0	165	0
AA102G00321	0	0	0	0	0	96	0
AA102G00322	0	0	0	0	0	168	0
AA102G00323	0	0	0	0	0	3	0
AA102G00324	0	0	0	0	0	3	0
AA102G00325	1	0	0	0	1	592	0.140203
AA102G00326	0	1	0	0	1	380	0.218421
AA102G00327	14	28	15	15	72	2289	2.61075
AA102G00328	1	0	1	1	3	3142	0.0792489
AA102G00329	54	34	22	27	137	11626	0.978066
AA102G00330	688	786	542	524	2540	2195	96.0456
AA102G00331	290	266	122	153	831	471	146.439
AA102G00332	31	23	21	18	93	2490	3.1
AA102G00333	788	808	708	654	2958	3103	79.1215
AA102G00334	2	1	2	2	7	6752	0.0860486
AA102G00335	151	154	120	105	530	2925	15.0393
AA102G00336	148	135	53	41	377	2729	11.4661
AA102G00337	198	186	125	100	609	4434	11.3999
AA102G00338	0	2	0	1	3	4317	0.0576789
AA102G00339	2	0	0	0	2	879	0.188851
AA102G00340	0	1	2	0	3	964	0.258299
AA102G00341	0	0	1	0	1	4069	0.0203981
AA102G00342	294	413	260	249	1216	1499	67.3302
AA102G00343	245	229	474	429	1377	5446	20.9862
AA102G00344	1	1	0	1	3	2040	0.122059
AA1034G00001	249	308	235	207	999	357	232.261
AA1035G00001	800	819	878	845	3342	1703	162.881
AA1036G00001	0	0	0	0	0	1029	0
AA1036G00002	0	0	0	0	0	208	0
AA1036G00003	2	2	1	2	7	1118	0.519678
AA1036G00004	8	15	9	10	42	2094	1.66476
AA103G00001	0	0	0	0	0	744	0
AA103G00002	17	29	11	8	65	3587	1.50404
AA103G00003	0	0	0	0	0	1254	0
AA103G00004	600	723	809	723	2855	2075	114.2
AA103G00005	226	235	330	265	1056	615	142.517
AA103G00006	0	0	0	1	1	1697	0.0489098
AA103G00007	0	0	1	0	1	308	0.269481
AA103G00008	0	0	0	0	0	180	0
AA103G00009	21	12	8	7	48	8145	0.489134
AA103G00010	384	353	286	284	1307	4731	22.9298
AA103G00011	0	0	0	0	0	572	0
AA103G00012	420	483	354	321	1578	2115	61.9262
AA103G00013	27	22	5	8	62	1431	3.59609
AA103G00014	16141	17413	13249	11518	58321	1858	2605.3
AA103G00015	1419	1594	1534	1322	5869	2109	230.975
AA103G00016	20	40	22	22	104	3030	2.84884
AA103G00017	207	227	229	235	898	4120	18.0908
AA103G00018	0	0	0	0	0	96	0
AA103G00019	1	2	1	4	8	336	1.97619
AA103G00020	80	112	96	94	382	7680	4.12839
AA103G00021	138	157	46	47	388	4948	6.50849
AA1040G00001	497	513	309	355	1674	2686	51.7282
AA1041G00001	180	186	163	137	666	1878	29.4345
AA1041G00002	42	47	67	66	222	1813	10.1633
AA1042G00001	0	0	0	0	0	276	0
AA1045G00001	438	460	277	299	1474	4780	25.5946
AA1045G00002	1	1	1	0	3	1938	0.128483
AA1049G00001	2	3	4	5	14	858	1.35431
AA104G00001	0	2	0	0	2	1028	0.161479
AA104G00002	39	64	23	22	148	2532	4.8515
AA104G00003	0	0	0	0	0	1328	0
AA104G00004	31	30	27	23	111	3666	2.51309
AA104G00005	59	56	58	61	234	3376	5.75296
AA104G00006	19	15	27	12	73	1034	5.85977
AA104G00007	1583	1644	1155	1050	5432	1741	258.964
AA104G00008	52	42	19	23	136	3113	3.62608
AA104G00009	78	79	31	41	229	5781	3.28784
AA104G00010	1	0	1	0	2	2787	0.0595623
AA104G00011	0	0	0	0	0	464	0
AA104G00012	0	1	1	0	2	1417	0.117149
AA104G00013	1	1	0	1	3	563	0.442274
AA104G00014	0	1	0	0	1	444	0.186937
AA104G00015	0	0	0	0	0	195	0
AA104G00016	0	0	0	0	0	2432	0
AA1052G00001	2	4	0	1	7	1472	0.394701
AA1054G00001	0	0	0	0	0	1258	0
AA1054G00002	0	0	0	0	0	417	0
AA1056G00001	0	0	0	0	0	285	0
AA1057G00001	208	218	155	122	703	4470	13.0535
AA105G00001	14	10	7	16	47	408	9.56127
AA105G00002	69	111	72	57	309	2112	12.1435
AA105G00003	32	43	44	34	153	1044	12.1638
AA105G00004	75	69	72	61	277	1856	12.3874
AA105G00005	30	22	45	26	123	919	11.1088
AA105G00006	0	2	0	2	4	4391	0.0756092
AA105G00007	158	135	68	107	468	2121	18.314
AA105G00008	886	702	509	561	2658	9858	22.3792
AA105G00009	0	1	0	0	1	2503	0.0331602
AA105G00010	0	0	0	0	0	576	0
AA105G00011	0	1	0	1	2	4359	0.0380821
AA105G00012	14	8	11	10	43	2494	1.43103
AA105G00013	0	1	0	0	1	1478	0.056157
AA105G00014	0	0	0	1	1	2151	0.0385867
AA105G00015	0	0	0	0	0	676	0
AA105G00016	19	14	4	9	46	942	4.05308
AA105G00017	228	170	106	120	624	1866	27.7556
AA105G00018	934	972	855	698	3459	2396	119.823
AA105G00019	4	1	1	0	6	2197	0.226673
AA105G00020	31	40	34	39	144	782	15.2839
AA105G00021	12	7	8	1	28	977	2.37871
AA105G00022	196	182	69	71	518	5041	8.52886
AA105G00023	834	927	690	671	3122	4983	52.002
AA105G00024	527	525	351	354	1757	1481	98.4679
AA105G00025	165	194	245	233	837	1026	67.7105
AA105G00026	105	81	96	82	364	309	97.7735
AA105G00027	84	95	91	69	339	3954	7.11608
AA105G00028	1580	1808	1511	1507	6406	2024	262.697
AA105G00029	0	0	0	2	2	615	0.269919
AA105G00030	1	2	2	1	6	3670	0.135695
AA105G00031	0	3	1	0	4	2464	0.13474
AA105G00032	397	309	105	92	903	8784	8.53245
AA105G00033	939	992	705	711	3347	2275	122.11
AA105G00034	600	619	488	408	2115	3556	49.3659
AA105G00035	19	7	8	4	38	1805	1.74737
AA105G00036	379	349	198	164	1090	4229	21.3928
AA105G00037	48	39	18	31	136	6651	1.69719
AA105G00038	84	115	127	104	430	1438	24.8192
AA105G00039	418	473	135	132	1158	4053	23.7143
AA105G00040	7	6	5	4	22	3	608.667
AA105G00041	76	89	66	42	273	1435	15.7902
AA1063G00001	7	3	2	3	15	1537	0.81002
AA1063G00002	0	0	0	0	0	838	0
AA1067G00001	1154	1127	581	638	3500	7380	39.3631
AA106G00001	0	1	0	0	1	3336	0.0248801
AA106G00002	0	0	0	0	0	2361	0
AA106G00003	0	0	0	0	0	320	0
AA106G00004	0	1	0	0	1	1809	0.0458817
AA106G00005	2	3	0	0	5	4354	0.0953147
AA106G00006	397	418	225	235	1275	4291	24.6621
AA106G00007	443	484	415	380	1722	3763	37.9819
AA106G00008	1	0	0	0	1	1024	0.0810547
AA106G00009	0	0	0	1	1	5413	0.0153335
AA106G00010	0	1	2	0	3	513	0.48538
AA106G00011	502	526	486	455	1969	1770	92.3316
AA106G00012	1155	1186	1098	907	4346	2438	147.957
AA106G00013	797	945	356	318	2416	1830	109.578
AA106G00014	10	10	11	13	44	1272	2.87107
AA106G00015	0	0	0	0	0	737	0
AA106G00016	0	0	0	0	0	1254	0
AA1075G00001	5	4	11	11	31	498	5.16667
AA1077G00001	1	0	0	0	1	523	0.1587
AA1079G00001	0	1	1	0	2	2998	0.0553702
AA107G00001	0	0	1	0	1	1913	0.0433873
AA107G00002	2	0	0	1	3	2476	0.100565
AA107G00003	58	52	49	44	203	10383	1.62275
AA107G00004	76	106	90	106	378	2096	14.9685
AA107G00005	0	1	1	0	2	1281	0.129586
AA107G00006	270	343	414	414	1441	1879	63.6525
AA107G00007	18	18	17	11	64	2601	2.04229
AA107G00008	306	296	185	200	987	5780	14.1732
AA1080G00001	0	0	0	0	0	1322	0
AA1080G00002	1830	2208	1006	872	5916	1459	336.551
AA1080G00003	0	0	0	0	0	1468	0
AA1087G00001	221	208	70	72	571	4195	11.2975
AA1087G00002	9	0	0	1	10	305	2.72131
AA108G00001	0	0	0	0	0	1134	0
AA108G00002	36	27	17	8	88	6448	1.13275
AA108G00003	10	10	8	6	34	808	3.49257
AA108G00004	215	158	259	181	813	1710	39.4614
AA108G00005	159	239	166	150	714	522	113.529
AA108G00006	22	26	37	21	106	2630	3.34525
AA108G00007	1	1	0	2	4	1614	0.2057
AA108G00008	0	0	0	0	0	910	0
AA108G00009	0	0	0	0	0	633	0
AA108G00010	32220	36116	39139	37159	144634	2656	4519.81
AA108G00011	731	755	506	479	2471	1767	116.068
AA108G00012	112	160	192	157	621	1872	27.5337
AA1090G00001	0	1	0	0	1	1124	0.0738434
AA1098G00001	267	263	73	58	661	5133	10.6883
AA1098G00002	1	1	0	1	3	3815	0.0652687
AA109G00001	10	19	9	12	50	1944	2.13477
AA109G00002	1	1	0	1	3	1805	0.13795
AA109G00003	0	0	0	0	0	447	0
AA109G00004	0	0	0	0	0	292	0
AA109G00005	0	0	0	0	0	2736	0
AA109G00006	0	0	1	0	1	1427	0.058164
AA109G00007	2261	2345	616	592	5814	2997	161.015
AA109G00008	0	1	0	0	1	479	0.173278
AA109G00009	1	1	1	0	3	2765	0.0900542
AA109G00010	0	0	0	0	0	567	0
AA109G00011	3	2	1	0	6	3578	0.139184
AA109G00012	58	60	86	68	272	2090	10.8019
AA109G00013	0	0	0	0	0	820	0
AA109G00014	0	0	0	0	0	390	0
AA109G00015	1	2	0	0	3	4317	0.0576789
AA109G00016	1	1	1	0	3	4531	0.0549548
AA109G00017	1	0	0	1	2	295	0.562712
AA109G00018	52	45	13	17	127	1173	8.98636
AA109G00019	6	3	5	8	22	2080	0.877885
AA109G00020	48	55	33	31	167	1485	9.33401
AA109G00021	16	20	19	16	71	1728	3.4103
AA109G00022	1	0	1	1	3	2107	0.118178
AA109G00023	0	1	0	0	1	645	0.128682
AA109G00024	1	0	0	0	1	4382	0.0189411
AA109G00025	3	2	2	1	8	387	1.71576
AA109G00026	105	118	122	110	455	401	94.1771
AA109G00027	153	149	109	111	522	1365	31.7407
AA109G00028	1	1	1	0	3	522	0.477011
AA10G00001	0	0	0	0	0	694	0
AA10G00002	0	0	0	0	0	1299	0
AA10G00003	0	0	0	0	0	1260	0
AA10G00004	1	0	0	0	1	708	0.117232
AA10G00005	2	2	1	2	7	1150	0.505217
AA10G00006	18	21	19	20	78	2320	2.79052
AA10G00007	4	4	10	6	24	797	2.49937
AA10G00008	185	161	240	210	796	1889	34.9751
AA10G00009	285	345	329	299	1258	1318	79.2215
AA10G00010	448	507	547	555	2057	645	264.699
AA10G00011	21	30	24	11	86	883	8.08381
AA10G00012	49	42	64	59	214	3577	4.96561
AA10G00013	0	0	0	0	0	780	0
AA10G00014	652	527	205	230	1614	5110	26.2157
AA10G00015	35	29	33	29	126	4883	2.14172
AA10G00016	283	259	69	69	680	2625	21.501
AA10G00017	111	134	119	109	473	726	54.0758
AA10G00018	1468	1441	795	753	4457	5462	67.7281
AA10G00019	1	0	1	3	5	2819	0.147215
AA10G00020	309	320	160	131	920	3464	22.0439
AA10G00021	1	1	1	0	3	887	0.280722
AA10G00022	28	28	12	21	89	1199	6.16097
AA10G00023	386	307	133	132	958	2961	26.8538
AA10G00024	429	327	204	140	1100	1821	50.1373
AA10G00025	39	48	66	70	223	303	61.0858
AA10G00026	1	0	3	1	5	303	1.36964
AA10G00027	155	185	298	265	903	1293	57.9652
AA10G00028	85	86	111	115	397	741	44.4683
AA10G00029	7	3	2	8	20	590	2.81356
AA10G00030	22	35	14	13	84	4584	1.52094
AA10G00031	11	10	5	7	33	725	3.77793
AA10G00032	48	51	64	85	248	356	57.8202
AA10G00033	0	0	0	0	0	978	0
AA10G00034	7	25	30	12	74	858	7.15851
AA10G00035	0	0	0	0	0	603	0
AA10G00036	0	0	0	0	0	732	0
AA10G00037	0	3	0	0	3	276	0.902174
AA10G00038	1070	903	500	483	2956	1965	124.859
AA10G00039	2	0	1	3	6	1379	0.361131
AA10G00040	0	0	1	1	2	4147	0.0400289
AA10G00041	279	302	421	339	1341	1157	96.1997
AA10G00042	3	2	2	2	9	189	3.95238
AA10G00043	170	174	130	150	624	2007	25.8057
AA10G00044	6	9	2	8	25	2644	0.784796
AA10G00045	17	14	17	14	62	3257	1.57998
AA10G00046	8	5	3	4	20	912	1.82018
AA10G00047	24	18	9	14	65	3807	1.41713
AA10G00048	81	73	62	60	276	1903	12.0378
AA10G00049	110	104	75	71	360	1972	15.1521
AA10G00050	11	5	3	3	22	1242	1.47021
AA10G00051	570	403	108	107	1188	11499	8.57501
AA10G00052	294	329	311	284	1218	1465	69.0061
AA10G00053	325	231	54	47	657	3478	15.6788
AA10G00054	2	0	1	0	3	1379	0.180566
AA10G00055	0	6	1	3	10	4077	0.203581
AA10G00056	15	15	14	20	64	1394	3.81062
AA10G00057	9	2	2	6	19	10052	0.156884
AA10G00058	57	23	35	41	156	1143	11.3281
AA10G00059	109	137	161	139	546	417	108.676
AA10G00060	0	0	0	0	0	3	0
AA10G00061	717	873	1014	893	3497	1238	234.452
AA10G00062	11	11	12	3	37	1562	1.96607
AA10G00063	281	187	73	69	610	4942	10.2448
AA10G00064	3	3	4	2	12	1389	0.717063
AA10G00065	71	63	82	85	301	1503	16.6221
AA10G00066	309	339	171	182	1001	5345	15.5441
AA10G00067	27	24	5	3	59	2844	1.72187
AA10G00068	7	8	5	11	31	510	5.0451
AA10G00069	20	26	11	18	75	2813	2.21294
AA10G00070	2	1	2	3	8	2862	0.232006
AA10G00071	9	4	4	5	22	360	5.07222
AA10G00072	9314	9593	5812	5329	30048	1644	1517.02
AA10G00073	3508	3047	2183	2134	10872	2545	354.568
AA10G00074	158	183	236	235	812	2437	27.6553
AA10G00075	916	976	707	677	3276	2042	133.158
AA10G00076	2213	2294	1455	1370	7332	2597	234.33
AA10G00077	9	5	3	3	20	783	2.12005
AA10G00078	1707	1555	902	794	4958	2215	185.785
AA10G00079	19	29	18	20	86	777	9.18662
AA10G00080	4242	5021	7156	6500	22919	633	3005.18
AA10G00081	3	3	2	1	9	1035	0.721739
AA10G00082	9	6	11	7	33	1695	1.61593
AA10G00083	114	188	231	228	761	1700	37.1547
AA10G00084	165	255	228	202	850	1147	61.5083
AA10G00085	40	21	10	14	85	2568	2.74727
AA10G00086	348	406	275	331	1360	1672	67.512
AA10G00087	744	729	584	668	2725	1736	130.285
AA10G00088	10	6	5	3	24	2845	0.700176
AA10G00089	25	16	2	0	43	3198	1.11601
AA10G00090	41	37	29	22	129	3601	2.97334
AA10G00091	698	584	261	259	1802	6454	23.1742
AA10G00092	246	203	53	63	565	2742	17.1025
AA10G00093	176	236	133	130	675	998	56.1373
AA10G00094	85	83	27	36	231	568	33.7553
AA10G00095	160	144	97	83	484	771	52.1038
AA10G00096	17	12	15	18	62	693	7.42569
AA10G00097	45	41	55	41	182	1128	13.3918
AA10G00098	5082	4787	2549	2577	14995	2143	580.768
AA10G00099	143	157	55	66	421	2472	14.1355
AA10G00100	69	97	71	63	300	1368	18.2018
AA10G00101	2400	2501	3874	4110	12885	1188	900.215
AA10G00102	138	165	100	102	505	3302	12.6938
AA10G00103	16	26	10	7	59	1975	2.47949
AA10G00104	4	2	1	1	8	1435	0.462718
AA10G00105	45	33	4	10	92	1570	4.86369
AA10G00106	82	64	17	15	178	1444	10.2313
AA10G00107	1	1	0	0	2	2694	0.0616184
AA10G00108	0	1	0	0	1	186	0.446237
AA10G00109	67	76	25	17	185	3400	4.51618
AA10G00110	3	2	1	1	7	2304	0.25217
AA10G00111	1263	1185	567	533	3548	1724	170.814
AA10G00112	49	64	98	88	299	1969	12.6039
AA10G00113	43	44	16	14	117	3132	3.10057
AA10G00114	39	54	16	14	123	5335	1.91359
AA10G00115	420	413	491	413	1737	1326	108.726
AA10G00116	2	0	1	0	3	645	0.386047
AA10G00117	1	5	3	6	15	900	1.38333
AA10G00118	7	6	0	2	15	3916	0.317926
AA10G00119	500	483	372	392	1747	1718	84.401
AA10G00120	64	50	92	52	258	1079	19.8462
AA10G00121	337	304	102	108	851	3238	21.8138
AA10G00122	13	22	6	7	48	2246	1.77382
AA10G00123	1640	1652	675	612	4579	2258	168.316
AA10G00124	853	880	682	672	3087	1052	243.556
AA10G00125	1461	1495	439	401	3796	4707	66.9361
AA10G00126	330	332	345	361	1368	1533	74.0665
AA10G00127	54	68	49	56	227	1560	12.0776
AA10G00128	822	942	1280	1276	4320	1808	198.319
AA10G00129	341	306	161	146	954	1389	57.0065
AA10G00130	4268	5073	5062	4512	18915	1370	1145.95
AA10G00131	34	20	17	12	83	2857	2.41127
AA10G00132	115	104	140	124	483	1422	28.192
AA10G00133	910	949	1055	969	3883	858	375.628
AA10G00134	1172	1075	912	923	4082	3204	105.745
AA10G00135	7	17	12	5	41	858	3.9662
AA10G00136	18	12	8	4	42	3541	0.984468
AA10G00137	11876	13666	13576	12413	51531	1768	2419.16
AA10G00138	624	554	486	449	2113	2641	66.4063
AA10G00139	388	344	134	121	987	4465	18.3474
AA10G00140	1086	851	240	213	2390	2889	68.6639
AA10G00141	116	141	104	112	473	731	53.7059
AA10G00142	509	601	653	616	2379	1733	113.939
AA10G00143	20	26	30	15	91	1785	4.23137
AA10G00144	3	5	5	0	13	1959	0.550791
AA10G00145	1305	1047	300	279	2931	6828	35.6287
AA10G00146	176	152	87	84	499	1354	30.5886
AA10G00147	45	48	90	116	299	695	35.7079
AA10G00148	327	305	265	217	1114	2470	37.434
AA10G00149	108	108	98	85	399	683	48.4876
AA10G00150	51	55	25	31	162	2553	5.26675
AA10G00151	441	534	346	308	1629	2008	67.3342
AA10G00152	176	155	140	142	613	1157	43.9749
AA10G00153	253	313	229	232	1027	2234	38.1562
AA10G00154	383	425	471	535	1814	1528	98.5353
AA10G00155	31	53	41	26	151	1212	10.3408
AA10G00156	2630	2614	1528	1499	8271	3848	178.403
AA10G00157	6	7	7	0	20	2507	0.662146
AA10G00158	3	1	2	1	7	1701	0.341564
AA10G00159	52	67	43	45	207	2362	7.27392
AA10G00160	16	11	25	22	74	879	6.98749
AA10G00161	738	815	641	586	2780	2061	111.955
AA10G00162	391	413	235	242	1281	2574	41.3065
AA10G00163	203	169	190	193	755	1915	32.7232
AA10G00164	4	1	0	3	8	636	1.04403
AA10G00165	1169	1181	999	927	4276	1894	187.385
AA10G00166	781	851	390	353	2375	2630	74.9525
AA10G00167	398	349	169	179	1095	8636	10.524
AA10G00168	82	70	39	37	228	3322	5.69657
AA10G00169	358	355	132	131	976	2051	39.4968
AA10G00170	3	4	1	4	12	1790	0.556425
AA10G00171	534	547	357	348	1786	2475	59.8941
AA10G00172	2	0	0	2	4	1400	0.237143
AA10G00173	176	137	64	74	451	1997	18.7446
AA10G00174	6602	7497	9693	9908	33700	1172	2386.6
AA10G00175	59	63	43	35	200	2618	6.34072
AA10G00176	2	2	3	2	9	375	1.992
AA10G00177	60	47	58	38	203	1428	11.799
AA10G00178	86	79	94	128	387	2556	12.5669
AA10G00179	207	168	102	82	559	6123	7.57749
AA10G00180	324	328	280	255	1187	1611	61.1552
AA10G00181	1	0	0	0	1	1242	0.0668277
AA10G00182	3	3	0	1	7	5026	0.115599
AA10G00183	1	0	0	0	1	1095	0.0757991
AA10G00184	0	0	0	1	1	1080	0.0768519
AA10G00185	850	884	420	428	2582	4637	46.2165
AA10G00186	0	0	0	2	2	457	0.363239
AA10G00187	1521	1284	319	335	3459	6584	43.6053
AA10G00188	4248	4849	5078	5054	19229	441	3619.06
AA10G00189	174	182	52	70	478	6538	6.06822
AA10G00190	162	147	78	113	500	7606	5.45622
AA10G00191	72	59	41	30	202	2075	8.08
AA10G00192	21	18	12	4	55	1509	3.02518
AA10G00193	2272	2464	1289	1145	7170	3748	158.781
AA10G00194	439	546	471	456	1912	1664	95.3702
AA10G00195	202	195	101	88	586	3387	14.3602
AA10G00196	69	62	28	27	186	10418	1.48186
AA10G00197	6	4	0	4	14	1716	0.677156
AA10G00198	57	17	18	9	101	1948	4.30339
AA10G00199	74	94	70	69	307	2126	11.9854
AA10G00200	5	9	0	1	15	2379	0.523329
AA10G00201	138	205	246	226	815	804	84.1356
AA10G00202	307	366	322	349	1344	1280	87.15
AA10G00203	25	36	22	23	106	1729	5.08849
AA10G00204	1566	1742	1037	1003	5348	3515	126.283
AA10G00205	974	916	299	276	2465	3816	53.615
AA10G00206	9	19	10	7	45	2490	1.5
AA10G00207	14	6	8	7	35	2304	1.26085
AA10G00208	963	1068	987	1090	4108	1146	297.525
AA10G00209	33	36	17	19	105	2182	3.99404
AA10G00210	147	147	130	100	524	970	44.8371
AA10G00211	1223	1325	750	689	3987	2711	122.066
AA10G00212	187	181	109	134	611	874	58.024
AA10G00213	30	16	13	12	71	1555	3.78971
AA10G00214	432	417	360	290	1499	1851	67.2161
AA10G00215	502	501	625	618	2246	1634	114.087
AA10G00216	5	1	5	4	15	306	4.06863
AA10G00217	8	12	2	6	28	294	7.90476
AA10G00218	109	80	68	57	314	1436	18.149
AA10G00219	3	0	0	0	3	294	0.846939
AA10G00220	6	2	3	5	16	384	3.45833
AA10G00221	302	215	48	68	633	3403	15.439
AA10G00222	6	8	0	5	19	1701	0.927102
AA10G00223	127	87	95	78	387	2764	11.6212
AA10G00224	1801	1581	454	490	4326	4292	83.6575
AA10G00225	1320	1231	703	667	3921	3118	104.376
AA10G00226	109	107	124	128	468	1266	30.6825
AA10G00227	0	0	0	0	0	3	0
AA10G00228	1	4	3	0	8	325	2.04308
AA10G00229	52	38	3	11	104	2998	2.87925
AA10G00230	2	4	5	3	14	1395	0.832975
AA10G00231	33	26	31	18	108	1715	5.22682
AA10G00232	620	678	471	403	2172	2134	84.478
AA10G00233	351	366	169	147	1033	3622	23.6717
AA10G00234	213	195	128	127	663	5390	10.2095
AA10G00235	11	10	14	9	44	1743	2.09524
AA10G00236	212	224	99	92	627	1961	26.538
AA10G00237	181	202	106	95	584	3078	15.7479
AA10G00238	3	2	1	0	6	2438	0.204266
AA10G00239	5	8	3	1	17	1355	1.04133
AA10G00240	1	0	0	3	4	1594	0.208281
AA10G00241	855	1004	1085	1095	4039	3076	108.985
AA10G00242	214	189	71	50	524	1767	24.6135
AA10G00243	172	140	105	121	538	374	119.396
AA10G00244	965	1108	700	756	3529	2048	143.021
AA10G00245	571	548	443	397	1959	1655	98.2459
AA10G00246	156	223	268	257	904	657	114.204
AA10G00247	386	400	665	625	2076	1096	157.215
AA10G00248	54	39	27	39	159	2646	4.98753
AA10G00249	666	807	1145	1109	3727	838	369.142
AA10G00250	9	14	13	13	49	4540	0.895815
AA10G00251	212	225	112	91	640	3482	15.2556
AA10G00252	19	14	10	17	60	242	20.5785
AA10G00253	61	109	41	57	268	943	23.5885
AA10G00254	7	5	4	2	18	6906	0.216334
AA10G00255	4	4	0	0	8	1725	0.384928
AA10G00256	313	267	157	151	888	1446	50.971
AA10G00257	1233	1373	1797	1816	6219	1194	432.309
AA10G00258	229	205	138	121	693	1522	37.7917
AA10G00259	0	0	0	0	0	844	0
AA10G00260	7	2	1	1	11	1404	0.650285
AA10G00261	173	281	118	78	650	3750	14.3867
AA10G00262	1	1	0	1	3	375	0.664
AA10G00263	53	48	21	20	142	1327	8.88169
AA10G00264	789	833	568	507	2697	1683	133.007
AA10G00265	296	308	122	127	853	2577	27.4734
AA10G00266	4	1	5	0	10	252	3.29365
AA10G00267	78	98	103	92	371	1154	26.6837
AA10G00268	9	7	9	5	30	1441	1.72797
AA10G00269	2	4	1	0	7	426	1.36385
AA10G00270	1433	1246	588	536	3803	9412	33.5369
AA10G00271	922	1296	3503	3693	9414	219	3567.86
AA10G00272	1542	1505	584	625	4256	3679	96.0174
AA10G00273	47	62	37	29	175	383	37.9243
AA10G00274	94	106	55	72	327	2571	10.5566
AA10G00275	66	84	100	102	352	353	82.7649
AA10G00276	1311	1562	2281	2227	7381	1017	602.382
AA10G00277	403	417	494	402	1716	1928	73.8734
AA10G00278	0	1	1	2	4	754	0.440318
AA10G00279	0	0	0	0	0	1093	0
AA10G00280	0	0	0	0	0	210	0
AA10G00281	0	0	0	0	0	3	0
AA10G00282	7	5	3	2	17	4937	0.285801
AA10G00283	112	97	111	98	418	2891	12.0007
AA10G00284	1232	1407	925	769	4333	3392	106.026
AA10G00285	193	212	210	185	800	1450	45.7931
AA10G00286	549	653	453	486	2141	2485	71.5103
AA10G00287	0	0	0	0	0	300	0
AA10G00288	25	12	5	2	44	1017	3.59095
AA10G00289	52	27	32	12	123	495	20.6242
AA10G00290	194	210	215	190	809	1099	61.0983
AA10G00291	0	1	0	0	1	1912	0.04341
AA10G00292	2	0	0	1	3	4246	0.0586434
AA10G00293	56	50	52	45	203	1448	11.636
AA10G00294	207	242	130	137	716	1110	53.5387
AA10G00295	5	3	1	2	11	2397	0.380893
AA10G00296	54	43	40	32	169	925	15.1643
AA10G00297	111	136	51	75	373	1208	25.6283
AA10G00298	1372	1170	2572	2464	7578	687	915.537
AA10G00299	308	364	259	258	1189	393	251.112
AA10G00300	1421	1709	2285	2267	7682	1501	424.787
AA10G00301	154	125	37	46	362	2841	10.5759
AA10G00302	3	3	0	0	6	2457	0.202686
AA10G00303	239	230	201	141	811	1374	48.9905
AA10G00304	556	458	182	153	1349	4384	25.5399
AA10G00305	1369	1556	1756	1593	6274	1879	277.138
AA10G00306	490	592	245	219	1546	3634	35.3104
AA10G00307	2938	3586	1815	1645	9984	1932	428.919
AA10G00308	1151	1358	1260	1136	4905	1486	273.967
AA10G00309	754	663	282	265	1964	3151	51.7334
AA10G00310	79	70	23	25	197	3503	4.66771
AA10G00311	1986	2101	1180	1099	6366	1398	377.953
AA10G00312	61	87	71	48	267	1489	14.8831
AA10G00313	7	13	5	3	28	492	4.72358
AA10G00314	849	912	610	568	2939	2062	118.301
AA10G00315	514	379	250	233	1376	2628	43.4581
AA10G00316	4	2	0	1	7	2539	0.22883
AA10G00317	0	2	1	0	3	1357	0.183493
AA10G00318	185	201	255	203	844	823	85.1179
AA10G00319	1	0	0	1	2	1587	0.1046
AA10G00320	2	0	1	2	5	2800	0.148214
AA10G00321	141	146	178	178	643	2469	21.6156
AA10G00322	98	87	80	69	334	555	49.9495
AA10G00323	211	213	305	257	986	1643	49.8101
AA10G00324	16	14	21	23	74	949	6.47208
AA10G00325	276	194	51	40	561	4547	10.2404
AA10G00326	4	7	9	15	35	1843	1.57623
AA10G00327	297	259	238	177	971	2067	38.9903
AA10G00328	6	3	0	2	11	3960	0.230556
AA10G00329	11	10	8	4	33	1047	2.61605
AA10G00330	6	7	4	5	22	1784	1.02354
AA10G00331	10	10	11	20	51	1376	3.07631
AA10G00332	3	3	1	2	9	1521	0.491124
AA10G00333	90	93	105	92	380	1234	25.5592
AA10G00334	2700	2950	3190	2910	11750	321	3038.16
AA10G00335	1828	1861	2146	2197	8032	2267	294.07
AA10G00336	643	839	816	782	3080	820	311.756
AA10G00337	695	631	160	149	1635	3130	43.3562
AA10G00338	3798	4048	2318	2326	12490	1957	529.724
AA10G00339	373	357	223	217	1170	2731	35.5584
AA10G00340	399	368	314	265	1346	1427	78.2887
AA10G00341	668	725	830	801	3024	1946	128.978
AA10G00342	735	782	524	507	2548	2627	80.504
AA10G00343	93	64	46	27	230	1493	12.7863
AA10G00344	1786	1957	900	852	5495	1901	239.918
AA10G00345	374	387	291	239	1291	3500	30.6151
AA10G00346	229	249	274	274	1026	1729	49.2527
AA10G00347	22	27	28	36	113	1524	6.1542
AA10G00348	9	10	9	5	33	1472	1.86073
AA10G00349	1	0	6	3	10	564	1.47163
AA10G00350	328	545	194	156	1223	4311	23.5465
AA10G00351	408	587	265	253	1513	1488	84.3945
AA10G00352	3	5	6	4	18	1950	0.766154
AA10G00353	183	205	325	292	1005	2049	40.7101
AA10G00354	2048	2463	3248	2870	10629	1068	826.037
AA10G00355	194	200	196	211	801	1882	35.3257
AA10G00356	4280	5189	3527	3298	16294	1254	1078.47
AA10G00357	4311	4191	2016	1588	12106	1002	1002.79
AA10G00358	1135	1253	196	158	2742	3162	71.9753
AA10G00359	399	514	264	281	1458	3250	37.2351
AA10G00360	794	891	653	615	2953	1120	218.838
AA10G00361	156	158	109	79	502	2190	19.0256
AA10G00362	2	1	0	1	4	1087	0.305428
AA10G00363	28	18	24	16	86	2028	3.51972
AA10G00364	65519	71372	25061	24675	186627	2694	5749.83
AA10G00365	61	72	65	42	240	1560	12.7692
AA10G00366	450	441	377	379	1647	2098	65.1578
AA10G00367	5	3	1	1	10	669	1.24066
AA10G00368	932	1006	606	576	3120	2350	110.196
AA10G00369	686	855	600	676	2817	2804	83.3848
AA10G00370	149	157	106	101	513	1363	31.2392
AA10G00371	712	777	521	492	2502	1461	142.14
AA10G00372	319	311	286	278	1194	1942	51.0309
AA10G00373	289	338	278	278	1183	1293	75.9389
AA10G00374	24	44	22	22	112	2706	3.43533
AA10G00375	183	226	87	91	587	3105	15.6911
AA10G00376	2	9	6	5	22	2210	0.826244
AA10G00377	35	30	31	26	122	2566	3.94622
AA10G00378	151	145	234	198	728	1126	53.6625
AA10G00379	635	471	234	243	1583	3722	35.3006
AA10G00380	95	142	202	254	693	1774	32.4233
AA10G00381	4111	2976	965	808	8860	17409	42.2414
AA10G00382	470	472	290	278	1510	2234	56.1012
AA10G00383	19	51	22	17	109	1807	5.00664
AA10G00384	321	368	267	330	1286	1323	80.6788
AA10G00385	95	83	68	63	309	2102	12.2012
AA10G00386	2845	3199	2139	1902	10085	2389	350.379
AA10G00387	301	478	433	408	1620	404	332.822
AA10G00388	1375	1652	1575	1498	6100	486	1041.77
AA10G00389	1100	953	278	214	2545	3121	67.6818
AA10G00390	61	48	65	39	213	1152	15.3464
AA10G00391	278	222	98	92	690	942	60.7962
AA10G00392	54	22	24	23	123	836	12.2117
AA10G00393	195	176	40	30	441	3459	10.582
AA10G00394	0	0	0	2	2	551	0.30127
AA10G00395	111	101	158	177	547	4724	9.61071
AA10G00396	1576	1555	936	810	4877	2611	155.033
AA10G00397	7048	8274	9754	9192	34268	1113	2555.48
AA10G00398	1	3	0	1	5	2297	0.18067
AA10G00399	9	8	8	4	29	1443	1.66805
AA10G00400	65	63	26	17	171	2680	5.2959
AA10G00401	11	12	14	14	51	674	6.28042
AA10G00402	48	58	42	35	183	1935	7.84961
AA10G00403	1	0	0	0	1	1112	0.0746403
AA10G00404	6	9	7	4	26	13536	0.159427
AA10G00405	725	733	326	304	2088	2489	69.628
AA10G00406	272	254	185	162	873	3014	24.0408
AA10G00407	860	1015	1084	967	3926	2744	118.753
AA10G00408	771	1016	1021	917	3725	1119	276.296
AA10G00409	77	71	34	27	209	1295	13.3954
AA10G00410	188	211	66	73	538	2092	21.3451
AA10G00411	689	860	481	428	2458	2815	72.4739
AA10G00412	629	548	264	219	1660	2833	48.634
AA10G00413	1615	1850	1448	1312	6225	699	739.163
AA10G00414	262	218	109	108	697	3321	17.4198
AA10G00415	2	2	1	1	6	1563	0.318618
AA10G00416	2615	2674	1693	1629	8611	1525	468.664
AA10G00417	432	599	610	578	2219	1000	184.177
AA10G00418	6	6	5	4	21	1656	1.05254
AA10G00419	11	2	13	6	32	372	7.13978
AA10G00420	8	12	3	5	28	489	4.75256
AA10G00421	2	3	2	0	7	360	1.61389
AA10G00422	15	6	5	3	29	2695	0.893135
AA10G00423	1489	1960	2182	1924	7555	2272	275.997
AA10G00424	63	59	59	48	229	1261	15.073
AA10G00425	213	180	172	133	698	1808	32.0431
AA10G00426	1089	932	444	427	2892	7554	31.776
AA10G00427	0	1	0	0	1	970	0.085567
AA10G00428	2	7	3	2	14	1510	0.769536
AA10G00429	1	7	1	1	10	3060	0.271242
AA10G00430	360	393	359	313	1425	1412	83.7642
AA10G00431	124	136	176	150	586	1587	30.6478
AA10G00432	28	19	11	5	63	3287	1.59081
AA10G00433	923	1027	499	425	2874	3587	66.5018
AA10G00434	127	157	119	126	529	1727	25.4239
AA10G00435	46	45	27	29	147	828	14.7355
AA10G00436	17011	22209	22170	21410	82800	1051	6538.92
AA10G00437	1550	1524	634	512	4220	2374	147.54
AA10G00438	110	121	49	40	320	3073	8.64302
AA10G00439	64	76	57	45	242	2163	9.28618
AA10G00440	258	311	185	211	965	1524	52.5558
AA10G00441	6	7	8	11	32	1340	1.98209
AA10G00442	14	21	8	15	58	1444	3.3338
AA10G00443	130	149	263	249	791	382	171.866
AA10G00444	968	1184	1204	1260	4616	1172	326.901
AA10G00445	9575	9098	4677	4196	27546	1917	1192.65
AA10G00446	1757	1850	1877	1755	7239	2601	231.002
AA10G00447	1785	1533	776	719	4813	4347	91.8976
AA10G00448	7	13	4	3	27	1343	1.66865
AA10G00449	35	22	8	10	75	2401	2.59267
AA10G00450	180	190	101	109	580	1237	38.9167
AA10G00451	17	21	14	18	70	1172	4.95734
AA10G00452	185	168	125	108	586	630	77.2032
AA10G00453	190	169	68	54	481	1715	23.2787
AA10G00454	3	6	6	5	20	462	3.59307
AA10G00455	149	157	264	240	810	393	171.069
AA10G00456	107	102	101	99	409	2322	14.6197
AA10G00457	1588	1368	456	430	3842	9206	34.6389
AA10G00458	2281	2457	2035	1976	8749	4573	158.794
AA10G00459	736	643	480	442	2301	1630	117.167
AA10G00460	778	747	365	281	2171	3852	46.7791
AA10G00461	1217	1198	906	802	4123	2620	130.614
AA10G00462	214	255	329	316	1114	1352	68.3891
AA10G00463	741	769	571	610	2691	1827	122.251
AA10G00464	47138	48956	25386	22733	144213	2728	4387.71
AA10G00465	324	382	252	288	1246	1476	70.0664
AA10G00466	118	121	103	95	437	1708	21.2359
AA10G00467	25	32	26	19	102	3330	2.54234
AA10G00468	60	49	76	44	229	1449	13.1173
AA10G00469	137	165	201	182	685	1110	51.2207
AA10G00470	21	12	23	28	84	810	8.60741
AA10G00471	1	0	0	0	1	702	0.118234
AA10G00472	1	0	0	0	1	843	0.0984579
AA10G00473	918	1053	465	361	2797	2902	79.9969
AA10G00474	18	15	8	8	49	946	4.29915
AA10G00475	0	3	0	0	3	649	0.383667
AA10G00476	171	209	103	104	587	2537	19.2042
AA10G00477	701	670	625	589	2585	1788	119.997
AA10G00478	102	137	118	131	488	1888	21.4534
AA10G00479	499	566	644	596	2305	1002	190.933
AA10G00480	2	0	0	0	2	2295	0.0723312
AA10G00481	453	593	325	311	1682	2008	69.5249
AA10G00482	0	1	0	0	1	1397	0.059413
AA10G00483	125	156	103	118	502	1675	24.8752
AA10G00484	676	955	771	734	3136	1194	217.997
AA10G00485	10	22	5	4	41	1956	1.73978
AA10G00486	316	364	411	397	1488	892	138.457
AA10G00487	663	596	364	349	1972	699	234.157
AA10G00488	1906	2275	1912	1804	7897	1389	471.887
AA10G00489	237	201	71	77	586	1338	36.3513
AA10G00490	332	301	176	145	954	1134	69.8254
AA10G00491	657	680	675	703	2715	1394	161.654
AA10G00492	51	37	26	12	126	1720	6.08023
AA10G00493	257	331	232	211	1031	1730	49.4642
AA10G00494	0	0	1	1	2	3	55.3333
AA10G00495	0	0	0	0	0	649	0
AA10G00496	7781	6798	2367	2319	19265	1814	881.475
AA1105G00001	659	626	204	167	1656	4437	30.9777
AA1105G00002	0	0	1	2	3	431	0.577726
AA1105G00003	2	2	0	0	4	701	0.473609
AA1107G00001	0	0	0	0	0	3	0
AA1107G00002	0	0	0	0	0	1404	0
AA1108G00001	0	0	0	0	0	296	0
AA110G00001	29	36	42	37	144	2564	4.66147
AA110G00002	0	0	0	0	0	319	0
AA110G00003	1	0	0	0	1	2439	0.0340303
AA110G00004	0	0	0	0	0	285	0
AA110G00005	0	0	0	0	0	918	0
AA110G00006	0	0	1	0	1	1124	0.0738434
AA110G00007	0	0	0	0	0	360	0
AA110G00008	0	0	0	0	0	618	0
AA110G00009	0	0	2	0	2	914	0.181619
AA110G00010	192	185	66	68	511	5907	7.18013
AA110G00011	2814	3268	2483	2303	10868	1419	635.69
AA110G00012	0	0	0	0	0	1893	0
AA110G00013	298	343	322	260	1223	369	275.092
AA110G00014	449	390	344	340	1523	2693	46.9398
AA1111G00001	0	0	0	0	0	1254	0
AA1111G00002	0	0	0	0	0	402	0
AA1114G00001	0	0	0	0	0	573	0
AA1114G00002	0	0	0	0	0	3	0
AA1115G00001	0	1	1	0	2	504	0.329365
AA111G00001	122	187	204	156	669	2615	21.234
AA111G00002	30	45	34	26	135	2381	4.70601
AA111G00003	103	153	125	137	518	945	45.4963
AA111G00004	0	0	0	1	1	313	0.265176
AA111G00005	1	0	0	0	1	2324	0.0357143
AA111G00006	1	2	0	1	4	1551	0.214055
AA111G00007	0	7	0	0	7	258	2.25194
AA111G00008	0	0	0	0	0	1045	0
AA111G00009	1	2	0	0	3	3844	0.0647763
AA111G00010	0	0	0	0	0	934	0
AA111G00011	25755	29097	18687	17362	90901	2231	3381.79
AA111G00012	0	1	0	0	1	1212	0.0684818
AA111G00013	1	0	0	0	1	3285	0.0252664
AA111G00014	2	1	1	3	7	3806	0.152654
AA1124G00001	0	1	0	1	2	1035	0.160386
AA112G00001	0	0	0	1	1	515	0.161165
AA112G00002	6	3	5	1	15	3742	0.33271
AA112G00003	305	360	377	393	1435	787	151.341
AA112G00004	108	84	51	59	302	613	40.8907
AA112G00005	123	98	28	13	262	4144	5.24759
AA112G00006	79	61	17	17	174	4800	3.00875
AA112G00007	23	26	11	14	74	2882	2.13116
AA112G00008	165	158	129	133	585	1338	36.2892
AA112G00009	0	0	0	1	1	742	0.11186
AA112G00010	0	1	0	1	2	1390	0.119424
AA112G00011	0	0	0	0	0	759	0
AA112G00012	117	110	76	73	376	1265	24.6704
AA112G00013	884	618	150	176	1828	9973	15.2135
AA112G00014	46	66	54	37	203	2339	7.20351
AA112G00015	452	420	242	236	1350	2059	54.4196
AA112G00016	46	43	16	19	124	2734	3.76445
AA112G00017	79	86	58	52	275	3041	7.50575
AA112G00018	411	403	144	101	1059	5205	16.887
AA1139G00001	0	0	0	0	0	1440	0
AA1139G00002	0	0	0	0	0	376	0
AA1139G00003	0	0	1	1	2	411	0.403893
AA113G00001	4	0	2	4	10	630	1.31746
AA113G00002	0	6	1	3	10	630	1.31746
AA113G00003	0	0	0	0	0	1647	0
AA113G00004	0	0	0	0	0	2340	0
AA113G00005	4	5	6	2	17	2298	0.614012
AA113G00006	15	9	5	4	33	2420	1.13182
AA113G00007	0	0	0	0	0	2942	0
AA113G00008	0	4	0	3	7	3088	0.188148
AA113G00009	29	34	45	34	142	1694	6.9575
AA113G00010	0	0	0	0	0	917	0
AA113G00011	451	521	715	694	2381	2566	77.016
AA113G00012	24	30	17	17	88	16042	0.455305
AA113G00013	558	509	136	105	1308	3410	31.837
AA113G00014	0	0	0	0	0	4403	0
AA113G00015	0	1	0	0	1	261	0.318008
AA1141G00001	1	0	1	0	2	1021	0.162586
AA1141G00002	3	3	0	0	6	1346	0.369985
AA1145G00001	434	391	190	166	1181	3671	26.702
AA1147G00001	3	3	2	3	11	883	1.03398
AA1147G00002	120	160	125	140	545	1712	26.4223
AA114G00001	4	4	2	5	15	10249	0.121475
AA114G00002	1	0	0	0	1	1685	0.0492582
AA114G00003	1	0	1	3	5	3371	0.123109
AA114G00004	134	127	103	107	471	1249	31.2994
AA114G00005	76	79	46	50	251	1616	12.8917
AA114G00006	10569	11171	7277	6967	35984	2312	1291.81
AA114G00007	3429	2872	2865	2642	11808	2975	329.433
AA114G00008	948	887	563	480	2878	1293	184.744
AA114G00009	1475	1493	684	593	4245	4180	84.2907
AA114G00010	205	161	63	66	495	1299	31.6282
AA114G00011	0	0	0	0	0	438	0
AA114G00012	3	0	0	1	4	912	0.364035
AA114G00013	0	1	0	0	1	1111	0.0747075
AA114G00014	0	0	0	0	0	450	0
AA114G00015	0	0	0	0	0	474	0
AA114G00016	4990	5048	1820	1608	13466	1305	856.458
AA114G00017	726	600	194	206	1726	7364	19.4538
AA114G00018	2	0	2	0	4	2971	0.111747
AA114G00019	1036	924	285	245	2490	6885	30.0174
AA114G00020	46	52	44	26	168	689	20.238
AA114G00021	0	0	0	0	0	249	0
AA114G00022	0	0	0	0	0	438	0
AA114G00023	0	0	0	0	0	615	0
AA114G00024	1	0	0	0	1	1425	0.0582456
AA114G00025	0	3	0	0	3	1392	0.178879
AA114G00026	1304	1193	602	616	3715	4794	64.3189
AA115G00001	0	0	0	0	0	230	0
AA115G00002	0	0	0	0	0	127	0
AA115G00003	1572	1433	388	311	3704	8820	34.8562
AA115G00004	1	0	0	1	2	1789	0.0927893
AA115G00005	0	0	0	1	1	871	0.0952928
AA115G00006	0	0	0	0	0	305	0
AA115G00007	162	175	208	187	732	1738	34.9574
AA115G00008	1827	1964	1232	1186	6209	7508	68.6397
AA115G00009	468	434	338	322	1562	2189	59.2261
AA115G00010	152	113	75	64	404	2161	15.5169
AA115G00011	0	1	0	2	3	633	0.393365
AA115G00012	11674	12791	7700	7705	39870	1734	1908.43
AA115G00013	0	0	0	0	0	811	0
AA1162G00001	185	250	117	102	654	2794	19.4281
AA1165G00001	9	8	3	6	26	1840	1.17283
AA1165G00002	2	4	4	5	15	1156	1.07699
AA1166G00001	0	0	0	0	0	1173	0
AA116G00001	4	3	1	3	11	3398	0.268687
AA116G00002	11	6	7	4	28	3529	0.658543
AA116G00003	0	1	0	2	3	2969	0.0838666
AA116G00004	2	2	1	3	8	914	0.726477
AA116G00005	327	323	239	199	1088	1288	70.1118
AA116G00006	1124	1238	1047	1003	4412	958	382.251
AA116G00007	368	347	221	198	1134	2835	33.2
AA116G00008	0	0	1	1	2	2988	0.0555556
AA116G00009	0	0	0	0	0	621	0
AA116G00010	0	2	0	0	2	1706	0.0973036
AA116G00011	120	111	85	67	383	5938	5.35349
AA116G00012	26	15	15	9	65	1263	4.27158
AA116G00013	0	2	1	1	4	3523	0.0942379
AA116G00014	376	368	281	273	1298	6686	16.1134
AA116G00015	2752	3444	3351	2880	12427	1559	661.604
AA116G00016	0	0	0	0	0	1263	0
AA1172G00001	228	266	261	218	973	2420	33.3715
AA1173G00001	1	1	1	0	3	1715	0.14519
AA1173G00002	0	0	0	0	0	252	0
AA1173G00003	1	1	0	0	2	884	0.187783
AA1177G00001	1	0	0	0	1	423	0.196217
AA1177G00002	0	0	0	0	0	252	0
AA1177G00003	0	0	0	0	0	1047	0
AA1178G00001	0	0	2	0	2	876	0.189498
AA117G00001	0	0	0	0	0	865	0
AA117G00002	0	0	0	0	0	1400	0
AA117G00003	0	1	1	2	4	2333	0.142306
AA117G00004	0	0	0	0	0	3	0
AA117G00005	0	0	0	0	0	569	0
AA117G00006	0	0	0	0	0	1354	0
AA117G00007	0	0	0	0	0	1277	0
AA117G00008	0	1	0	0	1	104	0.798077
AA117G00009	13	11	11	7	42	2509	1.3894
AA117G00010	0	0	0	0	0	243	0
AA1183G00001	0	0	0	0	0	3	0
AA1186G00001	1	0	0	1	2	563	0.294849
AA1187G00001	0	0	0	0	0	2119	0
AA1188G00001	500	564	496	504	2064	1275	134.362
AA1188G00002	173	189	160	154	676	2463	22.7803
AA118G00001	0	1	0	1	2	2118	0.0783758
AA118G00002	1	0	1	2	4	1687	0.196799
AA118G00003	47	55	9	4	115	492	19.4004
AA118G00004	4	0	3	0	7	495	1.17374
AA118G00005	0	1	0	0	1	189	0.439153
AA118G00006	0	0	0	0	0	545	0
AA118G00007	192	240	185	237	854	2324	30.5
AA118G00008	276	310	265	263	1114	1491	62.0134
AA118G00009	1	0	2	0	3	1720	0.144767
AA118G00010	1053	1011	1044	1041	4149	285	1208.31
AA118G00011	1307	1311	505	578	3701	1929	159.245
AA118G00012	1082	1062	288	300	2732	1662	136.436
AA118G00013	0	0	0	0	0	861	0
AA118G00014	198	164	96	97	555	2065	22.3075
AA118G00015	0	0	0	0	0	3633	0
AA118G00016	10	3	6	3	22	1470	1.24218
AA118G00017	15	33	10	6	64	1785	2.97591
AA118G00018	40	42	30	19	131	2351	4.62484
AA118G00019	0	0	0	0	0	2151	0
AA118G00020	37	47	25	22	131	1470	7.3966
AA118G00021	2	5	1	4	12	1160	0.858621
AA118G00022	2	0	1	0	3	711	0.350211
AA118G00023	0	0	0	0	0	4017	0
AA118G00024	1	8	1	3	13	1893	0.569995
AA118G00025	0	0	0	0	0	1659	0
AA118G00026	1414	1481	662	582	4139	2547	134.879
AA118G00027	593	724	687	676	2680	1119	198.785
AA118G00028	1630	1675	1586	1571	6462	2152	249.231
AA118G00029	2095	2236	1627	1505	7463	4478	138.327
AA118G00030	3	1	1	0	5	1856	0.223599
AA118G00031	1	0	1	0	2	2658	0.062453
AA118G00032	1	0	0	0	1	702	0.118234
AA118G00033	0	0	2	0	2	724	0.229282
AA118G00034	0	1	0	0	1	1104	0.0751812
AA118G00035	0	0	0	0	0	157	0
AA118G00036	6	5	9	5	25	1171	1.77199
AA118G00037	402	382	129	105	1018	1873	45.1116
AA118G00038	0	0	0	0	0	1050	0
AA118G00039	8	4	3	5	20	2318	0.716135
AA118G00040	447	415	155	140	1157	3456	27.7867
AA118G00041	0	0	0	0	0	788	0
AA118G00042	2313	2404	1646	1703	8066	2261	296.098
AA118G00043	6626	6267	1720	1585	16198	4998	268.994
AA118G00044	88	110	83	87	368	2540	12.0252
AA118G00045	4	0	3	1	8	2667	0.248969
AA118G00046	17	17	2	4	40	6040	0.549669
AA118G00047	0	0	0	0	0	1011	0
AA118G00048	439	539	420	409	1807	1286	116.626
AA118G00049	0	0	0	1	1	1727	0.0480602
AA118G00050	2417	1988	589	564	5558	3466	133.097
AA118G00051	1625	1471	802	846	4744	3791	103.865
AA118G00052	284	240	230	206	960	2362	33.7341
AA118G00053	63	68	30	26	187	1676	9.26074
AA118G00054	110	89	71	81	351	2517	11.5745
AA118G00055	80	49	29	23	181	560	26.8268
AA118G00056	2	1	2	1	6	2271	0.219287
AA118G00057	3851	4132	1604	1494	11081	2438	377.245
AA118G00058	0	1	0	2	3	3774	0.0659777
AA118G00059	0	1	0	0	1	1354	0.0612999
AA118G00060	19	25	12	12	68	4142	1.36263
AA118G00061	171	168	153	113	605	3249	15.4555
AA118G00062	66	65	44	43	218	2985	6.06164
AA118G00063	237	281	359	316	1193	817	121.198
AA118G00064	12	16	14	9	51	816	5.1875
AA118G00065	162	132	53	42	389	3170	10.1852
AA118G00066	3	1	0	0	4	2205	0.150567
AA118G00067	659	563	314	289	1825	2529	59.8952
AA118G00068	6	2	2	2	12	2177	0.45751
AA118G00069	618	738	777	733	2866	1815	131.062
AA118G00070	20	14	9	6	49	4916	0.827299
AA118G00071	1345	1347	1028	929	4649	3209	120.245
AA118G00072	91	100	108	90	389	1068	30.2313
AA118G00073	28	42	17	11	98	1762	4.61635
AA118G00074	507	430	151	159	1247	6170	16.7749
AA118G00075	0	1	0	1	2	1463	0.113465
AA118G00076	0	0	0	0	0	1482	0
AA1193G00001	1	0	0	0	1	846	0.0981087
AA119G00001	45	59	100	85	289	1533	15.6471
AA119G00002	1	2	1	0	4	1840	0.180435
AA119G00003	13	8	0	1	22	1021	1.78844
AA119G00004	9259	10298	13024	13190	45771	420	9045.22
AA119G00005	743	833	780	730	3086	2311	110.834
AA119G00006	80	87	131	136	434	955	37.7194
AA119G00007	12	17	36	27	92	381	20.042
AA119G00008	0	0	0	0	0	178	0
AA119G00009	38	21	4	7	70	5119	1.13499
AA119G00010	45	52	15	30	142	1033	11.4095
AA119G00011	182	206	117	124	629	465	112.273
AA119G00012	216	240	124	125	705	1959	29.8698
AA119G00013	6	1	1	2	10	2714	0.305822
AA119G00014	487	455	323	326	1591	711	185.729
AA119G00015	540	476	437	380	1833	648	234.782
AA119G00016	226	283	390	324	1223	2118	47.9268
AA119G00017	1543	1186	549	486	3764	5515	56.6477
AA119G00018	4	16	2	1	23	3496	0.546053
AA119G00019	22504	23680	27155	24095	97434	1945	4157.85
AA119G00020	5522	5751	4115	3882	19270	1337	1196.27
AA119G00021	51	30	16	17	114	3105	3.04734
AA119G00022	1240	1447	631	564	3882	3399	94.7944
AA119G00023	355	379	108	138	980	1506	54.0106
AA119G00024	72	94	28	23	217	935	19.2631
AA119G00025	2	5	8	9	24	597	3.33668
AA119G00026	2	7	3	11	23	615	3.10407
AA11G00001	96	96	54	42	288	2843	8.40802
AA11G00002	960	1288	1181	1120	4549	1789	211.049
AA11G00003	94	76	31	36	237	1981	9.92983
AA11G00004	34	68	51	33	186	550	28.0691
AA11G00005	1063	1262	1330	1297	4952	1917	214.406
AA11G00006	142	149	108	100	499	2523	16.4158
AA11G00007	27	49	33	35	144	1665	7.17838
AA11G00008	10594	12528	9558	8819	41499	1772	1943.8
AA11G00009	2	0	2	2	6	426	1.16901
AA11G00010	80	116	38	55	289	2108	11.379
AA11G00011	289	266	166	181	902	11914	6.28387
AA11G00012	172	165	134	145	616	1227	41.6691
AA11G00013	75	102	52	50	279	384	60.3047
AA11G00014	0	3	0	0	3	2409	0.103362
AA11G00015	8	9	8	2	27	654	3.42661
AA11G00016	807	899	631	606	2943	741	329.648
AA11G00017	2387	1727	1037	954	6105	1753	289.056
AA11G00018	177	119	118	128	542	1060	42.4396
AA11G00019	253	220	52	45	570	6877	6.87945
AA11G00020	4	3	6	13	26	1736	1.24309
AA11G00021	573	581	318	300	1772	1875	78.4405
AA11G00022	7	10	1	1	19	2568	0.614097
AA11G00023	0	2	0	1	3	866	0.287529
AA11G00024	0	0	0	0	0	658	0
AA11G00025	6	3	11	1	21	502	3.47211
AA11G00026	0	0	0	0	0	439	0
AA11G00027	0	1	0	1	2	801	0.207241
AA11G00028	1	1	1	3	6	1661	0.299819
AA11G00029	472	448	204	196	1320	3916	27.9775
AA11G00030	505	545	617	598	2265	936	200.849
AA11G00031	983	1143	913	808	3847	3439	92.847
AA11G00032	142	115	44	47	348	6637	4.35197
AA11G00033	296	257	316	201	1070	1183	75.0719
AA11G00034	188	138	89	72	487	4948	8.16916
AA11G00035	861	651	271	281	2064	6193	27.6622
AA11G00036	407	432	430	456	1725	1606	89.1501
AA11G00037	5	1	1	3	10	1809	0.458817
AA11G00038	0	0	0	0	0	370	0
AA11G00039	29	31	38	35	133	3819	2.89055
AA11G00040	2	3	3	1	9	2569	0.290775
AA11G00041	0	0	0	0	0	351	0
AA11G00042	47	27	10	7	91	1310	5.76565
AA11G00043	23	16	14	12	65	3743	1.44136
AA11G00044	135	132	80	54	401	4033	8.25267
AA11G00045	201	159	177	139	676	753	74.5126
AA11G00046	336	346	184	175	1041	1761	49.0647
AA11G00047	68	52	38	38	196	2319	7.01509
AA11G00048	4	1	0	1	6	661	0.753404
AA11G00049	2	1	0	1	4	847	0.391972
AA11G00050	3576	3731	2396	2238	11941	4256	232.872
AA11G00051	668	653	531	453	2305	3034	63.057
AA11G00052	1	5	2	1	9	1206	0.619403
AA11G00053	2059	2640	4427	4052	13178	3812	286.929
AA11G00054	266	311	274	286	1137	2529	37.3155
AA11G00055	34	29	22	28	113	1438	6.52225
AA11G00056	55	66	80	62	263	1423	15.3401
AA11G00057	293	259	449	385	1386	1422	80.8987
AA11G00058	1	0	0	1	2	2480	0.0669355
AA11G00059	2	0	0	0	2	411	0.403893
AA11G00060	601	838	696	702	2837	2518	93.5151
AA11G00061	0	0	0	1	1	483	0.171843
AA11G00062	709	1286	1606	1562	5163	1356	316.024
AA11G00063	0	2	3	2	7	3492	0.16638
AA11G00064	3	0	0	0	3	1344	0.185268
AA11G00065	449	517	497	490	1953	1400	115.785
AA11G00066	1471	1597	1070	1066	5204	2332	185.22
AA11G00067	184	155	89	79	507	4245	9.91307
AA11G00068	1436	1698	1285	1137	5556	2394	192.627
AA11G00069	698	717	608	512	2535	1783	118.006
AA11G00070	8	10	5	5	28	2632	0.882979
AA11G00071	26	33	21	30	110	2173	4.20156
AA11G00072	36	24	29	10	99	189	43.4762
AA11G00073	162	237	107	99	605	2213	22.6909
AA11G00074	1	0	2	0	3	240	1.0375
AA11G00075	221	354	167	130	872	3118	23.2123
AA11G00076	152	129	44	36	361	3165	9.46698
AA11G00077	40	39	39	24	142	1600	7.36625
AA11G00078	1	3	1	1	6	642	0.775701
AA11G00079	1	2	0	0	3	740	0.336486
AA11G00080	104	131	117	91	443	1500	24.5127
AA11G00081	173	240	246	230	889	1233	59.8435
AA11G00082	4460	4502	3260	3076	15298	1384	917.438
AA11G00083	74	79	22	21	196	402	40.4677
AA11G00084	5	2	7	6	20	2544	0.652516
AA11G00085	417	405	335	310	1467	2094	58.1476
AA11G00086	1068	1319	1764	1568	5719	957	496.005
AA11G00087	255	330	290	306	1181	4230	23.1733
AA11G00088	1057	1073	944	799	3873	3097	103.797
AA11G00089	5	2	1	1	9	4297	0.173842
AA11G00090	99	131	253	230	713	565	104.742
AA11G00091	283	293	302	278	1156	1446	66.3541
AA11G00092	86	97	62	50	295	10156	2.41089
AA11G00093	124	115	38	32	309	2318	11.0643
AA11G00094	155	177	110	76	518	1466	29.3274
AA11G00095	1	1	0	1	3	243	1.02469
AA11G00096	1027	1131	294	271	2723	2704	83.5832
AA11G00097	716	819	595	537	2667	1789	123.734
AA11G00098	3869	3364	1024	943	9200	9280	82.2845
AA11G00099	460	402	202	224	1288	3503	30.5178
AA11G00100	178	117	77	65	437	3488	10.3988
AA11G00101	43	40	11	13	107	2311	3.84293
AA11G00102	23	20	28	27	98	1550	5.24774
AA11G00103	2294	2657	2248	2152	9351	1683	461.16
AA11G00104	1	1	1	3	6	3631	0.137152
AA11G00105	2	0	1	1	4	3357	0.0988978
AA11G00106	0	0	0	0	0	2664	0
AA11G00107	0	0	0	0	0	686	0
AA11G00108	0	0	0	0	0	1065	0
AA11G00109	3	6	10	12	31	2759	0.932584
AA11G00110	18	18	23	16	75	2587	2.40626
AA11G00111	1828	1927	1806	1677	7238	1969	305.106
AA11G00112	1621	1612	799	891	4923	4268	95.7378
AA11G00113	7	4	3	6	20	617	2.69044
AA11G00114	0	0	0	0	0	120	0
AA11G00115	0	0	0	0	0	120	0
AA11G00116	0	0	0	0	0	3	0
AA11G00117	0	0	0	0	0	3	0
AA11G00118	0	0	0	0	0	117	0
AA11G00119	0	0	0	0	0	117	0
AA11G00120	0	0	0	0	0	86	0
AA11G00121	0	0	0	0	0	86	0
AA11G00122	0	0	0	0	0	86	0
AA11G00123	0	0	0	0	0	86	0
AA11G00124	0	0	0	0	0	143	0
AA11G00125	0	0	0	0	0	143	0
AA11G00126	0	0	0	0	0	143	0
AA11G00127	0	0	0	0	0	143	0
AA11G00128	0	0	0	0	0	267	0
AA11G00129	0	0	0	0	0	267	0
AA11G00130	0	0	0	0	0	267	0
AA11G00131	0	0	0	0	0	267	0
AA11G00132	0	0	0	0	0	3	0
AA11G00133	0	0	0	0	0	3	0
AA11G00134	0	0	0	0	0	555	0
AA11G00135	0	0	0	0	0	810	0
AA11G00136	0	0	0	0	0	555	0
AA11G00137	0	0	0	0	0	813	0
AA11G00138	0	0	0	0	0	3	0
AA11G00139	0	0	0	0	0	3	0
AA11G00140	15	12	17	16	60	2343	2.12548
AA11G00141	8	11	4	1	24	799	2.49312
AA11G00142	1	0	0	0	1	1298	0.0639445
AA11G00143	151	142	223	198	714	827	71.659
AA11G00144	774	747	568	489	2578	3166	67.585
AA11G00145	84	130	65	62	341	2914	9.71277
AA11G00146	3032	3001	2042	1925	10000	12490	66.4532
AA11G00147	399	545	436	302	1682	9867	14.1488
AA11G00148	2	2	2	5	11	2011	0.454003
AA11G00149	1337	1444	1298	1291	5370	1886	236.326
AA11G00150	185	140	81	74	480	3628	10.9813
AA11G00151	94	108	64	71	337	2079	13.4541
AA11G00152	15	21	10	5	51	1551	2.72921
AA1208G00001	15	16	9	13	53	11338	0.387987
AA120G00001	256	193	126	111	686	774	73.5633
AA120G00002	10	9	9	4	32	333	7.97598
AA120G00003	0	1	1	1	3	1167	0.213368
AA120G00004	1	1	0	0	2	987	0.168186
AA120G00005	637	537	207	177	1558	3425	37.7559
AA120G00006	423	500	458	428	1809	935	160.585
AA120G00007	0	0	0	0	0	345	0
AA120G00008	1	2	0	0	3	707	0.352192
AA120G00009	0	0	0	0	0	824	0
AA120G00010	0	0	0	0	0	243	0
AA120G00011	143	102	39	47	331	3545	7.74979
AA120G00012	0	1	0	0	1	1160	0.0715517
AA120G00013	97	80	85	91	353	1654	17.714
AA120G00014	1	0	0	1	2	293	0.566553
AA120G00015	101	142	244	255	742	2158	28.5385
AA120G00016	0	0	0	0	0	366	0
AA1219G00001	1042	958	429	353	2782	591	390.704
AA121G00001	182	138	46	35	401	12723	2.61597
AA121G00002	146	131	163	165	605	1700	29.5382
AA121G00003	0	0	0	0	0	321	0
AA121G00004	244	258	184	168	854	2240	31.6438
AA121G00005	56	41	21	12	130	3265	3.30475
AA121G00006	63	47	13	21	144	2719	4.39573
AA121G00007	339	390	309	280	1318	2587	42.286
AA121G00008	0	0	0	0	0	1002	0
AA121G00009	0	0	0	0	0	3	0
AA121G00010	0	0	3	0	3	1269	0.196217
AA121G00011	392	334	264	266	1256	5629	18.5198
AA121G00012	588	515	166	160	1429	8796	13.4842
AA121G00013	0	0	0	1	1	342	0.24269
AA121G00014	0	1	0	0	1	2358	0.0351993
AA1225G00001	2	3	2	0	7	672	0.864583
AA122G00001	0	0	0	0	0	196	0
AA122G00002	413	404	135	141	1093	3742	24.2435
AA122G00003	1	0	1	2	4	777	0.427284
AA122G00004	50	58	48	47	203	1126	14.9636
AA122G00005	0	0	0	0	0	2064	0
AA122G00006	270	254	112	101	737	8063	7.58663
AA122G00007	502	355	196	212	1265	5294	19.8328
AA122G00008	110	105	46	70	331	1457	18.8559
AA122G00009	0	0	0	0	0	383	0
AA122G00010	0	2	3	1	6	611	0.815057
AA122G00011	186	230	240	231	887	2093	35.1749
AA122G00012	577	718	587	620	2502	1036	200.45
AA1237G00001	393	454	646	628	2121	1239	142.085
AA123G00001	45	24	4	8	81	315	21.3429
AA123G00002	1060	1056	686	551	3353	1689	164.771
AA123G00003	206	193	84	94	577	2800	17.1039
AA123G00004	409	442	200	225	1276	3650	29.0159
AA123G00005	24417	23614	10281	9833	68145	2172	2604.07
AA123G00006	312	229	44	31	616	6406	7.98127
AA123G00007	59	67	38	45	209	2932	5.91644
AA123G00008	6	11	6	1	24	1515	1.31485
AA123G00009	49	39	36	44	168	3131	4.45353
AA123G00010	44	43	49	27	163	4789	2.82502
AA123G00011	0	2	1	0	3	2472	0.100728
AA123G00012	70	80	85	60	295	4018	6.09383
AA123G00013	32	39	19	12	102	2271	3.72787
AA123G00014	51	54	42	35	182	3559	4.24445
AA123G00015	1017	1257	847	856	3977	1753	188.301
AA123G00016	1612	1716	2182	1999	7509	1254	497.007
AA123G00017	81	107	82	82	352	5136	5.68847
AA123G00018	2	0	1	1	4	5724	0.0580014
AA123G00019	0	0	0	0	0	1449	0
AA123G00020	9	12	2	5	28	6786	0.34247
AA123G00021	2213	2879	1551	1740	8383	782	889.756
AA123G00022	3	2	0	0	5	2150	0.193023
AA123G00023	373	366	194	206	1139	4360	21.6828
AA123G00024	200	247	127	124	698	3196	18.127
AA123G00025	1	0	0	1	2	3568	0.0465247
AA123G00026	33	31	11	14	89	4233	1.7451
AA123G00027	553	532	200	196	1481	6693	18.3659
AA123G00028	4	6	3	2	15	1012	1.23024
AA123G00029	3	1	1	0	5	7974	0.0520441
AA123G00030	4	6	2	4	16	930	1.42796
AA123G00031	0	0	0	0	0	216	0
AA123G00032	0	0	0	0	0	216	0
AA123G00033	0	0	0	0	0	413	0
AA123G00034	0	0	0	0	0	429	0
AA123G00035	0	0	0	0	0	114	0
AA123G00036	0	0	0	0	0	429	0
AA123G00037	0	0	0	0	0	411	0
AA123G00038	0	0	0	0	0	105	0
AA123G00039	0	0	0	0	0	105	0
AA123G00040	0	0	0	0	0	105	0
AA123G00041	0	0	0	0	0	141	0
AA123G00042	0	0	0	0	0	141	0
AA123G00043	0	0	0	0	0	141	0
AA123G00044	0	0	0	0	0	308	0
AA123G00045	0	0	0	0	0	102	0
AA123G00046	0	0	0	0	0	93	0
AA123G00047	0	0	0	0	0	102	0
AA123G00048	0	0	0	0	0	3	0
AA123G00049	14	7	3	3	27	4988	0.449278
AA123G00050	1455	1522	1202	1068	5247	1850	235.406
AA123G00051	2159	2548	819	925	6451	758	706.376
AA123G00052	3	2	5	1	11	2073	0.440425
AA123G00053	96	73	24	18	211	1512	11.5827
AA123G00054	1221	1321	1364	1234	5140	1963	217.331
AA123G00055	360	386	337	269	1352	246	456.163
AA123G00056	186	143	49	63	441	1304	28.0698
AA123G00057	1403	1263	365	349	3380	6245	44.9223
AA123G00058	19842	21610	11779	11653	64884	1039	5183.23
AA123G00059	9675	7445	1641	1395	20156	1851	903.808
AA123G00060	343	386	148	158	1035	4281	20.0666
AA123G00061	103	103	69	51	326	2993	9.04043
AA123G00062	58	60	27	29	174	2296	6.29007
AA123G00063	7	4	5	2	18	1287	1.16084
AA123G00064	0	4	0	0	4	897	0.370123
AA123G00065	92	60	36	31	219	4232	4.29513
AA123G00066	12509	14870	6043	5747	39169	2848	1141.51
AA123G00067	682	736	429	397	2244	1725	107.972
AA123G00068	348	317	523	426	1614	492	272.28
AA123G00069	4	0	1	1	6	2509	0.198485
AA123G00070	54	43	58	63	218	1929	9.37999
AA123G00071	1088	1001	411	353	2853	2702	87.6384
AA123G00072	3	0	1	1	5	521	0.796545
AA123G00073	8	7	5	6	26	1391	1.5514
AA123G00074	396	350	217	197	1160	1521	63.3005
AA123G00075	86	79	68	55	288	3376	7.08057
AA123G00076	2	4	0	0	6	1679	0.296605
AA123G00077	14373	15967	8575	7369	46284	4215	911.405
AA123G00078	16	29	8	11	64	1833	2.89798
AA123G00079	238	273	219	217	947	2438	32.24
AA123G00080	262	278	132	114	786	1536	42.4727
AA123G00081	340	320	260	230	1150	3019	31.6164
AA123G00082	179	161	53	36	429	4068	8.75295
AA123G00083	108	129	151	127	515	1272	33.6046
AA123G00084	267	271	262	206	1006	1689	49.4364
AA123G00085	0	0	0	1	1	1113	0.0745732
AA123G00086	149	167	94	100	510	3535	11.9745
AA123G00087	0	0	0	0	0	839	0
AA123G00088	131	182	135	129	577	4234	11.3111
AA123G00089	3	5	7	6	21	568	3.06866
AA123G00090	30	48	62	71	211	1920	9.12135
AA123G00091	70	92	71	36	269	1308	17.0696
AA123G00092	612	489	388	434	1923	10015	15.937
AA123G00093	6	1	4	3	14	1593	0.729441
AA123G00094	802	1039	1026	946	3813	1505	210.285
AA123G00095	1	0	1	0	2	2082	0.079731
AA123G00096	5	5	1	1	12	2709	0.367663
AA123G00097	1500	1942	1188	1053	5683	2816	167.503
AA123G00098	3	1	2	2	8	321	2.06854
AA123G00099	2894	3761	3197	2989	12841	1806	590.146
AA123G00100	399	450	298	249	1396	2493	46.4773
AA123G00101	23	23	10	13	69	2905	1.97143
AA123G00102	199	126	82	46	453	1002	37.524
AA123G00103	144	158	73	92	467	3534	10.968
AA123G00104	190	187	207	151	735	2118	28.8031
AA123G00105	233	233	95	81	642	3452	15.4363
AA123G00106	346	401	241	252	1240	2632	39.1033
AA123G00107	1	3	0	0	4	2684	0.123696
AA123G00108	0	0	0	0	0	1006	0
AA123G00109	0	1	0	0	1	1822	0.0455543
AA123G00110	1	1	0	3	5	2142	0.193744
AA123G00111	303	344	294	192	1133	4964	18.9442
AA123G00112	116	142	98	60	416	2304	14.9861
AA123G00113	323	276	141	140	880	6491	11.2525
AA123G00114	78	109	110	87	384	1046	30.4704
AA123G00115	703	694	519	430	2346	3528	55.1922
AA123G00116	7	4	3	2	16	2323	0.571675
AA123G00117	35	18	10	19	82	3202	2.12555
AA123G00118	209	233	135	111	688	3230	17.6793
AA123G00119	870	783	503	511	2667	2071	106.886
AA123G00120	0	0	0	0	0	876	0
AA123G00121	1	0	1	0	2	1932	0.0859213
AA123G00122	437	570	320	313	1640	3943	34.5219
AA123G00123	0	0	1	1	2	1414	0.117397
AA123G00124	3	1	0	1	5	4186	0.09914
AA123G00125	675	736	347	323	2081	1895	91.1467
AA123G00126	358	386	302	278	1324	921	119.318
AA123G00127	107	119	42	58	326	5328	5.07845
AA123G00128	13	14	1	3	31	4939	0.520956
AA123G00129	477	479	213	125	1294	234	458.983
AA123G00130	0	0	0	0	0	4567	0
AA123G00131	1	0	0	0	1	2376	0.0349327
AA123G00132	605	750	495	501	2351	5626	34.6841
AA123G00133	3	0	0	0	3	846	0.294326
AA123G00134	1	0	0	0	1	1234	0.0672609
AA123G00135	476	511	174	205	1366	7619	14.881
AA123G00136	26	20	6	6	58	2004	2.4022
AA123G00137	0	1	0	0	1	1474	0.0563094
AA123G00138	0	0	0	0	0	4193	0
AA123G00139	26	36	24	21	107	1314	6.75875
AA123G00140	2	1	0	1	4	2924	0.113543
AA123G00141	16	22	17	9	64	5224	1.01685
AA123G00142	38	42	48	68	196	2378	6.84104
AA123G00143	0	0	1	0	1	520	0.159615
AA123G00144	320	326	334	283	1263	3053	34.3364
AA123G00145	0	0	0	0	0	525	0
AA123G00146	0	1	0	0	1	497	0.167002
AA123G00147	1	0	0	0	1	2791	0.0297384
AA123G00148	1	0	1	0	2	400	0.415
AA123G00149	0	0	0	0	0	578	0
AA123G00150	3	0	1	0	4	1793	0.185165
AA123G00151	1	0	0	0	1	645	0.128682
AA123G00152	0	1	0	0	1	1364	0.0608504
AA123G00153	67	18	13	23	121	5164	1.94481
AA123G00154	70	35	14	27	146	5329	2.27397
AA123G00155	0	0	0	0	0	333	0
AA123G00156	0	0	0	0	0	1173	0
AA123G00157	0	0	0	0	0	591	0
AA123G00158	40	16	21	26	103	2253	3.7945
AA123G00159	0	0	0	0	0	1212	0
AA123G00160	0	0	1	0	1	417	0.199041
AA123G00161	1085	943	230	215	2473	4314	47.5797
AA123G00162	7	6	6	12	31	2612	0.985069
AA123G00163	1244	1343	948	875	4410	1787	204.829
AA123G00164	376	396	277	280	1329	1714	64.3565
AA123G00165	76	69	82	47	274	1287	17.6706
AA123G00166	450	577	430	456	1913	2059	77.1146
AA123G00167	398	340	183	182	1103	8388	10.9143
AA123G00168	0	0	0	0	0	1256	0
AA123G00169	0	0	0	0	0	1579	0
AA123G00170	23	21	14	14	72	5842	1.02294
AA123G00171	176	168	86	71	501	5307	7.8355
AA123G00172	13	7	8	10	38	408	7.73039
AA123G00173	549	514	408	331	1802	456	327.996
AA123G00174	0	0	0	0	0	409	0
AA123G00175	0	0	0	0	0	577	0
AA123G00176	0	0	2	1	3	864	0.288194
AA123G00177	1	0	0	0	1	2319	0.0357913
AA123G00178	1	0	0	0	1	1252	0.0662939
AA123G00179	0	0	0	0	0	2004	0
AA1241G00001	2	2	2	4	10	3983	0.208386
AA1247G00001	39	47	53	77	216	870	20.6069
AA124G00001	4	1	0	4	9	14894	0.0501544
AA124G00002	25	18	16	23	82	3412	1.99472
AA124G00003	8	1	4	1	14	900	1.29111
AA124G00004	2	0	1	1	4	1123	0.295637
AA124G00005	15	10	2	6	33	339	8.07965
AA124G00006	2198	2618	1446	1401	7663	2061	308.602
AA124G00007	0	0	0	0	0	1734	0
AA124G00008	0	0	0	0	0	571	0
AA124G00009	0	1	0	0	1	407	0.203931
AA124G00010	0	0	1	0	1	454	0.182819
AA124G00011	44	48	66	36	194	592	27.1993
AA124G00012	0	1	0	0	1	350	0.237143
AA124G00013	836	834	636	588	2894	1521	157.924
AA124G00014	116	92	61	44	313	1496	17.3656
AA124G00015	0	1	0	0	1	1971	0.0421106
AA124G00016	81	100	125	111	417	1345	25.7331
AA124G00017	487	436	155	233	1311	5056	21.5216
AA124G00018	0	1	0	1	2	1979	0.0838807
AA124G00019	437	466	220	239	1362	2187	51.69
AA124G00020	0	0	2	0	2	1151	0.144222
AA124G00021	0	0	0	0	0	1294	0
AA124G00022	1227	961	417	433	3038	1461	172.59
AA1255G00001	0	1	0	1	2	875	0.189714
AA125G00001	18	23	8	2	51	1088	3.89062
AA125G00002	1	1	0	0	2	2713	0.0611869
AA125G00003	0	0	0	0	0	429	0
AA125G00004	0	0	0	0	0	316	0
AA125G00005	0	0	0	0	0	3	0
AA125G00006	0	0	2	2	4	2543	0.130554
AA125G00007	1	2	1	2	6	486	1.02469
AA125G00008	0	0	1	2	3	3738	0.0666132
AA125G00009	0	1	0	1	2	2325	0.0713978
AA125G00010	0	0	2	0	2	385	0.431169
AA125G00011	0	0	0	0	0	1471	0
AA125G00012	1	0	2	0	3	1661	0.14991
AA125G00013	0	0	0	0	0	462	0
AA125G00014	4	8	9	4	25	1226	1.6925
AA1268G00001	18	9	19	7	53	4170	1.05492
AA126G00001	0	0	0	0	0	742	0
AA126G00002	0	1	0	1	2	1541	0.107722
AA126G00003	194	197	150	146	687	1047	54.4613
AA1278G00001	1	0	1	0	2	1015	0.163547
AA127G00001	0	0	0	0	0	869	0
AA127G00002	1	0	0	0	1	1202	0.0690516
AA127G00003	0	0	0	0	0	1161	0
AA127G00004	25	15	26	16	82	955	7.1267
AA127G00005	0	0	0	0	0	899	0
AA127G00006	352	410	265	208	1235	389	263.509
AA127G00007	239	287	237	227	990	525	156.514
AA127G00008	5	5	2	2	14	1398	0.831187
AA127G00009	0	0	1	0	1	264	0.314394
AA127G00010	2	0	0	0	2	519	0.319846
AA127G00011	0	1	1	0	2	3162	0.0524984
AA127G00012	243	196	114	119	672	2279	24.4739
AA127G00013	1	0	1	0	2	2285	0.0726477
AA127G00014	218	304	218	216	956	570	139.207
AA127G00015	22	34	12	20	88	498	14.6667
AA127G00016	0	0	0	0	0	369	0
AA127G00017	0	0	0	0	0	3	0
AA127G00018	2	0	1	0	3	705	0.353191
AA127G00019	412	437	171	164	1184	5647	17.4025
AA127G00020	0	0	0	0	0	1417	0
AA128G00001	1615	1801	835	781	5032	4237	98.5735
AA128G00002	9	10	7	6	32	4074	0.651939
AA128G00003	75	79	117	80	351	1549	18.8076
AA128G00004	4	1	4	0	9	852	0.876761
AA128G00005	0	0	2	1	3	2847	0.0874605
AA128G00006	0	0	0	1	1	1119	0.0741734
AA128G00007	0	1	0	0	1	1002	0.0828343
AA128G00008	1173	1213	802	848	4036	3069	109.152
AA128G00009	22	23	26	22	93	1989	3.88084
AA128G00010	0	1	3	2	6	973	0.511819
AA128G00011	266	246	147	141	800	3877	17.1266
AA128G00012	0	0	0	0	0	1930	0
AA128G00013	0	0	0	0	0	579	0
AA128G00014	0	0	0	0	0	479	0
AA1290G00001	61	93	77	78	309	1855	13.8259
AA129G00001	0	0	1	0	1	641	0.129485
AA129G00002	4	5	8	4	21	8225	0.211915
AA129G00003	1	0	0	0	1	273	0.304029
AA129G00004	7	3	0	0	10	381	2.17848
AA129G00005	5	0	1	1	7	378	1.53704
AA129G00006	0	0	0	0	0	1034	0
AA129G00007	0	0	0	0	0	668	0
AA129G00008	0	0	0	0	0	1619	0
AA129G00009	38	55	32	26	151	1695	7.3941
AA129G00010	42	31	14	11	98	2230	3.64753
AA129G00011	319	267	85	78	749	5539	11.2235
AA129G00012	15	29	23	21	88	2830	2.58092
AA129G00013	1	2	0	0	3	2399	0.103793
AA129G00014	0	0	0	0	0	1936	0
AA129G00015	156	173	114	93	536	2932	15.1733
AA12G00001	117	109	66	67	359	1165	25.5768
AA12G00002	186	165	86	74	511	4037	10.5061
AA12G00003	0	2	2	1	5	2571	0.161416
AA12G00004	137	165	167	134	603	4008	12.4873
AA12G00005	440	300	136	123	999	9643	8.59867
AA12G00006	371	316	156	161	1004	3720	22.4011
AA12G00007	31	33	27	27	118	3821	2.5632
AA12G00008	9	6	8	7	30	2423	1.02765
AA12G00009	17373	17656	26288	25894	87211	7355	984.162
AA12G00010	57	90	91	54	292	4918	4.92802
AA12G00011	139	148	82	78	447	3770	9.84111
AA12G00012	215	204	92	70	581	888	54.3052
AA12G00013	1435	1076	299	244	3054	2725	93.0209
AA12G00014	1803	1733	1486	1341	6363	1705	309.753
AA12G00015	0	0	0	0	0	198	0
AA12G00016	0	0	0	0	0	109	0
AA12G00017	2	0	2	2	6	3779	0.131781
AA12G00018	0	0	0	0	0	336	0
AA12G00019	0	0	0	0	0	246	0
AA12G00020	0	0	0	0	0	336	0
AA12G00021	2	0	3	0	5	258	1.60853
AA12G00022	3	0	1	1	5	7203	0.0576149
AA12G00023	0	0	0	0	0	725	0
AA12G00024	0	0	0	0	0	717	0
AA12G00025	0	0	0	0	0	318	0
AA12G00026	0	0	0	0	0	911	0
AA12G00027	10	18	12	8	48	3680	1.08261
AA12G00028	15	7	8	9	39	2818	1.14869
AA12G00029	47	61	108	106	322	441	60.6032
AA12G00030	610	469	122	154	1355	1877	59.9174
AA12G00031	294	314	214	192	1014	2497	33.7052
AA12G00032	414	429	350	311	1504	2458	50.786
AA12G00033	1304	1407	1011	768	4490	270	1380.26
AA12G00034	48	29	11	13	101	2398	3.49583
AA12G00035	104	99	89	57	349	2186	13.2511
AA12G00036	4057	3993	2382	2266	12698	3957	266.347
AA12G00037	636	538	93	97	1364	8764	12.9178
AA12G00038	1511	1056	226	225	3018	12307	20.3538
AA12G00039	56	48	7	4	115	2694	3.54306
AA12G00040	46	25	4	5	80	2535	2.61933
AA12G00041	175	268	33	24	500	7139	5.81314
AA12G00042	330	298	257	278	1163	3929	24.5683
AA12G00043	113	110	120	116	459	2557	14.8991
AA12G00044	130	44	79	98	351	2201	13.2363
AA12G00045	7	5	0	0	12	1468	0.678474
AA12G00046	117	119	31	33	300	1538	16.1899
AA12G00047	1101	1097	222	211	2631	6325	34.5254
AA12G00048	1	0	1	1	3	2514	0.0990453
AA12G00049	314	350	393	422	1479	732	167.701
AA12G00050	125	116	41	32	314	4253	6.12791
AA12G00051	391	319	204	153	1067	2651	33.4066
AA12G00052	2	5	2	1	10	1539	0.539311
AA12G00053	14887	14158	9399	8716	47160	876	4468.36
AA12G00054	215	270	236	230	951	8588	9.19108
AA12G00055	1	0	0	0	1	285	0.291228
AA12G00056	9977	11229	3339	3041	27586	2066	1108.25
AA12G00057	314	262	102	83	761	2541	24.8575
AA12G00058	4090	4374	2396	2538	13398	3510	316.819
AA12G00059	27	23	89	84	223	11903	1.55499
AA12G00060	7	8	13	8	36	417	7.16547
AA12G00061	7	7	21	22	57	5978	0.791402
AA12G00062	58	55	47	55	215	2783	6.41215
AA12G00063	341	393	300	248	1282	1393	76.3862
AA12G00064	197	185	145	137	664	650	84.7877
AA12G00065	412	392	165	161	1130	2778	33.7617
AA12G00066	261	239	91	75	666	2382	23.2065
AA12G00067	52	25	23	28	128	13595	0.781464
AA12G00068	954	1020	349	331	2654	1398	157.569
AA12G00069	7377	8041	9422	9333	34173	2118	1339.17
AA12G00070	462	378	160	162	1162	3735	25.8222
AA12G00071	24	27	27	16	94	2552	3.05721
AA12G00072	2	7	5	3	17	674	2.09347
AA12G00073	17	21	12	19	69	378	15.1508
AA12G00074	50	50	49	59	208	1349	12.7976
AA12G00075	129	117	84	85	415	3085	11.1653
AA12G00076	73	88	65	52	278	2380	9.69496
AA12G00077	687	625	344	310	1966	4766	34.2379
AA12G00078	1969	1981	1425	1373	6748	645	868.347
AA12G00079	225	195	98	94	612	5057	10.0447
AA12G00080	0	0	0	0	0	985	0
AA12G00081	2	1	0	0	3	1563	0.159309
AA12G00082	4	1	1	1	7	3290	0.176596
AA12G00083	4	7	3	5	19	1226	1.2863
AA12G00084	770	740	319	271	2100	2263	77.0217
AA12G00085	317	350	402	378	1447	2034	59.0467
AA12G00086	0	2	1	0	3	699	0.356223
AA12G00087	1	1	0	2	4	1320	0.251515
AA12G00088	0	0	0	1	1	424	0.195755
AA12G00089	12	22	4	2	40	1053	3.1529
AA12G00090	10	11	6	7	34	3220	0.876398
AA12G00091	9	4	3	4	20	2901	0.572216
AA12G00092	15	19	22	27	83	1242	5.5467
AA12G00093	368	364	376	301	1409	2187	53.4737
AA12G00094	6	7	1	1	15	2848	0.437149
AA12G00095	544	527	473	398	1942	998	161.509
AA12G00096	0	4	0	1	5	1185	0.350211
AA12G00097	46	16	8	24	94	3695	2.1115
AA12G00098	1037	1013	765	686	3501	3019	96.2514
AA12G00099	0	0	1	0	1	2962	0.0280216
AA12G00100	1	0	0	0	1	1093	0.0759378
AA12G00101	51	59	83	72	265	18856	1.16647
AA12G00102	73	91	67	41	272	1630	13.8503
AA12G00103	10	4	1	3	18	3020	0.494702
AA12G00104	4557	4555	2495	2474	14081	2737	427.009
AA12G00105	2469	2533	1991	1913	8906	3447	214.447
AA12G00106	167	195	169	132	663	1425	38.6168
AA12G00107	121	141	66	45	373	1991	15.5495
AA12G00108	223	234	165	172	794	2951	22.3321
AA12G00109	78	99	53	67	297	3090	7.97767
AA12G00110	617	545	414	341	1917	3685	43.178
AA12G00111	11	11	23	35	80	417	15.9233
AA12G00112	304	266	180	208	958	3254	24.4358
AA12G00113	33	24	14	17	88	3340	2.18683
AA12G00114	0	0	0	0	0	8	0
AA12G00115	0	1	1	0	2	446	0.372197
AA12G00116	1	3	0	2	6	841	0.592152
AA12G00117	0	0	0	0	0	44	0
AA12G00118	0	0	0	0	0	44	0
AA12G00119	0	0	0	0	0	44	0
AA12G00120	0	0	0	0	0	106	0
AA12G00121	0	0	0	0	0	106	0
AA12G00122	0	0	0	0	0	106	0
AA12G00123	0	0	0	0	0	245	0
AA12G00124	6	7	3	3	19	1192	1.32299
AA12G00125	3	2	0	2	7	501	1.15968
AA12G00126	29	37	39	22	127	3329	3.16642
AA12G00127	167	119	28	43	357	1191	24.8791
AA12G00128	0	7	1	1	9	4944	0.151092
AA12G00129	3	1	1	0	5	345	1.2029
AA12G00130	5016	5613	7627	6980	25236	4323	484.522
AA12G00131	596	583	326	302	1807	3101	48.3654
AA12G00132	0	0	1	2	3	4008	0.0621257
AA12G00133	0	0	0	0	0	311	0
AA12G00134	1	0	0	0	1	381	0.217848
AA12G00135	0	0	0	0	0	1389	0
AA12G00136	756	827	277	204	2064	2259	75.8353
AA12G00137	1	0	1	0	2	2976	0.0557796
AA12G00138	10	10	17	17	54	3147	1.42421
AA12G00139	27	9	14	7	57	3628	1.30402
AA12G00140	533	601	605	660	2399	2610	76.29
AA12G00141	0	2	0	1	3	1105	0.225339
AA12G00142	0	3	0	2	5	495	0.838384
AA12G00143	562	616	315	307	1800	3007	49.6841
AA12G00144	5050	4816	3320	3267	16453	3246	420.702
AA12G00145	1	2	1	0	4	13536	0.0245272
AA12G00146	45	57	85	70	257	806	26.4653
AA12G00147	801	928	731	776	3236	14646	18.3387
AA12G00148	0	1	0	0	1	471	0.176221
AA12G00149	2	0	0	0	2	838	0.198091
AA12G00150	0	0	0	0	0	1923	0
AA12G00151	7	9	5	8	29	9400	0.256064
AA12G00152	0	0	0	0	0	907	0
AA12G00153	0	1	0	0	1	1692	0.0490544
AA12G00154	0	0	0	0	0	237	0
AA12G00155	0	0	0	0	0	262	0
AA12G00156	0	0	0	0	0	3	0
AA12G00157	0	0	0	0	0	2728	0
AA12G00158	3	4	2	1	10	3881	0.213862
AA12G00159	162	161	121	112	556	7604	6.06891
AA12G00160	2	1	0	1	4	1122	0.2959
AA12G00161	152	154	85	91	482	3111	12.8595
AA12G00162	195	196	82	92	565	2787	16.8263
AA12G00163	1634	1868	823	770	5095	3239	130.56
AA12G00164	297	334	262	218	1111	2149	42.9097
AA12G00165	913	708	204	219	2044	4568	37.1392
AA12G00166	314	327	247	199	1087	357	252.72
AA12G00167	65	45	20	17	147	5946	2.05197
AA12G00168	73	90	48	34	245	1691	12.0254
AA12G00169	330	548	131	136	1145	2958	32.1281
AA12G00170	192	163	125	90	570	2479	19.0843
AA12G00171	183	191	196	184	754	2290	27.3284
AA12G00172	9	2	0	3	14	2047	0.56766
AA12G00173	620	575	154	172	1521	6921	18.2406
AA12G00174	166	170	124	91	551	1721	26.5735
AA12G00175	120	88	7	6	221	5429	3.37871
AA12G00176	234	170	39	57	500	3246	12.785
AA12G00177	7789	8534	2231	1829	20383	3117	542.762
AA12G00178	509	477	222	213	1421	2907	40.5721
AA12G00179	50	55	13	12	130	1347	8.01039
AA12G00180	36	30	32	32	130	1539	7.01105
AA12G00181	2708	2821	1531	1340	8400	3127	222.961
AA12G00182	127	142	112	147	528	671	65.3115
AA12G00183	51	43	28	23	145	5725	2.10218
AA12G00184	6	3	1	0	10	2436	0.340722
AA12G00185	438	331	214	180	1163	2479	38.9387
AA12G00186	439	331	242	250	1262	3006	34.8456
AA12G00187	387	362	138	139	1026	1998	42.6216
AA12G00188	98	104	90	91	383	3043	10.4466
AA12G00189	3052	3501	3293	3025	12871	1197	892.475
AA12G00190	5302	4835	3824	3905	17866	1286	1153.09
AA12G00191	507	398	203	240	1348	3996	27.999
AA12G00192	4570	5395	5807	5721	21493	8393	212.548
AA12G00193	1205	891	206	217	2519	2523	82.8684
AA12G00194	297	294	385	360	1336	1975	56.1458
AA12G00195	55	41	18	11	125	6444	1.61002
AA12G00196	523	557	236	211	1527	2856	44.3771
AA12G00197	181	224	198	196	799	2564	25.8647
AA12G00198	168	196	151	133	648	1750	30.7337
AA12G00199	25	21	4	14	64	2905	1.82857
AA12G00200	32	35	49	44	160	3520	3.77273
AA12G00201	3	4	4	3	14	4229	0.274769
AA12G00202	0	1	0	0	1	2623	0.0316432
AA12G00203	1	0	2	0	3	1436	0.173398
AA12G00204	1	0	2	0	3	4074	0.0611193
[truncated: 21,595 more rows]

## Sheet: Table S2
Aethionema gene ID	Transcript ID	NM vs M⁺ (genome)	NM vs M⁺ (assembled transcriptome)
AA100G00002	TR15016|c0_g1_i1	v	v
AA100G00006	TR21017|c0_g1_i1	^	^
AA1015G00001	TR7500|c0_g1_i1
AA101G00001	TR25569|c0_g1_i1
AA101G00005	TR31843|c0_g1_i1
AA101G00010	TR27619|c0_g1_i1
AA101G00012	TR16256|c0_g1_i1
AA101G00013	TR1165|c0_g3_i1
AA1024G00001	TR8050|c0_g2_i1
AA1028G00001	TR30685|c0_g1_i1
AA1029G00001	TR7334|c0_g1_i1
AA102G00002	TR17326|c0_g1_i1
AA102G00003	TR20877|c0_g3_i3	^
AA102G00005	TR27105|c0_g1_i1
AA102G00008	TR31222|c0_g2_i1
AA102G00009	TR32852|c0_g4_i1
AA102G00011	TR6906|c0_g4_i1
AA102G00015	TR34514|c0_g1_i1
AA102G00018	TR3461|c0_g1_i1
AA102G00019	TR23636|c0_g2_i1
AA102G00023	TR3361|c0_g1_i1
AA102G00028	TR28631|c0_g1_i1
AA102G00031	TR17340|c0_g1_i4
AA102G00032	TR11273|c0_g1_i1
AA102G00033	TR23089|c0_g1_i2		v
AA102G00034	TR32190|c0_g1_i1	^
AA102G00048	TR20993|c0_g1_i1
AA102G00053	TR164|c0_g1_i1
AA102G00057	TR31174|c0_g2_i1
AA102G00058	TR7784|c0_g1_i1
AA102G00059	TR15505|c0_g2_i1
AA102G00060	TR12976|c0_g1_i1
AA102G00063	TR16980|c0_g1_i1
AA102G00064	TR28879|c0_g2_i1
AA102G00069	TR31869|c0_g1_i1
AA102G00075	TR16720|c0_g1_i1
AA102G00088	TR27065|c0_g2_i2
AA102G00093	TR16261|c0_g1_i2
AA102G00094	TR24818|c0_g1_i1	v	v
AA102G00095	TR21372|c0_g1_i1
AA102G00098	TR177|c0_g1_i1	v	v
AA102G00099	TR4625|c0_g2_i1
AA102G00100	TR30160|c0_g2_i1
AA102G00102	TR28205|c0_g1_i1
AA102G00103	TR23995|c0_g1_i1
AA102G00105	TR18520|c0_g2_i1
AA102G00107	TR27870|c1_g2_i2
AA102G00108	TR29476|c1_g1_i2
AA102G00109	TR6574|c0_g1_i2
AA102G00111	TR9675|c0_g1_i1
AA102G00112	TR24324|c0_g1_i1
AA102G00113	TR20856|c0_g1_i1
AA102G00119	TR13137|c0_g2_i1	^	^
AA102G00120	TR31062|c0_g1_i1
AA102G00122	TR5929|c0_g1_i3
AA102G00123	TR3917|c0_g1_i2
AA102G00124	TR28658|c0_g2_i1
AA102G00127	TR22982|c0_g1_i1
AA102G00129	TR31029|c0_g1_i1
AA102G00131	TR18132|c0_g1_i1
AA102G00136	TR2166|c0_g1_i4	^	^
AA102G00137	TR9481|c0_g1_i1
AA102G00140	TR17109|c0_g1_i1
AA102G00149	TR6059|c0_g1_i1
AA102G00151	TR2050|c0_g1_i1
AA102G00160	TR27103|c0_g2_i2
AA102G00162	TR23066|c0_g1_i1	^	^
AA102G00163	TR9767|c0_g1_i1
AA102G00165	TR5821|c2_g2_i3
AA102G00167	TR28619|c0_g1_i1
AA102G00172	TR15403|c0_g2_i2
AA102G00178	TR27912|c0_g1_i4
AA102G00179	TR7814|c0_g1_i1
AA102G00180	TR32034|c0_g2_i1
AA102G00182	TR17317|c0_g2_i1
AA102G00188	TR9356|c0_g4_i3
AA102G00189	TR12854|c0_g1_i1
AA102G00190	TR28878|c0_g2_i1
AA102G00192	TR16089|c0_g1_i2
AA102G00194	TR5288|c0_g2_i1
AA102G00199	TR12842|c0_g1_i1
AA102G00201	TR7709|c0_g1_i1	^	^
AA102G00224	TR28955|c0_g1_i1
AA102G00227	TR10591|c0_g2_i1
AA102G00229	TR6215|c0_g1_i3
AA102G00231	TR2382|c0_g1_i1
AA102G00232	TR7082|c0_g1_i1
AA102G00234	TR8556|c0_g1_i1
AA102G00241	TR732|c0_g1_i1
AA102G00243	TR32812|c0_g1_i2
AA102G00246	TR34335|c0_g1_i1
AA102G00247	TR8454|c0_g1_i1
AA102G00250	TR27193|c0_g1_i1	v
AA102G00251	TR27498|c0_g1_i1	^
AA102G00257	TR17333|c0_g1_i1
AA102G00259	TR6887|c0_g2_i1
AA102G00260	TR31977|c0_g1_i1
AA102G00261	TR34244|c0_g1_i1
AA102G00263	TR17919|c0_g1_i1
AA102G00264	TR30974|c0_g1_i2		v
AA102G00265	TR5797|c0_g1_i1
AA102G00272	TR25697|c0_g1_i3
AA102G00274	TR25210|c0_g1_i1	^	^
AA102G00275	TR4052|c2_g1_i1	^
AA102G00276	TR2121|c0_g2_i1
AA102G00279	TR20775|c0_g2_i1
AA102G00280	TR1154|c0_g1_i1
AA102G00281	TR10229|c0_g2_i1
AA102G00285	TR14288|c0_g1_i1
AA102G00286	TR9101|c0_g1_i1
AA102G00290	TR1676|c0_g1_i1	^
AA102G00293	TR27060|c0_g2_i2
AA102G00298	TR27784|c0_g1_i1
AA102G00299	TR27202|c0_g1_i1
AA102G00308	TR10047|c0_g1_i1
AA102G00314	TR7981|c0_g1_i1
AA102G00315	TR10233|c0_g3_i1
AA102G00332	TR17284|c0_g1_i1
AA102G00342	TR1190|c0_g1_i2
AA1034G00001	TR28316|c0_g1_i1
AA103G00004	TR27659|c0_g2_i2
AA103G00010	TR20764|c0_g1_i2
AA103G00012	TR31806|c0_g1_i1
AA103G00014	TR18494|c0_g1_i1
AA103G00015	TR15356|c0_g1_i1
AA1041G00002	TR23629|c0_g1_i1
AA1045G00001	TR30870|c0_g1_i1
AA104G00005	TR1752|c0_g1_i1
AA104G00007	TR4059|c0_g3_i1
AA105G00002	TR14768|c0_g1_i1
AA105G00003	TR399|c0_g2_i1
AA105G00004	TR1879|c1_g1_i1
AA105G00005	TR9002|c0_g1_i1
AA105G00020	TR10734|c0_g1_i1
AA105G00028	TR28696|c0_g1_i1
AA105G00032	TR34162|c0_g1_i1
AA105G00033	TR13225|c0_g1_i1
AA105G00034	TR27581|c0_g1_i1
AA105G00036	TR2554|c0_g1_i1
AA1067G00001	TR20917|c0_g1_i3
AA106G00006	TR12472|c0_g2_i2
AA106G00007	TR30689|c0_g1_i2
AA1075G00001	TR20815|c0_g1_i1
AA107G00004	TR19425|c0_g1_i1
AA107G00008	TR19675|c0_g1_i2
AA108G00003	TR14547|c0_g1_i1
AA108G00004	TR30672|c0_g1_i2
AA108G00010	TR33775|c0_g1_i1
AA1098G00001	TR17665|c0_g1_i1
AA109G00007	TR20931|c0_g1_i5	^
AA109G00012	TR8057|c0_g1_i1
AA109G00018	TR7245|c0_g1_i1
AA109G00020	TR15043|c0_g1_i1
AA109G00026	TR32393|c0_g1_i1
AA109G00027	TR30083|c0_g1_i1
AA10G00008	TR17708|c0_g2_i1
AA10G00009	TR3518|c0_g1_i1
AA10G00010	TR13112|c0_g1_i1
AA10G00011	TR26789|c0_g1_i1
AA10G00016	TR27032|c0_g1_i1
AA10G00017	TR4537|c0_g1_i1
AA10G00022	TR33203|c0_g1_i1
AA10G00031	TR17247|c0_g1_i1
AA10G00041	TR10797|c0_g1_i1	v	v
AA10G00046	TR14759|c0_g1_i1
AA10G00053	TR24331|c0_g2_i1
AA10G00056	TR23284|c0_g1_i1
AA10G00058	TR30691|c2_g1_i1
AA10G00065	TR27140|c0_g2_i1
AA10G00066	TR15413|c0_g1_i2
AA10G00068	TR4375|c0_g1_i1
AA10G00071	TR26994|c0_g1_i1
AA10G00072	TR14695|c0_g1_i1
AA10G00074	TR2181|c0_g2_i1
AA10G00076	TR21280|c0_g1_i1
AA10G00078	TR29404|c0_g1_i1
AA10G00079	TR15702|c0_g1_i1
AA10G00080	TR12887|c0_g1_i1	v	v
AA10G00086	TR33069|c0_g3_i1
AA10G00096	TR13717|c0_g1_i1
AA10G00097	TR28626|c0_g2_i1
AA10G00099	TR32873|c0_g2_i1
AA10G00100	TR5255|c0_g2_i1
AA10G00101	TR24248|c0_g1_i1	v	v
AA10G00102	TR29317|c0_g1_i1
AA10G00106	TR3391|c0_g1_i1
AA10G00120	TR5523|c0_g1_i1
AA10G00123	TR17349|c0_g1_i1	^	^
AA10G00129	TR32490|c0_g1_i1
AA10G00130	TR11439|c0_g1_i1
AA10G00137	TR5172|c0_g1_i1
AA10G00138	TR17174|c0_g1_i1
AA10G00141	TR11263|c0_g2_i1
AA10G00142	TR31872|c0_g2_i1
AA10G00145	TR25707|c0_g1_i1	^	^
AA10G00146	TR31413|c0_g3_i1
AA10G00147	TR23457|c0_g1_i1	v	v
AA10G00148	TR9987|c0_g1_i1
AA10G00151	TR136|c0_g1_i1
AA10G00155	TR24534|c0_g2_i1
AA10G00159	TR1738|c0_g1_i1
AA10G00160	TR805|c0_g1_i1
AA10G00168	TR6253|c0_g1_i1
AA10G00169	TR25717|c0_g2_i1
AA10G00173	TR6661|c0_g1_i1
AA10G00175	TR20255|c0_g1_i1
AA10G00177	TR25092|c0_g1_i1
AA10G00178	TR7716|c0_g2_i1
AA10G00179	TR6653|c0_g1_i1
AA10G00180	TR12651|c0_g1_i1
AA10G00185	TR1886|c0_g1_i2
AA10G00187	TR26257|c0_g1_i2	^	^
AA10G00191	TR32727|c0_g1_i1
AA10G00194	TR19920|c0_g3_i1
AA10G00195	TR30153|c0_g1_i1
AA10G00199	TR8009|c0_g2_i1
AA10G00201	TR2189|c0_g2_i1	v
AA10G00202	TR3192|c0_g1_i1
AA10G00205	TR32629|c0_g1_i1	^	^
AA10G00214	TR2083|c0_g1_i1
AA10G00221	TR13149|c0_g2_i1
AA10G00223	TR24319|c0_g1_i1
AA10G00224	TR32212|c0_g1_i1	^	^
AA10G00225	TR5792|c0_g1_i2
AA10G00232	TR16310|c0_g2_i1
AA10G00233	TR6189|c0_g3_i1
AA10G00236	TR13105|c0_g1_i1
AA10G00237	TR15154|c0_g1_i1
AA10G00241	TR1417|c0_g2_i1
AA10G00246	TR28536|c0_g1_i1	v
AA10G00247	TR17653|c0_g1_i1	v	v
AA10G00251	TR15364|c0_g1_i5
AA10G00253	TR17362|c0_g3_i1
AA10G00257	TR7975|c0_g2_i1	v	v
AA10G00258	TR25457|c0_g1_i1
AA10G00261	TR18326|c0_g1_i1
AA10G00264	TR5635|c0_g2_i1
AA10G00265	TR23704|c0_g1_i1
AA10G00266	TR15203|c0_g1_i1
AA10G00267	TR14760|c0_g1_i1
AA10G00270	TR11982|c0_g2_i2
AA10G00277	TR32590|c0_g1_i1
AA10G00283	TR14461|c0_g1_i1
AA10G00289	TR23209|c0_g1_i1
AA10G00290	TR16707|c0_g1_i1
AA10G00296	TR33182|c0_g1_i1
AA10G00301	TR15061|c0_g1_i1
AA10G00304	TR32253|c0_g2_i1
AA10G00306	TR27841|c0_g2_i3
AA10G00311	TR12366|c0_g1_i1
AA10G00312	TR12859|c0_g3_i1
AA10G00315	TR32122|c0_g1_i5
AA10G00318	TR4564|c0_g1_i1
AA10G00321	TR27180|c0_g1_i1
AA10G00322	TR607|c0_g1_i1
AA10G00323	TR5270|c0_g2_i1
AA10G00333	TR20368|c0_g2_i4
AA10G00335	TR20998|c0_g1_i1	v
AA10G00337	TR31826|c0_g1_i4	^
AA10G00340	TR32130|c0_g1_i1
AA10G00341	TR27813|c0_g2_i1
AA10G00342	TR27116|c0_g1_i1
AA10G00343	TR2346|c0_g1_i1
AA10G00344	TR30613|c0_g2_i3	^
AA10G00345	TR31919|c0_g1_i1
AA10G00346	TR17648|c0_g1_i1
AA10G00351	TR5906|c0_g1_i1
AA10G00355	TR6512|c0_g1_i1
AA10G00358	TR13193|c0_g2_i4	^	^
AA10G00360	TR3700|c0_g1_i1
AA10G00361	TR27916|c0_g1_i1
AA10G00364	TR1179|c0_g1_i1	^	^
AA10G00365	TR2575|c0_g1_i1
AA10G00366	TR21483|c0_g1_i1
AA10G00368	TR33083|c0_g1_i1
AA10G00369	TR32222|c1_g1_i2
AA10G00370	TR12269|c0_g1_i1
AA10G00371	TR27632|c0_g1_i1
AA10G00372	TR15487|c0_g1_i1
AA10G00379	TR32214|c1_g1_i1
AA10G00380	TR6876|c0_g2_i2	v	v
AA10G00382	TR12340|c0_g1_i1
AA10G00389	TR5787|c0_g1_i1	^
AA10G00390	TR21938|c0_g1_i1
AA10G00391	TR22480|c0_g1_i1
AA10G00392	TR6035|c1_g1_i1
AA10G00393	TR28443|c0_g1_i1
AA10G00396	TR25219|c0_g1_i2
AA10G00397	TR28656|c0_g1_i1	v	v
AA10G00400	TR21808|c0_g1_i1
AA10G00401	TR12178|c0_g1_i1
AA10G00402	TR18762|c0_g1_i1
AA10G00405	TR27268|c0_g1_i1	^
AA10G00406	TR20432|c0_g1_i1
AA10G00407	TR679|c0_g1_i1
AA10G00408	TR17954|c0_g1_i1
AA10G00411	TR11929|c0_g3_i1
AA10G00417	TR28551|c0_g2_i1
AA10G00419	TR15078|c0_g1_i1
AA10G00420	TR3129|c0_g1_i1
AA10G00423	TR17203|c0_g1_i1	v
AA10G00425	TR27917|c1_g1_i4
AA10G00426	TR16117|c0_g1_i5
AA10G00431	TR19653|c0_g1_i1
AA10G00433	TR32601|c0_g1_i2
AA10G00434	TR1922|c0_g2_i7
AA10G00438	TR11905|c0_g1_i1
AA10G00440	TR6259|c0_g2_i1
AA10G00444	TR18581|c0_g1_i1
AA10G00447	TR1872|c0_g1_i1	^
AA10G00450	TR7978|c0_g1_i1
AA10G00455	TR34397|c0_g1_i1	v	v
AA10G00456	TR161|c0_g2_i1
AA10G00460	TR27393|c0_g1_i1
AA10G00463	TR2184|c0_g1_i1
AA10G00464	TR1894|c0_g1_i2	^
AA10G00466	TR5570|c0_g1_i1
AA10G00469	TR5100|c0_g1_i1
AA10G00470	TR17148|c0_g1_i1
AA10G00473	TR30794|c0_g1_i1	^
AA10G00476	TR10231|c0_g1_i1
AA10G00477	TR32107|c0_g2_i1
AA10G00478	TR5651|c0_g2_i1
AA10G00479	TR2896|c0_g2_i1
AA10G00481	TR28907|c0_g1_i2
AA10G00483	TR11576|c0_g1_i1
AA10G00484	TR636|c0_g2_i1
AA10G00487	TR9791|c0_g1_i1
AA10G00488	TR6595|c0_g2_i1
AA10G00489	TR17261|c0_g1_i1
AA10G00490	TR31841|c0_g1_i1
AA10G00491	TR15970|c0_g1_i1
AA10G00493	TR30167|c0_g1_i1
AA1105G00001	TR25619|c0_g1_i3	^
AA110G00001	TR20472|c0_g1_i1
AA110G00014	TR25656|c0_g3_i2
AA111G00001	TR6582|c0_g1_i1
AA111G00007	TR10145|c0_g1_i1
AA111G00011	TR141|c0_g1_i1
AA112G00008	TR31272|c0_g1_i1
AA112G00015	TR30880|c0_g2_i2
AA112G00018	TR27400|c0_g1_i1
AA113G00009	TR22972|c0_g1_i1
AA113G00013	TR14432|c0_g1_i1	^
AA1145G00001	TR9119|c0_g1_i1
AA114G00005	TR30515|c0_g2_i1
AA114G00008	TR25223|c0_g2_i2
AA114G00009	TR20923|c0_g1_i2	^
AA114G00010	TR7375|c0_g1_i1
AA114G00017	TR27086|c0_g1_i2
AA114G00019	TR13809|c0_g1_i2	^	^
AA114G00026	TR33040|c0_g2_i4
AA115G00003	TR11188|c0_g2_i2	^	^
AA115G00010	TR22503|c0_g1_i1
AA116G00005	TR5423|c0_g2_i1
AA116G00006	TR16617|c0_g2_i1
AA116G00014	TR12038|c0_g2_i1
AA116G00015	TR2186|c0_g1_i1
AA1172G00001	TR27386|c0_g1_i1
AA1188G00001	TR2146|c0_g1_i3
AA1188G00002	TR6884|c0_g1_i1
AA118G00003	TR333|c0_g1_i1	^
AA118G00007	TR10976|c0_g1_i1
AA118G00021	TR2587|c0_g1_i1
AA118G00026	TR3030|c0_g1_i1	^
AA118G00037	TR25496|c0_g1_i1	^
AA118G00043	TR25711|c0_g1_i2	^	^
AA118G00044	TR24332|c0_g1_i1
AA118G00048	TR9089|c0_g1_i1
AA118G00053	TR10000|c0_g2_i2
AA118G00063	TR2118|c0_g1_i2	v
AA118G00069	TR11545|c0_g1_i1
AA118G00071	TR27257|c0_g2_i1
AA118G00072	TR31990|c0_g2_i1
AA118G00074	TR13851|c0_g2_i1
AA119G00007	TR28857|c0_g1_i1
AA119G00012	TR2200|c0_g1_i1
AA119G00014	TR12577|c0_g1_i1
AA119G00015	TR16007|c0_g1_i1
AA119G00017	TR25699|c0_g1_i1	^
AA119G00019	TR15453|c0_g1_i1
AA119G00020	TR27281|c0_g1_i1
AA119G00022	TR18522|c0_g1_i1	^
AA11G00001	TR27785|c0_g1_i1
AA11G00002	TR20798|c0_g1_i1
AA11G00005	TR34370|c0_g2_i1
AA11G00006	TR12338|c0_g1_i2
AA11G00008	TR220|c0_g2_i1
AA11G00010	TR22529|c0_g2_i2
AA11G00013	TR23770|c0_g1_i1
AA11G00016	TR3467|c0_g1_i1
AA11G00019	TR27169|c0_g1_i1
AA11G00021	TR33075|c0_g1_i1
AA11G00023	TR19570|c0_g1_i1
AA11G00029	TR20418|c1_g1_i2
AA11G00034	TR9468|c0_g1_i1
AA11G00035	TR32527|c0_g1_i1
AA11G00036	TR15443|c0_g1_i1
AA11G00042	TR19198|c0_g1_i1
AA11G00045	TR23656|c0_g1_i1
AA11G00050	TR17523|c0_g1_i2
AA11G00051	TR18562|c0_g1_i2
AA11G00056	TR30071|c0_g1_i1
AA11G00062	TR12619|c0_g1_i2
AA11G00065	TR20767|c0_g1_i1
AA11G00068	TR22942|c0_g1_i1
AA11G00069	TR33032|c0_g1_i1
AA11G00073	TR1673|c0_g1_i2
AA11G00076	TR15585|c0_g2_i1
AA11G00080	TR10186|c0_g1_i1
AA11G00081	TR11624|c0_g1_i1
AA11G00082	TR21431|c0_g3_i1
AA11G00083	TR2808|c0_g1_i1
AA11G00085	TR10930|c0_g1_i1
AA11G00086	TR30780|c0_g1_i1	v	v
AA11G00087	TR13770|c0_g1_i4
AA11G00088	TR25504|c0_g1_i4
AA11G00092	TR30722|c0_g1_i1
AA11G00093	TR6287|c0_g1_i1
AA11G00094	TR2131|c0_g2_i1
AA11G00096	TR10011|c0_g1_i1	^	^
AA11G00097	TR7512|c0_g1_i1
AA11G00098	TR3989|c0_g1_i2	^	^
AA11G00099	TR21482|c0_g2_i1
AA11G00102	TR23789|c0_g1_i1
AA11G00107	TR21467|c0_g1_i1
AA11G00111	TR10601|c0_g1_i2
AA11G00113	TR9151|c0_g1_i1
AA11G00137	TR20317|c0_g1_i1
AA11G00144	TR1632|c0_g1_i1
AA11G00147	TR3107|c0_g1_i1
AA11G00149	TR3966|c0_g1_i1
AA11G00151	TR13327|c0_g1_i1
AA120G00001	TR16736|c0_g1_i1
AA120G00002	TR26394|c0_g1_i1
AA120G00005	TR25582|c0_g1_i2	^
AA120G00015	TR2101|c0_g2_i1	v	v
AA121G00002	TR32033|c0_g1_i1
AA121G00004	TR9320|c0_g1_i1
AA122G00002	TR19963|c0_g2_i1
AA122G00006	TR12275|c0_g2_i1
AA122G00007	TR6221|c0_g1_i1
AA122G00008	TR20503|c0_g3_i1
AA122G00011	TR8035|c0_g2_i1
AA122G00012	TR7897|c0_g1_i1
AA123G00001	TR14721|c0_g1_i1
AA123G00003	TR27428|c0_g2_i4
AA123G00005	TR9347|c0_g1_i1	^	^
AA123G00006	TR1142|c0_g1_i1
AA123G00007	TR34410|c0_g2_i1
AA123G00009	TR20443|c0_g1_i1
AA123G00016	TR22513|c0_g1_i1	v	v
AA123G00017	TR34270|c0_g1_i1
AA123G00021	TR16258|c0_g1_i1
AA123G00023	TR31369|c0_g1_i2
AA123G00024	TR30111|c0_g1_i1
AA123G00050	TR9467|c0_g1_i1
AA123G00051	TR9013|c0_g1_i1	^	^
AA123G00054	TR11169|c0_g1_i2
AA123G00059	TR11793|c0_g1_i1	^
AA123G00065	TR12313|c0_g1_i1
AA123G00066	TR23003|c0_g1_i1	^
AA123G00067	TR16638|c0_g1_i1
AA123G00068	TR27617|c0_g1_i1	v	v
AA123G00074	TR2852|c0_g2_i1
AA123G00080	TR2831|c0_g1_i2
AA123G00081	TR34205|c0_g1_i1
AA123G00082	TR31656|c0_g1_i1
AA123G00083	TR11340|c0_g2_i1
AA123G00084	TR16272|c0_g2_i1
AA123G00086	TR21289|c0_g1_i1
AA123G00091	TR19223|c0_g1_i1
AA123G00097	TR12876|c0_g1_i1
AA123G00099	TR21022|c0_g1_i1
AA123G00100	TR27885|c0_g1_i1
AA123G00101	TR2652|c0_g1_i1
AA123G00102	TR713|c0_g1_i1
AA123G00103	TR9285|c0_g1_i1
AA123G00104	TR5691|c0_g2_i1
AA123G00105	TR34200|c1_g1_i1
AA123G00106	TR12571|c0_g1_i3
AA123G00111	TR11214|c0_g2_i1
AA123G00112	TR28796|c0_g2_i1
AA123G00113	TR5661|c0_g1_i1
AA123G00119	TR11952|c0_g1_i3
AA123G00122	TR23982|c0_g1_i1
AA123G00129	TR31205|c0_g2_i1	^
AA123G00132	TR30900|c0_g2_i1
AA123G00139	TR16019|c0_g1_i1
AA123G00144	TR12916|c0_g1_i1
AA123G00153	TR19169|c0_g1_i1
AA123G00165	TR32457|c0_g1_i1
AA123G00167	TR6850|c0_g2_i1
AA123G00171	TR10812|c0_g1_i1
AA123G00172	TR6335|c0_g2_i1
AA1247G00001	TR30066|c0_g1_i1
AA124G00005	TR17600|c0_g1_i1
AA124G00011	TR21564|c0_g1_i1
AA124G00013	TR6875|c0_g1_i1
AA124G00017	TR27234|c0_g1_i1
AA124G00022	TR8327|c0_g1_i4	^	^
AA127G00012	TR20451|c0_g2_i1
AA127G00015	TR17973|c0_g2_i1
AA127G00019	TR9321|c0_g2_i1
AA128G00003	TR12867|c0_g1_i2
AA128G00008	TR8043|c0_g2_i1
AA128G00011	TR6520|c0_g1_i1
AA1290G00001	TR23297|c0_g1_i1
AA129G00009	TR27380|c0_g5_i3
AA129G00015	TR13145|c0_g1_i1
AA12G00001	TR5617|c0_g2_i1
AA12G00002	TR5143|c0_g2_i1
AA12G00004	TR15467|c0_g2_i2
AA12G00010	TR18145|c0_g1_i1
AA12G00012	TR30084|c1_g1_i1
AA12G00014	TR31402|c0_g2_i1
AA12G00032	TR32084|c0_g2_i1
AA12G00035	TR12322|c0_g1_i1
AA12G00036	TR13102|c0_g1_i1
AA12G00037	TR23029|c0_g1_i1
AA12G00040	TR33513|c0_g1_i1
AA12G00041	TR4036|c1_g2_i4
AA12G00043	TR10942|c0_g1_i2
AA12G00044	TR11247|c0_g1_i2
AA12G00047	TR30607|c0_g2_i1	^	^
AA12G00049	TR10196|c0_g1_i3	v
AA12G00050	TR28676|c0_g1_i1
AA12G00051	TR32126|c0_g2_i2
AA12G00053	TR28939|c0_g1_i1
AA12G00058	TR12474|c0_g1_i2
AA12G00062	TR1301|c0_g1_i1
AA12G00068	TR4634|c0_g1_i1	^	^
AA12G00069	TR13847|c0_g1_i7	v
AA12G00071	TR31593|c0_g1_i1
AA12G00075	TR24340|c0_g1_i1
AA12G00076	TR19705|c0_g2_i2
AA12G00077	TR4069|c0_g1_i4
AA12G00078	TR9822|c0_g2_i1
AA12G00084	TR27850|c1_g1_i3	^
AA12G00093	TR12273|c0_g1_i1
AA12G00095	TR31925|c0_g1_i2
AA12G00097	TR20004|c0_g1_i1
AA12G00098	TR33076|c0_g1_i1
AA12G00102	TR32118|c0_g1_i2
AA12G00108	TR5886|c0_g1_i4
AA12G00110	TR4034|c0_g2_i18
AA12G00111	TR29007|c0_g1_i1
AA12G00113	TR23766|c0_g2_i1
AA12G00115	TR22830|c0_g1_i1
AA12G00127	TR9278|c1_g1_i1
AA12G00131	TR30669|c0_g1_i4
AA12G00140	TR28462|c0_g1_i1
AA12G00143	TR12296|c0_g1_i1
AA12G00162	TR14929|c1_g4_i6
AA12G00163	TR217|c0_g2_i3	^
AA12G00165	TR30650|c0_g1_i7	^	^
AA12G00166	TR21288|c0_g2_i1
AA12G00169	TR27478|c0_g1_i2
AA12G00171	TR2202|c0_g1_i3
AA12G00179	TR14707|c0_g1_i1
AA12G00181	TR19428|c0_g1_i1
AA12G00182	TR29683|c0_g2_i1
AA12G00186	TR30845|c0_g1_i1
AA12G00188	TR6568|c0_g1_i2
AA12G00193	TR25714|c0_g1_i3	^	^
AA12G00194	TR5629|c0_g2_i1
AA12G00196	TR31815|c0_g2_i1
AA12G00197	TR30109|c0_g1_i1
AA12G00198	TR32826|c0_g1_i1
AA12G00200	TR14835|c0_g1_i1
AA12G00205	TR21271|c0_g2_i1
AA12G00209	TR1203|c0_g1_i1
AA12G00213	TR24840|c0_g2_i1
AA12G00215	TR9283|c0_g1_i1
AA12G00220	TR31345|c0_g1_i1
AA1312G00002	TR12026|c0_g4_i1
AA131G00013	TR11304|c0_g2_i1		^
AA131G00016	TR23751|c0_g1_i1
AA131G00019	TR12875|c0_g1_i1	^
AA131G00020	TR16110|c0_g1_i1
AA131G00023	TR25463|c0_g1_i1
AA131G00033	TR14392|c0_g1_i1
AA131G00034	TR16131|c0_g1_i1
AA131G00038	TR19618|c0_g1_i1
AA131G00039	TR29442|c0_g1_i2
AA131G00040	TR416|c0_g1_i1
AA131G00041	TR19562|c0_g1_i1
AA131G00042	TR29863|c0_g1_i1
AA131G00050	TR96|c0_g1_i2
AA131G00052	TR27399|c0_g2_i1
AA131G00053	TR28326|c0_g1_i1
AA131G00054	TR598|c0_g1_i1
AA131G00055	TR22543|c0_g1_i1
AA131G00061	TR6567|c0_g1_i1
AA131G00062	TR17978|c0_g2_i1
AA131G00063	TR30840|c0_g2_i3		v
AA131G00069	TR6602|c0_g1_i1
AA132G00003	TR20482|c0_g2_i1
AA133G00005	TR18514|c0_g2_i1
AA133G00011	TR31814|c0_g1_i1	^	^
AA134G00002	TR15438|c0_g1_i1
AA134G00010	TR31821|c0_g1_i2
AA134G00014	TR1152|c0_g1_i1
AA134G00017	TR31363|c0_g1_i1	v	v
AA134G00025	TR2983|c0_g1_i1
AA134G00031	TR5896|c0_g1_i1
AA134G00032	TR30896|c0_g2_i1
AA134G00042	TR32451|c0_g1_i1
AA135G00005	TR11221|c0_g1_i6
AA135G00006	TR15051|c0_g1_i1
AA135G00011	TR19959|c0_g1_i1
AA136G00009	TR14982|c0_g2_i2
AA136G00010	TR31957|c0_g1_i1
AA139G00004	TR12862|c0_g1_i1
AA139G00005	TR10944|c0_g1_i1
AA139G00010	TR10552|c0_g1_i1
AA139G00013	TR10050|c0_g1_i2
AA139G00015	TR30152|c0_g2_i1
AA139G00016	TR628|c0_g1_i1
AA13G00001	TR18475|c1_g2_i1
AA13G00004	TR17037|c0_g1_i1
AA13G00005	TR1877|c0_g1_i1
AA13G00007	TR15791|c0_g1_i1
AA13G00008	TR20997|c0_g1_i1
AA13G00009	TR30985|c0_g1_i1
AA13G00011	TR13547|c0_g1_i1
AA13G00012	TR11553|c0_g1_i1	v
AA13G00014	TR12356|c0_g1_i1
AA13G00021	TR30519|c0_g1_i1
AA13G00022	TR4786|c0_g1_i1
AA13G00023	TR27112|c0_g1_i1
AA13G00028	TR18717|c0_g1_i1
AA13G00034	TR16146|c0_g1_i4	^	^
AA13G00035	TR17075|c0_g1_i1
AA13G00036	TR23060|c0_g2_i2
AA13G00040	TR18152|c0_g1_i1
AA13G00041	TR32880|c0_g2_i1
AA13G00046	TR34478|c0_g1_i1
AA13G00047	TR13095|c0_g1_i1
AA13G00051	TR13966|c0_g1_i1
AA13G00052	TR21884|c0_g1_i1
AA13G00056	TR19114|c0_g1_i1
AA13G00062	TR505|c0_g1_i1
AA13G00065	TR20725|c0_g2_i1
AA13G00068	TR33639|c0_g1_i1
AA13G00073	TR1623|c0_g1_i1	^	^
AA13G00074	TR20066|c0_g1_i1
AA13G00076	TR20712|c0_g1_i1
AA13G00078	TR14380|c0_g1_i1
AA13G00083	TR24309|c0_g3_i1
AA13G00087	TR25731|c0_g2_i3
AA13G00089	TR23788|c0_g1_i1
AA13G00091	TR9058|c0_g1_i1
AA13G00095	TR15983|c0_g1_i1	v
AA13G00097	TR3914|c0_g1_i1
AA13G00098	TR1726|c0_g1_i1
AA13G00100	TR11325|c0_g1_i1
AA13G00102	TR28452|c0_g1_i1
AA13G00105	TR5396|c0_g1_i1
AA13G00109	TR19626|c0_g1_i1
AA13G00115	TR25435|c0_g1_i3
AA13G00116	TR28587|c0_g3_i1
AA13G00117	TR213|c2_g1_i2
AA13G00119	TR5107|c0_g1_i1	^
AA13G00120	TR30692|c2_g1_i5
AA13G00122	TR28558|c0_g2_i1	v
AA13G00123	TR2056|c0_g1_i1	^	^
AA13G00126	TR15450|c0_g1_i1
AA13G00128	TR6016|c0_g2_i1	v	v
AA13G00129	TR23744|c0_g1_i1	v
AA13G00130	TR2172|c0_g3_i3
AA13G00133	TR6885|c1_g1_i1
AA13G00137	TR11308|c0_g2_i1	^
AA13G00138	TR5340|c0_g1_i1
AA13G00139	TR3117|c0_g1_i1
AA13G00143	TR20332|c0_g1_i1
AA140G00001	TR21436|c0_g1_i1
AA140G00014	TR16093|c0_g2_i2
AA141G00001	TR7725|c0_g1_i1
AA141G00004	TR12298|c0_g1_i1	^
AA141G00005	TR16322|c0_g2_i1	v
AA142G00002	TR7604|c0_g1_i1
AA142G00003	TR22977|c0_g2_i1
AA142G00007	TR27108|c0_g1_i1
AA143G00001	TR21525|c0_g1_i1
AA143G00002	TR137|c0_g1_i1
AA144G00003	TR8904|c0_g2_i1
AA144G00005	TR4043|c0_g1_i1
AA145G00005	TR31898|c0_g1_i1
AA145G00015	TR20606|c0_g1_i1
AA147G00001	TR16409|c0_g1_i1
AA147G00002	TR17351|c0_g2_i1
AA147G00005	TR19682|c0_g1_i1
AA148G00002	TR25444|c0_g1_i1
AA149G00004	TR16081|c0_g2_i7
AA14G00006	TR18506|c0_g2_i3
AA14G00012	TR4448|c0_g1_i1
AA14G00013	TR28406|c0_g1_i1
AA14G00018	TR33173|c0_g1_i1
AA14G00020	TR27537|c0_g2_i2
AA14G00023	TR27904|c0_g1_i1
AA14G00032	TR27189|c0_g1_i1
AA14G00034	TR2153|c0_g2_i1
AA14G00035	TR17486|c0_g1_i1
AA14G00036	TR25178|c0_g1_i2
AA14G00037	TR2036|c0_g1_i1
AA14G00039	TR20029|c0_g1_i1
AA14G00053	TR6932|c0_g1_i1
AA14G00059	TR12517|c0_g1_i1
AA14G00065	TR20596|c0_g1_i1
AA14G00066	TR9404|c0_g2_i1
AA14G00068	TR6976|c0_g1_i1
AA14G00070	TR9834|c0_g2_i1
AA14G00072	TR30518|c0_g1_i1	v	v
AA14G00077	TR23889|c0_g1_i1
AA14G00079	TR14646|c0_g1_i1
AA14G00080	TR5923|c0_g1_i1
AA14G00087	TR31170|c0_g1_i1
AA14G00088	TR32053|c0_g2_i1
AA14G00089	TR33866|c0_g1_i1
AA14G00090	TR22490|c0_g1_i1
AA14G00091	TR28799|c0_g1_i1	v	v
AA14G00093	TR24832|c0_g1_i1	v
AA14G00101	TR15138|c0_g1_i1
AA14G00102	TR23047|c0_g1_i1	^	^
AA150G00002	TR2870|c0_g2_i1
AA151G00005	TR21989|c0_g1_i1
AA152G00001	TR16075|c0_g1_i3
AA152G00002	TR2409|c0_g1_i1
AA154G00005	TR11108|c0_g1_i1
AA154G00007	TR16304|c0_g2_i1
AA154G00008	TR15388|c0_g1_i1
AA154G00009	TR7185|c0_g1_i1
AA154G00014	TR32465|c0_g2_i1
AA154G00016	TR14692|c0_g2_i1
AA155G00001	TR21794|c0_g2_i1
AA155G00004	TR14252|c0_g1_i1
AA155G00005	TR694|c0_g1_i1
AA156G00001	TR19927|c0_g1_i2
AA156G00002	TR15419|c0_g1_i1
AA156G00003	TR8027|c0_g1_i2
AA156G00006	TR16097|c0_g1_i5
AA157G00002	TR29409|c0_g1_i1
AA157G00005	TR23078|c0_g1_i1	v	v
AA157G00008	TR27199|c0_g1_i1
AA158G00001	TR10526|c0_g2_i2
AA159G00004	TR12507|c0_g1_i1
AA15G00002	TR21264|c0_g2_i1
AA15G00004	TR24769|c0_g2_i1
AA15G00009	TR24950|c0_g1_i1
AA15G00017	TR2102|c0_g1_i2
AA15G00023	TR25666|c0_g1_i1
AA15G00026	TR28984|c0_g1_i1
AA15G00031	TR20819|c0_g1_i1
AA15G00037	TR4060|c0_g1_i2
AA15G00043	TR5936|c0_g2_i1
AA15G00045	TR28062|c0_g1_i1
AA15G00047	TR3412|c0_g1_i1
AA15G00048	TR25337|c0_g1_i1
AA15G00049	TR10413|c0_g1_i1
AA15G00050	TR28642|c0_g1_i1	v	v
AA15G00051	TR9377|c0_g1_i1	v	v
AA15G00052	TR1192|c0_g2_i1
AA15G00054	TR8782|c0_g1_i1
AA15G00057	TR17684|c0_g1_i1
AA15G00058	TR3824|c0_g1_i1
AA15G00059	TR272|c0_g2_i1
AA15G00062	TR15358|c1_g2_i1
AA15G00079	TR187|c0_g2_i1
AA15G00080	TR8962|c0_g1_i1
AA15G00082	TR24990|c0_g1_i1
AA15G00086	TR28671|c0_g1_i1
AA15G00090	TR18747|c0_g1_i1
AA15G00094	TR31801|c0_g1_i2
AA15G00097	TR16098|c0_g1_i1	^
AA15G00098	TR11550|c0_g2_i1
AA15G00100	TR6504|c0_g1_i1
AA15G00109	TR14478|c0_g1_i1
AA15G00110	TR24793|c0_g1_i1
AA15G00112	TR7727|c0_g1_i1
AA15G00114	TR21777|c0_g1_i1
AA15G00122	TR28498|c0_g1_i1
AA15G00125	TR32019|c0_g1_i1
AA15G00131	TR33781|c1_g1_i4	^	^
AA15G00135	TR19957|c0_g1_i1
AA15G00138	TR17361|c0_g1_i1
AA15G00139	TR29489|c0_g1_i3
AA15G00140	TR33355|c0_g1_i1
AA15G00141	TR31901|c0_g1_i1
AA15G00144	TR32509|c0_g3_i1
AA15G00146	TR27517|c0_g1_i1
AA15G00147	TR15350|c0_g1_i1
AA15G00150	TR19105|c0_g1_i1
AA15G00161	TR25756|c0_g1_i1
AA15G00164	TR30813|c0_g1_i1
AA15G00165	TR30816|c0_g1_i2
AA15G00166	TR25003|c0_g1_i1
AA15G00171	TR1264|c0_g1_i1
AA15G00176	TR6328|c0_g2_i1
AA15G00178	TR33023|c0_g1_i6	^	^
AA15G00182	TR27074|c2_g1_i1	^
AA15G00183	TR31389|c0_g1_i1
AA15G00184	TR7427|c0_g1_i1
AA15G00185	TR27241|c0_g1_i1
AA15G00187	TR10060|c0_g2_i1
AA15G00195	TR30914|c0_g1_i2
AA15G00197	TR29464|c0_g1_i7
AA15G00208	TR12638|c0_g1_i1	^	^
AA15G00258	TR17687|c0_g1_i1
AA15G00261	TR27183|c0_g1_i1
AA15G00263	TR24833|c0_g1_i2
AA15G00269	TR15461|c0_g2_i1
AA15G00272	TR25497|c0_g2_i1
AA15G00273	TR28455|c0_g1_i1
AA15G00280	TR5796|c0_g1_i1	^	^
AA15G00281	TR6858|c0_g1_i1
AA15G00291	TR3181|c0_g2_i1	v	v
AA15G00295	TR17288|c0_g1_i1
AA15G00298	TR20402|c0_g1_i2
AA15G00301	TR13131|c0_g2_i1
AA15G00303	TR32947|c0_g1_i1
AA15G00305	TR3721|c0_g1_i1
AA15G00309	TR14320|c0_g1_i2
AA15G00310	TR28213|c0_g1_i1
AA15G00313	TR21397|c0_g2_i1
AA15G00316	TR30902|c0_g1_i1	^	^
AA15G00321	TR33155|c0_g1_i1
AA15G00322	TR2044|c0_g2_i1
AA1601G00001	TR23020|c0_g1_i2
AA160G00007	TR3926|c0_g2_i1	^	^
AA1614G00001	TR8300|c0_g1_i1
AA1615G00001	TR6183|c0_g2_i1
AA161G00001	TR34354|c0_g1_i1
AA161G00005	TR13853|c0_g1_i1
AA1638G00001	TR5620|c0_g1_i1
AA163G00008	TR7188|c0_g1_i1
AA163G00012	TR17955|c0_g1_i1
AA1649G00001	TR14269|c0_g1_i1
AA164G00005	TR13134|c0_g1_i1	v	v
AA165G00001	TR19433|c0_g1_i1
AA165G00003	TR32170|c1_g2_i1	^
AA165G00004	TR24416|c1_g1_i1
AA166G00003	TR24758|c0_g1_i1
AA166G00012	TR6325|c0_g1_i1
AA166G00013	TR34249|c0_g1_i1
AA166G00015	TR32463|c0_g1_i1
AA1685G00002	TR16914|c0_g1_i1
AA168G00003	TR31892|c0_g2_i1	v	v
AA168G00006	TR2654|c0_g1_i1
AA168G00008	TR30147|c0_g1_i1
AA168G00020	TR27616|c0_g1_i1
AA168G00023	TR23492|c0_g1_i1
AA168G00028	TR30502|c0_g1_i1
AA168G00030	TR14284|c0_g1_i2
AA168G00031	TR7531|c0_g2_i1
AA168G00044	TR33712|c0_g1_i3
AA169G00004	TR7535|c0_g1_i1
AA169G00006	TR10514|c0_g3_i1
AA169G00009	TR21949|c0_g1_i1	^	^
AA16G00003	TR30315|c0_g1_i1
AA16G00004	TR19564|c0_g1_i1
AA16G00005	TR31635|c0_g1_i1
AA16G00006	TR1308|c0_g1_i1
AA16G00009	TR9172|c0_g1_i1
AA16G00010	TR28339|c0_g1_i1
AA16G00011	TR30636|c0_g2_i2
AA16G00015	TR25262|c0_g1_i1
AA16G00017	TR16880|c0_g1_i1
AA16G00030	TR13185|c0_g1_i1
AA16G00033	TR10910|c0_g1_i1
AA16G00034	TR4591|c0_g2_i1
AA16G00035	TR28620|c0_g1_i1
AA16G00036	TR30860|c0_g1_i1	^
AA16G00042	TR22525|c0_g1_i1
AA16G00043	TR29776|c0_g1_i1
AA16G00046	TR27908|c0_g2_i2
AA16G00048	TR27053|c0_g1_i1
AA16G00055	TR23074|c0_g2_i1	v	v
AA16G00070	TR430|c0_g1_i1
AA16G00071	TR20976|c0_g2_i1	v
AA16G00072	TR18123|c0_g1_i1
AA16G00081	TR4018|c0_g4_i7	^
AA16G00083	TR27868|c0_g1_i1
AA16G00085	TR12598|c0_g1_i1
AA16G00086	TR1214|c0_g1_i3
AA16G00087	TR5524|c0_g1_i1
AA16G00088	TR25445|c0_g1_i1		^
AA16G00098	TR4016|c1_g1_i5
AA16G00102	TR1118|c0_g1_i1
AA16G00112	TR14969|c0_g1_i1
AA16G00118	TR33879|c0_g1_i1
AA16G00120	TR19573|c0_g1_i1
AA16G00134	TR8593|c0_g1_i1
AA16G00135	TR26220|c0_g1_i2	^	^
AA170G00002	TR1218|c0_g1_i3
AA170G00007	TR8273|c0_g3_i1
AA172G00004	TR12537|c0_g2_i1
AA176G00001	TR12631|c0_g4_i2
AA177G00001	TR12078|c0_g3_i1
AA177G00004	TR31335|c0_g1_i3	^
AA178G00002	TR11978|c0_g1_i1
AA179G00003	TR31066|c0_g1_i1
AA17G00006	TR1688|c0_g3_i1
AA17G00024	TR6655|c0_g1_i1
AA17G00028	TR32617|c0_g2_i3
AA17G00029	TR18137|c0_g1_i1
AA17G00030	TR18076|c0_g1_i1
AA17G00031	TR32260|c0_g1_i5
AA17G00033	TR31349|c0_g1_i2
AA17G00037	TR22605|c0_g1_i1
AA17G00040	TR30830|c0_g1_i2
AA17G00041	TR12866|c0_g1_i1	v
AA17G00045	TR8270|c0_g1_i2	^	^
AA17G00046	TR25546|c0_g2_i1
AA17G00052	TR30861|c0_g1_i1	^	^
AA17G00060	TR15981|c0_g1_i1
AA17G00061	TR32312|c0_g1_i1
AA17G00062	TR22985|c0_g2_i2
AA17G00063	TR27952|c0_g1_i1
AA17G00064	TR2506|c0_g1_i1
AA17G00080	TR11385|c0_g1_i1
AA17G00081	TR13601|c0_g1_i1
AA17G00083	TR2901|c0_g2_i1
AA17G00084	TR16287|c0_g2_i1	v	v
AA17G00087	TR14907|c1_g1_i8	^	^
AA17G00091	TR27615|c0_g1_i1
AA17G00093	TR13622|c0_g1_i1
AA17G00094	TR28608|c0_g1_i1
AA17G00095	TR23275|c0_g1_i1
AA17G00096	TR22925|c0_g1_i1
AA17G00097	TR23255|c0_g1_i1
AA17G00098	TR28664|c0_g1_i1	^	^
AA17G00099	TR6545|c0_g1_i2
AA17G00101	TR19933|c0_g1_i1
AA17G00104	TR33969|c0_g1_i1
AA17G00105	TR14891|c0_g1_i1
AA17G00106	TR6672|c0_g1_i1
AA17G00108	TR795|c0_g1_i1
AA17G00112	TR23783|c0_g1_i1
AA17G00125	TR16891|c0_g1_i1
AA17G00127	TR29925|c0_g1_i1
AA17G00128	TR32506|c0_g2_i1
AA17G00130	TR15456|c0_g1_i1
AA17G00144	TR18083|c0_g1_i1
AA17G00145	TR10244|c0_g1_i1
AA17G00146	TR17014|c0_g1_i1
AA180G00002	TR10198|c0_g1_i1
AA180G00003	TR27092|c0_g1_i3
AA180G00005	TR31818|c0_g2_i1
AA181G00004	TR10860|c0_g1_i1
AA182G00001	TR28932|c0_g1_i2
AA183G00005	TR32318|c0_g1_i1
AA1847G00001	TR24839|c0_g1_i1
AA184G00002	TR32884|c0_g1_i1
AA184G00007	TR29417|c0_g1_i1
AA185G00004	TR33771|c0_g1_i2	^	^
AA187G00006	TR24564|c0_g1_i1
AA188G00004	TR14946|c0_g1_i7
AA188G00005	TR16457|c0_g1_i1
AA18G00009	TR11618|c0_g1_i1	^
AA18G00010	TR14517|c0_g1_i1
AA18G00012	TR32584|c0_g1_i2
AA18G00014	TR27470|c0_g1_i1
AA18G00015	TR16059|c0_g1_i2
AA18G00019	TR156|c0_g1_i1
AA18G00020	TR34726|c0_g1_i1
AA18G00028	TR13092|c0_g2_i1	v	v
AA18G00034	TR31840|c0_g1_i1
AA18G00042	TR9084|c0_g1_i1
AA18G00043	TR27050|c0_g2_i2
AA18G00045	TR19600|c0_g1_i1
AA18G00046	TR25573|c0_g1_i1
AA18G00047	TR19219|c0_g1_i1
AA18G00050	TR26707|c0_g1_i1
AA18G00052	TR21524|c0_g1_i1
AA18G00056	TR8358|c0_g1_i1
AA18G00059	TR16105|c1_g1_i2
AA18G00061	TR2875|c0_g1_i1
AA18G00062	TR28576|c0_g1_i1
AA18G00068	TR9441|c0_g1_i1
AA18G00069	TR18479|c0_g1_i1
AA18G00070	TR11270|c0_g3_i1
AA18G00071	TR15396|c0_g1_i2
AA18G00073	TR32432|c0_g1_i1
AA18G00075	TR9260|c0_g1_i1
AA18G00077	TR5795|c0_g1_i5	^	^
AA18G00083	TR28196|c0_g1_i1
AA18G00090	TR28301|c0_g1_i1
AA18G00091	TR10801|c0_g1_i1
AA18G00092	TR20885|c0_g1_i1
AA18G00093	TR616|c0_g2_i1
AA18G00095	TR17719|c0_g1_i1	v	v
AA18G00096	TR30799|c0_g1_i2
AA18G00097	TR15963|c0_g1_i1
AA18G00099	TR33779|c1_g1_i1
AA18G00104	TR32010|c0_g1_i1
AA18G00111	TR16070|c0_g1_i8
AA18G00112	TR34441|c0_g1_i1
AA18G00116	TR7995|c0_g1_i1
AA18G00118	TR13786|c0_g1_i1
AA18G00120	TR1951|c0_g3_i1		^
AA18G00125	TR25025|c0_g1_i1	v	v
AA18G00126	TR8423|c0_g1_i1
AA18G00128	TR28522|c0_g1_i1
AA18G00129	TR24303|c0_g1_i1
AA18G00130	TR640|c0_g1_i1
AA18G00131	TR10612|c0_g1_i1	v	v
AA18G00132	TR21395|c0_g2_i1
AA18G00133	TR7463|c0_g2_i1
AA18G00137	TR22416|c0_g1_i1
AA18G00150	TR20723|c0_g1_i1	v	v
AA18G00151	TR2880|c0_g1_i1
AA18G00152	TR2353|c0_g1_i1
AA18G00155	TR5433|c0_g1_i1
AA18G00156	TR9253|c0_g1_i1
AA18G00160	TR28950|c0_g2_i1
AA18G00164	TR18654|c0_g1_i1
AA18G00169	TR28376|c0_g1_i1
AA18G00170	TR2117|c1_g2_i1
AA18G00177	TR22755|c0_g1_i1
AA18G00180	TR13852|c0_g1_i2
AA18G00181	TR28943|c0_g1_i3	v
AA18G00184	TR12502|c0_g1_i2	^	^
AA18G00187	TR18490|c0_g1_i4
AA18G00188	TR12850|c0_g1_i1
AA18G00191	TR9395|c0_g2_i1
AA18G00192	TR18537|c0_g3_i1
AA18G00195	TR4560|c0_g1_i1
AA18G00196	TR22558|c0_g1_i1
AA18G00202	TR20460|c0_g1_i1	v	v
AA18G00203	TR24681|c0_g1_i1
AA18G00211	TR23966|c0_g1_i1
AA18G00213	TR11030|c0_g1_i1
AA18G00224	TR27624|c0_g3_i1
AA18G00228	TR22561|c0_g1_i1
AA18G00230	TR1677|c0_g1_i1	^	^
AA18G00231	TR27255|c0_g1_i1
AA18G00232	TR9618|c0_g1_i1
AA18G00234	TR23225|c0_g1_i1
AA18G00235	TR30940|c0_g1_i1	v	v
AA18G00240	TR31372|c0_g2_i1
AA18G00242	TR23480|c0_g1_i1	v
AA18G00243	TR15706|c0_g1_i1
AA190G00002	TR34232|c0_g1_i2
AA191G00004	TR12623|c0_g1_i1
AA195G00001	TR4608|c0_g2_i1
AA195G00004	TR15368|c0_g1_i1	^
AA196G00006	TR2259|c0_g1_i2
AA1975G00001	TR15081|c0_g1_i1
AA198G00004	TR21014|c0_g1_i1
AA198G00005	TR27824|c0_g1_i1
AA198G00006	TR11261|c0_g1_i1
AA198G00007	TR15523|c0_g1_i1
AA198G00012	TR12514|c0_g1_i1
AA198G00016	TR30967|c0_g1_i1	^
AA198G00018	TR12083|c0_g1_i2
AA198G00019	TR30866|c0_g1_i1
AA198G00020	TR28965|c0_g1_i1
AA198G00025	TR22469|c0_g1_i1
AA198G00026	TR28876|c0_g1_i1
AA198G00028	TR13135|c0_g1_i1
AA198G00032	TR23339|c0_g2_i1
AA198G00035	TR17622|c0_g1_i1
AA19G00003	TR5282|c0_g2_i1
AA19G00004	TR11274|c0_g1_i1
AA19G00017	TR27601|c0_g1_i2
AA19G00027	TR6192|c0_g1_i1	v	v
AA19G00028	TR16101|c0_g1_i3
AA19G00031	TR20610|c0_g1_i1
AA19G00032	TR30848|c0_g1_i1
AA19G00039	TR23641|c0_g1_i1
AA19G00044	TR5665|c0_g2_i1
AA19G00046	TR20981|c0_g1_i1
AA19G00049	TR7265|c0_g2_i1
AA19G00050	TR5775|c0_g1_i1
AA19G00056	TR25638|c0_g1_i1
AA19G00057	TR12654|c0_g1_i15	^
AA19G00060	TR25483|c0_g2_i2
AA19G00061	TR19420|c0_g1_i1
AA19G00062	TR10963|c0_g1_i1
AA19G00065	TR26297|c0_g1_i3
AA19G00069	TR32308|c0_g2_i1
AA19G00070	TR27088|c0_g2_i1
AA19G00071	TR2082|c0_g1_i2
AA19G00072	TR11716|c0_g1_i2	^	^
AA19G00073	TR2217|c0_g1_i2
AA19G00080	TR4584|c0_g1_i1	v
AA19G00084	TR4620|c0_g2_i1
AA19G00088	TR6264|c0_g1_i1
AA19G00095	TR5636|c0_g1_i1
AA19G00100	TR28509|c0_g1_i1
AA19G00104	TR15455|c0_g1_i2	v	v
AA19G00106	TR653|c0_g1_i1
AA19G00112	TR27412|c0_g1_i1
AA19G00120	TR30475|c0_g1_i1	v	v
AA19G00122	TR24524|c0_g1_i1
AA19G00123	TR28677|c0_g1_i1	v
AA19G00128	TR1614|c0_g1_i2	^
AA19G00130	TR10854|c0_g1_i1
AA19G00131	TR14941|c0_g1_i4
AA19G00137	TR25245|c0_g2_i1
AA19G00138	TR27054|c0_g1_i2
AA19G00140	TR9343|c0_g1_i1
AA19G00143	TR11381|c0_g1_i1
AA19G00148	TR5899|c1_g1_i1	^
AA19G00153	TR27497|c0_g2_i1
AA19G00155	TR3963|c0_g1_i1
AA19G00159	TR5112|c0_g1_i1
AA19G00163	TR27820|c0_g1_i1
AA19G00164	TR11962|c0_g1_i1
AA19G00165	TR20462|c0_g2_i1
AA19G00173	TR31191|c0_g1_i1	^	^
AA19G00174	TR30154|c0_g2_i1
AA19G00178	TR1958|c0_g1_i4	^
AA19G00189	TR26283|c0_g2_i1
AA19G00190	TR1744|c0_g1_i1
AA19G00195	TR32097|c0_g1_i1
AA19G00201	TR34222|c0_g3_i1
AA19G00202	TR1232|c0_g2_i1
AA19G00208	TR30606|c0_g1_i4
AA19G00209	TR21010|c0_g3_i2
AA19G00210	TR11579|c0_g1_i1
AA19G00212	TR14495|c0_g1_i1
AA19G00213	TR19465|c0_g1_i2
AA19G00217	TR13226|c0_g1_i1
AA19G00220	TR16128|c0_g1_i2
AA19G00221	TR15007|c0_g1_i1
AA19G00228	TR25625|c0_g1_i2	^
AA19G00229	TR16118|c0_g1_i1
AA19G00230	TR19275|c0_g1_i1
AA19G00231	TR29596|c0_g1_i1
AA19G00236	TR9373|c0_g1_i3
AA19G00240	TR27598|c0_g1_i1
AA19G00242	TR30960|c0_g1_i3		^
AA19G00243	TR30134|c0_g1_i1	v	v
AA19G00246	TR6902|c0_g1_i1
AA19G00249	TR32524|c0_g1_i1
AA19G00250	TR6210|c0_g1_i1	^
AA19G00253	TR11411|c0_g1_i1	v
AA19G00257	TR29493|c0_g2_i3
AA19G00260	TR9599|c0_g1_i1
AA19G00263	TR40|c0_g1_i1
AA19G00264	TR8885|c0_g1_i1
AA19G00267	TR15892|c0_g1_i1
AA19G00268	TR25419|c0_g2_i1
AA19G00271	TR11751|c0_g2_i4
AA19G00273	TR22393|c0_g1_i1
AA19G00281	TR17213|c0_g1_i1
AA19G00282	TR701|c0_g1_i1
AA19G00284	TR30056|c0_g1_i1
AA19G00285	TR19455|c0_g1_i2	^	^
AA19G00291	TR11777|c0_g3_i14	v	v
AA19G00294	TR24841|c0_g2_i1
AA19G00296	TR9948|c0_g1_i1
AA19G00300	TR1686|c1_g4_i1		v
AA19G00313	TR29982|c0_g1_i1
AA19G00316	TR28641|c0_g2_i1
AA19G00317	TR7457|c0_g1_i1
AA19G00318	TR14430|c0_g1_i1
AA19G00324	TR2904|c0_g2_i1	^
AA19G00328	TR23910|c0_g2_i1
AA19G00330	TR26850|c0_g1_i1
AA19G00336	TR20987|c0_g2_i1
AA19G00346	TR20435|c0_g1_i7
AA19G00352	TR27421|c0_g1_i1
AA19G00366	TR33759|c0_g2_i1
AA19G00367	TR6586|c0_g1_i1
AA19G00373	TR20486|c0_g2_i1		^
AA19G00402	TR14972|c0_g1_i1		^
AA19G00412	TR33767|c0_g1_i8	^
AA19G00418	TR11927|c0_g1_i1
AA19G00419	TR1637|c0_g3_i1
AA19G00420	TR10918|c0_g2_i1		v
AA19G00423	TR14515|c0_g1_i1
AA19G00430	TR27131|c0_g1_i1
AA19G00438	TR34264|c0_g1_i1
AA19G00454	TR8329|c0_g1_i2
AA19G00455	TR18091|c0_g1_i1
AA19G00456	TR8067|c0_g1_i1
AA19G00457	TR22554|c0_g1_i1
AA19G00461	TR27654|c0_g2_i1
AA19G00462	TR18547|c0_g2_i2
AA19G00463	TR1699|c0_g1_i1
AA19G00472	TR29479|c0_g1_i2
AA19G00473	TR32310|c0_g1_i1
AA19G00474	TR20430|c0_g2_i3	^	^
AA19G00478	TR219|c0_g1_i1
AA19G00482	TR415|c0_g1_i1
AA19G00483	TR11768|c0_g2_i2
AA19G00489	TR28954|c0_g2_i1
AA1G00001	TR17360|c0_g1_i2
AA1G00002	TR27534|c0_g1_i1
AA1G00005	TR3465|c0_g2_i1
AA1G00006	TR7550|c0_g1_i1
AA1G00012	TR9992|c0_g2_i1
AA1G00016	TR30847|c0_g1_i1
AA1G00019	TR29538|c0_g1_i1
AA1G00033	TR24625|c0_g1_i1
AA1G00036	TR28528|c0_g1_i1
AA1G00039	TR31198|c0_g1_i1
AA1G00041	TR19403|c0_g1_i1
AA1G00043	TR23233|c0_g1_i1
AA1G00046	TR7873|c0_g1_i1
AA1G00052	TR27614|c0_g1_i1	v
AA1G00053	TR2408|c0_g1_i1	v	v
AA1G00054	TR24425|c0_g1_i1
AA1G00056	TR1939|c0_g1_i1	v	v
AA1G00057	TR23189|c0_g1_i1
AA1G00058	TR11178|c0_g1_i2	^	^
AA1G00061	TR5092|c0_g1_i1
AA1G00062	TR20942|c1_g3_i1
AA1G00064	TR4014|c0_g1_i5	v
AA1G00066	TR27900|c0_g1_i2
AA1G00067	TR2009|c0_g1_i1
AA1G00069	TR17649|c0_g1_i1
AA1G00071	TR5660|c0_g1_i1	v	v
AA1G00082	TR34395|c0_g1_i2
AA1G00087	TR18478|c0_g1_i1
AA1G00092	TR5090|c0_g1_i1
AA1G00094	TR10238|c0_g1_i1
AA1G00100	TR27767|c0_g1_i1
AA1G00101	TR24930|c0_g1_i1
AA1G00104	TR12865|c0_g1_i2
AA1G00113	TR25587|c0_g1_i3
AA1G00115	TR30958|c0_g1_i1
AA1G00120	TR24262|c0_g1_i1
AA1G00123	TR14611|c0_g2_i1
AA1G00125	TR9227|c0_g1_i1	v	v
AA1G00127	TR8005|c0_g2_i1
AA1G00130	TR9787|c0_g1_i1
AA1G00137	TR15361|c0_g1_i3
AA1G00138	TR6261|c0_g1_i1	v	v
AA1G00139	TR3545|c0_g2_i1
AA1G00141	TR21448|c0_g1_i2
AA1G00147	TR6295|c0_g1_i1	v
AA1G00148	TR30040|c0_g1_i1
AA1G00149	TR20213|c0_g1_i1
AA1G00150	TR15454|c0_g1_i1
AA1G00151	TR5967|c0_g1_i1
AA1G00152	TR23774|c0_g1_i1
AA1G00153	TR22413|c0_g1_i1
AA1G00163	TR12847|c0_g1_i1
AA1G00164	TR6886|c0_g1_i1	v	v
AA1G00165	TR2130|c0_g1_i1
AA1G00167	TR17066|c0_g1_i1
AA1G00172	TR33831|c0_g1_i1
AA1G00173	TR6950|c0_g1_i1	v	v
AA1G00178	TR27376|c0_g1_i1
AA1G00179	TR32498|c0_g4_i2
AA1G00182	TR21051|c0_g1_i1
AA1G00183	TR17949|c0_g1_i1
AA201G00001	TR18509|c0_g2_i1
AA201G00002	TR7059|c0_g1_i1
AA202G00003	TR30121|c0_g2_i2
AA205G00006	TR22499|c0_g2_i1
AA205G00010	TR15362|c0_g1_i1
AA206G00002	TR25777|c0_g3_i1
AA207G00001	TR25220|c0_g2_i2
AA207G00008	TR12851|c0_g1_i1
AA207G00009	TR23290|c0_g1_i1
AA208G00001	TR26268|c0_g1_i1		v
AA208G00004	TR27558|c0_g1_i3
AA208G00005	TR30268|c0_g1_i1
AA20G00002	TR12332|c0_g1_i1
AA20G00003	TR24290|c0_g1_i1
AA20G00004	TR32227|c0_g3_i1
AA20G00012	TR19590|c0_g1_i1
AA20G00016	TR22664|c0_g1_i1
AA20G00024	TR6591|c0_g1_i1	v	v
AA20G00030	TR25016|c0_g1_i1
AA20G00034	TR34187|c0_g1_i2	^
AA20G00037	TR33726|c0_g1_i1
AA20G00040	TR33019|c0_g1_i3
AA20G00042	TR31040|c0_g1_i1
AA20G00045	TR34127|c0_g1_i1	v
AA20G00046	TR11208|c0_g1_i2
AA20G00049	TR20383|c0_g1_i1
AA20G00052	TR3147|c0_g1_i2
AA20G00054	TR13184|c0_g2_i1
AA20G00058	TR30605|c0_g1_i4
AA20G00061	TR30983|c0_g1_i2
AA20G00063	TR20491|c0_g2_i1
AA20G00066	TR29365|c0_g1_i1	^	^
AA20G00067	TR26884|c0_g1_i1
AA20G00069	TR32092|c0_g1_i1
AA20G00072	TR16303|c0_g2_i1
AA20G00075	TR25598|c0_g1_i1	^	^
AA20G00078	TR31942|c0_g1_i2
AA20G00084	TR21061|c0_g2_i1
AA20G00086	TR95|c0_g2_i1
AA20G00093	TR25774|c0_g1_i2
AA20G00094	TR17337|c0_g2_i1
AA20G00098	TR14954|c0_g1_i1
AA20G00102	TR28801|c0_g1_i1	^	^
AA20G00106	TR27921|c0_g1_i2
AA20G00128	TR14705|c0_g1_i1
AA20G00129	TR28855|c0_g1_i1	v	v
AA20G00130	TR11791|c0_g1_i4
AA20G00131	TR15334|c0_g1_i2	v
AA20G00132	TR12087|c0_g3_i3
AA20G00133	TR14931|c0_g1_i1	^
AA2100G00001	TR13665|c0_g1_i1
AA211G00002	TR12510|c0_g1_i5	^	^
AA211G00003	TR13866|c1_g1_i2
AA213G00002	TR2932|c0_g1_i1
AA214G00008	TR16585|c0_g1_i1
AA215G00005	TR32515|c0_g1_i1
AA215G00007	TR25168|c0_g2_i1
AA215G00009	TR19692|c0_g3_i1	^	^
AA216G00001	TR16453|c0_g1_i1
AA216G00002	TR499|c0_g2_i1
AA216G00005	TR22568|c0_g1_i1
AA216G00009	TR23183|c0_g1_i1
AA216G00010	TR12519|c0_g1_i2
AA217G00004	TR1325|c0_g1_i1
AA217G00006	TR24184|c0_g1_i1
AA218G00002	TR18519|c0_g1_i1
AA218G00008	TR5937|c0_g1_i1
AA218G00009	TR28867|c0_g1_i1
AA21G00007	TR10582|c0_g1_i2
AA21G00008	TR17426|c0_g1_i1
AA21G00013	TR3520|c0_g2_i1
AA21G00016	TR3689|c0_g1_i1
AA21G00018	TR12837|c0_g1_i1	v	v
AA21G00020	TR25415|c0_g1_i1
AA21G00022	TR34707|c0_g1_i1
AA21G00023	TR25101|c0_g1_i1
AA21G00024	TR5783|c0_g1_i1
AA21G00034	TR30764|c0_g1_i1
AA21G00035	TR19460|c0_g2_i1
AA21G00038	TR6930|c0_g2_i1
AA21G00039	TR27797|c0_g1_i1
AA21G00041	TR16283|c0_g1_i1
AA21G00047	TR7247|c0_g1_i1
AA21G00049	TR3488|c0_g1_i1
AA21G00050	TR17478|c0_g1_i1
AA21G00051	TR20386|c2_g1_i2
AA21G00053	TR21036|c0_g2_i1
AA21G00057	TR4389|c0_g1_i1
AA21G00059	TR17540|c0_g1_i1
AA21G00061	TR27479|c0_g1_i1
AA21G00062	TR31429|c0_g1_i1
AA21G00071	TR23560|c0_g1_i1
AA21G00076	TR21417|c0_g1_i1
AA21G00077	TR12558|c0_g1_i1
AA21G00078	TR33480|c0_g1_i1
AA21G00080	TR25956|c0_g1_i1
AA21G00083	TR6668|c0_g1_i1
AA21G00085	TR24036|c0_g1_i1
AA21G00091	TR8064|c0_g1_i1	v	v
AA21G00093	TR28933|c0_g1_i2
AA21G00096	TR33841|c0_g1_i1
AA21G00098	TR15894|c0_g1_i1
AA21G00099	TR19070|c0_g1_i1
AA21G00101	TR5822|c1_g1_i1	^	^
AA21G00105	TR25465|c0_g1_i2
AA21G00108	TR8038|c0_g1_i1
AA21G00110	TR3542|c0_g2_i2
AA21G00111	TR26541|c0_g1_i1
AA21G00112	TR26088|c0_g1_i1
AA21G00115	TR29460|c0_g1_i1
AA21G00117	TR28500|c0_g1_i1
AA21G00121	TR33870|c0_g1_i1
AA21G00122	TR11740|c0_g1_i7
AA21G00124	TR30889|c0_g1_i1
AA21G00125	TR25768|c0_g1_i4
AA21G00126	TR19612|c0_g1_i1	v	v
AA21G00127	TR7625|c0_g1_i1
AA21G00128	TR27115|c0_g2_i1
AA21G00135	TR22178|c0_g1_i1
AA21G00141	TR32208|c0_g1_i1	^	^
AA21G00160	TR31810|c0_g1_i1
AA21G00162	TR1188|c0_g1_i1
AA21G00163	TR31001|c0_g2_i1
AA21G00167	TR24508|c0_g1_i1
AA21G00168	TR27509|c0_g2_i1
AA21G00169	TR17265|c0_g1_i1
AA21G00171	TR28259|c0_g1_i1
AA21G00172	TR17952|c0_g1_i1
AA21G00173	TR9807|c0_g1_i1
AA21G00174	TR17931|c0_g2_i1	^
AA21G00177	TR1674|c0_g1_i2	v	v
AA21G00180	TR29687|c0_g2_i1
AA21G00184	TR23070|c0_g1_i5
AA21G00187	TR27894|c0_g1_i1
AA21G00190	TR8018|c0_g1_i1	v
AA21G00194	TR6588|c0_g2_i1
AA21G00195	TR5608|c0_g1_i1
AA21G00196	TR34387|c0_g1_i1
AA21G00205	TR33763|c0_g1_i1
AA21G00206	TR18498|c0_g1_i1
AA21G00209	TR772|c0_g1_i1
AA21G00211	TR13554|c0_g1_i1
AA21G00213	TR9102|c0_g1_i1
AA21G00214	TR9918|c0_g1_i1	v	v
AA21G00215	TR9329|c0_g1_i3		v
AA21G00221	TR25188|c0_g1_i1	v
AA21G00231	TR19103|c0_g1_i1
AA21G00235	TR29315|c0_g1_i1
AA21G00236	TR27277|c0_g1_i2
AA21G00240	TR27408|c0_g1_i4
AA21G00243	TR16112|c0_g1_i4
AA21G00244	TR5892|c0_g1_i1
AA21G00246	TR19636|c0_g1_i1
AA21G00248	TR10849|c0_g1_i1
AA21G00250	TR11283|c0_g1_i1	v	v
AA21G00252	TR12622|c0_g1_i2
AA21G00258	TR25436|c0_g2_i1
AA21G00262	TR6616|c0_g1_i1
AA21G00263	TR6997|c0_g1_i1
AA21G00268	TR2190|c0_g1_i1
AA21G00270	TR1955|c0_g1_i1
AA21G00280	TR18945|c0_g1_i1
AA21G00281	TR8827|c0_g1_i1
AA21G00284	TR24325|c0_g1_i1
AA21G00285	TR10956|c0_g2_i1
AA21G00288	TR16144|c0_g1_i6
AA21G00294	TR25744|c0_g1_i2	^	^
AA21G00313	TR108|c0_g1_i1	v	v
AA21G00315	TR23069|c0_g1_i2
AA21G00316	TR16658|c0_g2_i1	v	v
AA21G00317	TR32656|c0_g1_i1
AA21G00322	TR6438|c0_g1_i1
AA21G00332	TR34372|c0_g1_i1
AA21G00335	TR17963|c0_g1_i1
AA21G00337	TR11726|c0_g1_i1	^	^
AA21G00339	TR24280|c0_g1_i1
AA21G00342	TR33508|c0_g1_i1
AA21G00343	TR10214|c0_g2_i1
AA21G00345	TR27106|c0_g1_i2
AA21G00351	TR17542|c0_g1_i1
AA21G00354	TR21508|c0_g1_i1
AA21G00356	TR9622|c0_g1_i1
AA21G00367	TR25787|c0_g1_i1
AA21G00369	TR33560|c0_g1_i1	v	v
AA21G00381	TR25696|c0_g1_i5
AA21G00382	TR29672|c0_g1_i1
AA21G00383	TR19398|c0_g2_i1
AA21G00386	TR29385|c0_g1_i1
AA21G00387	TR17932|c0_g1_i1
AA21G00390	TR19687|c0_g1_i3
AA21G00394	TR22548|c0_g2_i1
AA21G00396	TR15135|c0_g1_i1
AA21G00398	TR2039|c0_g1_i1
AA21G00408	TR6870|c0_g2_i2
AA21G00410	TR32263|c0_g1_i2
AA21G00411	TR30664|c0_g1_i3
AA21G00412	TR9841|c0_g1_i1	v	v
AA21G00415	TR28875|c0_g1_i1
AA21G00420	TR32897|c0_g1_i1
AA21G00427	TR4305|c0_g1_i1
AA21G00433	TR23642|c0_g1_i1
AA21G00435	TR25557|c0_g1_i1	v
AA21G00441	TR15482|c0_g1_i3
AA21G00445	TR24960|c0_g1_i1	v	v
AA21G00448	TR31902|c0_g1_i1
AA21G00452	TR30775|c0_g2_i1
AA21G00454	TR28923|c0_g1_i1
AA21G00455	TR25740|c0_g2_i1
AA21G00460	TR15958|c0_g1_i1
AA21G00461	TR646|c0_g1_i2
AA21G00462	TR33375|c0_g1_i1
AA21G00471	TR2680|c0_g2_i1
AA21G00472	TR4651|c0_g1_i1
AA21G00473	TR3517|c0_g1_i1
AA21G00474	TR30178|c0_g1_i1
AA21G00475	TR14480|c0_g1_i1
AA21G00478	TR11296|c0_g1_i1
AA21G00479	TR25018|c0_g1_i1
AA21G00481	TR5162|c0_g2_i1	^	^
AA21G00486	TR21934|c0_g1_i1
AA21G00487	TR4138|c0_g1_i1
AA21G00488	TR712|c0_g1_i1
AA21G00490	TR27582|c0_g2_i1
AA21G00491	TR5688|c0_g1_i1
AA21G00494	TR27441|c0_g2_i1
AA21G00499	TR16863|c0_g1_i1
AA21G00500	TR34142|c0_g1_i1	v	v
AA21G00524	TR24118|c0_g1_i1		v
AA21G00531	TR23676|c0_g1_i1
AA21G00533	TR19720|c0_g1_i1	v	v
AA21G00537	TR26364|c0_g1_i1
AA21G00543	TR20732|c0_g1_i1
AA21G00545	TR7736|c0_g1_i1
AA21G00546	TR22895|c0_g1_i1
AA21G00556	TR34385|c0_g1_i1
AA21G00559	TR433|c0_g2_i1
AA21G00560	TR15496|c0_g1_i1
AA21G00562	TR25517|c0_g1_i1
AA21G00563	TR16295|c0_g2_i1
AA21G00565	TR30437|c0_g1_i1
AA220G00001	TR22614|c0_g1_i1
AA221G00004	TR22521|c0_g1_i1
AA221G00010	TR17355|c0_g2_i1
AA224G00002	TR1934|c0_g1_i7
AA224G00005	TR17249|c0_g1_i1
AA224G00010	TR31194|c0_g1_i6
AA226G00004	TR24802|c0_g2_i1
AA226G00006	TR13811|c0_g1_i1
AA227G00003	TR31881|c0_g2_i1
AA228G00002	TR30032|c0_g1_i1
AA228G00003	TR5364|c0_g1_i1
AA228G00004	TR24475|c0_g1_i1
AA228G00011	TR18258|c0_g1_i1	v	v
AA228G00012	TR27200|c0_g2_i1	^	^
AA228G00015	TR19242|c0_g1_i1
AA228G00024	TR31787|c0_g1_i1
AA22G00022	TR14826|c0_g1_i1
AA22G00029	TR12499|c0_g2_i1
AA22G00038	TR29477|c0_g1_i3
AA22G00042	TR4209|c0_g1_i1
AA22G00043	TR17950|c0_g2_i1
AA22G00044	TR14325|c0_g1_i2
AA22G00045	TR20730|c0_g1_i1
AA22G00048	TR4004|c0_g1_i4
AA22G00052	TR6167|c0_g1_i2
AA22G00070	TR33059|c0_g1_i2
AA22G00072	TR17959|c0_g1_i1	v	v
AA22G00076	TR14324|c0_g1_i2	^	^
AA22G00077	TR22969|c0_g2_i1
AA22G00082	TR17052|c0_g1_i1	v	v
AA22G00084	TR27425|c0_g1_i2		^
AA22G00089	TR25358|c0_g1_i1
AA22G00102	TR26223|c0_g1_i2	^	^
AA22G00107	TR6233|c0_g1_i1
AA22G00111	TR25189|c0_g1_i1
AA22G00113	TR9060|c0_g2_i1
AA22G00116	TR13191|c0_g1_i1
AA231G00002	TR4582|c0_g1_i1
AA232G00004	TR24551|c0_g1_i1
AA232G00007	TR6202|c0_g1_i1
AA233G00001	TR30683|c0_g3_i1
AA233G00002	TR30705|c0_g1_i1
AA234G00001	TR5121|c0_g1_i1
AA235G00001	TR9323|c0_g1_i1
AA236G00002	TR30601|c0_g1_i4
AA236G00003	TR30623|c0_g2_i1
AA238G00001	TR14935|c0_g1_i1	v
AA239G00002	TR20504|c0_g1_i1
AA239G00007	TR28679|c0_g1_i1
AA23G00008	TR2242|c0_g1_i1	^
AA23G00018	TR20302|c0_g1_i1
AA23G00022	TR10550|c0_g1_i1
AA23G00025	TR23686|c0_g1_i1
AA23G00032	TR33952|c0_g1_i1
AA23G00037	TR8677|c0_g1_i1
AA23G00041	TR12550|c0_g1_i4	^
AA23G00042	TR7870|c0_g1_i1
AA23G00047	TR5087|c0_g1_i1
AA23G00051	TR26965|c0_g1_i1
AA23G00053	TR28882|c0_g2_i1	v	v
AA23G00056	TR574|c0_g1_i1
AA23G00057	TR18983|c0_g1_i1
AA23G00058	TR6686|c0_g1_i1
AA23G00061	TR19167|c0_g1_i1
AA23G00064	TR9235|c0_g1_i1	^	^
AA23G00065	TR10938|c0_g2_i1
AA23G00066	TR247|c0_g2_i1	^	^
AA23G00071	TR6029|c0_g1_i1
AA23G00075	TR14635|c0_g1_i1
AA23G00076	TR7438|c0_g1_i1
AA23G00077	TR3185|c0_g2_i1
AA23G00078	TR15704|c0_g1_i1
AA23G00082	TR10969|c0_g1_i1
AA23G00083	TR20387|c0_g2_i3	^
AA23G00084	TR3004|c0_g1_i1
AA23G00089	TR22502|c0_g1_i1
AA23G00091	TR21240|c0_g2_i1
AA23G00099	TR30927|c0_g1_i3
AA23G00101	TR27915|c0_g2_i1
AA23G00103	TR462|c0_g1_i1		v
AA244G00006	TR34224|c0_g1_i1
AA244G00007	TR11922|c0_g2_i1
AA245G00006	TR25187|c0_g1_i1	v
AA248G00001	TR25173|c0_g1_i1
AA248G00003	TR27639|c0_g1_i1
AA248G00004	TR30622|c0_g2_i1
AA24G00001	TR8459|c0_g1_i1
AA24G00002	TR14900|c0_g1_i3	^	^
AA24G00003	TR587|c0_g1_i1
AA24G00005	TR9310|c0_g2_i1
AA24G00009	TR19417|c0_g1_i1
AA24G00011	TR1266|c0_g1_i1
AA24G00015	TR15633|c0_g1_i1	v	v
AA24G00035	TR20070|c0_g1_i1
AA24G00037	TR18561|c0_g1_i1
AA24G00041	TR501|c0_g1_i1
AA24G00042	TR32935|c0_g1_i1
AA24G00046	TR20420|c2_g2_i1
AA24G00047	TR31680|c0_g1_i1
AA24G00051	TR27454|c1_g1_i2
AA24G00055	TR8422|c0_g2_i1
AA251G00001	TR34380|c0_g2_i1
AA251G00003	TR6166|c1_g1_i4
AA251G00004	TR30151|c0_g1_i2
AA252G00003	TR11895|c0_g2_i1	v	v
AA252G00004	TR11934|c0_g1_i1
AA252G00005	TR32385|c0_g1_i1	v
AA253G00004	TR23053|c0_g1_i1
AA255G00001	TR11265|c0_g2_i1	^
AA255G00003	TR8031|c0_g2_i1
AA255G00005	TR14960|c0_g1_i3	^	^
AA255G00007	TR2894|c0_g2_i1
AA257G00002	TR6370|c0_g1_i1
AA2583G00001	TR29568|c0_g1_i1
AA25G00003	TR5944|c0_g1_i2
AA25G00004	TR4007|c0_g2_i10
AA25G00009	TR12375|c0_g1_i1	v	v
AA25G00010	TR7256|c0_g5_i1
AA25G00013	TR27541|c0_g2_i1
AA25G00019	TR7726|c0_g1_i1
AA25G00023	TR27837|c0_g2_i1	v	v
AA25G00025	TR7699|c0_g1_i1
AA25G00032	TR7414|c0_g1_i1
AA25G00035	TR31013|c0_g1_i1		^
AA25G00036	TR20520|c0_g1_i1
AA25G00037	TR2197|c0_g1_i2		v
AA25G00040	TR1658|c0_g1_i3
AA25G00041	TR27078|c0_g1_i1	^	^
AA25G00053	TR26284|c0_g1_i1
AA25G00056	TR9601|c0_g1_i1
AA25G00058	TR13150|c0_g1_i1
AA25G00064	TR31488|c0_g1_i1
AA25G00087	TR13117|c0_g1_i1
AA25G00090	TR30125|c0_g2_i1
AA25G00091	TR19556|c0_g1_i1
AA25G00092	TR34227|c0_g1_i1
AA25G00094	TR2970|c0_g1_i1
AA25G00097	TR29678|c0_g1_i1
AA25G00098	TR20797|c0_g2_i1
AA25G00099	TR4587|c0_g1_i1
AA25G00101	TR11391|c0_g1_i1
AA25G00104	TR16649|c0_g1_i1
AA25G00106	TR24598|c0_g1_i1
AA25G00107	TR27079|c0_g1_i1
AA25G00108	TR16133|c0_g2_i1	^
AA25G00109	TR12031|c0_g2_i2
AA25G00110	TR21563|c0_g1_i1
AA25G00123	TR31931|c0_g1_i1
AA25G00125	TR30679|c0_g1_i5
AA25G00128	TR7543|c0_g1_i1	v	v
AA25G00132	TR28375|c0_g1_i1
AA25G00133	TR31391|c0_g1_i3
AA25G00136	TR30065|c0_g1_i1
AA25G00137	TR16286|c0_g1_i1
AA25G00143	TR5868|c0_g1_i2
AA25G00146	TR30961|c0_g1_i2
AA25G00148	TR22951|c0_g1_i1
AA25G00151	TR31359|c0_g2_i3
AA25G00153	TR21439|c0_g1_i1
AA25G00155	TR32241|c0_g1_i2
AA25G00156	TR13078|c0_g1_i1
AA25G00160	TR7264|c0_g1_i1
AA25G00161	TR20416|c0_g1_i2
AA25G00164	TR29657|c0_g2_i1
AA25G00167	TR15383|c1_g1_i1
AA260G00002	TR216|c0_g1_i1
AA260G00005	TR2236|c0_g1_i2
AA260G00007	TR1377|c0_g1_i1
AA260G00010	TR34339|c0_g2_i1
AA261G00004	TR32869|c0_g2_i1	v	v
AA262G00001	TR25748|c0_g1_i6
AA262G00003	TR12504|c0_g2_i4	^	^
AA262G00004	TR229|c0_g1_i1	^
AA263G00001	TR5622|c0_g1_i1
AA263G00005	TR33634|c0_g1_i1
AA2640G00001	TR14894|c0_g1_i2
AA264G00002	TR6071|c1_g1_i1
AA265G00001	TR21492|c0_g1_i1
AA265G00002	TR2164|c0_g1_i2
AA268G00004	TR10959|c0_g2_i1
AA26G00002	TR30690|c0_g1_i2
AA26G00007	TR2096|c0_g2_i1	v
AA26G00008	TR1965|c0_g1_i1
AA26G00015	TR27593|c0_g1_i2
AA26G00018	TR681|c0_g1_i1
AA26G00019	TR17163|c0_g1_i1
AA26G00020	TR23963|c0_g2_i1
AA26G00024	TR7464|c0_g1_i1
AA26G00025	TR10058|c0_g2_i1
AA26G00027	TR29435|c0_g2_i1
AA26G00030	TR4113|c0_g1_i1
AA26G00031	TR5619|c0_g1_i1
AA26G00032	TR7790|c0_g1_i1
AA26G00034	TR29706|c0_g1_i1
AA26G00035	TR12027|c0_g1_i2
AA26G00037	TR15354|c0_g1_i1
AA26G00038	TR20292|c0_g1_i1
AA26G00040	TR4044|c0_g1_i3	^
AA26G00041	TR6197|c0_g1_i1	^
AA26G00043	TR30908|c0_g1_i5	^	^
AA26G00044	TR30932|c0_g2_i1
AA26G00047	TR7488|c0_g1_i1
AA26G00048	TR28890|c0_g1_i1
AA26G00051	TR12459|c0_g1_i2
AA26G00052	TR8299|c0_g1_i1	^	^
AA26G00053	TR13164|c0_g2_i1
AA26G00056	TR1530|c0_g1_i1
AA26G00062	TR10038|c0_g1_i2
AA26G00063	TR23096|c0_g1_i1
AA26G00064	TR4605|c0_g1_i1
AA26G00067	TR2227|c0_g1_i2
AA26G00069	TR10585|c0_g1_i1
AA26G00070	TR11727|c0_g1_i5
AA26G00074	TR5303|c0_g1_i1
AA26G00083	TR33744|c0_g1_i1
AA26G00090	TR9117|c0_g1_i1	v	v
AA26G00092	TR30086|c0_g1_i1
AA26G00093	TR33750|c0_g1_i1
AA26G00095	TR1659|c0_g4_i1
AA26G00100	TR8830|c0_g1_i1
AA26G00102	TR8588|c0_g1_i1
AA26G00105	TR17539|c0_g1_i1
AA26G00108	TR26176|c0_g1_i1
AA26G00116	TR1870|c0_g1_i2	^	^
AA26G00119	TR27936|c0_g1_i4	^	^
AA26G00122	TR25817|c0_g1_i1
AA26G00129	TR29475|c0_g4_i2
AA26G00130	TR1240|c0_g1_i1
AA26G00131	TR11762|c0_g1_i3
AA26G00133	TR27084|c0_g1_i1
AA26G00139	TR10988|c0_g1_i1
AA26G00143	TR20365|c1_g1_i4
AA26G00144	TR12593|c0_g1_i1
AA26G00145	TR3894|c0_g1_i1
AA26G00151	TR9425|c0_g1_i2	^	^
AA26G00155	TR27828|c0_g2_i1
AA26G00156	TR9412|c0_g2_i1
AA26G00158	TR34322|c0_g1_i1
AA26G00162	TR19112|c0_g1_i1
AA26G00163	TR33761|c0_g1_i1
AA26G00169	TR4111|c0_g2_i1
AA26G00174	TR30948|c1_g1_i1
AA26G00186	TR31012|c0_g2_i1
AA26G00191	TR10529|c0_g1_i3
AA26G00193	TR14323|c0_g2_i1
AA26G00197	TR27022|c0_g1_i4
AA26G00198	TR8032|c0_g1_i1		^
AA26G00200	TR23021|c0_g2_i1
AA26G00202	TR10610|c0_g2_i3
AA26G00203	TR11898|c0_g1_i1
AA26G00204	TR34311|c0_g1_i1
AA26G00209	TR3523|c0_g1_i1
AA26G00212	TR9608|c0_g1_i1
AA26G00214	TR30943|c0_g1_i1	^
AA26G00218	TR27377|c0_g2_i2
AA26G00219	TR27923|c0_g2_i1
AA26G00220	TR2530|c0_g1_i1
AA26G00225	TR10194|c0_g1_i2
AA26G00227	TR6915|c0_g1_i2
AA26G00228	TR28451|c0_g1_i1
AA26G00230	TR32269|c0_g2_i1
AA26G00232	TR4156|c0_g1_i1
AA26G00233	TR5947|c0_g1_i1
AA26G00236	TR12150|c0_g1_i1
AA26G00237	TR12414|c0_g1_i1
AA26G00240	TR28830|c0_g2_i1
AA26G00243	TR9648|c0_g1_i1
AA26G00244	TR17270|c0_g1_i1
AA26G00248	TR31427|c0_g1_i2
AA26G00249	TR21035|c0_g1_i1
AA26G00254	TR27170|c0_g1_i2
AA26G00256	TR12896|c0_g1_i1
AA26G00259	TR31368|c0_g1_i2
AA26G00264	TR660|c0_g2_i1
AA26G00265	TR12006|c0_g1_i1	v	v
AA26G00269	TR33405|c0_g1_i1
AA26G00270	TR22613|c0_g1_i1
AA26G00271	TR22997|c0_g1_i1
AA26G00279	TR30145|c0_g1_i1
AA26G00281	TR15452|c0_g1_i4
AA26G00285	TR16051|c0_g1_i1	^
AA26G00286	TR24326|c0_g1_i1
AA26G00288	TR27072|c0_g1_i1
AA26G00290	TR15504|c0_g1_i1
AA26G00292	TR13777|c0_g1_i1
AA26G00296	TR18551|c0_g2_i2		^
AA26G00297	TR6597|c0_g2_i1
AA26G00304	TR17302|c0_g1_i1
AA26G00307	TR8817|c0_g1_i1
AA26G00308	TR11946|c0_g1_i1
AA26G00309	TR14330|c0_g1_i1
AA26G00313	TR215|c0_g1_i1	v
AA26G00314	TR31403|c0_g1_i1
AA26G00316	TR14690|c0_g1_i1
AA26G00318	TR16244|c0_g1_i1
AA26G00320	TR31361|c0_g2_i6
AA26G00322	TR20382|c0_g1_i1
AA26G00323	TR15974|c0_g1_i1
AA26G00327	TR19435|c0_g1_i1
AA26G00329	TR6840|c1_g1_i1
AA26G00330	TR20927|c0_g1_i1	^	^
AA26G00331	TR12428|c0_g1_i1
AA26G00333	TR7049|c0_g1_i1
AA26G00348	TR27530|c0_g1_i1
AA26G00349	TR5930|c0_g2_i1
AA26G00357	TR7012|c0_g2_i1
AA26G00362	TR12271|c0_g1_i1	v	v
AA26G00367	TR11393|c0_g1_i1
AA26G00370	TR688|c0_g1_i1	v	v
AA26G00376	TR25701|c0_g1_i2		^
AA26G00377	TR17550|c0_g1_i1
AA26G00379	TR30807|c0_g5_i1
AA26G00381	TR15395|c0_g1_i2
AA26G00384	TR16667|c0_g1_i1
AA26G00388	TR10113|c0_g1_i1
AA26G00389	TR12105|c0_g1_i1
AA26G00390	TR27743|c0_g1_i1
AA26G00391	TR13199|c0_g1_i1
AA26G00393	TR10665|c0_g1_i1
AA26G00398	TR23654|c0_g1_i1
AA26G00402	TR32289|c0_g1_i1	v
AA26G00403	TR3541|c0_g1_i1
AA26G00404	TR27924|c0_g2_i4		^
AA26G00405	TR10172|c0_g1_i1
AA26G00407	TR19716|c0_g1_i2
AA26G00410	TR28911|c0_g1_i1
AA26G00411	TR29444|c0_g1_i2	^	^
AA26G00416	TR27194|c0_g1_i1
AA26G00419	TR16627|c0_g1_i1
AA26G00421	TR18476|c0_g1_i2
AA26G00422	TR16609|c0_g2_i1
AA26G00425	TR11606|c0_g1_i2
AA26G00426	TR14653|c0_g2_i1
AA26G00429	TR27998|c0_g1_i1
AA26G00431	TR27178|c0_g1_i1
AA26G00433	TR27239|c0_g1_i3
AA26G00434	TR11918|c0_g1_i2
AA26G00437	TR28447|c0_g1_i1
AA26G00438	TR12845|c0_g1_i1	v	v
AA26G00451	TR32238|c0_g2_i1
AA26G00453	TR2289|c0_g1_i1
AA26G00456	TR6592|c0_g1_i1	v	v
AA26G00457	TR2550|c0_g1_i1
AA26G00460	TR8167|c1_g1_i1
AA26G00461	TR1917|c0_g1_i1
AA26G00462	TR30822|c0_g1_i1
AA26G00463	TR31025|c0_g1_i1
AA26G00464	TR27087|c0_g2_i1
AA26G00468	TR11598|c0_g2_i1
AA26G00469	TR2201|c0_g2_i1	^	^
AA26G00475	TR30834|c0_g1_i2
AA26G00476	TR10401|c0_g1_i1
AA26G00477	TR14875|c0_g1_i1
AA26G00478	TR2161|c0_g1_i1
AA26G00480	TR2978|c0_g1_i1
AA26G00481	TR25434|c0_g1_i1
AA26G00486	TR7881|c0_g1_i1
AA26G00489	TR12465|c0_g1_i1
AA26G00490	TR28552|c0_g1_i1
AA26G00494	TR10945|c0_g1_i1
AA26G00495	TR4638|c0_g2_i1
AA26G00499	TR18563|c1_g1_i1
AA26G00504	TR7944|c0_g1_i1
AA26G00509	TR30656|c0_g1_i2
AA26G00512	TR5668|c0_g2_i1	v
AA26G00513	TR5149|c0_g1_i1
AA26G00514	TR24495|c0_g1_i1	v	v
AA26G00517	TR18511|c0_g1_i1
AA26G00529	TR28685|c0_g1_i1
AA26G00532	TR27747|c0_g1_i1
AA26G00534	TR29202|c0_g1_i1
AA26G00542	TR3970|c0_g2_i4	^
AA26G00543	TR31005|c0_g1_i1	v	v
AA26G00544	TR22626|c0_g1_i1	^
AA26G00545	TR7020|c0_g1_i1
AA26G00551	TR26650|c0_g1_i1
AA26G00558	TR25479|c0_g1_i1
AA26G00559	TR10143|c0_g1_i1
AA26G00562	TR30117|c0_g1_i1
AA26G00565	TR5951|c0_g2_i1
AA26G00571	TR18125|c0_g2_i1
AA26G00572	TR479|c0_g2_i1
AA26G00581	TR10316|c0_g1_i1
AA26G00583	TR1363|c0_g1_i1
AA26G00587	TR29888|c0_g1_i1
AA26G00588	TR18150|c0_g1_i1
AA26G00590	TR4033|c0_g3_i5	^
AA26G00591	TR13119|c0_g2_i1
AA26G00593	TR20312|c0_g1_i1
AA26G00594	TR21421|c0_g1_i1
AA26G00596	TR22423|c0_g1_i1
AA26G00598	TR32087|c0_g1_i2	^
AA26G00605	TR1526|c0_g1_i1
AA26G00610	TR14254|c0_g1_i1
AA26G00612	TR30952|c0_g3_i1
AA26G00613	TR17810|c0_g1_i1
AA26G00618	TR22594|c0_g1_i1
AA26G00626	TR15367|c0_g1_i1
AA26G00633	TR22171|c0_g1_i1
AA26G00634	TR17518|c0_g2_i1
AA26G00637	TR12040|c0_g1_i1
AA26G00644	TR14980|c0_g1_i1
AA26G00646	TR9331|c0_g2_i2
AA26G00648	TR33029|c0_g3_i1
AA26G00651	TR10570|c0_g1_i1
AA26G00656	TR2225|c0_g1_i1	^
AA26G00658	TR7406|c0_g1_i1
AA26G00660	TR10360|c0_g1_i1
AA26G00666	TR34214|c0_g1_i3	v	v
AA26G00667	TR6220|c0_g1_i1
AA26G00668	TR15451|c0_g1_i1
AA26G00669	TR22976|c0_g1_i1
AA26G00672	TR4240|c0_g2_i1
AA26G00674	TR12906|c0_g2_i1
AA26G00689	TR7676|c0_g1_i1
AA26G00690	TR30270|c0_g1_i1		v
AA26G00693	TR24186|c0_g1_i1
AA26G00694	TR12516|c0_g1_i5
AA26G00696	TR566|c0_g1_i1
AA26G00700	TR16316|c0_g1_i1
AA26G00701	TR34184|c0_g2_i3
AA26G00702	TR10913|c0_g1_i2
AA26G00703	TR23526|c0_g1_i1
AA26G00706	TR24314|c0_g1_i1
AA26G00710	TR17356|c0_g1_i1
AA26G00711	TR21270|c0_g1_i1
AA26G00714	TR31148|c0_g1_i1
AA26G00715	TR1235|c0_g1_i1
AA26G00717	TR17667|c0_g2_i1
AA26G00718	TR11438|c0_g1_i1
AA26G00721	TR20450|c0_g2_i1	^
AA26G00730	TR31935|c0_g2_i1
AA26G00732	TR16239|c0_g1_i1	^
AA26G00733	TR28844|c0_g1_i1
AA26G00737	TR278|c0_g1_i1
AA26G00740	TR8492|c0_g2_i1
AA26G00744	TR4617|c0_g1_i3
AA26G00750	TR21273|c0_g1_i2
AA26G00752	TR25554|c0_g1_i1
AA26G00753	TR31626|c0_g1_i1
AA26G00756	TR32801|c0_g1_i1
AA26G00758	TR25421|c0_g1_i2
AA26G00761	TR34475|c0_g1_i1
AA26G00765	TR14933|c0_g1_i2
AA26G00766	TR26001|c0_g1_i1
AA26G00772	TR1200|c0_g2_i1
AA26G00774	TR6324|c0_g1_i2	^	^
AA26G00775	TR3995|c0_g2_i8	^	^
AA26G00776	TR28279|c0_g1_i1
AA26G00777	TR4307|c0_g1_i1
AA26G00778	TR30883|c0_g1_i2
AA26G00779	TR25172|c0_g1_i1
AA26G00781	TR32466|c0_g2_i1
AA26G00785	TR4598|c0_g1_i3
AA26G00790	TR20765|c0_g2_i1
AA26G00791	TR21030|c0_g1_i1
AA26G00797	TR29968|c0_g1_i1
AA26G00798	TR13760|c0_g1_i1
AA26G00799	TR4672|c0_g1_i1
AA26G00805	TR28588|c0_g1_i1
AA26G00807	TR9764|c0_g1_i1
AA26G00808	TR9814|c0_g1_i1
AA26G00810	TR11921|c0_g1_i1	^
AA26G00814	TR21053|c0_g8_i1	^	^
AA26G00819	TR31333|c0_g1_i3
AA26G00820	TR2140|c0_g1_i1
AA26G00823	TR20471|c0_g1_i1
AA26G00824	TR9095|c0_g2_i1
AA270G00005	TR32255|c0_g1_i4
AA271G00005	TR680|c0_g1_i1
AA271G00009	TR10212|c0_g1_i1	v	v
AA275G00001	TR19713|c0_g3_i1
AA275G00003	TR32158|c0_g2_i1
AA276G00002	TR10551|c0_g2_i1
AA279G00001	TR25193|c0_g1_i1
AA279G00002	TR1919|c0_g1_i3	^	^
AA279G00004	TR17241|c0_g2_i1	v	v
AA27G00002	TR21441|c0_g1_i1
AA27G00003	TR14475|c0_g3_i1
AA27G00005	TR1948|c0_g2_i1
AA27G00006	TR25668|c0_g1_i4
AA27G00008	TR29515|c0_g1_i1
AA27G00010	TR3714|c0_g1_i1
AA27G00011	TR9620|c0_g1_i1
AA27G00014	TR23250|c0_g1_i1
AA27G00015	TR33724|c0_g1_i1
AA27G00016	TR13096|c0_g2_i1
AA27G00017	TR34252|c0_g2_i1
AA27G00020	TR14263|c0_g1_i1
AA27G00021	TR18526|c0_g2_i1	v	v
AA27G00022	TR27468|c0_g1_i1
AA27G00023	TR12596|c0_g1_i2
AA27G00024	TR27738|c0_g1_i1	v
AA27G00025	TR31878|c0_g1_i1
AA27G00028	TR8296|c0_g1_i5
AA27G00030	TR25459|c0_g3_i1
AA27G00036	TR31421|c0_g1_i2
AA27G00038	TR5610|c0_g1_i1
AA27G00039	TR15226|c0_g1_i1
AA27G00041	TR33448|c0_g1_i1
AA27G00044	TR12935|c0_g1_i1
AA27G00047	TR9606|c0_g1_i1
AA27G00048	TR10736|c0_g1_i1
AA27G00050	TR17957|c0_g2_i1
AA27G00053	TR11294|c0_g1_i1
AA27G00056	TR152|c0_g1_i1
AA27G00057	TR14414|c0_g1_i1
AA27G00058	TR23666|c0_g1_i1	v	v
[truncated: 4,746 more rows]

## Sheet: Table S3
Aethionema gene ID	TAIR10ID	TAIR10DESCRIPTION	GO_term_BP	GO_term_MF	GO_term_CC	GO_annot_BP	GO_annot_MF	GO_annot_CC	uniprot_id	uniprot_desc	nr_id	nr_desc	Gene.length	Aethionema.genes	NM1	NM2	M1⁺	M2⁺	NM vs M⁺	TAPscan
AA1006G00001	AT4G02050.1	sugar transporter protein 7	0098655:0008643	5351	0005886:0016021	cation transmembrane transport:carbohydrate transport	sugar:proton symporter activity	plasma membrane:integral component of membrane	sp|O04249|STP7_ARATH	Sugar transport protein 7	gi|567161232|ref|XP_006396402.1|	hypothetical protein EUTSA_v10028576mg [Eutrema salsugineum]	1766	AA1006G00001	0.21	0.46	0.4	0.13
AA100G00001	AT4G33560.1	Wound-responsive family protein	0001666:0009944:0009862:0010075:0010014:0009855:0010310			response to hypoxia:polarity specification of adaxial/abaxial axis:systemic acquired resistance, salicylic acid mediated signaling pathway:regulation of meristem growth:meristem initiation:determination of bilateral symmetry:regulation of hydrogen peroxide metabolic process					gi|674237198|gb|KFK29963.1|	hypothetical protein AALP_AA7G200200 [Arabis alpina]	1110	AA100G00001	14.34	12.72	5.38	4.29	^
AA100G00002	AT4G33565.1	RING/U-box superfamily protein		8270	0005634:0005886		zinc ion binding	nucleus:plasma membrane	sp|Q8LFY8|ATL54_ARATH	RING-H2 finger protein ATL54	gi|297802644|ref|XP_002869206.1|	hypothetical protein ARALYDRAFT_328381 [Arabidopsis lyrata subsp. lyrata]	870	AA100G00002	11.23	10.68	27.98	30.74	v
AA100G00003	AT2G06500.1	hAT family dimerisation domain		5488	5634		binding	nucleus			gi|685307908|ref|XP_009144671.1|	PREDICTED: zinc finger MYM-type protein 1-like [Brassica rapa]	546	AA100G00003	0	0	0	0
AA100G00004	AT4G33580.2	beta carbonic anhydrase 5	0019243:0015976	0004089:0008270	9507	methylglyoxal catabolic process to D-lactate:carbon utilization	carbonate dehydratase activity:zinc ion binding	chloroplast	sp|Q94CE3|BCA5_ARATH	Beta carbonic anhydrase 5, chloroplastic	gi|567217422|ref|XP_006412340.1|	hypothetical protein EUTSA_v10025824mg [Eutrema salsugineum]	2322	AA100G00004	1.88	2.2	2.48	2.42
AA100G00005	AT4G33625.1	FUNCTIONS IN: molecular_function unknown; INVOLVED IN: biological_process unknown; LOCATED IN: plasma membrane, vacuole; EXPRESSED IN: cultured cell; CONTAINS InterPro DOMAIN/s: Golgi apparatus membrane protein TVP15 (InterPro:IPR013714); Has 59 Blast hits to 59 proteins in 18 species: Archae - 0; Bacteria - 0; Metazoa - 0; Fungi - 0; Plants - 50; Viruses - 0; Other Eukaryotes - 9 (source: NCBI B…			0005774:0005634			vacuolar membrane:nucleus			gi|674964530|emb|CDX68992.1|	BnaC01g04610D [Brassica napus]	1256	AA100G00005	6.72	7.33	9.91	9.98
AA100G00006													3958	AA100G00006	34.44	31.58	17.27	18.03	^
AA100G00007			0007030:0007033			Golgi organization:vacuole organization			sp|Q6AVK1|COSA_ORYSJ	Costars family protein	gi|195618412|gb|ACG31036.1|	hypothetical protein [Zea mays]	355	AA100G00007	7.24	7.61	14.21	12.42
AA100G00008	AT4G33650.2	dynamin-related protein 3A	0000266:0050826:0009793:0051301:0009640:0019915:0010182:0044375:0009933:0016559:0016567:0009845:0010228:0009658:0009909:0006626:0007049:0010162	0035091:0005525:0042802:0003924	0009941:0016020:0005777:0005829:0005739	mitochondrial fission:response to freezing:embryo development ending in seed dormancy:cell division:photomorphogenesis:lipid storage:sugar mediated signaling pathway:regulation of peroxisome size:meristem structural organization:peroxisome fission:protein ubiquitination:seed germination:vegetative to reproductive phase transition of meristem:chloroplast organization:regulation of flower developme…	phosphatidylinositol binding:GTP binding:identical protein binding:GTPase activity	chloroplast envelope:membrane:peroxisome:cytosol:mitochondrion	sp|Q8S944|DRP3A_ARATH	Dynamin-related protein 3A	gi|567217402|ref|XP_006412330.1|	hypothetical protein EUTSA_v10024438mg [Eutrema salsugineum]	5891	AA100G00008	4.03	2.83	1.38	1.09
AA100G00009	AT5G22860.1	Serine carboxypeptidase S28 family protein	6508	0008236:0004180	0005576:0009507	proteolysis	serine-type peptidase activity:carboxypeptidase activity	extracellular region:chloroplast	sp|Q5RBU7|PCP_PONAB	Lysosomal Pro-X carboxypeptidase	gi|727564458|ref|XP_010454563.1|	PREDICTED: lysosomal Pro-X carboxypeptidase-like [Camelina sativa]	3960	AA100G00009	0	0.03	0	0
AA100G00010	AT2G02650.1	Ribonuclease H-like superfamily protein									gi|685319613|ref|XP_009150027.1|	PREDICTED: putative ribonuclease H protein At1g65750 [Brassica rapa]	3095	AA100G00010	0	0.01	0	0
AA1011G00001	AT4G29090.1	Ribonuclease H-like superfamily protein							sp|P93295|M310_ARATH	Uncharacterized mitochondrial protein AtMg00310	gi|4926870|gb|AAD32950.1|	putative non-LTR retroelement reverse transcriptase [Arabidopsis thaliana]	1776	AA1011G00001	0.03	0.05	0	0.03
AA1015G00001	AT1G67930.1	Golgi transport complex protein-related	6891		0009507:0005829:0017119	intra-Golgi vesicle-mediated transport		chloroplast:cytosol:Golgi transport complex	sp|Q8C0L8|COG5_MOUSE	Conserved oligomeric Golgi complex subunit 5	gi|674248446|gb|KFK41211.1|	hypothetical protein AALP_AA2G099800 [Arabis alpina]	2114	AA1015G00001	1.84	2.09	0.62	0.52
AA1015G00002	AT1G67930.1	Golgi transport complex protein-related	6891		0005829:0017119	intra-Golgi vesicle-mediated transport		cytosol:Golgi transport complex			gi|658036239|ref|XP_008353667.1|	PREDICTED: conserved oligomeric Golgi complex subunit 5-like, partial [Malus domestica]	834	AA1015G00002	7.04	4.86	4.86	5.36
AA1016G00001	ATMG00310.1	RNA-directed DNA polymerase (reverse transcriptase)-related family protein									gi|727544319|ref|XP_010445409.1|	PREDICTED: uncharacterized protein LOC104728065 [Camelina sativa]	771	AA1016G00001	0.06	0	0	0
AA1016G00002													219	AA1016G00002	0	0	0	0
AA1016G00003	AT1G07550.1	Leucine-rich repeat protein kinase family protein		16301	5886		kinase activity	plasma membrane	sp|C0LGD8|Y1755_ARATH	Probable LRR receptor-like serine/threonine-protein kinase At1g07550	gi|685370366|ref|XP_009118953.1|	PREDICTED: leucine-rich repeat receptor-like serine/threonine-protein kinase At2g14510 [Brassica rapa]	935	AA1016G00003	0	0	0	0
AA1016G00004	AT2G14510.1	Leucine-rich repeat protein kinase family protein		16301	16020		kinase activity	membrane	sp|Q9ZQR3|Y2451_ARATH	Leucine-rich repeat receptor-like serine/threonine-protein kinase At2g14510	gi|674923155|emb|CDY10284.1|	BnaC05g05270D, partial [Brassica napus]	3620	AA1016G00004	0.01	0	0	0.02
AA1016G00005	ATMG00300.1	Gag-Pol-related retrotransposon family protein	90304	0097159:1901363		nucleic acid metabolic process	organic cyclic compound binding:heterocyclic compound binding		sp|P10978|POLX_TOBAC	Retrovirus-related Pol polyprotein from transposon TNT 1-94	gi|133711804|gb|ABO36622.1|	copia LTR rider [Solanum lycopersicum]	1778	AA1016G00005	0.03	0	0.03	0
AA1017G00001			9987			cellular process					gi|731322483|ref|XP_010671914.1|	PREDICTED: uncharacterized protein LOC104888589 [Beta vulgaris subsp. vulgaris]	2319	AA1017G00001	0	0	0	0
AA1017G00002	AT1G31080.1	F-box family protein							sp|Q9SA02|FB26_ARATH	F-box protein At1g31080	gi|565494384|ref|XP_006304831.1|	hypothetical protein CARUB_v10012503mg [Capsella rubella]	1140	AA1017G00002	0	0	0	0
AA1017G00003	AT5G28780.1	PIF1 helicase	0032508:0006281:0000723	0003678:0005524	5634	DNA duplex unwinding:DNA repair:telomere maintenance	DNA helicase activity:ATP binding	nucleus	sp|Q6MHJ5|PIF1_BDEBA	ATP-dependent DNA helicase pif1	gi|727620242|ref|XP_010480896.1|	PREDICTED: uncharacterized protein LOC104759695, partial [Camelina sativa]	635	AA1017G00003	0	0.06	0	0
AA1017G00004			9987			cellular process					gi|729341262|ref|XP_010540172.1|	PREDICTED: uncharacterized protein LOC104814022 [Tarenaya hassleriana]	2319	AA1017G00004	0	0	0	0
AA101G00001	AT3G53950.1	glyoxal oxidase-related protein			5576			extracellular region			gi|297816698|ref|XP_002876232.1|	hypothetical protein ARALYDRAFT_485786 [Arabidopsis lyrata subsp. lyrata]	1608	AA101G00001	0.43	0.36	0.78	0.58
AA101G00002	AT1G58725.1	GDSL-like Lipase/Acylhydrolase superfamily protein	16042	0052689:0016298	5576	lipid catabolic process	carboxylic ester hydrolase activity:lipase activity	extracellular region	sp|P0DI15|GDL27_ARATH	GDSL esterase/lipase At1g59406	gi|565488099|ref|XP_006301689.1|	hypothetical protein CARUB_v10022144mg [Capsella rubella]	1421	AA101G00002	0.03	0	0	0
AA101G00003	AT4G29090.1	Ribonuclease H-like superfamily protein							sp|P0C2F6|RNHX1_ARATH	Putative ribonuclease H protein At1g65750	gi|4926870|gb|AAD32950.1|	putative non-LTR retroelement reverse transcriptase [Arabidopsis thaliana]	1611	AA101G00003	0	0.03	0	0
AA101G00004	AT3G53940.1	Mitochondrial substrate carrier family protein	0055085:0006839:0009220	5215	0016021:0005743	transmembrane transport:mitochondrial transport:pyrimidine ribonucleotide biosynthetic process	transporter activity	integral component of membrane:mitochondrial inner membrane	sp|Q54MZ4|MCFB_DICDI	Mitochondrial substrate carrier family protein B	gi|22331775|ref|NP_190962.2|	mitochondrial substrate carrier family protein [Arabidopsis thaliana]	2811	AA101G00004	4.26	3.52	2.15	2.06
AA101G00005	AT3G53920.1	RNApolymerase sigma-subunit C	0006412:0071482:0006355:0019685:0006352	0003899:0003735:0003677:0001053:0003700	0005840:0009507	translation:cellular response to light stimulus:regulation of transcription, DNA-templated:photosynthesis, dark reaction:DNA-templated transcription, initiation	DNA-directed RNA polymerase activity:structural constituent of ribosome:DNA binding:plastid sigma factor activity:sequence-specific DNA binding transcription factor activity	ribosome:chloroplast	sp|O24621|SIGC_ARATH	RNA polymerase sigma factor sigC	gi|565465847|ref|XP_006290815.1|	hypothetical protein CARUB_v10016920mg [Capsella rubella]	4136	AA101G00005	2.7	1.74	1.34	1.18		Sigma70-like
AA101G00006	AT2G16040.1	hAT dimerisation domain-containing protein / transposase-related											1772	AA101G00006	0.44	0.53	0.68	0.65
AA101G00007	AT5G46330.1	Leucine-rich receptor-like protein kinase family protein							sp|C0LGP4|Y3475_ARATH	Probable LRR receptor-like serine/threonine-protein kinase At3g47570			668	AA101G00007	0	0.18	0	0.26
AA101G00008	AT2G06500.1	hAT family dimerisation domain		46983	5634		protein dimerization activity	nucleus			gi|15225128|ref|NP_178689.1|	hAT dimerisation domain-containing protein [Arabidopsis thaliana]	601	AA101G00008	0	0	0	0
AA101G00009	AT4G10200.1	TTF-type zinc finger protein with HAT dimerisation domain									gi|727440875|ref|XP_010501913.1|	PREDICTED: zinc finger MYM-type protein 1-like [Camelina sativa]	1000	AA101G00009	0	0.04	0.05	0
AA101G00010	AT3G53900.2	uracil phosphoribosyltransferase	0016036:0044206:0006223:0032502	0004845:0005525	0005829:0009570	cellular response to phosphate starvation:UMP salvage:uracil salvage:developmental process	uracil phosphoribosyltransferase activity:GTP binding	cytosol:chloroplast stroma	sp|Q9M336|UPP_ARATH	Uracil phosphoribosyltransferase, chloroplastic	gi|567186859|ref|XP_006403642.1|	hypothetical protein EUTSA_v10010595mg [Eutrema salsugineum]	1838	AA101G00010	2.15	1.94	3.07	3.28
AA101G00011	AT5G03160.1	homolog of mamallian P58IPK	0034976:0044794:0006457:0009408:0009644:0042542		0005788:0005886	response to endoplasmic reticulum stress:positive regulation by host of viral process:protein folding:response to heat:response to high light intensity:response to hydrogen peroxide		endoplasmic reticulum lumen:plasma membrane	sp|Q9LYW9|DNJ36_ARATH	DnaJ protein P58IPK homolog	gi|685380106|ref|XP_009122732.1|	PREDICTED: dnaJ homolog subfamily C member 3 homolog [Brassica rapa]	529	AA101G00011	1.13	1.24	1.76	1.32
AA101G00012	AT5G27700.1	Ribosomal protein S21e	6412	3735	5840	translation	structural constituent of ribosome	ribosome	sp|Q3E902|RS212_ARATH	40S ribosomal protein S21-2	gi|729370550|ref|XP_010547966.1|	PREDICTED: 40S ribosomal protein S21-2-like [Tarenaya hassleriana]	689	AA101G00012	41.89	44.13	61.99	58.76
AA101G00013	AT3G53880.1	NAD(P)-linked oxidoreductase superfamily protein	0009414:0009409:0046686:0009636:0009651:0055114	0070401:0008106:0016229	0009507:0005829	response to water deprivation:response to cold:response to cadmium ion:response to toxic substance:response to salt stress:oxidation-reduction process	NADP+ binding:alcohol dehydrogenase (NADP+) activity:steroid dehydrogenase activity	chloroplast:cytosol	sp|Q9M338|AKRCB_ARATH	Aldo-keto reductase family 4 member C11	gi|567186865|ref|XP_006403644.1|	hypothetical protein EUTSA_v10010554mg [Eutrema salsugineum]	1979	AA101G00013	0.63	0.72	0.86	1.29
AA1024G00001	AT4G25420.1	2-oxoglutarate (2OG) and Fe(II)-dependent oxygenase superfamily protein	0009908:0009688:0009793:0009740:0048575:0009826:0009845:0048366:0055114:0009737:0009686:0010162	0045544:0005506	5737	flower development:abscisic acid biosynthetic process:embryo development ending in seed dormancy:gibberellic acid mediated signaling pathway:short-day photoperiodism, flowering:unidimensional cell growth:seed germination:leaf development:oxidation-reduction process:response to abscisic acid:gibberellin biosynthetic process:seed dormancy process	gibberellin 20-oxidase activity:iron ion binding	cytoplasm	sp|Q39110|GAOX1_ARATH	Gibberellin 20 oxidase 1	gi|735265262|dbj|BAQ02989.1|	gibberellin 20-oxidase [Rorippa aquatica]	1422	AA1024G00001	0.87	1.18	0.77	1.22
AA1024G00002	AT1G43760.1	DNAse I-like superfamily protein									gi|110737963|dbj|BAF00918.1|	putative reverse transcriptase [Arabidopsis thaliana]	1868	AA1024G00002	0	0	0	0.06
AA1026G00001	AT3G54340.1	K-box region and MADS-box transcription factor family protein	0009827:0010093:0006355:0048507:0009909:0048481:0009860:0048441:0048443	0046983:0003677:0003700	0090406:0005634	plant-type cell wall modification:specification of floral organ identity:regulation of transcription, DNA-templated:meristem development:regulation of flower development:ovule development:pollen tube growth:petal development:stamen development	protein dimerization activity:DNA binding:sequence-specific DNA binding transcription factor activity	pollen tube:nucleus	sp|P35632|AP3_ARATH	Floral homeotic protein APETALA 3	gi|297820174|ref|XP_002877970.1|	APETALA3 [Arabidopsis lyrata subsp. lyrata]	1508	AA1026G00001	0.06	0	0.15	0.04		MADS_MIKC
AA1028G00001	AT3G18910.1	EIN2 targeting protein2	0009616:0010050	5515		virus induced gene silencing:vegetative phase change	protein binding		sp|Q9LJ74|FB161_ARATH	F-box protein At3g18910	gi|15230238|ref|NP_188521.1|	EIN2 targeting protein2 [Arabidopsis thaliana]	1125	AA1028G00001	37.11	39.29	35.67	34.24
AA1028G00002	AT2G19960.1	hAT family dimerisation domain		0003676:0046983	5634		nucleic acid binding:protein dimerization activity	nucleus			gi|15225271|ref|NP_179586.1|	hAT dimerisation domain-containing protein / transposase-related protein [Arabidopsis thaliana]	399	AA1028G00002	0	0	0	0
AA1029G00001	AT1G47420.1	succinate dehydrogenase 5	0006511:0051788:0080129:0009853:0009735		0005749:0005634	ubiquitin-dependent protein catabolic process:response to misfolded protein:proteasome core complex assembly:photorespiration:response to cytokinin		mitochondrial respiratory chain complex II:nucleus	sp|Q9SX77|SDH5_ARATH	Succinate dehydrogenase subunit 5, mitochondrial	gi|567134737|ref|XP_006393580.1|	hypothetical protein EUTSA_v10011700mg [Eutrema salsugineum]	1168	AA1029G00001	21.76	24.81	35.44	32.33
AA1029G00002	AT1G47410.1	unknown protein; Has 26 Blast hits to 26 proteins in 10 species: Archae - 0; Bacteria - 0; Metazoa - 0; Fungi - 0; Plants - 26; Viruses - 0; Other Eukaryotes - 0 (source: NCBI BLink).	0045492:0016926:0010413		5739	xylan biosynthetic process:protein desumoylation:glucuronoxylan metabolic process		mitochondrion			gi|727437874|ref|XP_010500269.1|	PREDICTED: uncharacterized protein LOC104777675 [Camelina sativa]	705	AA1029G00002	4.49	3.66	3.97	5.68
AA1029G00003	AT1G47330.1	CBS domain-containing protein with a domain of unknown function (DUF21)		30554	0016021:0005886		adenyl nucleotide binding	integral component of membrane:plasma membrane	sp|Q8RY60|Y1733_ARATH	DUF21 domain-containing protein At1g47330	gi|9993348|gb|AAG11421.1|AC015449_3	Unknown protein [Arabidopsis thaliana]	4318	AA1029G00003	3.92	3.84	2.48	2.44
AA102G00001	AT4G28430.1	Reticulon family protein			0016020:0005783:0005634			membrane:endoplasmic reticulum:nucleus	sp|Q8LDS3|RTNLR_ARATH	Reticulon-like protein B18	gi|727550640|ref|XP_010447981.1|	PREDICTED: reticulon-like protein B18 [Camelina sativa]	3618	AA102G00001	3.92	3.98	6.35	6.04
AA102G00002	AT4G28450.1	nucleotide binding;protein binding	0000278:0006396:0000462:0009220	0005515:0000166	0005730:0080008:0005834:0032040	mitotic cell cycle:RNA processing:maturation of SSU-rRNA from tricistronic rRNA transcript (SSU-rRNA, 5.8S rRNA, LSU-rRNA):pyrimidine ribonucleotide biosynthetic process	protein binding:nucleotide binding	nucleolus:Cul4-RING E3 ubiquitin ligase complex:heterotrimeric G-protein complex:small-subunit processome	sp|Q5ZLK1|DCA13_CHICK	DDB1- and CUL4-associated factor 13	gi|297799130|ref|XP_002867449.1|	AT4g28450/F20O9_130 [Arabidopsis lyrata subsp. lyrata]	2908	AA102G00002	13.43	11.2	8.47	8.8
AA102G00003	AT2G20580.1	26S proteasome regulatory subunit S2 1A	0043248:0043161:0009751:0051726:0051788:0007010:0045087:0042176:0006094:0009630:0050790	0043130:0030234	0005829:0008540:0009506:0005634:0005886	proteasome assembly:proteasome-mediated ubiquitin-dependent protein catabolic process:response to salicylic acid:regulation of cell cycle:response to misfolded protein:cytoskeleton organization:innate immune response:regulation of protein catabolic process:gluconeogenesis:gravitropism:regulation of catalytic activity	ubiquitin binding:enzyme regulator activity	cytosol:proteasome regulatory particle, base subcomplex:plasmodesma:nucleus:plasma membrane	sp|Q9SIV2|PSD2A_ARATH	26S proteasome non-ATPase regulatory subunit 2 homolog A	gi|567218644|ref|XP_006412951.1|	hypothetical protein EUTSA_v10024363mg [Eutrema salsugineum]	5547	AA102G00003	24.89	19.43	12.77	13.81	^
AA102G00004	AT2G20560.1	DNAJ heat shock family protein	0006457:0009644:0034976:0042542:0009408	51082	5737	protein folding:response to high light intensity:response to endoplasmic reticulum stress:response to hydrogen peroxide:response to heat	unfolded protein binding	cytoplasm	sp|Q3MI00|DNJB1_BOVIN	DnaJ homolog subfamily B member 1	gi|567218640|ref|XP_006412949.1|	hypothetical protein EUTSA_v10025591mg [Eutrema salsugineum]	1575	AA102G00004	42.53	35.88	39.82	37.38
AA102G00005	AT5G46090.1	Protein of unknown function (DUF679)	8152	16779	5783	metabolic process	nucleotidyltransferase activity	endoplasmic reticulum			gi|674940775|emb|CDX92877.1|	BnaC07g41350D [Brassica napus]	1240	AA102G00005	3.63	2.57	1.64	1.17
AA102G00006	AT4G28490.1	Leucine-rich receptor-like protein kinase family protein	0010103:0045490:0010468:0046777:0007169:0018108:0002237:0010102:0045087:0048443	0004674:0004714:0005524	0016021:0005886	stomatal complex morphogenesis:pectin catabolic process:regulation of gene expression:protein autophosphorylation:transmembrane receptor protein tyrosine kinase signaling pathway:peptidyl-tyrosine phosphorylation:response to molecule of bacterial origin:lateral root morphogenesis:innate immune response:stamen development	protein serine/threonine kinase activity:transmembrane receptor protein tyrosine kinase activity:ATP binding	integral component of membrane:plasma membrane	sp|P47735|RLK5_ARATH	Receptor-like protein kinase 5	gi|567218636|ref|XP_006412947.1|	hypothetical protein EUTSA_v10024311mg [Eutrema salsugineum]	3407	AA102G00006	1.02	0.68	0.47	0.7
AA102G00007	AT4G28500.1	NAC domain containing protein 73	0010413:0045893:0045492:0007275:2000652	0044212:0003700	5634	glucuronoxylan metabolic process:positive regulation of transcription, DNA-templated:xylan biosynthetic process:multicellular organismal development:regulation of secondary cell wall biogenesis	transcription regulatory region DNA binding:sequence-specific DNA binding transcription factor activity	nucleus	sp|O49459|NAC73_ARATH	NAC domain-containing protein 73	gi|685258196|ref|XP_009129565.1|	PREDICTED: NAC domain-containing protein 8 [Brassica rapa]	1572	AA102G00007	0.29	0.18	0.21	0.15		NAC
AA102G00008	AT1G03860.1	prohibitin 2			16020			membrane	sp|Q9ZNT7|PHB2_ARATH	Prohibitin-2, mitochondrial	gi|567218632|ref|XP_006412945.1|	hypothetical protein EUTSA_v10025900mg [Eutrema salsugineum]	1451	AA102G00008	70.99	72.04	82.63	81.23
AA102G00009	AT5G44120.3	RmlC-like cupins superfamily protein	0050789:0044763:0010431:0009628:0071310:0048367:1901701:0009793	45735	5773	regulation of biological process:single-organism cellular process:seed maturation:response to abiotic stimulus:cellular response to organic substance:shoot system development:cellular response to oxygen-containing compound:embryo development ending in seed dormancy	nutrient reservoir activity	vacuole	sp|Q02498|CRU1_RAPSA	Cruciferin PGCRURSE5	gi|461838|sp|Q02498.1|CRU1_RAPSA	RecName: Full=Cruciferin PGCRURSE5; AltName: Full=11S globulin; AltName: Full=12S storage protein; Contains: RecName: Full=Cruciferin PGCRURSE5 alpha chain; Contains: RecName: Full=Cruciferin PGCRURSE5 beta chain; Flags: Precursor.	4051	AA102G00009	4792.02	5378.39	5404.55	4696.37
AA102G00010	AT4G28530.1	NAC domain containing protein 74	0006355:0007275	0003677:0003700	5634	regulation of transcription, DNA-templated:multicellular organismal development	DNA binding:sequence-specific DNA binding transcription factor activity	nucleus	sp|O04017|NAC98_ARATH	Protein CUP-SHAPED COTYLEDON 2	gi|565444124|ref|XP_006284018.1|	hypothetical protein CARUB_v10005139mg [Capsella rubella]	2565	AA102G00010	0.11	0.05	0.13	0		NAC
AA102G00011	AT2G18760.1	chromatin remodeling 8	0010332:0006281:0006355	0003677:0005524:0016740:0004386	5634	response to gamma radiation:DNA repair:regulation of transcription, DNA-templated	DNA binding:ATP binding:transferase activity:helicase activity	nucleus	sp|Q9ZV43|CHR8_ARATH	Protein CHROMATIN REMODELING 8	gi|297836766|ref|XP_002886265.1|	predicted protein [Arabidopsis lyrata subsp. lyrata]	4191	AA102G00011	5.44	4.22	2.05	2.06		SWI/SNF_SNF2
AA102G00012	AT1G69770.1	chromomethylase 3	0006346:0031048:0006275:0010425:0090116:0051567:0008283:0010069:0051726:0016572:0009909:0006270	0003886:0003677:0003682	5634	methylation-dependent chromatin silencing:chromatin silencing by small RNA:regulation of DNA replication:DNA methylation on cytosine within a CNG sequence:C-5 methylation of cytosine:histone H3-K9 methylation:cell proliferation:zygote asymmetric cytokinesis in embryo sac:regulation of cell cycle:histone phosphorylation:regulation of flower development:DNA replication initiation	DNA (cytosine-5-)-methyltransferase activity:DNA binding:chromatin binding	nucleus	sp|Q94F88|CMT3_ARATH	DNA (cytosine-5)-methyltransferase CMT3	gi|729346430|ref|XP_010541913.1|	PREDICTED: DNA (cytosine-5)-methyltransferase CMT3 [Tarenaya hassleriana]	6430	AA102G00012	0.06	0.09	0.1	0.13
AA102G00013	AT4G28540.1	casein kinase I-like 6	0018105:0046777:0008360:0042732:0009750:0009749:0016055:0009744:0006897	0004674:0005524	0055028:0009506:0005634	peptidyl-serine phosphorylation:protein autophosphorylation:regulation of cell shape:D-xylose metabolic process:response to fructose:response to glucose:Wnt signaling pathway:response to sucrose:endocytosis	protein serine/threonine kinase activity:ATP binding	cortical microtubule:plasmodesma:nucleus	sp|P42158|KC1D_ARATH	Casein kinase I isoform delta-like	gi|674236629|gb|KFK29394.1|	hypothetical protein AALP_AA7G127700 [Arabis alpina]	4094	AA102G00013	8	7.03	5.62	5.19
AA102G00014	AT4G27090.1	Ribosomal protein L14	0001510:0006412:0042254	3735	0005730:0009506:0005774:0009507:0022625:0005794:0005783	RNA methylation:translation:ribosome biogenesis	structural constituent of ribosome	nucleolus:plasmodesma:vacuolar membrane:chloroplast:cytosolic large ribosomal subunit:Golgi apparatus:endoplasmic reticulum	sp|Q9T043|RL142_ARATH	60S ribosomal protein L14-2	gi|565446843|ref|XP_006284740.1|	hypothetical protein CARUB_v10006004mg [Capsella rubella]	1458	AA102G00014	159.84	167.18	215.77	218.3
AA102G00015	AT4G28550.1	Ypt/Rab-GAP domain of gyp1p superfamily protein			0005634:0005737			nucleus:cytoplasm	sp|Q9CXF4|TBC15_MOUSE	TBC1 domain family member 15	gi|567218622|ref|XP_006412940.1|	hypothetical protein EUTSA_v10025292mg [Eutrema salsugineum]	2516	AA102G00015	0.78	0.62	1.18	1.06
AA102G00016	AT4G28560.1	ROP-interactive CRIB motif-containing protein 7	0040008:0010103:0009416:0009860:0048443:0002237:0007165	5515	0016324:0005737:0090406:0005634:0031225	regulation of growth:stomatal complex morphogenesis:response to light stimulus:pollen tube growth:stamen development:response to molecule of bacterial origin:signal transduction	protein binding	apical plasma membrane:cytoplasm:pollen tube:nucleus:anchored component of membrane	sp|Q5PP26|PII2_ARATH	Piriformospora indica-insensitive protein 2	gi|567218618|ref|XP_006412938.1|	hypothetical protein EUTSA_v10027034mg [Eutrema salsugineum]	1350	AA102G00016	0.03	0.06	0.12	0
AA102G00017	AT4G28570.1	Long-chain fatty alcohol dehydrogenase family protein	0006888:0055114	0050660:0009055:0046577	0016021:0005634:0005783	ER to Golgi vesicle-mediated transport:oxidation-reduction process	flavin adenine dinucleotide binding:electron carrier activity:long-chain-alcohol oxidase activity	integral component of membrane:nucleus:endoplasmic reticulum	sp|Q94BP3|FAO4B_ARATH	Long-chain-alcohol oxidase FAO4B	gi|674236636|gb|KFK29401.1|	hypothetical protein AALP_AA7G128800 [Arabis alpina]	2979	AA102G00017	0.49	0.55	0.39	0.19
AA102G00018	AT4G28590.1	FUNCTIONS IN: molecular_function unknown; INVOLVED IN: biological_process unknown; LOCATED IN: chloroplast; EXPRESSED IN: 21 plant structures; EXPRESSED DURING: 10 growth stages; BEST Arabidopsis thaliana protein match is: Thioredoxin superfamily protein (TAIR:AT2G31840.1); Has 114 Blast hits to 112 proteins in 39 species: Archae - 2; Bacteria - 0; Metazoa - 17; Fungi - 6; Plants - 67; Viruses - …	0006355:0009658		42644	regulation of transcription, DNA-templated:chloroplast organization		chloroplast nucleoid			gi|727550585|ref|XP_010447956.1|	PREDICTED: uncharacterized protein LOC104730481 [Camelina sativa]	1634	AA102G00018	1.6	1.05	1.95	1.78
AA102G00019	AT4G28600.1	no pollen germination related 2		5516	5886		calmodulin binding	plasma membrane	sp|Q20144|TMTC1_CAEEL	Transmembrane and TPR repeat-containing protein F38B6.6	gi|297803212|ref|XP_002869490.1|	hypothetical protein ARALYDRAFT_328837 [Arabidopsis lyrata subsp. lyrata]	3858	AA102G00019	2.08	1.79	0.94	1.11
AA102G00020	AT4G28610.1	phosphate starvation response 1	0055063:0071486:0009650:0006355:0007623:0000719:0016036	0097159:0003913:0003700:1901363	5634	sulfate ion homeostasis:cellular response to high light intensity:UV protection:regulation of transcription, DNA-templated:circadian rhythm:photoreactive repair:cellular response to phosphate starvation	organic cyclic compound binding:DNA photolyase activity:sequence-specific DNA binding transcription factor activity:heterocyclic compound binding	nucleus	sp|Q8GUN5|PHL1_ARATH	Protein PHR1-LIKE 1	gi|567218604|ref|XP_006412931.1|	hypothetical protein EUTSA_v10025330mg [Eutrema salsugineum]	2761	AA102G00020	7.11	6.51	5.68	5.15		GARP_G2-like
AA102G00021	AT4G28640.2	indole-3-acetic acid inducible 11	0009733:0050794:0010583:0006351	0005515:0003700	0009506:0009523:0005634	response to auxin:regulation of cellular process:response to cyclopentenone:transcription, DNA-templated	protein binding:sequence-specific DNA binding transcription factor activity	plasmodesma:photosystem II:nucleus	sp|Q38829|IAA11_ARATH	Auxin-responsive protein IAA11	gi|567218598|ref|XP_006412928.1|	hypothetical protein EUTSA_v10026085mg [Eutrema salsugineum]	2205	AA102G00021	3.62	2.56	3.03	3.03		Aux/IAA
AA102G00022	AT4G28650.1	Leucine-rich repeat transmembrane protein kinase family protein	0006468:0010103:0007169:0001944:0030154:0048443:0002237:0010067	0004674:0005524	0016021:0005886	protein phosphorylation:stomatal complex morphogenesis:transmembrane receptor protein tyrosine kinase signaling pathway:vasculature development:cell differentiation:stamen development:response to molecule of bacterial origin:procambium histogenesis	protein serine/threonine kinase activity:ATP binding	integral component of membrane:plasma membrane	sp|Q9M0G7|PXL2_ARATH	Leucine-rich repeat receptor-like protein kinase PXL2	gi|727550555|ref|XP_010447945.1|	PREDICTED: leucine-rich repeat receptor-like protein kinase PXL2 [Camelina sativa]	2676	AA102G00022	0.48	0.38	0.35	0.5
AA102G00023	AT4G28660.2	photosystem II reaction center PSB28 protein	0006655:0000038:0010207:0019288:0006355:0009734:0042335	46983	0009570:0009654:0009535:0009539:0005634	phosphatidylglycerol biosynthetic process:very long-chain fatty acid metabolic process:photosystem II assembly:isopentenyl diphosphate biosynthetic process, methylerythritol 4-phosphate pathway:regulation of transcription, DNA-templated:auxin-activated signaling pathway:cuticle development	protein dimerization activity	chloroplast stroma:photosystem II oxygen evolving complex:chloroplast thylakoid membrane:photosystem II reaction center:nucleus	sp|Q8W0Y8|PSB28_ARATH	Photosystem II reaction center PSB28 protein, chloroplastic	gi|727550552|ref|XP_010447944.1|	PREDICTED: photosystem II reaction center PSB28 protein, chloroplastic-like [Camelina sativa]	1293	AA102G00023	1.14	1.2	1.06	1.39
AA102G00024	AT4G28670.1	Protein kinase family protein with domain of unknown function (DUF26)	6468	0005524:0004674	0016021:0009507	protein phosphorylation	ATP binding:protein serine/threonine kinase activity	integral component of membrane:chloroplast	sp|Q9M0G5|CRK43_ARATH	Putative cysteine-rich receptor-like protein kinase 43	gi|567218592|ref|XP_006412925.1|	hypothetical protein EUTSA_v10024680mg [Eutrema salsugineum]	3420	AA102G00024	0.15	0.06	0.02	0
AA102G00025	AT4G28680.2	L-tyrosine decarboxylase	0009414:1901695:0009611:0006520	0030170:0004837:0004058	5737	response to water deprivation:tyramine biosynthetic process:response to wounding:cellular amino acid metabolic process	pyridoxal phosphate binding:tyrosine decarboxylase activity:aromatic-L-amino-acid decarboxylase activity	cytoplasm	sp|Q9M0G4|TYDC2_ARATH	Probable tyrosine decarboxylase 2	gi|685258162|ref|XP_009129414.1|	PREDICTED: probable tyrosine decarboxylase 2 [Brassica rapa]	4996	AA102G00025	0.03	0.01	0.01	0.03
AA102G00026	AT4G28700.1	ammonium transporter 1;4	0072488:0015695	15398	0009506:0005886:0016021:0005576	ammonium transmembrane transport:organic cation transport	high-affinity secondary active ammonium transmembrane transporter activity	plasmodesma:plasma membrane:integral component of membrane:extracellular region	sp|Q9SVT8|AMT14_ARATH	Ammonium transporter 1 member 4	gi|674236646|gb|KFK29411.1|	hypothetical protein AALP_AA7G130900 [Arabis alpina]	1512	AA102G00026	0.09	0	0.04	0
AA102G00027	AT4G28703.1	RmlC-like cupins superfamily protein			5634			nucleus			gi|567218586|ref|XP_006412922.1|	hypothetical protein EUTSA_v10026608mg [Eutrema salsugineum]	455	AA102G00027	0	0.09	0	0
AA102G00028	AT4G28706.4	pfkB-like carbohydrate kinase family protein	0006014:0046835	4747	9507	D-ribose metabolic process:carbohydrate phosphorylation	ribokinase activity	chloroplast	sp|B2V4J8|IOLC_CLOBA	5-dehydro-2-deoxygluconokinase	gi|567218584|ref|XP_006412921.1|	hypothetical protein EUTSA_v10025355mg [Eutrema salsugineum]	2927	AA102G00028	2.34	2.66	1.67	1.59
AA102G00029	AT4G28710.1	Myosin family protein with Dil domain	0051645:0051646:0008152:0060151:0030048	0016773:0003779:0005524:0003774:0005516	0005737:0016459	Golgi localization:mitochondrion localization:metabolic process:peroxisome localization:actin filament-based movement	phosphotransferase activity, alcohol group as acceptor:actin binding:ATP binding:motor activity:calmodulin binding	cytoplasm:myosin complex	sp|F4JM19|MYO14_ARATH	Myosin-14	gi|567218582|ref|XP_006412920.1|	hypothetical protein EUTSA_v10024210mg [Eutrema salsugineum]	10023	AA102G00029	0.48	0.35	0.13	0.08
AA102G00030	AT4G28720.1	Flavin-binding monooxygenase family protein	0009851:0009742:0055114	0050660:0050661:0004499		auxin biosynthetic process:brassinosteroid mediated signaling pathway:oxidation-reduction process	flavin adenine dinucleotide binding:NADP binding:N,N-dimethylaniline monooxygenase activity		sp|Q9SVU0|YUC8_ARATH	Probable indole-3-pyruvate monooxygenase YUCCA8	gi|674897674|emb|CDY35214.1|	BnaA01g08170D [Brassica napus]	2245	AA102G00030	0.04	0.05	0.02	0.1
AA102G00031	AT4G28730.1	Glutaredoxin family protein	0016226:0045454:0055114	0009055:0004362:0015035	9507	iron-sulfur cluster assembly:cell redox homeostasis:oxidation-reduction process	electron carrier activity:glutathione-disulfide reductase activity:protein disulfide oxidoreductase activity	chloroplast	sp|Q8GWS0|GRXC5_ARATH	Glutaredoxin-C5, chloroplastic	gi|674935999|emb|CDX97456.1|	BnaC08g13210D [Brassica napus]	1501	AA102G00031	1.83	1.5	1.5	1.39
AA102G00032	AT4G28740.1	FUNCTIONS IN: molecular_function unknown; INVOLVED IN: biological_process unknown; LOCATED IN: chloroplast; EXPRESSED IN: 21 plant structures; EXPRESSED DURING: 13 growth stages; CONTAINS InterPro DOMAIN/s: Protein of unknown function DUF3493 (InterPro:IPR021883); BEST Arabidopsis thaliana protein match is: tetratricopeptide repeat (TPR)-containing protein (TAIR:AT1G02910.1); Has 30201 Blast hits…	0009658:0006098		9507	chloroplast organization:pentose-phosphate shunt		chloroplast	sp|Q9SRY4|LPA1_ARATH	Protein LOW PSII ACCUMULATION 1, chloroplastic	gi|4218124|emb|CAA22978.1|	hypothetical protein [Arabidopsis thaliana]	2866	AA102G00032	1.78	1.53	1.07	1.42
AA102G00033	AT2G20260.1	photosystem I subunit E-2	0006364:0009657:0030003:0010207:0070838:0009735:0019344		0009538:0009941:0009535:0010287	rRNA processing:plastid organization:cellular cation homeostasis:photosystem II assembly:divalent metal ion transport:response to cytokinin:cysteine biosynthetic process		photosystem I reaction center:chloroplast envelope:chloroplast thylakoid membrane:plastoglobule	sp|Q9S714|PSAE2_ARATH	Photosystem I reaction center subunit IV B, chloroplastic	gi|674926553|emb|CDY06874.1|	BnaC01g09730D [Brassica napus]	1333	AA102G00033	3.06	2.43	6.79	6.53
AA102G00034	AT4G28760.1	Protein of unknown function (DUF3741)			5634			nucleus			gi|567218568|ref|XP_006412913.1|	hypothetical protein EUTSA_v10024350mg [Eutrema salsugineum]	3710	AA102G00034	13.57	9.99	6.74	5.99	^
AA102G00035	AT4G28770.2	Tetraspanin family protein	0009627:0007030:0031347:0006816:0009651		0005774:0016021	systemic acquired resistance:Golgi organization:regulation of defense response:calcium ion transport:response to salt stress		vacuolar membrane:integral component of membrane	sp|Q9SVU4|TET20_ARATH	Tetraspanin-20	gi|567218566|ref|XP_006412912.1|	hypothetical protein EUTSA_v10025947mg [Eutrema salsugineum]	2559	AA102G00035	2.44	2.56	1.84	1.75
AA102G00036	AT4G28780.1	GDSL-like Lipase/Acylhydrolase superfamily protein	0016042:0010103:0016556	52689	5576	lipid catabolic process:stomatal complex morphogenesis:mRNA modification	carboxylic ester hydrolase activity	extracellular region	sp|Q9SVU5|GDL67_ARATH	GDSL esterase/lipase At4g28780	gi|685258134|ref|XP_009129278.1|	PREDICTED: GDSL esterase/lipase At4g28780 [Brassica rapa]	3083	AA102G00036	0.21	0.04	0.14	0.17
AA102G00037	AT2G20180.2	phytochrome interacting factor 3-like 5	0009740:0006783:0015995:0048608:0009959:0006355:0010161:0010100:0010187:0009686	0010313:0042802:0003677:0003700	5634	gibberellic acid mediated signaling pathway:heme biosynthetic process:chlorophyll biosynthetic process:reproductive structure development:negative gravitropism:regulation of transcription, DNA-templated:red light signaling pathway:negative regulation of photomorphogenesis:negative regulation of seed germination:gibberellin biosynthetic process	phytochrome binding:identical protein binding:DNA binding:sequence-specific DNA binding transcription factor activity	nucleus	sp|Q8GZM7|PIF1_ARATH	Transcription factor PIF1	gi|4580456|gb|AAD24380.1|	unknown protein [Arabidopsis thaliana]	3078	AA102G00037	7.71	6.12	1.76	1.58	^	bHLH
AA102G00038	AT4G28820.1	HIT-type Zinc finger family protein	9560		5634	embryo sac egg cell differentiation		nucleus			gi|565440103|ref|XP_006282741.1|	hypothetical protein CARUB_v10005894mg [Capsella rubella]	1486	AA102G00038	14.57	11.79	6.24	6.17	^
AA102G00039	AT4G28830.1	S-adenosyl-L-methionine-dependent methyltransferases superfamily protein	32259	0003676:0008168	5737	methylation	nucleic acid binding:methyltransferase activity	cytoplasm	sp|Q8K1A0|METL5_MOUSE	Methyltransferase-like protein 5	gi|727525515|ref|XP_010438377.1|	PREDICTED: methyltransferase-like protein 5 [Camelina sativa]	2656	AA102G00039	13.11	11.86	9.21	9.5
AA102G00040	AT4G29060.1	elongation factor Ts family protein	0006412:0044763:0044710	3723	9507	translation:single-organism cellular process:single-organism metabolic process	RNA binding	chloroplast	sp|A3PCG2|EFTS_PROM0	Elongation factor Ts	gi|727513619|ref|XP_010433141.1|	PREDICTED: uncharacterized protein LOC104717292 [Camelina sativa]	6162	AA102G00040	2.96	2.13	4.35	4.05
AA102G00041	AT4G28840.1	unknown protein; FUNCTIONS IN: molecular_function unknown; INVOLVED IN: biological_process unknown; LOCATED IN: chloroplast; BEST Arabidopsis thaliana protein match is: unknown protein (TAIR:AT2G20080.1); Has 71 Blast hits to 69 proteins in 15 species: Archae - 0; Bacteria - 0; Metazoa - 2; Fungi - 0; Plants - 67; Viruses - 0; Other Eukaryotes - 2 (source: NCBI BLink).	0048366:0045892	5515	5634	leaf development:negative regulation of transcription, DNA-templated	protein binding	nucleus			gi|727525512|ref|XP_010438376.1|	PREDICTED: uncharacterized protein LOC104721987 [Camelina sativa]	2051	AA102G00041	0.02	0	0	0
AA102G00042	AT4G28850.1	xyloglucan endotransglucosylase/hydrolase 26	0071555:0006073	0016762:0004553	0005618:0048046	cell wall organization:cellular glucan metabolic process	xyloglucan:xyloglucosyl transferase activity:hydrolase activity, hydrolyzing O-glycosyl compounds	cell wall:apoplast	sp|Q9SVV2|XTH26_ARATH	Probable xyloglucan endotransglucosylase/hydrolase protein 26	gi|674897688|emb|CDY35228.1|	BnaA01g08030D [Brassica napus]	2132	AA102G00042	0	0	0	0.03
AA102G00043	AT4G28890.1	RING/U-box superfamily protein	0048767:0000041:0016567:0048527:0010043	0008270:0004842	16020	root hair elongation:transition metal ion transport:protein ubiquitination:lateral root development:response to zinc ion	zinc ion binding:ubiquitin-protein transferase activity	membrane	sp|Q5XF85|ATL42_ARATH	E3 ubiquitin-protein ligase ATL42	gi|674926538|emb|CDY06859.1|	BnaC01g09580D [Brassica napus]	1227	AA102G00043	0.04	0	0	0
AA102G00044													1724	AA102G00044	0.45	0.36	0.35	0.34
AA102G00045													659	AA102G00045	0.35	0.43	0.08	0.26
AA102G00046	AT4G29180.2	root hair specific 16	0006468:0048765	0004674:0005524	0016021:0005886	protein phosphorylation:root hair cell differentiation	protein serine/threonine kinase activity:ATP binding	integral component of membrane:plasma membrane	sp|C0LGR6|Y4291_ARATH	Probable LRR receptor-like serine/threonine-protein kinase At4g29180	gi|727513591|ref|XP_010433126.1|	PREDICTED: probable LRR receptor-like serine/threonine-protein kinase At4g29180 isoform X1 [Camelina sativa]	5316	AA102G00046	0.37	0.22	0.12	0.07
AA102G00047	AT4G29170.1	Mnd1 family protein	0000278:0031047:0045893:0006312:0010332:0006275:0007131:0006261:0000724:0042138:0009560:0006306:0016444:0051726:0009555:0007129:0043687:0007062:0042991:0016568	5515	5730	mitotic cell cycle:gene silencing by RNA:positive regulation of transcription, DNA-templated:mitotic recombination:response to gamma radiation:regulation of DNA replication:reciprocal meiotic recombination:DNA-dependent DNA replication:double-strand break repair via homologous recombination:meiotic DNA double-strand break formation:embryo sac egg cell differentiation:DNA methylation:somatic cell …	protein binding	nucleolus	sp|Q8GYD2|MND1_ARATH	Meiotic nuclear division protein 1 homolog	gi|30688234|ref|NP_194646.2|	meiotic nuclear division protein 1-like protein [Arabidopsis thaliana]	1534	AA102G00047	0.45	0.19	0.39	0.3
AA102G00048	AT2G19830.1	SNF7 family protein	0070676:0007034:0015031	5515	0005886:0000815	intralumenal vesicle formation:vacuolar transport:protein transport	protein binding	plasma membrane:ESCRT III complex	sp|O82197|VP321_ARATH	Vacuolar protein sorting-associated protein 32 homolog 1	gi|449446558|ref|XP_004141038.1|	PREDICTED: vacuolar protein sorting-associated protein 32 homolog 2 [Cucumis sativus]	1913	AA102G00048	21.37	18.1	14.19	15.04
AA102G00049	AT4G29150.1	IQ-domain 25		5516			calmodulin binding		sp|Q8L4D8|IQD31_ARATH	Protein IQ-DOMAIN 31	gi|565450161|ref|XP_006285646.1|	hypothetical protein CARUB_v10007101mg [Capsella rubella]	2597	AA102G00049	0.57	0.76	1.25	1.36
AA102G00050	AT4G29140.1	MATE efflux family protein	0031348:0006855:0046685	0015238:0015297	0005886:0016021	negative regulation of defense response:drug transmembrane transport:response to arsenic-containing substance	drug transmembrane transporter activity:antiporter activity	plasma membrane:integral component of membrane	sp|Q9SZE2|DTX51_ARATH	Protein DETOXIFICATION 51	gi|567218494|ref|XP_006412876.1|	hypothetical protein EUTSA_v10024865mg [Eutrema salsugineum]	423	AA102G00050	4.23	2.42	1.3	2.61
AA102G00051	AT4G29140.1	MATE efflux family protein									gi|729344280|ref|XP_010541192.1|	PREDICTED: multidrug and toxin extrusion protein 2 [Tarenaya hassleriana]	615	AA102G00051	2.31	1.4	0.53	0.19
AA102G00052	AT4G29130.1	hexokinase 1	0009750:0046835:0090332:0010148:0012501:0019320:0051156:0006096:0010255	0004340:0005515:0008270:0008865:0005524	0005774:0009536:0005741:0016021:0005634	response to fructose:carbohydrate phosphorylation:stomatal closure:transpiration:programmed cell death:hexose catabolic process:glucose 6-phosphate metabolic process:glycolytic process:glucose mediated signaling pathway	glucokinase activity:protein binding:zinc ion binding:fructokinase activity:ATP binding	vacuolar membrane:plastid:mitochondrial outer membrane:integral component of membrane:nucleus	sp|Q42525|HXK1_ARATH	Hexokinase-1	gi|727525411|ref|XP_010438337.1|	PREDICTED: hexokinase-1-like [Camelina sativa]	4510	AA102G00052	0.25	0.09	0.04	0.06
AA102G00053	AT4G29120.1	6-phosphogluconate dehydrogenase family protein	0055114:0006098:0006574	0008442:0051287:0004616	0005829:0005739	oxidation-reduction process:pentose-phosphate shunt:valine catabolic process	3-hydroxyisobutyrate dehydrogenase activity:NAD binding:phosphogluconate dehydrogenase (decarboxylating) activity	cytosol:mitochondrion	sp|Q9SZE1|3HID1_ARATH	Probable 3-hydroxyisobutyrate dehydrogenase-like 1, mitochondrial	gi|567134468|ref|XP_006393506.1|	hypothetical protein EUTSA_v10011682mg [Eutrema salsugineum]	939	AA102G00053	4.15	4.31	7.36	8.71
AA102G00054	AT4G29110.1	unknown protein; FUNCTIONS IN: molecular_function unknown; INVOLVED IN: response to chitin; LOCATED IN: vacuole; BEST Arabidopsis thaliana protein match is: unknown protein (TAIR:AT1G52140.1); Has 109 Blast hits to 109 proteins in 16 species: Archae - 0; Bacteria - 0; Metazoa - 0; Fungi - 0; Plants - 109; Viruses - 0; Other Eukaryotes - 0 (source: NCBI BLink).	10200		5773	response to chitin		vacuole			gi|674236698|gb|KFK29463.1|	hypothetical protein AALP_AA7G137400 [Arabis alpina]	642	AA102G00054	0.07	0.06	0	0
AA102G00055	AT4G29100.1	basic helix-loop-helix (bHLH) DNA-binding superfamily protein	6355	0003677:0046983	5634	regulation of transcription, DNA-templated	DNA binding:protein dimerization activity	nucleus	sp|Q7XHI5|BH133_ARATH	Transcription factor bHLH133	gi|729343591|ref|XP_010540965.1|	PREDICTED: transcription factor bHLH68-like [Tarenaya hassleriana]	2424	AA102G00055	0.7	0.69	0.41	0.57
AA102G00056	AT4G29100.1	basic helix-loop-helix (bHLH) DNA-binding superfamily protein	6355	0003700:0005488	5634	regulation of transcription, DNA-templated	sequence-specific DNA binding transcription factor activity:binding	nucleus	sp|Q8S3D1|BH068_ARATH	Transcription factor bHLH68	gi|727525429|ref|XP_010438345.1|	PREDICTED: transcription factor bHLH68-like [Camelina sativa]	1945	AA102G00056	0.54	0.46	0.39	0.3
AA102G00057	AT4G29080.1	phytochrome-associated protein 2	0048438:0009740:0080167:0007389:0001708:0009913:0006355:0009734:0006417:0048439:0009686:0006109	0046983:0046872:0003677:0003700:0003682:0003993:0004722	0005802:0009507:0005576:0005768:0005634:0005739	floral whorl development:gibberellic acid mediated signaling pathway:response to karrikin:pattern specification process:cell fate specification:epidermal cell differentiation:regulation of transcription, DNA-templated:auxin-activated signaling pathway:regulation of translation:flower morphogenesis:gibberellin biosynthetic process:regulation of carbohydrate metabolic process	protein dimerization activity:metal ion binding:DNA binding:sequence-specific DNA binding transcription factor activity:chromatin binding:acid phosphatase activity:protein serine/threonine phosphatase activity	trans-Golgi network:chloroplast:extracellular region:endosome:nucleus:mitochondrion	sp|Q9ZSY8|IAA27_ARATH	Auxin-responsive protein IAA27	gi|15235556|ref|NP_194637.1|	phytochrome-associated protein 2 [Arabidopsis thaliana]	1625	AA102G00057	1.38	0.83	1.15	0.86		Aux/IAA
AA102G00058	AT4G29070.1	Phospholipase A2 family protein									gi|567218504|ref|XP_006412881.1|	hypothetical protein EUTSA_v10026099mg [Eutrema salsugineum]	1543	AA102G00058	18.11	16.29	24.91	24.85
AA102G00059	AT4G29040.1	regulatory particle AAA-ATPase 2A	0051788:0009853:0006094:0006635:0035266:0010078:0010311:0009651:0009407:0090351:0048829:0080129:0051510:0060968:0043161:0006096:0009965:0009933:0042023:0007292:0048232:0046686:0009408:0045087	0016887:0005524	0005829:0008540:0005886:0005634	response to misfolded protein:photorespiration:gluconeogenesis:fatty acid beta-oxidation:meristem growth:maintenance of root meristem identity:lateral root formation:response to salt stress:toxin catabolic process:seedling development:root cap development:proteasome core complex assembly:regulation of unidimensional cell growth:regulation of gene silencing:proteasome-mediated ubiquitin-dependent …	ATPase activity:ATP binding	cytosol:proteasome regulatory particle, base subcomplex:plasma membrane:nucleus	sp|Q9SZD4|PRS4A_ARATH	26S proteasome regulatory subunit 4 homolog A	gi|565443069|ref|XP_006283684.1|	hypothetical protein CARUB_v10004747mg, partial [Capsella rubella]	3389	AA102G00059	32.36	29.79	32.53	31.94
AA102G00060													456	AA102G00060	4.13	9.42	7.94	7
AA102G00061	AT4G29010.1	Enoyl-CoA hydratase/isomerase family	0009845:0009695:0009908:0006635	0008692:0004165:0003857:0050662:0004300	0005618:0005777:0009506:0009507	seed germination:jasmonic acid biosynthetic process:flower development:fatty acid beta-oxidation	3-hydroxybutyryl-CoA epimerase activity:dodecenoyl-CoA delta-isomerase activity:3-hydroxyacyl-CoA dehydrogenase activity:coenzyme binding:enoyl-CoA hydratase activity	cell wall:peroxisome:plasmodesma:chloroplast	sp|Q9ZPI6|AIM1_ARATH	Peroxisomal fatty acid beta-oxidation multifunctional protein AIM1	gi|727525476|ref|XP_010438362.1|	PREDICTED: peroxisomal fatty acid beta-oxidation multifunctional protein AIM1-like [Camelina sativa]	7211	AA102G00061	59.82	56.26	51.27	52.34
AA102G00062	AT4G29000.1	Tesmin/TSO1-like CXC domain-containing protein	6355	3700	5634	regulation of transcription, DNA-templated	sequence-specific DNA binding transcription factor activity	nucleus	sp|Q9SZD1|TCX5_ARATH	Protein tesmin/TSO1-like CXC 5	gi|567218524|ref|XP_006412891.1|	hypothetical protein EUTSA_v10024708mg [Eutrema salsugineum]	5303	AA102G00062	2.15	1.4	1.06	0.92		CPP
AA102G00063	AT3G51670.1	SEC14 cytosolic factor family protein / phosphoglyceride transfer family protein	0007049:0006810:0051301	0008289:0005215	0016021:0005737:0005886	cell cycle:transport:cell division	lipid binding:transporter activity	integral component of membrane:cytoplasm:plasma membrane	sp|Q9SCU1|PATL6_ARATH	Patellin-6	gi|567187721|ref|XP_006403894.1|	hypothetical protein EUTSA_v10010417mg [Eutrema salsugineum]	4298	AA102G00063	0.99	0.88	0.98	1.04
AA102G00064	AT4G28980.2	CDK-activating kinase 1AT	0000278:0010078:0051301:0010440:0042023:0045860:0045736	0005515:0008270:0004693:0008353:0005524:0019912	0005829:0005634	mitotic cell cycle:maintenance of root meristem identity:cell division:stomatal lineage progression:DNA endoreduplication:positive regulation of protein kinase activity:negative regulation of cyclin-dependent protein serine/threonine kinase activity	protein binding:zinc ion binding:cyclin-dependent protein serine/threonine kinase activity:RNA polymerase II carboxy-terminal domain kinase activity:ATP binding:cyclin-dependent protein kinase activating kinase activity	cytosol:nucleus	sp|O80345|CDKF1_ARATH	Cyclin-dependent kinase F-1	gi|567218528|ref|XP_006412893.1|	hypothetical protein EUTSA_v10025049mg [Eutrema salsugineum]	2151	AA102G00064	4.2	3.1	4.08	4.67
AA102G00065	AT4G28950.1	RHO-related protein from plants 9	0007015:0007264:0009738:0015031	5525	0005622:0005576:0005886	actin filament organization:small GTPase mediated signal transduction:abscisic acid-activated signaling pathway:protein transport	GTP binding	intracellular:extracellular region:plasma membrane	sp|O82480|RAC7_ARATH	Rac-like GTP-binding protein ARAC7	gi|685258094|ref|XP_009129108.1|	PREDICTED: rac-like GTP-binding protein ARAC7 [Brassica rapa]	2182	AA102G00065	0.04	0	0.05	0.16
AA102G00066	AT4G28940.1	Phosphorylase superfamily protein	9116	3824	5886	nucleoside metabolic process	catalytic activity	plasma membrane	sp|Q07469|BSPA_POPDE	Bark storage protein A	gi|567218534|ref|XP_006412896.1|	hypothetical protein EUTSA_v10025609mg [Eutrema salsugineum]	2442	AA102G00066	0.23	0.07	0.11	0.02
AA102G00067	AT1G77170.1	Tetratricopeptide repeat (TPR)-like superfamily protein	398		0005681:0005739	mRNA splicing, via spliceosome		spliceosomal complex:mitochondrion	sp|Q3ECB8|PP128_ARATH	Pentatricopeptide repeat-containing protein At1g77170	gi|15223858|ref|NP_177842.1|	pentatricopeptide repeat-containing protein [Arabidopsis thaliana]	1344	AA102G00067	0.51	0.7	0.98	0.47
AA102G00068	AT4G28910.2	novel interactor of JAZ	0009867:0045892	5515	5634	jasmonic acid mediated signaling pathway:negative regulation of transcription, DNA-templated	protein binding	nucleus	sp|Q9SV55|NINJA_ARATH	AFP homolog 2	gi|565443426|ref|XP_006283796.1|	hypothetical protein CARUB_v10004886mg [Capsella rubella]	1308	AA102G00068	37.88	35.73	36.55	36.41
AA102G00069	AT4G29190.1	Zinc finger C-x8-C-x5-C-x3-H type family protein	0006979:0006355:0006661:0015996	0046872:0003677:0003700	0005634:0005886	response to oxidative stress:regulation of transcription, DNA-templated:phosphatidylinositol biosynthetic process:chlorophyll catabolic process	metal ion binding:DNA binding:sequence-specific DNA binding transcription factor activity	nucleus:plasma membrane	sp|Q9M0G2|C3H49_ARATH	Zinc finger CCCH domain-containing protein 49	gi|567218478|ref|XP_006412868.1|	hypothetical protein EUTSA_v10025226mg [Eutrema salsugineum]	1098	AA102G00069	124.86	83.04	67.11	60.75		C3H
AA102G00070	AT4G29210.1	gamma-glutamyl transpeptidase 4	0006805:0006751:0006508:0009636	0003840:0016756:0036374	0005774:0016021:0005634	xenobiotic metabolic process:glutathione catabolic process:proteolysis:response to toxic substance	gamma-glutamyltransferase activity:glutathione gamma-glutamylcysteinyltransferase activity:glutathione hydrolase activity	vacuolar membrane:integral component of membrane:nucleus	sp|Q9M0G0|GAGT3_ARATH	Gamma-glutamyltranspeptidase 3	gi|567218466|ref|XP_006412862.1|	hypothetical protein EUTSA_v10024658mg [Eutrema salsugineum]	8480	AA102G00070	0.47	0.27	0.47	0.56
AA102G00071	AT5G56780.1	effector of transcription2	0043247:0048589:0010332:0007131:2000033:0007155:0045010:0042138:0010090:0061025:0009556:0006075:0048765:0032204:0045595:0009887:0010014:0007129:0016049:0007062:0052543	0097100:0003843	0005794:0009506:0000148:0005634	telomere maintenance in response to DNA damage:developmental growth:response to gamma radiation:reciprocal meiotic recombination:regulation of seed dormancy process:cell adhesion:actin nucleation:meiotic DNA double-strand break formation:trichome morphogenesis:membrane fusion:microsporogenesis:(1->3)-beta-D-glucan biosynthetic process:root hair cell differentiation:regulation of telomere maintena…	supercoiled DNA binding:1,3-beta-D-glucan synthase activity	Golgi apparatus:plasmodesma:1,3-beta-D-glucan synthase complex:nucleus			gi|297796565|ref|XP_002866167.1|	hypothetical protein ARALYDRAFT_918835 [Arabidopsis lyrata subsp. lyrata]	1469	AA102G00071	3.94	3.82	5.22	6.16		HRT
AA102G00072	AT4G29220.1	phosphofructokinase 1	0046835:0006002:0006096	0046872:0003872:0005524	0005945:0005886	carbohydrate phosphorylation:fructose 6-phosphate metabolic process:glycolytic process	metal ion binding:6-phosphofructokinase activity:ATP binding	6-phosphofructokinase complex:plasma membrane	sp|Q9M0F9|PFKA1_ARATH	ATP-dependent 6-phosphofructokinase 1	gi|685258054|ref|XP_009128951.1|	PREDICTED: ATP-dependent 6-phosphofructokinase 1 [Brassica rapa]	5076	AA102G00072	5.09	3.56	2.21	1.92
AA102G00073													1743	AA102G00073	0.37	0.28	0.19	0.07
AA102G00074	AT4G29240.1	Leucine-rich repeat (LRR) family protein	7165		5576	signal transduction		extracellular region	sp|Q9LHF1|LRX4_ARATH	Leucine-rich repeat extensin-like protein 4	gi|567218462|ref|XP_006412860.1|	hypothetical protein EUTSA_v10025361mg [Eutrema salsugineum]	1584	AA102G00074	0.35	0.36	0.35	0.11
AA102G00075	AT4G29260.1	HAD superfamily, subfamily IIIB acid phosphatase	0016132:0016311	3993	0005774:0005576:0009507:0005829	brassinosteroid biosynthetic process:dephosphorylation	acid phosphatase activity	vacuolar membrane:extracellular region:chloroplast:cytosol	sp|P27061|PPA1_SOLLC	Acid phosphatase 1	gi|297799070|ref|XP_002867419.1|	acid phosphatase class B family protein [Arabidopsis lyrata subsp. lyrata]	2452	AA102G00075	0.15	0.25	0.63	0.69
AA102G00076	AT2G02650.1	Ribonuclease H-like superfamily protein									gi|685385986|ref|XP_009124883.1|	PREDICTED: uncharacterized protein LOC103849922 [Brassica rapa]	381	AA102G00076	0	0	0	0
AA102G00077	AT5G44020.1	HAD superfamily, subfamily IIIB acid phosphatase											613	AA102G00077	0.45	0.07	0.27	0.47
AA102G00078	AT4G29270.1	HAD superfamily, subfamily IIIB acid phosphatase			16023			cytoplasmic membrane-bounded vesicle			gi|641836903|gb|KDO55861.1|	hypothetical protein CISIN_1g024820mg [Citrus sinensis]	399	AA102G00078	1.15	0.51	0.96	1.31
AA102G00079													3609	AA102G00079	0	0.01	0	0
AA102G00080	AT4G29300.1	low-molecular-weight cysteine-rich 27									gi|685368213|ref|XP_009118042.1|	PREDICTED: defensin-like protein 163 [Brassica rapa]	3405	AA102G00080	0.03	0	0.02	0.02
AA102G00081	AT4G29305.1	low-molecular-weight cysteine-rich 25							sp|P82739|DF159_ARATH	Defensin-like protein 159	gi|727550356|ref|XP_010447868.1|	PREDICTED: defensin-like protein 159 [Camelina sativa]	525	AA102G00081	0	0	0	0
AA102G00082	AT4G29310.1	Protein of unknown function (DUF1005)			0005634:0009505			nucleus:plant-type cell wall			gi|567218448|ref|XP_006412853.1|	hypothetical protein EUTSA_v10025288mg [Eutrema salsugineum]	3404	AA102G00082	0.34	0.24	0.08	0.1
AA102G00083	AT4G29330.1	DERLIN-1	0007010:0009735:0009750:0006094:0010218:0006457:0042542:0006833:0009825:0010114:0006816:0009651:0010498:0007033:0043481:0007030:0010817:0030244:0048193:0034976:0009644:0046686:0048768:0009408:0010193:0071555	0005515:0005524:0005200	0009507:0005789:0005829:0005856:0016021:0005634	cytoskeleton organization:response to cytokinin:response to fructose:gluconeogenesis:response to far red light:protein folding:response to hydrogen peroxide:water transport:multidimensional cell growth:response to red light:calcium ion transport:response to salt stress:proteasomal protein catabolic process:vacuole organization:anthocyanin accumulation in tissues in response to UV light:Golgi orga…	protein binding:ATP binding:structural constituent of cytoskeleton	chloroplast:endoplasmic reticulum membrane:cytosol:cytoskeleton:integral component of membrane:nucleus	sp|Q8VZU9|DERL1_ARATH	Derlin-1	gi|674926501|emb|CDY06822.1|	BnaC01g09210D [Brassica napus]	2047	AA102G00083	5.09	4.96	5.06	4.45
AA102G00084	AT4G29340.1	profilin 4	0006457:0009644:0007015:0042542:0009408	3785	0009524:0005634:0048046:0015629	protein folding:response to high light intensity:actin filament organization:response to hydrogen peroxide:response to heat	actin monomer binding	phragmoplast:nucleus:apoplast:actin cytoskeleton	sp|Q38904|PROF3_ARATH	Profilin-3	gi|297803110|ref|XP_002869439.1|	hypothetical protein ARALYDRAFT_328774 [Arabidopsis lyrata subsp. lyrata]	2082	AA102G00084	0.04	0	0.03	0.03
AA102G00085	AT4G29350.1	profilin 2	0008154:0009826	3779	0005829:0005618:0005730:0009506:0015629:0005819:0009507:0009524:0005886:0048046	actin polymerization or depolymerization:unidimensional cell growth	actin binding	cytosol:cell wall:nucleolus:plasmodesma:actin cytoskeleton:spindle:chloroplast:phragmoplast:plasma membrane:apoplast	sp|Q42418|PROF2_ARATH	Profilin-2	gi|565446113|ref|XP_006284576.1|	hypothetical protein CARUB_v10005801mg, partial [Capsella rubella]	1401	AA102G00085	10.58	10.66	14.24	12.63
AA102G00086	AT4G29360.1	O-Glycosyl hydrolases family 17 protein	0000226:0006346:0031048:0042127:0000911:0051567:0048449:0009965:0005975:0006306:0009909:0006952:0071555	42973	0046658:0009505:0005576	microtubule cytoskeleton organization:methylation-dependent chromatin silencing:chromatin silencing by small RNA:regulation of cell proliferation:cytokinesis by cell plate formation:histone H3-K9 methylation:floral organ formation:leaf morphogenesis:carbohydrate metabolic process:DNA methylation:regulation of flower development:defense response:cell wall organization	glucan endo-1,3-beta-D-glucosidase activity	anchored component of plasma membrane:plant-type cell wall:extracellular region	sp|Q8VYE5|E1312_ARATH	Glucan endo-1,3-beta-glucosidase 12	gi|565450285|ref|XP_006285688.1|	hypothetical protein CARUB_v10007158mg [Capsella rubella]	3537	AA102G00086	0.56	0.31	0.28	0.36
AA102G00087													3	AA102G00087	0	0	0	0
AA102G00088	AT4G29380.1	protein kinase family protein / WD-40 repeat family protein	0009630:0006635:0006891:0016236:0006869:0010351:0006623:0016558:0048573:0009846:0045324:0006468:0000303:0009555:0044265:0008219:0009873:0009863:0030242	0004674:0005524	0071561:0080008:0005794:0005770:0005643:0034271:0034272	gravitropism:fatty acid beta-oxidation:intra-Golgi vesicle-mediated transport:macroautophagy:lipid transport:lithium ion transport:protein targeting to vacuole:protein import into peroxisome matrix:photoperiodism, flowering:pollen germination:late endosome to vacuole transport:protein phosphorylation:response to superoxide:pollen development:cellular macromolecule catabolic process:cell death:eth…	protein serine/threonine kinase activity:ATP binding	nucleus-vacuole junction:Cul4-RING E3 ubiquitin ligase complex:Golgi apparatus:late endosome:nuclear pore:phosphatidylinositol 3-kinase complex I:phosphatidylinositol 3-kinase complex II	sp|Q54S77|VPS15_DICDI	Probable serine/threonine-protein kinase vps15	gi|297803098|ref|XP_002869433.1|	kinase family protein [Arabidopsis lyrata subsp. lyrata]	7458	AA102G00088	5.04	3.87	1.5	1.45
AA102G00089	AT4G35733.1	F-box family protein with a domain of unknown function (DUF295)							sp|B3H6C3|FB311_ARATH	F-box protein At4g35733	gi|661888879|emb|CDP07322.1|	unnamed protein product [Coffea canephora]	870	AA102G00089	15.93	16.75	17.64	14.07
AA102G00090	AT4G35733.1	F-box family protein with a domain of unknown function (DUF295)									gi|567207292|ref|XP_006409263.1|	hypothetical protein EUTSA_v10023034mg [Eutrema salsugineum]	1029	AA102G00090	0	0	0	0
AA102G00091	AT4G35733.1	F-box family protein with a domain of unknown function (DUF295)							sp|B3H6C3|FB311_ARATH	F-box protein At4g35733	gi|297852190|ref|XP_002893976.1|	hypothetical protein ARALYDRAFT_473796 [Arabidopsis lyrata subsp. lyrata]	1909	AA102G00091	0	0	0	0
AA102G00092													1112	AA102G00092	0.08	0.07	0.2	0.05
AA102G00093	AT4G29400.1	Protein of unknown function (DUF3531)									gi|79489598|ref|NP_194669.2|	uncharacterized protein [Arabidopsis thaliana]	1804	AA102G00093	2.52	2.2	2.77	2.96
AA102G00094	AT4G29410.1	Ribosomal L28e protein family	0009735:0009220:0006412:0001510:0009909:0034968:0042254	3735	0009507:0005618:0022625:0009506:0005886	response to cytokinin:pyrimidine ribonucleotide biosynthetic process:translation:RNA methylation:regulation of flower development:histone lysine methylation:ribosome biogenesis	structural constituent of ribosome	chloroplast:cell wall:cytosolic large ribosomal subunit:plasmodesma:plasma membrane	sp|Q9M0E2|RL282_ARATH	60S ribosomal protein L28-2	gi|727513542|ref|XP_010433099.1|	PREDICTED: 60S ribosomal protein L28-2-like [Camelina sativa]	1637	AA102G00094	64.94	72.3	139.22	132.28	v
AA102G00095	AT4G29420.1	F-box/RNI-like superfamily protein	6914		5634	autophagy		nucleus	sp|Q9M0E1|FBL77_ARATH	F-box/LRR-repeat protein At4g29420	gi|567218424|ref|XP_006412841.1|	hypothetical protein EUTSA_v10025196mg [Eutrema salsugineum]	2007	AA102G00095	3.41	2.39	1.8	1.79
AA102G00096	AT4G29440.1	Regulator of Vps4 activity in the MVB pathway protein							sp|Q54I39|IST1L_DICDI	IST1-like protein	gi|727550314|ref|XP_010447853.1|	PREDICTED: WASH complex subunit FAM21-like [Camelina sativa]	4287	AA102G00096	0.83	0.67	0.19	0.15
AA102G00097	AT4G29460.1	Phospholipase A2 family protein	0006629:0009860:0009555:0009846	4623	0090406:0005783:0005794	lipid metabolic process:pollen tube growth:pollen development:pollen germination	phospholipase A2 activity	pollen tube:endoplasmic reticulum:Golgi apparatus	sp|Q9M0D7|PLA2C_ARATH	Phospholipase A2-gamma	gi|727513534|ref|XP_010433095.1|	PREDICTED: phospholipase A2-gamma-like [Camelina sativa]	839	AA102G00097	0	0	0.07	0.07
AA102G00098	AT2G19680.1	Mitochondrial ATP synthase subunit G protein	0051788:0009853:0080129:0006511:0015986:0046686:0019932:0006626	15078	0009536:0000276	response to misfolded protein:photorespiration:proteasome core complex assembly:ubiquitin-dependent protein catabolic process:ATP synthesis coupled proton transport:response to cadmium ion:second-messenger-mediated signaling:protein targeting to mitochondrion	hydrogen ion transmembrane transporter activity	plastid:mitochondrial proton-transporting ATP synthase complex, coupling factor F(o)			gi|674884735|emb|CDY47763.1|	BnaC07g41970D [Brassica napus]	1825	AA102G00098	20.84	22.36	42.51	38.14	v
AA102G00099	AT4G29490.1	Metallopeptidase M24 family protein	0009987:0006508	0030145:0004177		cellular process:proteolysis	manganese ion binding:aminopeptidase activity		sp|P12955|PEPD_HUMAN	Xaa-Pro dipeptidase	gi|565440585|ref|XP_006282897.1|	hypothetical protein CARUB_v10007150mg, partial [Capsella rubella]	4539	AA102G00099	3.84	3.96	4.05	4.01
AA102G00100	AT4G29510.1	arginine methyltransferase 11	0034968:0009909:0006355:0019919:0034969	0005515:0008469:0035242	0005829:0005730	histone lysine methylation:regulation of flower development:regulation of transcription, DNA-templated:peptidyl-arginine methylation, to asymmetrical-dimethyl arginine:histone arginine methylation	protein binding:histone-arginine N-methyltransferase activity:protein-arginine omega-N asymmetric methyltransferase activity	cytosol:nucleolus	sp|Q9SU94|ANM11_ARATH	Protein arginine N-methyltransferase 1.1	gi|15233606|ref|NP_194680.1|	arginine methyltransferase 11 [Arabidopsis thaliana]	3004	AA102G00100	10.88	9.8	5.6	5.66
AA102G00101	AT4G29520.1	LOCATED IN: endoplasmic reticulum, plasma membrane; EXPRESSED IN: 23 plant structures; EXPRESSED DURING: 14 growth stages; CONTAINS InterPro DOMAIN/s: Saposin B (InterPro:IPR008139); Has 137 Blast hits to 137 proteins in 50 species: Archae - 2; Bacteria - 0; Metazoa - 41; Fungi - 10; Plants - 36; Viruses - 0; Other Eukaryotes - 48 (source: NCBI BLink).	0009627:0006457:0009644:0034976:0042542:0009408		0005886:0005783	systemic acquired resistance:protein folding:response to high light intensity:response to endoplasmic reticulum stress:response to hydrogen peroxide:response to heat		plasma membrane:endoplasmic reticulum			gi|565444612|ref|XP_006284173.1|	hypothetical protein CARUB_v10005319mg [Capsella rubella]	2041	AA102G00101	0.29	0.24	0.13	0.2
AA102G00102	AT4G29530.1	Pyridoxal phosphate phosphatase-related protein	16311	16791	5634	dephosphorylation	phosphatase activity	nucleus	sp|Q9SU92|PPSP3_ARATH	Inorganic pyrophosphatase 3	gi|567218404|ref|XP_006412831.1|	hypothetical protein EUTSA_v10026105mg [Eutrema salsugineum]	2025	AA102G00102	1.27	0.97	2.03	1.98
AA102G00103	AT4G29540.2	bacterial transferase hexapeptide repeat-containing protein	0009245:0019408:2001289	8780	5739	lipid A biosynthetic process:dolichol biosynthetic process:lipid X metabolic process	acyl-[acyl-carrier-protein]-UDP-N-acetylglucosamine O-acyltransferase activity	mitochondrion	sp|Q9SU91|LPXA_ARATH	Probable acyl-[acyl-carrier-protein]--UDP-N-acetylglucosamine O-acyltransferase, mitochondrial	gi|79325527|ref|NP_001031749.1|	probable acyl-[acyl-carrier-protein]--UDP-N-acetylglucosamine O-acyltransferase [Arabidopsis thaliana]	2159	AA102G00103	0.68	0.8	0.84	1.21
AA102G00104	AT4G29590.1	S-adenosyl-L-methionine-dependent methyltransferases superfamily protein	32259	8757	9507	methylation	S-adenosylmethionine-dependent methyltransferase activity	chloroplast			gi|567218390|ref|XP_006412824.1|	hypothetical protein EUTSA_v10025782mg [Eutrema salsugineum]	2762	AA102G00104	29.64	24.83	27.55	28.79
AA102G00105	AT2G19570.1	cytidine deaminase 1	9972	0008270:0004126:0042803	0005829:0005634	cytidine deamination	zinc ion binding:cytidine deaminase activity:protein homodimerization activity	cytosol:nucleus	sp|O65896|CDA1_ARATH	Cytidine deaminase 1	gi|674236752|gb|KFK29517.1|	hypothetical protein AALP_AA7G144500 [Arabis alpina]	930	AA102G00105	39.52	33.58	40.09	44.53
AA102G00106	AT4G29660.1	embryo defective 2752	0009793:0016192		0005789:0016021:0005739	embryo development ending in seed dormancy:vesicle-mediated transport		endoplasmic reticulum membrane:integral component of membrane:mitochondrion	sp|Q94K18|Y4966_ARATH	Uncharacterized protein At4g29660	gi|18417439|ref|NP_567830.1|	protein embryo defective 2752 [Arabidopsis thaliana]	934	AA102G00106	9.78	10.03	23.36	21.3	v
AA102G00107	AT4G29670.2	atypical CYS HIS rich thioredoxin 2	0045454:0006662:0055114	0016671:0009055:0015035	9507	cell redox homeostasis:glycerol ether metabolic process:oxidation-reduction process	oxidoreductase activity, acting on a sulfur group of donors, disulfide as acceptor:electron carrier activity:protein disulfide oxidoreductase activity	chloroplast	sp|Q8LCT3|TRL22_ARATH	Thioredoxin-like 2-2, chloroplastic	gi|567218382|ref|XP_006412820.1|	hypothetical protein EUTSA_v10026102mg [Eutrema salsugineum]	2653	AA102G00107	3.11	2.92	2.62	2.23
AA102G00108	AT2G41040.1	S-adenosyl-L-methionine-dependent methyltransferases superfamily protein	0080167:0032259	8757	10287	response to karrikin:methylation	S-adenosylmethionine-dependent methyltransferase activity	plastoglobule	sp|Q0WPT7|Y2104_ARATH	Uncharacterized methyltransferase At2g41040, chloroplastic	gi|727453845|ref|XP_010508773.1|	PREDICTED: uncharacterized methyltransferase At2g41040, chloroplastic-like [Camelina sativa]	4995	AA102G00108	2.98	2.33	0.7	0.91
AA102G00109	AT4G29680.1	Alkaline-phosphatase-like family protein	0009086:0009117:0045454:0000394	35529	0005773:0005634	methionine biosynthetic process:nucleotide metabolic process:cell redox homeostasis:RNA splicing, via endonucleolytic cleavage and ligation	NADH pyrophosphatase activity	vacuole:nucleus	sp|O14638|ENPP3_HUMAN	Ectonucleotide pyrophosphatase/phosphodiesterase family member 3	gi|567218380|ref|XP_006412819.1|	hypothetical protein EUTSA_v10024984mg [Eutrema salsugineum]	1458	AA102G00109	4.69	5.25	3.76	4.02
AA102G00110	AT4G29690.1	Alkaline-phosphatase-like family protein	9117	35529	5773	nucleotide metabolic process	NADH pyrophosphatase activity	vacuole	sp|O94323|YGK5_SCHPO	Uncharacterized pyrophosphatase/phosphodiesterase C725.05c	gi|297799022|ref|XP_002867395.1|	type I phosphodiesterase/nucleotide pyrophosphatase family protein [Arabidopsis lyrata subsp. lyrata]	7040	AA102G00110	0.08	0.03	0.02	0.04
AA102G00111	AT4G29720.1	polyamine oxidase 5	0055114:0048510:0009736:0007020	8131	5739	oxidation-reduction process:regulation of timing of transition from vegetative to reproductive phase:cytokinin-activated signaling pathway:microtubule nucleation	primary amine oxidase activity	mitochondrion	sp|Q9SU79|PAO5_ARATH	Probable polyamine oxidase 5	gi|567218374|ref|XP_006412816.1|	hypothetical protein EUTSA_v10024841mg [Eutrema salsugineum]	1599	AA102G00111	1.75	0.82	1.03	0.83
AA102G00112	AT1G77550.1	tubulin-tyrosine ligases;tubulin-tyrosine ligases	0006464:0042991	4835	0009507:0005829	cellular protein modification process:transcription factor import into nucleus	tubulin-tyrosine ligase activity	chloroplast:cytosol	sp|Q3UDE2|TTL12_MOUSE	Tubulin--tyrosine ligase-like protein 12	gi|567143719|ref|XP_006395965.1|	hypothetical protein EUTSA_v10003638mg [Eutrema salsugineum]	8141	AA102G00112	4.37	4.62	3.29	3.11
AA102G00113	AT4G29735.2	unknown protein; FUNCTIONS IN: molecular_function unknown; INVOLVED IN: biological_process unknown; LOCATED IN: endomembrane system; EXPRESSED IN: 23 plant structures; EXPRESSED DURING: 15 growth stages; CONTAINS InterPro DOMAIN/s: Uncharacterised protein family UPF0197 (InterPro:IPR007915); Has 190 Blast hits to 190 proteins in 72 species: Archae - 0; Bacteria - 0; Metazoa - 133; Fungi - 0; Plan…			9507			chloroplast			gi|238480992|ref|NP_001154276.1|	uncharacterized protein [Arabidopsis thaliana]	1817	AA102G00113	5.61	6.08	8.9	8.65
AA102G00114	AT4G29740.2	cytokinin oxidase 4	0009823:0055114	0008131:0050660:0008762:0019139	5615	cytokinin catabolic process:oxidation-reduction process	primary amine oxidase activity:flavin adenine dinucleotide binding:UDP-N-acetylmuramate dehydrogenase activity:cytokinin dehydrogenase activity	extracellular space	sp|Q9FUJ2|CKX4_ARATH	Cytokinin dehydrogenase 4	gi|30688430|ref|NP_849470.1|	cytokinin dehydrogenase 4 [Arabidopsis thaliana]	2340	AA102G00114	0	0	0.02	0
AA102G00115	AT2G25160.1	cytochrome P450, family 82, subfamily F, polypeptide 1	0044550:0042343:0098542	0046872:0016709:0019825	0005576:0016020	secondary metabolite biosynthetic process:indole glucosinolate metabolic process:defense response to other organism	metal ion binding:oxidoreductase activity, acting on paired donors, with incorporation or reduction of molecular oxygen, NAD(P)H as one donor, and incorporation of one atom of oxygen:oxygen binding	extracellular region:membrane	sp|O49394|C82C2_ARATH	Cytochrome P450 82C2	gi|297825549|ref|XP_002880657.1|	CYP82F1 [Arabidopsis lyrata subsp. lyrata]	995	AA102G00115	0.05	0	0	0.06
AA102G00116	AT2G25150.1	HXXXD-type acyl-transferase family protein	8152	16747	5737	metabolic process	transferase activity, transferring acyl groups other than amino-acyl groups	cytoplasm	sp|Q9SRQ2|CHAT_ARATH	(Z)-3-hexen-1-ol acetyltransferase	gi|674885846|emb|CDY46699.1|	BnaC07g42040D [Brassica napus]	1320	AA102G00116	0	0	0	0
AA102G00117	AT2G36910.1	ATP binding cassette subfamily B1	0010048:0007155:0009793:0045010:0009958:0009624:0060919:0043481:0009640:0010090:0008361:0010315:0009637:0048765:0010228:0009926:0048443:0048440:0071555	0005515:0010328:0010329:0016887	0009506:0005886	vernalization response:cell adhesion:embryo development ending in seed dormancy:actin nucleation:positive gravitropism:response to nematode:auxin influx:anthocyanin accumulation in tissues in response to UV light:photomorphogenesis:trichome morphogenesis:regulation of cell size:auxin efflux:response to blue light:root hair cell differentiation:vegetative to reproductive phase transition of merist…	protein binding:auxin influx transmembrane transporter activity:auxin efflux transmembrane transporter activity:ATPase activity	plasmodesma:plasma membrane	sp|Q9ZR72|AB1B_ARATH	ABC transporter B family member 1	gi|22655312|gb|AAM98246.1|	putative ABC transporter [Arabidopsis thaliana]	826	AA102G00117	3.61	3.37	1.53	2.95
AA102G00118	AT2G25150.1	HXXXD-type acyl-transferase family protein	8152	16747	5737	metabolic process	transferase activity, transferring acyl groups other than amino-acyl groups	cytoplasm	sp|Q8GYW8|SCT_ARATH	Spermidine coumaroyl CoA acyltransferase	gi|674902799|emb|CDY30203.1|	BnaA03g49670D [Brassica napus]	524	AA102G00118	0	0	0	0
AA102G00119	AT4G29780.1	unknown protein; BEST Arabidopsis thaliana protein match is: unknown protein (TAIR:AT5G12010.1); Has 945 Blast hits to 944 proteins in 87 species: Archae - 0; Bacteria - 0; Metazoa - 519; Fungi - 43; Plants - 365; Viruses - 0; Other Eukaryotes - 18 (source: NCBI BLink).	0009873:0009611:0009612:0010200		5622	ethylene-activated signaling pathway:response to wounding:response to mechanical stimulus:response to chitin		intracellular			gi|727513480|ref|XP_010433065.1|	PREDICTED: putative nuclease HARBI1 [Camelina sativa]	1482	AA102G00119	7.37	8.45	1	0.7	^
AA102G00120	AT4G29790.1	unknown protein; BEST Arabidopsis thaliana protein match is: unknown protein (TAIR:AT2G19390.1); Has 538 Blast hits to 357 proteins in 124 species: Archae - 0; Bacteria - 74; Metazoa - 109; Fungi - 58; Plants - 105; Viruses - 2; Other Eukaryotes - 190 (source: NCBI BLink).			5634			nucleus			gi|15233709|ref|NP_194708.1|	uncharacterized protein [Arabidopsis thaliana]	8158	AA102G00120	2.5	1.67	0.5	0.54
AA102G00121	AT4G29800.2	PATATIN-like protein 8	0006952:0016042	16787		defense response:lipid catabolic process	hydrolase activity		sp|Q8H133|PLP8_ARATH	Patatin-like protein 8	gi|334187013|ref|NP_001190866.1|	PATATIN-like protein 8 [Arabidopsis thaliana]	2540	AA102G00121	0.74	0.61	0.56	0.57
AA102G00122	AT4G29810.2	MAP kinase kinase 2	0006833:0009697:0009631:0010051:0048481:0010363:0010200:0006096:0031348:0050832:0043069:0060918:0009867:0009651:0009595:0042742:0030968:0006612:0009738:0010374:0010310:0009862:0006972:0035304:0046686:0007030:0000165:0006355:0043900:0006468	0004674:0004708:0005515:0005524	0005886:0005737	water transport:salicylic acid biosynthetic process:cold acclimation:xylem and phloem pattern formation:ovule development:regulation of plant-type hypersensitive response:response to chitin:glycolytic process:negative regulation of defense response:defense response to fungus:negative regulation of programmed cell death:auxin transport:jasmonic acid mediated signaling pathway:response to salt stre…	protein serine/threonine kinase activity:MAP kinase kinase activity:protein binding:ATP binding	plasma membrane:cytoplasm	sp|Q9S7U9|M2K2_ARATH	Mitogen-activated protein kinase kinase 2	gi|567218350|ref|XP_006412804.1|	hypothetical protein EUTSA_v10025531mg [Eutrema salsugineum]	3222	AA102G00122	1.42	1.75	1.02	1.58
AA102G00123	AT4G29820.1	homolog of CFIM-25											2170	AA102G00123	5.14	4.92	7.18	6.47
AA102G00124	AT4G29830.1	Transducin/WD40 repeat-like superfamily protein	0009910:0051568:0010452	0005515:0000166	0005829:0080008:0005834	negative regulation of flower development:histone H3-K4 methylation:histone H3-K36 methylation	protein binding:nucleotide binding	cytosol:Cul4-RING E3 ubiquitin ligase complex:heterotrimeric G-protein complex	sp|Q9SZQ5|VIP3_ARATH	WD repeat-containing protein VIP3	gi|567218344|ref|XP_006412801.1|	hypothetical protein EUTSA_v10027356mg [Eutrema salsugineum]	2294	AA102G00124	3.48	3.51	4.42	5.39
AA102G00125	AT4G29840.1	Pyridoxal-5'-phosphate-dependent enzyme family protein	9088	0030170:0004795	0009570:0005829	threonine biosynthetic process	pyridoxal phosphate binding:threonine synthase activity	chloroplast stroma:cytosol	sp|Q9S7B5|THRC1_ARATH	Threonine synthase 1, chloroplastic	gi|567218346|ref|XP_006412802.1|	hypothetical protein EUTSA_v10024890mg [Eutrema salsugineum]	1593	AA102G00125	50.29	49.56	43.64	43.66
AA102G00126	AT4G29850.1	Eukaryotic protein of unknown function (DUF872)	6661			phosphatidylinositol biosynthetic process					gi|565475304|ref|XP_006295293.1|	hypothetical protein CARUB_v10024383mg [Capsella rubella]	1630	AA102G00126	6.47	7.46	9.38	10.07
AA102G00127	AT4G29870.1	Oligosaccharyltransferase complex/magnesium transporter family protein	9407	16740	0005634:0005886	toxin catabolic process	transferase activity	nucleus:plasma membrane	sp|Q6GNY6|OSTCA_XENLA	Oligosaccharyltransferase complex subunit ostc-A	gi|567218338|ref|XP_006412798.1|	hypothetical protein EUTSA_v10026375mg [Eutrema salsugineum]	531	AA102G00127	23.68	29.52	24.78	20.97
AA102G00128	AT2G19330.1	plant intracellular ras group-related LRR 6	42023		5739	DNA endoreduplication		mitochondrion	sp|O64566|PIRL6_ARATH	Plant intracellular Ras-group-related LRR protein 6	gi|567218336|ref|XP_006412797.1|	hypothetical protein EUTSA_v10027502mg [Eutrema salsugineum]	1879	AA102G00128	0.85	0.57	0.26	0.43
AA102G00129	AT4G29890.1	choline monooxygenase, putative (CMO-like)	0055114:0019439:0019285	0051537:0016708:0009055:0019133:0005506	9570	oxidation-reduction process:aromatic compound catabolic process:glycine betaine biosynthetic process from choline	2 iron, 2 sulfur cluster binding:oxidoreductase activity, acting on paired donors, with incorporation or reduction of molecular oxygen, NAD(P)H as one donor, and incorporation of two atoms of oxygen into one donor:electron carrier activity:choline monooxygenase activity:iron ion binding	chloroplast stroma	sp|Q9SZR0|CHMO_ARATH	Choline monooxygenase, chloroplastic	gi|567218334|ref|XP_006412796.1|	hypothetical protein EUTSA_v10025251mg [Eutrema salsugineum]	3009	AA102G00129	1.52	1.24	2.02	1.6
AA102G00130	AT4G29900.1	autoinhibited Ca(2+)-ATPase 10	0048281:0070588:0006882:0008152:0009624	0005388:0005516:0046872:0005524	0016021:0009506:0005886	inflorescence morphogenesis:calcium ion transmembrane transport:cellular zinc ion homeostasis:metabolic process:response to nematode	calcium-transporting ATPase activity:calmodulin binding:metal ion binding:ATP binding	integral component of membrane:plasmodesma:plasma membrane	sp|Q9SZR1|ACA10_ARATH	Calcium-transporting ATPase 10, plasma membrane-type	gi|15233753|ref|NP_194719.1|	calcium-transporting ATPase 10 [Arabidopsis thaliana]	11789	AA102G00130	2.33	1.7	1.02	0.82
AA102G00131	AT4G29910.1	origin recognition complex protein 5	0000278:0006260:0006396	0005515:0005524	0000808:0005634	mitotic cell cycle:DNA replication:RNA processing	protein binding:ATP binding	origin recognition complex:nucleus	sp|Q6EWX0|ORC5_ARATH	Origin of replication complex subunit 5	gi|297798992|ref|XP_002867380.1|	predicted protein [Arabidopsis lyrata subsp. lyrata]	3175	AA102G00131	0.69	0.66	1.42	1.35
AA102G00132	AT4G29920.1	Double Clp-N motif-containing P-loop nucleoside triphosphate hydrolases superfamily protein	6508	0000166:0008234	9507	proteolysis	nucleotide binding:cysteine-type peptidase activity	chloroplast			gi|727550148|ref|XP_010447791.1|	PREDICTED: uncharacterized protein LOC104730329 [Camelina sativa]	3220	AA102G00132	0.11	0.05	0.05	0.07
AA102G00133	AT2G02650.1	Ribonuclease H-like superfamily protein									gi|685317521|ref|XP_009149305.1|	PREDICTED: putative ribonuclease H protein At1g65750 [Brassica rapa]	1329	AA102G00133	0	0	0	0
AA102G00134	AT4G29930.3	basic helix-loop-helix (bHLH) DNA-binding superfamily protein	6355	0003700:0003677:0046983	5634	regulation of transcription, DNA-templated	sequence-specific DNA binding transcription factor activity:DNA binding:protein dimerization activity	nucleus	sp|Q700E3|BH027_ARATH	Transcription factor bHLH27	gi|567218314|ref|XP_006412786.1|	hypothetical protein EUTSA_v10027332mg [Eutrema salsugineum]	3026	AA102G00134	0.18	0.09	0.14	0.27		bHLH
AA102G00135	AT4G29940.1	pathogenesis related homeodomain protein A	0045893:0009733	0046872:0043565:0005515:0003700	5634	positive regulation of transcription, DNA-templated:response to auxin	metal ion binding:sequence-specific DNA binding:protein binding:sequence-specific DNA binding transcription factor activity	nucleus	sp|P48785|PRH_ARATH	Pathogenesis-related homeodomain protein	gi|297798990|ref|XP_002867379.1|	hypothetical protein ARALYDRAFT_913493 [Arabidopsis lyrata subsp. lyrata]	5571	AA102G00135	1.13	0.9	0.92	0.73		HD_PHD
AA102G00136	AT4G29950.1	Ypt/Rab-GAP domain of gyp1p superfamily protein			5737			cytoplasm	sp|Q54TA5|TBC5B_DICDI	TBC1 domain family member 5 homolog B	gi|727550132|ref|XP_010447785.1|	PREDICTED: TBC1 domain family member 5-like [Camelina sativa]	3804	AA102G00136	15.15	11.65	2.39	2.84	^
AA102G00137	AT4G29960.1	unknown protein; FUNCTIONS IN: molecular_function unknown; INVOLVED IN: biological_process unknown; LOCATED IN: plasma membrane; EXPRESSED IN: 23 plant structures; EXPRESSED DURING: 15 growth stages; Has 30201 Blast hits to 17322 proteins in 780 species: Archae - 12; Bacteria - 1396; Metazoa - 17338; Fungi - 3422; Plants - 5037; Viruses - 0; Other Eukaryotes - 2996 (source: NCBI BLink).			0005634:0005886			nucleus:plasma membrane			gi|18417501|ref|NP_567837.1|	uncharacterized protein [Arabidopsis thaliana]	3168	AA102G00137	1.09	1.55	1.12	1.21
AA102G00138	AT2G19180.1	unknown protein; BEST Arabidopsis thaliana protein match is: unknown protein (TAIR:AT1G16840.1); Has 64 Blast hits to 64 proteins in 12 species: Archae - 0; Bacteria - 0; Metazoa - 0; Fungi - 0; Plants - 64; Viruses - 0; Other Eukaryotes - 0 (source: NCBI BLink).									gi|674874950|emb|CDY58146.1|	BnaCnng32690D [Brassica napus]	1580	AA102G00138	6.82	5.26	4.96	6.2
AA102G00139	AT1G26340.1	cytochrome B5 isoform A		0046872:0005515:0020037	0009707:0010319:0016021:0031966		metal ion binding:protein binding:heme binding	chloroplast outer membrane:stromule:integral component of membrane:mitochondrial membrane	sp|Q9FDW8|CYB5A_ARATH	Cytochrome b5 isoform A	gi|15222687|ref|NP_173958.1|	cytochrome B5 isoform A [Arabidopsis thaliana]	725	AA102G00139	0.13	0.23	0.45	0.24
AA102G00140	AT4G30000.2	Dihydropterin pyrophosphokinase / Dihydropteroate synthase	0006979:0046654:0016310	0004156:0003848:0016301	0005829:0005739	response to oxidative stress:tetrahydrofolate biosynthetic process:phosphorylation	dihydropteroate synthase activity:2-amino-4-hydroxy-6-hydroxymethyldihydropteridine diphosphokinase activity:kinase activity	cytosol:mitochondrion	sp|Q9SZV3|FOLM_ARATH	Folate synthesis bifunctional protein, mitochondrial	gi|674236794|gb|KFK29559.1|	hypothetical protein AALP_AA7G149600 [Arabis alpina]	1687	AA102G00140	0.84	0.82	2.21	2.99
AA102G00141	AT4G30010.1	unknown protein; FUNCTIONS IN: molecular_function unknown; INVOLVED IN: biological_process unknown; LOCATED IN: mitochondrion, plastid; EXPRESSED IN: 26 plant structures; EXPRESSED DURING: 15 growth stages; Has 39 Blast hits to 39 proteins in 18 species: Archae - 0; Bacteria - 0; Metazoa - 0; Fungi - 0; Plants - 39; Viruses - 0; Other Eukaryotes - 0 (source: NCBI BLink).	0006511:0051788:0080129:0009060:0009853:0046686:0006096		0005753:0009536	ubiquitin-dependent protein catabolic process:response to misfolded protein:proteasome core complex assembly:aerobic respiration:photorespiration:response to cadmium ion:glycolytic process		mitochondrial proton-transporting ATP synthase complex:plastid			gi|727525144|ref|XP_010438233.1|	PREDICTED: uncharacterized protein LOC104721859 [Camelina sativa]	273	AA102G00141	275.13	323.5	532.39	533.96	v
AA102G00142	AT4G30020.1	PA-domain containing subtilase family protein	0009736:0006508:0043086:0000023:0019252:0007020:0019761:0043085	0042802:0004252	0005618:0005576:0016020	cytokinin-activated signaling pathway:proteolysis:negative regulation of catalytic activity:maltose metabolic process:starch biosynthetic process:microtubule nucleation:glucosinolate biosynthetic process:positive regulation of catalytic activity	identical protein binding:serine-type endopeptidase activity	cell wall:extracellular region:membrane	sp|O64481|SBT25_ARATH	Subtilisin-like protease SBT2.5	gi|567218294|ref|XP_006412776.1|	hypothetical protein EUTSA_v10024432mg [Eutrema salsugineum]	4512	AA102G00142	0.37	0.37	0.17	0.31
AA102G00143	AT4G30030.1	Eukaryotic aspartyl protease family protein	6508	8233	5576	proteolysis	peptidase activity	extracellular region	sp|Q766C2|NEP2_NEPGR	Aspartic proteinase nepenthesin-2	gi|297798978|ref|XP_002867373.1|	aspartyl protease family protein [Arabidopsis lyrata subsp. lyrata]	1290	AA102G00143	0	0	0	0
AA102G00144	AT4G30060.1	Core-2/I-branching beta-1,6-N-acetylglucosaminyltransferase family protein	0015706:0010167:0008152	8375	0016020:0005739	nitrate transport:response to nitrate:metabolic process	acetylglucosaminyltransferase activity	membrane:mitochondrion			gi|567218284|ref|XP_006412771.1|	hypothetical protein EUTSA_v10025381mg [Eutrema salsugineum]	4496	AA102G00144	0.04	0.01	0	0
AA102G00145													9372	AA102G00145	0.02	0	0	0
AA102G00146	AT4G04650.1	RNA-directed DNA polymerase (reverse transcriptase)-related family protein									gi|4678207|gb|AAD26953.1|	putative non-LTR retrolelement reverse transcriptase [Arabidopsis thaliana]	927	AA102G00146	0	0	0	0
AA102G00147													216	AA102G00147	0	0	0	0
AA102G00148											gi|565449399|ref|XP_006285399.1|	hypothetical protein CARUB_v10006804mg [Capsella rubella]	753	AA102G00148	0	0	0.07	0
AA102G00149	AT4G30080.1	auxin response factor 16	0009734:0006355:0051301:0048829:0007389	0035198:0003677:0046983:0003700	5634	auxin-activated signaling pathway:regulation of transcription, DNA-templated:cell division:root cap development:pattern specification process	miRNA binding:DNA binding:protein dimerization activity:sequence-specific DNA binding transcription factor activity	nucleus	sp|Q93YR9|ARFP_ARATH	Auxin response factor 16	gi|567218264|ref|XP_006412761.1|	hypothetical protein EUTSA_v10024601mg [Eutrema salsugineum]	3478	AA102G00149	1.82	1.47	1.23	0.87		ARF
AA102G00150	AT4G30090.1										gi|567218262|ref|XP_006412760.1|	hypothetical protein EUTSA_v10025377mg [Eutrema salsugineum]	3772	AA102G00150	0.17	0.15	0.06	0.03
AA102G00151	AT4G30100.1	P-loop containing nucleoside triphosphate hydrolases superfamily protein		16787	0009506:0005634		hydrolase activity	plasmodesma:nucleus	sp|O94387|YGSA_SCHPO	Uncharacterized ATP-dependent helicase C29A10.10c	gi|565449015|ref|XP_006285280.1|	hypothetical protein CARUB_v10006656mg [Capsella rubella]	5640	AA102G00151	3.56	2.37	0.44	0.4
AA102G00152	AT4G30110.1	heavy metal atpase 2	0071577:0070574:0055069:0008152	0015434:0008551:0046872:0016463:0005524	0016021:0005886	zinc ion transmembrane transport:cadmium ion transmembrane transport:zinc ion homeostasis:metabolic process	cadmium-transporting ATPase activity:cadmium-exporting ATPase activity:metal ion binding:zinc-exporting ATPase activity:ATP binding	integral component of membrane:plasma membrane	sp|Q9SZW4|HMA2_ARATH	Cadmium/zinc-transporting ATPase HMA2	gi|727550087|ref|XP_010447768.1|	PREDICTED: cadmium/zinc-transporting ATPase HMA2-like [Camelina sativa]	5691	AA102G00152	0.33	0.29	0.11	0.17
AA102G00153	AT2G19110.1	heavy metal atpase 4	0098655:0008152:0030001	0046872:0019829:0005524	16021	cation transmembrane transport:metabolic process:metal ion transport	metal ion binding:cation-transporting ATPase activity:ATP binding	integral component of membrane	sp|O34431|ATCL_BACSU	Calcium-transporting ATPase	gi|37665197|emb|CAD89012.1|	putative cadmium/zinc-transporting ATPase 3 [Arabidopsis halleri subsp. halleri]	7623	AA102G00153	0.02	0.01	0.03	0.02
AA102G00154	AT4G30130.1	Protein of unknown function (DUF630 and DUF632)	0070918:0048438:0016569:0035194:0048827:0048449:0006342:0043414:1902589			production of small RNA involved in gene silencing by RNA:floral whorl development:covalent chromatin modification:posttranscriptional gene silencing by RNA:phyllome development:floral organ formation:chromatin silencing:macromolecule methylation:single-organism organelle organization					gi|15234640|ref|NP_194742.1|	uncharacterized protein [Arabidopsis thaliana]	2659	AA102G00154	0	0.03	0.06	0		DUF632 domain containing
AA102G00155	AT1G61840.1	Cysteine/Histidine-rich C1 domain family protein											658	AA102G00155	0.07	0	0	0
AA102G00156	AT5G02330.1	Cysteine/Histidine-rich C1 domain family protein									gi|674247876|gb|KFK40641.1|	hypothetical protein AALP_AA2G022900 [Arabis alpina]	1612	AA102G00156	0	0	0	0
AA102G00157	AT4G30140.1	GDSL-like Lipase/Acylhydrolase superfamily protein	0071704:0044238			organic substance metabolic process:primary metabolic process			sp|Q7Y1X1|EST_HEVBR	Esterase	gi|641819234|gb|KDO39626.1|	hypothetical protein CISIN_1g037515mg [Citrus sinensis]	255	AA102G00157	0	0	0	0
AA102G00158	AT2G19050.1	GDSL-like Lipase/Acylhydrolase superfamily protein	0006629:0048765:0010043	0050525:0016298	0005615:0090406	lipid metabolic process:root hair cell differentiation:response to zinc ion	cutinase activity:lipase activity	extracellular space:pollen tube	sp|O64468|GDL36_ARATH	GDSL esterase/lipase At2g19050	gi|565483562|ref|XP_006299421.1|	hypothetical protein CARUB_v10015581mg [Capsella rubella]	1330	AA102G00158	0	0	0.04	0
AA102G00159	AT4G30150.1	CONTAINS InterPro DOMAIN/s: Nucleolar 27S pre-rRNA processing, Urb2/Npa2 (InterPro:IPR018849); Has 58 Blast hits to 49 proteins in 21 species: Archae - 0; Bacteria - 2; Metazoa - 2; Fungi - 0; Plants - 44; Viruses - 3; Other Eukaryotes - 7 (source: NCBI BLink).									gi|567218232|ref|XP_006412745.1|	hypothetical protein EUTSA_v10024190mg [Eutrema salsugineum]	7194	AA102G00159	1.89	1.52	1.59	1.27
AA102G00160	AT4G30160.2	villin 4	0048767:0051017:0051014:0051764:0016482:0009737:0051693	51015	0005829:0005856	root hair elongation:actin filament bundle assembly:actin filament severing:actin crosslink formation:cytoplasmic transport:response to abscisic acid:actin filament capping	actin filament binding	cytosol:cytoskeleton	sp|O65570|VILI4_ARATH	Villin-4	gi|567218230|ref|XP_006412744.1|	hypothetical protein EUTSA_v10024322mg [Eutrema salsugineum]	7219	AA102G00160	3.03	2.15	0.46	0.45
AA102G00161	AT5G57330.1	Galactose mutarotase-like superfamily protein	5975	0030246:0016853		carbohydrate metabolic process	carbohydrate binding:isomerase activity		sp|Q40784|AAPC_CENCI	Putative glucose-6-phosphate 1-epimerase	gi|225446010|ref|XP_002268176.1|	PREDICTED: putative glucose-6-phosphate 1-epimerase [Vitis vinifera]	2814	AA102G00161	0.05	0.12	0.02	0.02
AA102G00162	AT5G48180.1	nitrile specifier protein 5	0043161:0051788:0080129:0019762:0006635:0080028:0009407		5829	proteasome-mediated ubiquitin-dependent protein catabolic process:response to misfolded protein:proteasome core complex assembly:glucosinolate catabolic process:fatty acid beta-oxidation:nitrile biosynthetic process:toxin catabolic process		cytosol	sp|Q93XW5|NSP5_ARATH	Nitrile-specifier protein 5	gi|297795465|ref|XP_002865617.1|	kelch repeat-containing protein [Arabidopsis lyrata subsp. lyrata]	1663	AA102G00162	36.75	37.65	15.92	17.96	^
AA102G00163	AT3G25580.1	Thioredoxin superfamily protein	0045454:0019932		5737	cell redox homeostasis:second-messenger-mediated signaling		cytoplasm	sp|O64628|TXND9_ARATH	Thioredoxin domain-containing protein 9 homolog	gi|567217232|ref|XP_006412245.1|	hypothetical protein EUTSA_v10026241mg [Eutrema salsugineum]	2754	AA102G00163	2.63	3.27	3.84	4
AA102G00164	AT4G30170.1	Peroxidase family protein	0006979:0042744:0055114:0015706:0009736:0010359:0010106:0006826:0010167	0046872:0004601:0020037	5576	response to oxidative stress:hydrogen peroxide catabolic process:oxidation-reduction process:nitrate transport:cytokinin-activated signaling pathway:regulation of anion channel activity:cellular response to iron ion starvation:iron ion transport:response to nitrate	metal ion binding:peroxidase activity:heme binding	extracellular region	sp|Q96522|PER45_ARATH	Peroxidase 45	gi|567218218|ref|XP_006412738.1|	hypothetical protein EUTSA_v10025699mg [Eutrema salsugineum]	2902	AA102G00164	0	0.01	0	0
AA102G00165	AT4G30190.2	H(+)-ATPase 2	0010119:0009414:0052546:0015991:0015706:0043090:0006754:0006486:0006888:0010167:0006857:0009737:0052541	0005515:0008553:0000287:0005524	0005774:0005794:0005829:0016021:0009506:0005886:0005634	regulation of stomatal movement:response to water deprivation:cell wall pectin metabolic process:ATP hydrolysis coupled proton transport:nitrate transport:amino acid import:ATP biosynthetic process:protein glycosylation:ER to Golgi vesicle-mediated transport:response to nitrate:oligopeptide transport:response to abscisic acid:plant-type cell wall cellulose metabolic process	protein binding:hydrogen-exporting ATPase activity, phosphorylative mechanism:magnesium ion binding:ATP binding	vacuolar membrane:Golgi apparatus:cytosol:integral component of membrane:plasmodesma:plasma membrane:nucleus	sp|P19456|PMA2_ARATH	ATPase 2, plasma membrane-type	gi|567218214|ref|XP_006412736.1|	hypothetical protein EUTSA_v10024335mg [Eutrema salsugineum]	5188	AA102G00165	13.54	11.59	9.14	9.26
AA102G00166	AT2G13770.1	CONTAINS InterPro DOMAIN/s: Putative harbinger transposase-derived nuclease (InterPro:IPR006912); Has 451 Blast hits to 352 proteins in 33 species: Archae - 0; Bacteria - 0; Metazoa - 28; Fungi - 8; Plants - 388; Viruses - 0; Other Eukaryotes - 27 (source: NCBI BLink).									gi|685299200|ref|XP_009140360.1|	PREDICTED: putative nuclease HARBI1 [Brassica rapa]	639	AA102G00166	0	0	0	0
AA102G00167	AT4G30200.2	vernalization5/VIN3-like	0048587:0007155:0009793:0032922:0006351:0045010:0016926:0010090:0050665:0048765:1900111:0009409:0071555	0042802:0035064	0005677:0009506:0031519	regulation of short-day photoperiodism, flowering:cell adhesion:embryo development ending in seed dormancy:circadian regulation of gene expression:transcription, DNA-templated:actin nucleation:protein desumoylation:trichome morphogenesis:hydrogen peroxide biosynthetic process:root hair cell differentiation:positive regulation of histone H3-K9 dimethylation:response to cold:cell wall organization	identical protein binding:methylated histone binding	chromatin silencing complex:plasmodesma:PcG protein complex	sp|Q9SUM4|VIL2_ARATH	VIN3-like protein 2	gi|727513388|ref|XP_010433016.1|	PREDICTED: VIN3-like protein 2 isoform X2 [Camelina sativa]	3716	AA102G00167	4.41	3.3	2.07	1.69
AA102G00168	AT4G30210.1	P450 reductase 2	0009698:0055114	0003958:0005506:0010181	0005789:0009507	phenylpropanoid metabolic process:oxidation-reduction process	NADPH-hemoprotein reductase activity:iron ion binding:FMN binding	endoplasmic reticulum membrane:chloroplast	sp|Q9SUM3|NCPR2_ARATH	NADPH--cytochrome P450 reductase 2	gi|674964172|emb|CDX68634.1|	BnaC01g08190D [Brassica napus]	5237	AA102G00168	26.4	22.22	11.07	11.52	^
AA102G00169	AT4G30220.2	small nuclear ribonucleoprotein F	0008380:0001510:0006397	3723	0005730:0005681:0005732:0019013:0005829	RNA splicing:RNA methylation:mRNA processing	RNA binding	nucleolus:spliceosomal complex:small nucleolar ribonucleoprotein complex:viral nucleocapsid:cytosol	sp|Q9SUM2|RUXF_ARATH	Probable small nuclear ribonucleoprotein F	gi|15234669|ref|NP_194751.1|	small nuclear ribonucleoprotein F [Arabidopsis thaliana]	1691	AA102G00169	65.17	65.39	121.32	114.23	v
AA102G00170	AT1G08480.1	unknown protein; FUNCTIONS IN: molecular_function unknown; INVOLVED IN: biological_process unknown; LOCATED IN: mitochondrion, plasma membrane, plastid, vacuole; EXPRESSED IN: 27 plant structures; EXPRESSED DURING: 15 growth stages; Has 39 Blast hits to 39 proteins in 13 species: Archae - 0; Bacteria - 0; Metazoa - 0; Fungi - 0; Plants - 39; Viruses - 0; Other Eukaryotes - 0 (source: NCBI BLink).	9853		0005749:0005774:0009536	photorespiration		mitochondrial respiratory chain complex II:vacuolar membrane:plastid	sp|Q941A6|SDH6_ARATH	Succinate dehydrogenase subunit 6, mitochondrial	gi|727431366|ref|XP_010488927.1|	PREDICTED: uncharacterized protein LOC104766685 [Camelina sativa]	1669	AA102G00170	14.08	16.4	27.13	29.82	v
AA102G00171	AT4G30230.1	unknown protein; Has 42 Blast hits to 42 proteins in 5 species: Archae - 0; Bacteria - 0; Metazoa - 0; Fungi - 0; Plants - 42; Viruses - 0; Other Eukaryotes - 0 (source: NCBI BLink).			5634			nucleus			gi|727513380|ref|XP_010433012.1|	PREDICTED: uncharacterized protein LOC104717175 [Camelina sativa]	1425	AA102G00171	0.29	0.14	0.23	0.49
AA102G00172	AT4G30240.1	Syntaxin/t-SNARE family protein	16192			vesicle-mediated transport					gi|727525052|ref|XP_010438200.1|	PREDICTED: uncharacterized protein LOC104721833 [Camelina sativa]	2624	AA102G00172	1.29	1.25	1.19	1.59
AA102G00173	AT4G30250.1	P-loop containing nucleoside triphosphate hydrolases superfamily protein	0034551:0010583:0009407	0005524:0016887	5886	mitochondrial respiratory chain complex III assembly:response to cyclopentenone:toxin catabolic process	ATP binding:ATPase activity	plasma membrane	sp|F4JPK8|AATPE_ARATH	AAA-ATPase At4g30250	gi|674964176|emb|CDX68638.1|	BnaC01g08150D [Brassica napus]	1539	AA102G00173	3.91	4.65	3.7	4
AA102G00174	AT4G30270.1	xyloglucan endotransglucosylase/hydrolase 24	0006073:0009828:0009741:0007568:0009740	0004553:0016762	0009505:0005794:0005886:0048046	cellular glucan metabolic process:plant-type cell wall loosening:response to brassinosteroid:aging:gibberellic acid mediated signaling pathway	hydrolase activity, hydrolyzing O-glycosyl compounds:xyloglucan:xyloglucosyl transferase activity	plant-type cell wall:Golgi apparatus:plasma membrane:apoplast	sp|P24806|XTH24_ARATH	Xyloglucan endotransglucosylase/hydrolase protein 24	gi|567218196|ref|XP_006412727.1|	hypothetical protein EUTSA_v10025941mg [Eutrema salsugineum]	2121	AA102G00174	0.19	0.64	0.13	0.14
AA102G00175													3217	AA102G00175	0.03	0.03	0.07	0.05
AA102G00176	AT5G48070.1	xyloglucan endotransglucosylase/hydrolase 20											1689	AA102G00176	0.03	0.02	0.03	0
AA102G00177													2785	AA102G00177	0.07	0.04	0.04	0.17
AA102G00178	AT4G30310.2	FGGY family of carbohydrate kinase	0005975:0016310	0016773:0019200	0005739:0009507	carbohydrate metabolic process:phosphorylation	phosphotransferase activity, alcohol group as acceptor:carbohydrate kinase activity	mitochondrion:chloroplast	sp|Q6DCD1|FGGY_XENLA	FGGY carbohydrate kinase domain-containing protein	gi|42567264|ref|NP_194760.2|	FGGY family of carbohydrate kinase [Arabidopsis thaliana]	6280	AA102G00178	3.02	2.76	2.44	2.2
AA102G00179	AT4G30320.1	CAP (Cysteine-rich secretory proteins, Antigen 5, and Pathogenesis-related 1 protein) superfamily protein	48765		5576	root hair cell differentiation		extracellular region	sp|Q40374|PR1_MEDTR	Pathogenesis-related protein PR-1	gi|685294044|ref|XP_009137911.1|	PREDICTED: pathogenesis-related protein PR-1-like [Brassica rapa]	486	AA102G00179	0.66	0.84	0.45	0.12
AA102G00180	AT4G30330.1	Small nuclear ribonucleoprotein family protein	0016925:0000387		0005687:0019013:0005829:0071011:0005686:0005732:0005685:0005682:0046540	protein sumoylation:spliceosomal snRNP assembly		U4 snRNP:viral nucleocapsid:cytosol:precatalytic spliceosome:U2 snRNP:small nucleolar ribonucleoprotein complex:U1 snRNP:U5 snRNP:U4/U6 x U5 tri-snRNP complex	sp|A1XQR9|RUXE_PIG	Small nuclear ribonucleoprotein E	gi|567218182|ref|XP_006412720.1|	hypothetical protein EUTSA_v10026682mg [Eutrema salsugineum]	1601	AA102G00180	3.7	3.81	6.71	6.23
AA102G00181	AT4G30340.1	diacylglycerol kinase 7	0031348:0048364:0010363:0006612:0016310:0007205:0048366:0009963	0003951:0004143:0005524	0009506:0005886:0005634	negative regulation of defense response:root development:regulation of plant-type hypersensitive response:protein targeting to membrane:phosphorylation:protein kinase C-activating G-protein coupled receptor signaling pathway:leaf development:positive regulation of flavonoid biosynthetic process	NAD+ kinase activity:diacylglycerol kinase activity:ATP binding	plasmodesma:plasma membrane:nucleus	sp|F4JQ95|DGK7_ARATH	Diacylglycerol kinase 7	gi|567218178|ref|XP_006412718.1|	hypothetical protein EUTSA_v10025025mg [Eutrema salsugineum]	5841	AA102G00181	0.22	0.12	0.2	0.13
AA102G00182	AT4G30360.1	cyclic nucleotide-gated channel 17	71805	0005516:0005249:0030552:0030553	0016021:0005886	potassium ion transmembrane transport	calmodulin binding:voltage-gated potassium channel activity:cAMP binding:cGMP binding	integral component of membrane:plasma membrane	sp|Q8L7Z0|CNG17_ARATH	Probable cyclic nucleotide-gated ion channel 17	gi|674236844|gb|KFK29609.1|	hypothetical protein AALP_AA7G156300 [Arabis alpina]	5316	AA102G00182	1.7	1.13	1.3	1.1
AA102G00183	AT2G18670.1	RING/U-box superfamily protein	10200			response to chitin			sp|Q9ZV51|ATL56_ARATH	RING-H2 finger protein ATL56	gi|729372461|ref|XP_010548628.1|	PREDICTED: RING-H2 finger protein ATL56 isoform X2 [Tarenaya hassleriana]	544	AA102G00183	45.21	38.37	57.65	55.55
AA102G00184	AT2G39770.1	Glucose-1-phosphate adenylyltransferase family protein	9058	16779		biosynthetic process	nucleotidyltransferase activity		sp|Q84JH5|GMPP1_ORYSJ	Probable mannose-1-phosphate guanylyltransferase 1	gi|685294094|ref|XP_009137936.1|	PREDICTED: probable mannose-1-phosphate guanylyltransferase 3 [Brassica rapa]	2055	AA102G00184	0.13	0.26	0.13	0.03
AA102G00185	AT4G30400.1	RING/U-box superfamily protein	80167	8270	0016020:0005634	response to karrikin	zinc ion binding	membrane:nucleus	sp|Q940Q4|ATL13_ARATH	RING-H2 finger protein ATL13	gi|7269941|emb|CAB79758.1|	putative protein [Arabidopsis thaliana]	1434	AA102G00185	0.16	0.14	0	0.08
AA102G00186	AT4G30420.1	nodulin MtN21 /EamA-like transporter family protein			16020			membrane	sp|Q9M0B8|WTR37_ARATH	WAT1-related protein At4g30420	gi|674904792|emb|CDY28186.1|	BnaA01g06630D [Brassica napus]	15132	AA102G00186	0.02	0.01	0.01	0.01
AA102G00187	AT4G30440.1	UDP-D-glucuronate 4-epimerase 1	0005975:0044237	0050662:0050378	0032580:0005768:0016021:0005802	carbohydrate metabolic process:cellular metabolic process	coenzyme binding:UDP-glucuronate 4-epimerase activity	Golgi cisterna membrane:endosome:integral component of membrane:trans-Golgi network	sp|Q9M0B6|GAE1_ARATH	UDP-glucuronate 4-epimerase 1	gi|15234745|ref|NP_194773.1|	UDP-D-glucuronate 4-epimerase 1 [Arabidopsis thaliana]	1290	AA102G00187	32.4	34.39	47.01	44.11
AA102G00188	AT2G23820.2	Metal-dependent phosphohydrolase	8152	0046872:0008081	0005829:0005634	metabolic process	metal ion binding:phosphoric diester hydrolase activity	cytosol:nucleus	sp|Q1LUI2|HDDC2_DANRE	HD domain-containing protein 2	gi|567191256|ref|XP_006404869.1|	hypothetical protein EUTSA_v10000291mg [Eutrema salsugineum]	3285	AA102G00188	5.61	6.09	6.71	6.69
AA102G00189	AT4G30470.1	NAD(P)-binding Rossmann-fold superfamily protein	0009813:0009744:0010224:0009809:0080167	0016621:0050662	5634	flavonoid biosynthetic process:response to sucrose:response to UV-B:lignin biosynthetic process:response to karrikin	cinnamoyl-CoA reductase activity:coenzyme binding	nucleus	sp|Q9SAH9|CCR2_ARATH	Cinnamoyl-CoA reductase 2	gi|674236853|gb|KFK29618.1|	hypothetical protein AALP_AA7G157400 [Arabis alpina]	5683	AA102G00189	0.48	0.56	0.74	0.76
AA102G00190	AT4G30480.2	Tetratricopeptide repeat (TPR)-like superfamily protein		51879	0005634:0005737		Hsp90 protein binding	nucleus:cytoplasm	sp|Q99614|TTC1_HUMAN	Tetratricopeptide repeat protein 1	gi|30688702|ref|NP_194777.3|	tetratricopeptide repeat domain-containing protein [Arabidopsis thaliana]	2014	AA102G00190	14.06	12.48	19.44	18.4
AA102G00191	AT4G30490.1	AFG1-like ATPase family protein	0019243:0019375:0042631:0016036	0005516:0005524:0016887	0005739:0009507	methylglyoxal catabolic process to D-lactate:galactolipid biosynthetic process:cellular response to water deprivation:cellular response to phosphate starvation	calmodulin binding:ATP binding:ATPase activity	mitochondrion:chloroplast	sp|Q8WV93|LACE1_HUMAN	Lactation elevated protein 1	gi|18417605|ref|NP_567847.1|	AFG1-like ATPase family protein [Arabidopsis thaliana]	4538	AA102G00191	4.81	3.75	2.63	3.03
AA102G00192	AT3G54750.3	unknown protein; FUNCTIONS IN: molecular_function unknown; INVOLVED IN: biological_process unknown; LOCATED IN: cellular_component unknown; EXPRESSED IN: 24 plant structures; EXPRESSED DURING: 15 growth stages.	0006260:0051567:0008283:0006306		5634	DNA replication:histone H3-K9 methylation:cell proliferation:DNA methylation		nucleus			gi|297820228|ref|XP_002877997.1|	hypothetical protein ARALYDRAFT_485881 [Arabidopsis lyrata subsp. lyrata]	4683	AA102G00192	2.75	2	0.83	0.97
AA102G00193													405	AA102G00193	2.95	2.43	0.27	0.43
AA102G00194	AT2G23940.1	Protein of unknown function (DUF788)	0006511:0030244:0051788:0080129:0048193:0009853		0005783:0005886	ubiquitin-dependent protein catabolic process:cellulose biosynthetic process:response to misfolded protein:proteasome core complex assembly:Golgi vesicle transport:photorespiration		endoplasmic reticulum:plasma membrane	sp|Q54UB0|TM208_DICDI	Transmembrane protein 208 homolog	gi|567218140|ref|XP_006412699.1|	hypothetical protein EUTSA_v10026393mg [Eutrema salsugineum]	1578	AA102G00194	11.22	11.46	11.78	12.24
AA102G00195	AT4G30510.1	homolog of yeast autophagy 18 (ATG18) B	0006914:0015031		0005774:0034045	autophagy:protein transport		vacuolar membrane:pre-autophagosomal structure membrane	sp|Q8H1Q8|AT18B_ARATH	Autophagy-related protein 18b	gi|674236857|gb|KFK29622.1|	hypothetical protein AALP_AA7G157900 [Arabis alpina]	4217	AA102G00195	1.7	1.6	1.55	1.65
AA102G00196	AT4G30520.1	Leucine-rich repeat protein kinase family protein	0007267:0048438:0009944:0010075:0009855:0010051:0006468:0010150:0009887:0010014:0035196:0010267:0048439:0009616	0004674:0005524	0005576:0016021:0005886	cell-cell signaling:floral whorl development:polarity specification of adaxial/abaxial axis:regulation of meristem growth:determination of bilateral symmetry:xylem and phloem pattern formation:protein phosphorylation:leaf senescence:organ morphogenesis:meristem initiation:production of miRNAs involved in gene silencing by miRNA:production of ta-siRNAs involved in RNA interference:flower morphogen…	protein serine/threonine kinase activity:ATP binding	extracellular region:integral component of membrane:plasma membrane	sp|Q8VYT3|Y4052_ARATH	Probable LRR receptor-like serine/threonine-protein kinase At4g30520	gi|674236858|gb|KFK29623.1|	hypothetical protein AALP_AA7G158000 [Arabis alpina]	4717	AA102G00196	0.39	0.34	0.42	0.31
AA102G00197	AT4G30550.1	Class I glutamine amidotransferase-like superfamily protein	0019760:0006541:0006623:0019281:0048193:0061025:0006569:0006749:0009684:0006508	0008899:0034722	5829	glucosinolate metabolic process:glutamine metabolic process:protein targeting to vacuole:L-methionine biosynthetic process from homoserine via O-succinyl-L-homoserine and cystathionine:Golgi vesicle transport:membrane fusion:tryptophan catabolic process:glutathione metabolic process:indoleacetic acid biosynthetic process:proteolysis	homoserine O-succinyltransferase activity:gamma-glutamyl-peptidase activity	cytosol	sp|Q12288|YL126_YEAST	Putative glutamine amidotransferase YLR126C	gi|727524944|ref|XP_010438161.1|	PREDICTED: putative glutamine amidotransferase YLR126C [Camelina sativa]	13331	AA102G00197	0.37	0.25	0.28	0.2
AA102G00198	AT4G30560.1	cyclic nucleotide gated channel 9	0009294:0071805:0042391:0046686:0006487	0005516:0005249:0005223:0030552:0030553	5887	DNA mediated transformation:potassium ion transmembrane transport:regulation of membrane potential:response to cadmium ion:protein N-linked glycosylation	calmodulin binding:voltage-gated potassium channel activity:intracellular cGMP activated cation channel activity:cAMP binding:cGMP binding	integral component of plasma membrane	sp|Q9M0A4|CNGC9_ARATH	Putative cyclic nucleotide-gated ion channel 9	gi|727524950|ref|XP_010438163.1|	PREDICTED: putative cyclic nucleotide-gated ion channel 9 [Camelina sativa]	5307	AA102G00198	0.99	1.1	0.51	0.45
AA102G00199	AT4G30580.1	Phospholipid/glycerol acyltransferase family protein	0016117:0006655:0006636:0009793:0015995:0016226:0019288:0016024:0010228:0048481:0010027	3841	0016021:0031969	carotenoid biosynthetic process:phosphatidylglycerol biosynthetic process:unsaturated fatty acid biosynthetic process:embryo development ending in seed dormancy:chlorophyll biosynthetic process:iron-sulfur cluster assembly:isopentenyl diphosphate biosynthetic process, methylerythritol 4-phosphate pathway:CDP-diacylglycerol biosynthetic process:vegetative to reproductive phase transition of merist…	1-acylglycerol-3-phosphate O-acyltransferase activity	integral component of membrane:chloroplast membrane	sp|Q8GXU8|LPAT1_ARATH	1-acyl-sn-glycerol-3-phosphate acyltransferase 1, chloroplastic	gi|674236864|gb|KFK29629.1|	hypothetical protein AALP_AA7G158700 [Arabis alpina]	2413	AA102G00199	21.43	21.15	26.67	27.38
AA102G00200	AT4G30590.1	early nodulin-like protein 12		5507	0031225:0005886		copper ion binding	anchored component of membrane:plasma membrane	sp|Q8LC95|ENL3_ARATH	Early nodulin-like protein 3	gi|674236870|gb|KFK29635.1|	hypothetical protein AALP_AA7G159300 [Arabis alpina]	1558	AA102G00200	0.06	0.05	0.07	0.04
AA102G00201	AT4G30600.1	signal recognition particle receptor alpha subunit family protein	0006623:0061025:0048193:0008152:0006614	0003924:0005525:0005047	0005786:0005785	protein targeting to vacuole:membrane fusion:Golgi vesicle transport:metabolic process:SRP-dependent cotranslational protein targeting to membrane	GTPase activity:GTP binding:signal recognition particle binding	signal recognition particle, endoplasmic reticulum targeting:signal recognition particle receptor complex	sp|Q9DBG7|SRPR_MOUSE	Signal recognition particle receptor subunit alpha	gi|297798906|ref|XP_002867337.1|	signal recognition particle receptor alpha subunit family protein [Arabidopsis lyrata subsp. lyrata]	4111	AA102G00201	20.18	18.2	9.8	9.54	^
AA102G00202													1788	AA102G00202	0.03	0.02	0	0.03
AA102G00203	AT2G47940.1	DEGP protease 2	0044699:0006508:0009658:0010206:0030163	4252	0009941:0009533:0009535	single-organism process:proteolysis:chloroplast organization:photosystem II repair:protein catabolic process	serine-type endopeptidase activity	chloroplast envelope:chloroplast stromal thylakoid:chloroplast thylakoid membrane	sp|O82261|DEGP2_ARATH	Protease Do-like 2, chloroplastic	gi|727452069|ref|XP_010507830.1|	PREDICTED: protease Do-like 2, chloroplastic [Camelina sativa]	2129	AA102G00203	0.17	0.1	0.03	0.05
AA102G00204	AT4G30610.1	alpha/beta-Hydrolases superfamily protein	0006508:0009742	4185	5615	proteolysis:brassinosteroid mediated signaling pathway	serine-type carboxypeptidase activity	extracellular space	sp|Q9M099|SCP24_ARATH	Serine carboxypeptidase 24	gi|727549892|ref|XP_010447693.1|	PREDICTED: serine carboxypeptidase 24-like [Camelina sativa]	2708	AA102G00204	0.05	0.02	0.04	0.02
AA102G00205	AT4G30620.1	Uncharacterised BCR, YbaB family COG0718	19243		0009941:0009570:0009535	methylglyoxal catabolic process to D-lactate		chloroplast envelope:chloroplast stroma:chloroplast thylakoid membrane	sp|Q9M098|EBFC1_ARATH	Nucleoid-associated protein At4g30620, chloroplastic	gi|297798904|ref|XP_002867336.1|	hypothetical protein ARALYDRAFT_913413 [Arabidopsis lyrata subsp. lyrata]	1998	AA102G00205	0.07	0.06	0.11	0.12
AA102G00206	AT4G30640.1	RNI-like superfamily protein									gi|723712171|ref|XP_010323190.1|	PREDICTED: pentatricopeptide repeat-containing protein At1g77170 [Solanum lycopersicum]	622	AA102G00206	0	0.07	0.09	0
AA102G00207	AT4G30640.1	RNI-like superfamily protein	6511			ubiquitin-dependent protein catabolic process					gi|674964219|emb|CDX68681.1|	BnaC01g07720D [Brassica napus]	1696	AA102G00207	0	0	0	0
AA102G00208	AT4G30640.1	RNI-like superfamily protein							sp|P92555|M1250_ARATH	Uncharacterized mitochondrial protein AtMg01250	gi|727509332|ref|XP_010430848.1|	PREDICTED: uncharacterized protein LOC104715101 [Camelina sativa]	1683	AA102G00208	0	0.05	0	0.03
AA102G00209													475	AA102G00209	3.09	4.14	4.85	5.01
AA102G00210	AT4G30640.1	RNI-like superfamily protein									gi|674960799|emb|CDX72259.1|	BnaC07g42810D [Brassica napus]	1522	AA102G00210	0	0	0	0
AA102G00211	AT4G29090.1	Ribonuclease H-like superfamily protein							sp|P93295|M310_ARATH	Uncharacterized mitochondrial protein AtMg00310	gi|2583130|gb|AAB82639.1|	putative non-LTR retroelement reverse transcriptase [Arabidopsis thaliana]	2298	AA102G00211	0	0.02	0	0
AA102G00212	AT4G30640.1	RNI-like superfamily protein									gi|674964213|emb|CDX68675.1|	BnaC01g07780D [Brassica napus]	1971	AA102G00212	0	0	0.03	0.03
AA102G00213	AT4G23160.1	cysteine-rich RLK (RECEPTOR-like protein kinase) 8		5488			binding		sp|P10978|POLX_TOBAC	Retrovirus-related Pol polyprotein from transposon TNT 1-94	gi|10177143|dbj|BAB10503.1|	retroelement pol polyprotein-like [Arabidopsis thaliana]	3987	AA102G00213	0.02	0	0	0
AA102G00214	AT4G30640.1	RNI-like superfamily protein	6511	4842	5634	ubiquitin-dependent protein catabolic process	ubiquitin-protein transferase activity	nucleus	sp|Q9M096|FBL19_ARATH	Putative F-box/LRR-repeat protein 19	gi|18417634|ref|NP_567849.1|	RNI-like superfamily protein [Arabidopsis thaliana]	1337	AA102G00214	0.03	0.03	0.04	0.09
AA102G00215	AT4G30640.1	RNI-like superfamily protein									gi|685258287|ref|XP_009130233.1|	PREDICTED: putative F-box/LRR-repeat protein 19 [Brassica rapa]	330	AA102G00215	1.53	2.6	2.49	2.99
AA102G00216	AT4G30640.1	RNI-like superfamily protein									gi|115475640|ref|NP_001061416.1|	Os08g0269800, partial [Oryza sativa Japonica Group]	637	AA102G00216	0	0	0.09	0.09
AA102G00217													3339	AA102G00217	7.2	8.52	10.36	10.72
AA102G00218	AT3G11400.2	eukaryotic translation initiation factor 3G1	0051788:0009853:0006413:0080129:0006511:0000398:0006606	3743	0005852:0070993:0005886	response to misfolded protein:photorespiration:translational initiation:proteasome core complex assembly:ubiquitin-dependent protein catabolic process:mRNA splicing, via spliceosome:protein import into nucleus	translation initiation factor activity	eukaryotic translation initiation factor 3 complex:translation preinitiation complex:plasma membrane	sp|Q3ZC12|EIF3G_BOVIN	Eukaryotic translation initiation factor 3 subunit G	gi|727583768|ref|XP_010464842.1|	PREDICTED: eukaryotic translation initiation factor 3 subunit G [Camelina sativa]	426	AA102G00218	31.13	29.69	41.96	42.21
AA102G00219	AT4G30690.1	Translation initiation factor 3 protein	0045893:0006413:0045036:0009793:0016226:0019288:0009073	3743	0009507:0005618	positive regulation of transcription, DNA-templated:translational initiation:protein targeting to chloroplast:embryo development ending in seed dormancy:iron-sulfur cluster assembly:isopentenyl diphosphate biosynthetic process, methylerythritol 4-phosphate pathway:aromatic amino acid family biosynthetic process	translation initiation factor activity	chloroplast:cell wall	sp|Q8R9C2|IF3_CALS4	Translation initiation factor IF-3	gi|727549863|ref|XP_010447681.1|	PREDICTED: translation initiation factor IF-3, chloroplastic-like [Camelina sativa]	1639	AA102G00219	3.67	4.39	5.65	5.59
AA102G00220	AT2G24050.1	MIF4G domain-containing protein / MA3 domain-containing protein							sp|Q5R7J9|IF4G2_PONAB	Eukaryotic translation initiation factor 4 gamma 2	gi|565441237|ref|XP_006283106.1|	hypothetical protein CARUB_v10004122mg [Capsella rubella]	2065	AA102G00220	0.18	0.1	0.11	0.06
AA102G00221	AT4G23160.1	cysteine-rich RLK (RECEPTOR-like protein kinase) 8		5488			binding		sp|P10978|POLX_TOBAC	Retrovirus-related Pol polyprotein from transposon TNT 1-94	gi|147819532|emb|CAN65356.1|	hypothetical protein VITISV_012647 [Vitis vinifera]	10189	AA102G00221	0.19	0.07	0.12	0.1
AA102G00222													437	AA102G00222	0	0	0	0
AA102G00223	AT4G30700.1	Pentatricopeptide repeat (PPR) superfamily protein	0000963:0080156:0016554		0009507:0005739	mitochondrial RNA processing:mitochondrial mRNA modification:cytidine to uridine editing		chloroplast:mitochondrion	sp|Q9SUH6|PP341_ARATH	Pentatricopeptide repeat-containing protein At4g30700	gi|15234831|ref|NP_194799.1|	pentatricopeptide repeat-containing protein [Arabidopsis thaliana]	2391	AA102G00223	0.13	0.24	0.14	0.22
AA102G00224	AT4G30710.1	Family of unknown function (DUF566)		5515	48046		protein binding	apoplast	sp|Q9SUH5|AUG8_ARATH	AUGMIN subunit 8	gi|15234834|ref|NP_194800.1|	uncharacterized protein [Arabidopsis thaliana]	3858	AA102G00224	2.12	1.87	0.87	0.77
AA102G00225	AT5G19910.2	SOH1 family protein	6357	1104	16592	regulation of transcription from RNA polymerase II promoter	RNA polymerase II transcription cofactor activity	mediator complex	sp|Q8VYB1|MED31_ARATH	Mediator of RNA polymerase II transcription subunit 31	gi|297812177|ref|XP_002873972.1|	predicted protein [Arabidopsis lyrata subsp. lyrata]	1290	AA102G00225	3.84	5.33	3.44	3.55		SOH1
AA102G00226	AT5G19860.1	Protein of unknown function, DUF538			0009507:0005773			chloroplast:vacuole			gi|674233456|gb|KFK26221.1|	hypothetical protein AALP_AA8G218700 [Arabis alpina]	583	AA102G00226	119.39	126.15	127.99	115.32
AA102G00227	AT4G30720.1	FAD/NAD(P)-binding oxidoreductase family protein	0015979:0055114	0050660:0016491	9507	photosynthesis:oxidation-reduction process	flavin adenine dinucleotide binding:oxidoreductase activity	chloroplast	sp|Q05627|Y202_CLOB8	Uncharacterized protein Cbei_0202	gi|567218086|ref|XP_006412672.1|	hypothetical protein EUTSA_v10024548mg [Eutrema salsugineum]	6856	AA102G00227	1.32	1.24	1.05	0.79
AA102G00228	AT4G30780.1	unknown protein; BEST Arabidopsis thaliana protein match is: unknown protein (TAIR:AT2G24100.1); Has 109 Blast hits to 109 proteins in 18 species: Archae - 0; Bacteria - 0; Metazoa - 1; Fungi - 0; Plants - 95; Viruses - 0; Other Eukaryotes - 13 (source: NCBI BLink).			5634			nucleus			gi|565442133|ref|XP_006283391.1|	hypothetical protein CARUB_v10004435mg [Capsella rubella]	3505	AA102G00228	21.14	18.21	11.47	10.16	^
AA102G00229	AT4G30790.1	INVOLVED IN: autophagy; EXPRESSED IN: 24 plant structures; EXPRESSED DURING: 15 growth stages; CONTAINS InterPro DOMAIN/s: Autophagy-related protein 17 (InterPro:IPR007240), Autophagy-related protein 11 (InterPro:IPR019460); Has 8793 Blast hits to 6268 proteins in 570 species: Archae - 89; Bacteria - 657; Metazoa - 4844; Fungi - 808; Plants - 441; Viruses - 15; Other Eukaryotes - 1939 (source: NC…	0000045:0001934	19901	0034273:0034045:0009506:0070969:0005634	autophagic vacuole assembly:positive regulation of protein phosphorylation	protein kinase binding	ATG1/UKL1 signaling complex:pre-autophagosomal structure membrane:plasmodesma:ULK1-ATG13-FIP200 complex:nucleus	sp|Q9SUG7|ATG11_ARATH	Autophagy-related protein 11	gi|15234869|ref|NP_194808.1|	uncharacterized protein [Arabidopsis thaliana]	5638	AA102G00229	6.23	5.34	3.44	2.69
AA102G00230	AT4G20095.3	Protein of unknown function (DUF626)							sp|Q8LFV1|Y4295_ARATH	UPF0725 protein At4g29550	gi|674244152|gb|KFK36917.1|	hypothetical protein AALP_AA4G189500 [Arabis alpina]	1751	AA102G00230	16.46	15.57	14.15	13.98
AA102G00231	AT4G30810.1	serine carboxypeptidase-like 29	0007049:0019932:0006508	4185	0005773:0005576:0005634	cell cycle:second-messenger-mediated signaling:proteolysis	serine-type carboxypeptidase activity	vacuole:extracellular region:nucleus	sp|Q949Q7|SCP29_ARATH	Serine carboxypeptidase-like 29	gi|297802954|ref|XP_002869361.1|	hypothetical protein ARALYDRAFT_491673 [Arabidopsis lyrata subsp. lyrata]	4504	AA102G00231	5.07	4.72	4.53	4.75
AA102G00232	AT4G30820.1	cyclin-dependent kinase-activating kinase assembly factor-related / CDK-activating kinase assembly factor-related	0006281:0006357:0000079:0006508	0004185:0005515:0016301	5675	DNA repair:regulation of transcription from RNA polymerase II promoter:regulation of cyclin-dependent protein serine/threonine kinase activity:proteolysis	serine-type carboxypeptidase activity:protein binding:kinase activity	holo TFIIH complex			gi|674896442|emb|CDY36468.1|	BnaC03g67880D [Brassica napus]	2017	AA102G00232	0.55	0.79	0.68	0.81
AA102G00233	AT4G30825.1	Tetratricopeptide repeat (TPR)-like superfamily protein	0016556:0006281:0006357:0000079		0005739:0005675:0009507	mRNA modification:DNA repair:regulation of transcription from RNA polymerase II promoter:regulation of cyclin-dependent protein serine/threonine kinase activity		mitochondrion:holo TFIIH complex:chloroplast	sp|O65567|PP342_ARATH	Pentatricopeptide repeat-containing protein At4g30825, chloroplastic	gi|567218072|ref|XP_006412665.1|	hypothetical protein EUTSA_v10024344mg [Eutrema salsugineum]	2718	AA102G00233	0.17	0.17	0.28	0.26
AA102G00234	AT4G30830.1	Protein of unknown function, DUF593			5634			nucleus	sp|Q9FG14|MYOB7_ARATH	Myosin-binding protein 7	gi|565439201|ref|XP_006282458.1|	hypothetical protein CARUB_v10005095mg [Capsella rubella]	1161	AA102G00234	0.43	0.42	0.43	0.45
AA102G00235	AT4G30850.1	heptahelical transmembrane protein2	0006261:0009725:0009744:0015031:0051028	0004872:0005515	0005739:0005643:0009507	DNA-dependent DNA replication:response to hormone:response to sucrose:protein transport:mRNA transport	receptor activity:protein binding	mitochondrion:nuclear pore:chloroplast	sp|Q84N34|HHP2_ARATH	Heptahelical transmembrane protein 2	gi|567218064|ref|XP_006412661.1|	hypothetical protein EUTSA_v10025325mg [Eutrema salsugineum]	4186	AA102G00235	1.07	0.9	1.43	1.14
AA102G00236	AT4G30860.1	SET domain group 4	0034968:0016458:0009909	0008270:0018024	0000785:0005634	histone lysine methylation:gene silencing:regulation of flower development	zinc ion binding:histone-lysine N-methyltransferase activity	chromatin:nucleus	sp|Q949T8|ASHR3_ARATH	Histone-lysine N-methyltransferase ASHR3	gi|297802948|ref|XP_002869358.1|	SET domain-containing protein [Arabidopsis lyrata subsp. lyrata]	3358	AA102G00236	0.15	0.19	0.03	0.02		SET
AA102G00237	AT4G30870.1	Restriction endonuclease, type II-like superfamily protein	0045893:0006312:0007067:0009410:0000724:0042138:0051301:0009560:0051026:0008284:0006396:0016444:0007140:0043687:0007062	0046872:0003677:0004519	0005730:0000794	positive regulation of transcription, DNA-templated:mitotic recombination:mitotic nuclear division:response to xenobiotic stimulus:double-strand break repair via homologous recombination:meiotic DNA double-strand break formation:cell division:embryo sac egg cell differentiation:chiasma assembly:positive regulation of cell proliferation:RNA processing:somatic cell DNA recombination:male meiosis:po…	metal ion binding:DNA binding:endonuclease activity	nucleolus:condensed nuclear chromosome	sp|Q5W9E7|MUS81_ARATH	Crossover junction endonuclease MUS81	gi|567218040|ref|XP_006412649.1|	hypothetical protein EUTSA_v10024629mg [Eutrema salsugineum]	3820	AA102G00237	0.73	0.65	0.6	0.65
AA102G00238	AT4G30880.1	Bifunctional inhibitor/lipid-transfer protein/seed storage 2S albumin superfamily protein	0006869:0006508	0008289:0008233	5576	lipid transport:proteolysis	lipid binding:peptidase activity	extracellular region			gi|567218228|ref|XP_006412743.1|	hypothetical protein EUTSA_v10026851mg [Eutrema salsugineum]	609	AA102G00238	0.53	0.13	0.27	0.1
AA102G00239	AT4G30890.1	ubiquitin-specific protease 24	0016579:0043161:0061136	0004843:0004197	5634	protein deubiquitination:proteasome-mediated ubiquitin-dependent protein catabolic process:regulation of proteasomal protein catabolic process	ubiquitin-specific protease activity:cysteine-type endopeptidase activity	nucleus	sp|Q9FPS3|UBP24_ARATH	Ubiquitin carboxyl-terminal hydrolase 24	gi|565441796|ref|XP_006283287.1|	hypothetical protein CARUB_v10004326mg [Capsella rubella]	2903	AA102G00239	7.54	5.68	2.47	2.18	^
AA102G00240	AT2G24170.1	Endomembrane protein 70 protein family	6499		0000139:0016021:0005576:0010008	N-terminal protein myristoylation		Golgi membrane:integral component of membrane:extracellular region:endosome membrane	sp|Q8RWW1|TMN10_ARATH	Transmembrane 9 superfamily member 10	gi|729463703|ref|XP_010525804.1|	PREDICTED: transmembrane 9 superfamily member 4 [Tarenaya hassleriana]	3413	AA102G00240	1.91	1.27	0.39	0.39
AA102G00241	AT4G30900.1	DNAse I-like superfamily protein	90305	0004527:0004519	0005886:0005634	nucleic acid phosphodiester bond hydrolysis	exonuclease activity:endonuclease activity	plasma membrane:nucleus			gi|567218044|ref|XP_006412651.1|	hypothetical protein EUTSA_v10025727mg [Eutrema salsugineum]	3880	AA102G00241	1.32	1.01	0.57	1
AA102G00242	AT4G30920.1	Cytosol aminopeptidase family protein	0006623:0009651:0009266:0006508:0006972:0006833:0007030:0010150:0006094:0046686:0006096	0030145:0004177:0008235	0005829:0009570:0005773	protein targeting to vacuole:response to salt stress:response to temperature stimulus:proteolysis:hyperosmotic response:water transport:Golgi organization:leaf senescence:gluconeogenesis:response to cadmium ion:glycolytic process	manganese ion binding:aminopeptidase activity:metalloexopeptidase activity	cytosol:chloroplast stroma:vacuole	sp|Q944P7|AMPL3_ARATH	Leucine aminopeptidase 3, chloroplastic	gi|567218048|ref|XP_006412653.1|	hypothetical protein EUTSA_v10024754mg [Eutrema salsugineum]	7728	AA102G00242	97.91	93.16	82.99	83.93
AA102G00243	AT4G30930.1	Ribosomal protein L21	0051567:0006412:0001510:0006007:0006333:0009567:0006342:0009560:0010197:0009555:0016572:0006606	0003677:0003735:0003700:0003682:0030527:0019843	0000785:0005840:0009507:0005634:0005739	histone H3-K9 methylation:translation:RNA methylation:glucose catabolic process:chromatin assembly or disassembly:double fertilization forming a zygote and endosperm:chromatin silencing:embryo sac egg cell differentiation:polar nucleus fusion:pollen development:histone phosphorylation:protein import into nucleus	DNA binding:structural constituent of ribosome:sequence-specific DNA binding transcription factor activity:chromatin binding:structural constituent of chromatin:rRNA binding	chromatin:ribosome:chloroplast:nucleus:mitochondrion	sp|Q8L9A0|RM21_ARATH	50S ribosomal protein L21, mitochondrial	gi|18417696|ref|NP_567861.1|	50S ribosomal protein L21 [Arabidopsis thaliana]	1518	AA102G00243	7.34	7.44	7.33	7.11
AA102G00244	AT4G38190.1	cellulose synthase like D4	0030244:0071555:0009846:0009832	16760	0016021:0000139	cellulose biosynthetic process:cell wall organization:pollen germination:plant-type cell wall biogenesis	cellulose synthase (UDP-forming) activity	integral component of membrane:Golgi membrane	sp|Q9SZL9|CSLD4_ARATH	Cellulose synthase-like protein D4	gi|297801904|ref|XP_002868836.1|	hypothetical protein ARALYDRAFT_490578 [Arabidopsis lyrata subsp. lyrata]	5971	AA102G00244	0	0.02	0.01	0.02
AA102G00245	AT4G29090.1	Ribonuclease H-like superfamily protein							sp|P93295|M310_ARATH	Uncharacterized mitochondrial protein AtMg00310	gi|2583130|gb|AAB82639.1|	putative non-LTR retroelement reverse transcriptase [Arabidopsis thaliana]	2358	AA102G00245	0.02	0.03	0.02	0.05
AA102G00246	AT4G38180.1	FAR1-related sequence 5	9639	8270	5634	response to red or far red light	zinc ion binding	nucleus	sp|Q9SZL8|FRS5_ARATH	Protein FAR1-RELATED SEQUENCE 5	gi|567215940|ref|XP_006411599.1|	hypothetical protein EUTSA_v10024456mg [Eutrema salsugineum]	3089	AA102G00246	5.24	4.4	3.02	2.95
AA102G00247	AT4G30935.1	WRKY DNA-binding protein 32	6355	0043565:0005515:0003700	5634	regulation of transcription, DNA-templated	sequence-specific DNA binding:protein binding:sequence-specific DNA binding transcription factor activity	nucleus	sp|P59583|WRK32_ARATH	Probable WRKY transcription factor 32	gi|567218052|ref|XP_006412655.1|	hypothetical protein EUTSA_v10025126mg [Eutrema salsugineum]	1858	AA102G00247	33.58	32.49	22.57	24.6		WRKY
AA102G00248	AT2G24240.1	BTB/POZ domain with WD40/YVTN repeat-like protein	0006813:0051260:0016567	5249	0008076:0005634	potassium ion transport:protein homooligomerization:protein ubiquitination	voltage-gated potassium channel activity	voltage-gated potassium channel complex:nucleus	sp|Q9ZUH1|Y2424_ARATH	BTB/POZ domain-containing protein At2g24240	gi|567191468|ref|XP_006404929.1|	hypothetical protein EUTSA_v10000165mg [Eutrema salsugineum]	1332	AA102G00248	0.48	0.58	0.25	0.26
AA102G00249	AT4G30950.1	fatty acid desaturase 6	0009072:0000096:0016117:0006655:0035304:0006636:0044272:0006766:0006546:0019748:0009106:0015995:0009108:0019288:0019216:0008652:0009695:0006733:0031408:0009117:0010205	16491	0009706:0016021	aromatic amino acid family metabolic process:sulfur amino acid metabolic process:carotenoid biosynthetic process:phosphatidylglycerol biosynthetic process:regulation of protein dephosphorylation:unsaturated fatty acid biosynthetic process:sulfur compound biosynthetic process:vitamin metabolic process:glycine catabolic process:secondary metabolic process:lipoate metabolic process:chlorophyll biosy…	oxidoreductase activity	chloroplast inner membrane:integral component of membrane	sp|P46312|FAD6C_ARATH	Omega-6 fatty acid desaturase, chloroplastic	gi|674896436|emb|CDY36462.1|	BnaC03g67820D [Brassica napus]	5048	AA102G00249	4.54	4.31	4.85	3.85
AA102G00250	AT4G32470.1	Cytochrome bd ubiquinol oxidase, 14kDa subunit	0051788:0009853:0080129:0006511:0006096:0046686:0009060:1902600:0006122	8121	0005774:0009536:0005750	response to misfolded protein:photorespiration:proteasome core complex assembly:ubiquitin-dependent protein catabolic process:glycolytic process:response to cadmium ion:aerobic respiration:hydrogen ion transmembrane transport:mitochondrial electron transport, ubiquinol to cytochrome c	ubiquinol-cytochrome-c reductase activity	vacuolar membrane:plastid:mitochondrial respiratory chain complex III	sp|Q9SUU5|QCR71_ARATH	Cytochrome b-c1 complex subunit 7-1	gi|297798716|ref|XP_002867242.1|	hypothetical protein ARALYDRAFT_913201 [Arabidopsis lyrata subsp. lyrata]	2190	AA102G00250	31.28	32.59	49.37	49.96	v
AA102G00251	AT4G30960.1	SOS3-interacting protein 3	0010540:0010118:0006468:0009414:0042538:0007275:0019722	0004674:0005524:0005515	0005783:0005886	basipetal auxin transport:stomatal movement:protein phosphorylation:response to water deprivation:hyperosmotic salinity response:multicellular organismal development:calcium-mediated signaling	protein serine/threonine kinase activity:ATP binding:protein binding	endoplasmic reticulum:plasma membrane	sp|O65554|CIPK6_ARATH	CBL-interacting serine/threonine-protein kinase 6	gi|15235768|ref|NP_194825.1|	CBL-interacting serine/threonine-protein kinase 6 [Arabidopsis thaliana]	1299	AA102G00251	103.17	76.09	59.68	51.31	^
AA102G00252	AT4G23160.1	cysteine-rich RLK (RECEPTOR-like protein kinase) 8		5488			binding		sp|P10978|POLX_TOBAC	Retrovirus-related Pol polyprotein from transposon TNT 1-94	gi|10177143|dbj|BAB10503.1|	retroelement pol polyprotein-like [Arabidopsis thaliana]	2028	AA102G00252	0	0	0	0
AA102G00253	AT4G30990.2	ARM repeat superfamily protein			0005634:0005829:0005794			nucleus:cytosol:Golgi apparatus			gi|297802938|ref|XP_002869353.1|	hypothetical protein ARALYDRAFT_353720 [Arabidopsis lyrata subsp. lyrata]	13669	AA102G00253	1.64	1.23	0.59	0.49
AA102G00254													260	AA102G00254	1.41	0.47	0.63	0.45
AA102G00255	AT4G30993.2	Calcineurin-like metallo-phosphoesterase superfamily protein									gi|30688875|ref|NP_849477.1|	Calcineurin-like metallo-phosphoesterase superfamily protein [Arabidopsis thaliana]	779	AA102G00255	0.77	0.79	0.49	0.67
AA102G00256	AT1G08260.1	DNA polymerase epsilon catalytic subunit	0009793:0051567:0008283:0048579:0006306:0010086:0071897:0051302:0006260:0006281	0005515:0008270:0003887:0000166:0051539:0003677	0048046:0008622	embryo development ending in seed dormancy:histone H3-K9 methylation:cell proliferation:negative regulation of long-day photoperiodism, flowering:DNA methylation:embryonic root morphogenesis:DNA biosynthetic process:regulation of cell division:DNA replication:DNA repair	protein binding:zinc ion binding:DNA-directed DNA polymerase activity:nucleotide binding:4 iron, 4 sulfur cluster binding:DNA binding	apoplast:epsilon DNA polymerase complex	sp|F4HW04|DPOE1_ARATH	DNA polymerase epsilon catalytic subunit A	gi|567154204|ref|XP_006417712.1|	hypothetical protein EUTSA_v10006524mg [Eutrema salsugineum]	16673	AA102G00256	0.16	0.13	0.12	0.12
AA102G00257	AT2G24290.1	Protein of unknown function (DUF1068)	0009086:0043182:0042538:0000394		0005768:0005802:0005783	methionine biosynthetic process:vacuolar sequestering of sodium ion:hyperosmotic salinity response:RNA splicing, via endonucleolytic cleavage and ligation		endosome:trans-Golgi network:endoplasmic reticulum			gi|18400504|ref|NP_565567.1|	uncharacterized protein [Arabidopsis thaliana]	1465	AA102G00257	5.29	4.25	7.56	8.16
AA102G00258	AT4G31020.2	alpha/beta-Hydrolases superfamily protein	0044036:0010089	16787	5576	cell wall macromolecule metabolic process:xylem development	hydrolase activity	extracellular region	sp|Q7ZVZ7|AB17C_DANRE	Alpha/beta hydrolase domain-containing protein 17C	gi|567218018|ref|XP_006412638.1|	hypothetical protein EUTSA_v10025875mg [Eutrema salsugineum]	2978	AA102G00258	0.15	0.08	0.02	0.06
AA102G00259	AT4G31040.1	CemA-like proton extrusion protein-related			0016021:0005886			integral component of membrane:plasma membrane	sp|A6MVV9|CEMA_RHDSA	Chloroplast envelope membrane protein	gi|565439685|ref|XP_006282610.1|	hypothetical protein CARUB_v10004828mg [Capsella rubella]	4144	AA102G00259	1.75	1.91	2.58	2.73
AA102G00260	AT4G31050.1	Biotin/lipoate A/B protein ligase family	0009107:0019243:0006355:0009249	0017118:0033819:0003677:0003700:0016415	0005739:0009507:0005634	lipoate biosynthetic process:methylglyoxal catabolic process to D-lactate:regulation of transcription, DNA-templated:protein lipoylation	lipoyltransferase activity:lipoyl(octanoyl) transferase activity:DNA binding:sequence-specific DNA binding transcription factor activity:octanoyltransferase activity	mitochondrion:chloroplast:nucleus	sp|Q948J9|LIP2P_ARATH	Plastidial lipoyltransferase 2	gi|674236920|gb|KFK29685.1|	hypothetical protein AALP_AA7G165400 [Arabis alpina]	1606	AA102G00260	1.29	0.94	1.23	1.37
AA102G00261	AT4G31060.1	Integrase-type DNA-binding superfamily protein	6355	0003700:0003677	5634	regulation of transcription, DNA-templated	sequence-specific DNA binding transcription factor activity:DNA binding	nucleus	sp|Q6NLD5|ERF15_ARATH	Ethylene-responsive transcription factor ERF015	gi|297802926|ref|XP_002869347.1|	hypothetical protein ARALYDRAFT_913363 [Arabidopsis lyrata subsp. lyrata]	567	AA102G00261	2.59	2.53	2.42	2.46		AP2/EREBP
AA102G00262	AT4G31070.1	Tetratricopeptide repeat (TPR)-like superfamily protein			5739			mitochondrion	sp|O65543|PP343_ARATH	Pentatricopeptide repeat-containing protein At4g31070, mitochondrial	gi|567218010|ref|XP_006412634.1|	hypothetical protein EUTSA_v10024712mg [Eutrema salsugineum]	1794	AA102G00262	0.33	0.23	0.03	0.19
AA102G00263	AT4G31080.2	Protein of unknown function (DUF2296)	0048193:0000902:0016049:0006487		0005634:0005783	Golgi vesicle transport:cell morphogenesis:cell growth:protein N-linked glycosylation		nucleus:endoplasmic reticulum	sp|Q9ZQ34|Y2433_ARATH	Uncharacterized protein At2g24330	gi|567218008|ref|XP_006412633.1|	hypothetical protein EUTSA_v10025341mg [Eutrema salsugineum]	2657	AA102G00263	3.97	3.64	1.57	2.18
AA102G00264	AT4G31115.2	Protein of unknown function (DUF1997)			5634			nucleus			gi|727549688|ref|XP_010447620.1|	PREDICTED: uncharacterized protein LOC104730187 isoform X1 [Camelina sativa]	2950	AA102G00264	2.74	3.36	6.13	6.31
AA102G00265	AT4G31120.1	SHK1 binding protein 1	0050826:0019918:0009793:0006406:0048449:0009640:0034969:0009560:0019915:0006355:0010182:0009933:0016567:0009845:0010074:0010228:0006164:0010220:0009909:0010162	8469	0005829:0005634	response to freezing:peptidyl-arginine methylation, to symmetrical-dimethyl arginine:embryo development ending in seed dormancy:mRNA export from nucleus:floral organ formation:photomorphogenesis:histone arginine methylation:embryo sac egg cell differentiation:lipid storage:regulation of transcription, DNA-templated:sugar mediated signaling pathway:meristem structural organization:protein ubiquiti…	histone-arginine N-methyltransferase activity	cytosol:nucleus	sp|Q8GWT4|ANM15_ARATH	Protein arginine N-methyltransferase 1.5	gi|567218002|ref|XP_006412630.1|	hypothetical protein EUTSA_v10024653mg [Eutrema salsugineum]	5213	AA102G00265	6.39	4.74	4.11	3.98
AA102G00266	AT1G47813.1	unknown protein; BEST Arabidopsis thaliana protein match is: unknown protein (TAIR:AT1G47820.2); Has 9 Blast hits to 9 proteins in 2 species: Archae - 0; Bacteria - 0; Metazoa - 0; Fungi - 0; Plants - 9; Viruses - 0; Other Eukaryotes - 0 (source: NCBI BLink).									gi|567134515|ref|XP_006393519.1|	hypothetical protein EUTSA_v10011898mg [Eutrema salsugineum]	264	AA102G00266	22.42	29.3	45.9	38.23
AA102G00267	AT4G31130.1	Protein of unknown function (DUF1218)									gi|764607475|ref|XP_011467205.1|	PREDICTED: uncharacterized protein LOC101306845 [Fragaria vesca subsp. vesca]	1710	AA102G00267	0	0	0	0
AA102G00268	AT4G31140.1	O-Glycosyl hydrolases family 17 protein	0005975:0006952	42973	0009505:0005773:0046658:0009506	carbohydrate metabolic process:defense response	glucan endo-1,3-beta-D-glucosidase activity	plant-type cell wall:vacuole:anchored component of plasma membrane:plasmodesma	sp|Q9M088|E135_ARATH	Glucan endo-1,3-beta-glucosidase 5	gi|674964262|emb|CDX68724.1|	BnaC01g07290D [Brassica napus]	1373	AA102G00268	0	0	0	0
AA102G00269	AT4G31130.1	Protein of unknown function (DUF1218)			0005576:0005886			extracellular region:plasma membrane			gi|685345653|ref|XP_009108946.1|	PREDICTED: uncharacterized protein LOC103834629 [Brassica rapa]	1990	AA102G00269	3.76	3.33	3.28	3.56
AA102G00270													138	AA102G00270	0	0	0	0
AA102G00271													90	AA102G00271	0	0	0	0
AA102G00272													1809	AA102G00272	3.88	2.78	2.7	3.85
AA102G00273	AT4G31150.1	endonuclease V family protein	90304	4519	5737	nucleic acid metabolic process	endonuclease activity	cytoplasm	sp|Q8C9A2|ENDOV_MOUSE	Endonuclease V	gi|567217990|ref|XP_006412624.1|	hypothetical protein EUTSA_v10025966mg [Eutrema salsugineum]	1747	AA102G00273	2.44	1.78	2.26	2.22
AA102G00274	AT4G31160.1	DDB1-CUL4 associated factor 1	0009880:0050826:0048825:0051301:0009640:0010564:0019915:0010182:0016567:0009845:0010228:0045595:0009909:0007062:0010072:0010162	0005515:0000166	0080008:0005634	embryonic pattern specification:response to freezing:cotyledon development:cell division:photomorphogenesis:regulation of cell cycle process:lipid storage:sugar mediated signaling pathway:protein ubiquitination:seed germination:vegetative to reproductive phase transition of meristem:regulation of cell differentiation:regulation of flower development:sister chromatid cohesion:primary shoot apical …	protein binding:nucleotide binding	Cul4-RING E3 ubiquitin ligase complex:nucleus	sp|Q9M086|DCAF1_ARATH	DDB1- and CUL4-associated factor homolog 1	gi|567217988|ref|XP_006412623.1|	hypothetical protein EUTSA_v10024189mg [Eutrema salsugineum]	7168	AA102G00274	8.24	5.09	1.05	1.02	^
AA102G00275	AT4G31170.1	Protein kinase superfamily protein	0006468:0010053:0006499:0006914	0004674:0004712:0005524	0005634:0005886	protein phosphorylation:root epidermal cell differentiation:N-terminal protein myristoylation:autophagy	protein serine/threonine kinase activity:protein serine/threonine/tyrosine kinase activity:ATP binding	nucleus:plasma membrane	sp|Q2MHE4|HT1_ARATH	Serine/threonine-protein kinase HT1	gi|567217986|ref|XP_006412622.1|	hypothetical protein EUTSA_v10025332mg [Eutrema salsugineum]	1741	AA102G00275	31.84	27.27	17.38	16.66	^
AA102G00276	AT4G31180.1	Class II aminoacyl-tRNA and biotin synthetases superfamily protein	0006422:0006094:0006346:0016246:0000741:0009944:0051604:0010075:0009651:0010050:0050832:0009855:0009560:0006096:0010014:0046686:0009616	0003676:0004815:0005524	0005829:0009506:0005783	aspartyl-tRNA aminoacylation:gluconeogenesis:methylation-dependent chromatin silencing:RNA interference:karyogamy:polarity specification of adaxial/abaxial axis:protein maturation:regulation of meristem growth:response to salt stress:vegetative phase change:defense response to fungus:determination of bilateral symmetry:embryo sac egg cell differentiation:glycolytic process:meristem initiation:res…	nucleic acid binding:aspartate-tRNA ligase activity:ATP binding	cytosol:plasmodesma:endoplasmic reticulum	sp|Q9M084|SYDC2_ARATH	Aspartate--tRNA ligase 2, cytoplasmic	gi|674236932|gb|KFK29697.1|	hypothetical protein AALP_AA7G167100 [Arabis alpina]	3641	AA102G00276	21.39	21.52	21.7	21.57
AA102G00277	AT4G31210.1	DNA topoisomerase, type IA, core											18756	AA102G00277	2.18	1.58	0.8	0.86
AA102G00278	AT4G31250.1	Leucine-rich repeat protein kinase family protein	0006468:0055114:0010053:0007169:0061025:0009860:0002238:0009827:0006950	0047134:0004674:0005524:0016787	0016021:0005576:0090406:0005634	protein phosphorylation:oxidation-reduction process:root epidermal cell differentiation:transmembrane receptor protein tyrosine kinase signaling pathway:membrane fusion:pollen tube growth:response to molecule of fungal origin:plant-type cell wall modification:response to stress	protein-disulfide reductase activity:protein serine/threonine kinase activity:ATP binding:hydrolase activity	integral component of membrane:extracellular region:pollen tube:nucleus	sp|C0LGR9|Y4312_ARATH	Probable LRR receptor-like serine/threonine-protein kinase At4g31250	gi|297798846|ref|XP_002867307.1|	hypothetical protein ARALYDRAFT_328596 [Arabidopsis lyrata subsp. lyrata]	13105	AA102G00278	3.9	2.99	3.77	4.13
AA102G00279	AT4G31270.1	sequence-specific DNA binding transcription factors	0045893:0043687	3700	0009506:0005634	positive regulation of transcription, DNA-templated:post-translational protein modification	sequence-specific DNA binding transcription factor activity	plasmodesma:nucleus	sp|Q8VZ20|ASR3_ARATH	Trihelix transcription factor ASR3	gi|567217968|ref|XP_006412613.1|	hypothetical protein EUTSA_v10025787mg [Eutrema salsugineum]	1802	AA102G00279	3.87	3.5	7.48	6.95		Trihelix
AA102G00280	AT4G31290.1	ChaC-like family protein			5737			cytoplasm	sp|Q5ZI66|CHAC2_CHICK	Putative glutathione-specific gamma-glutamylcyclotransferase 2	gi|297802908|ref|XP_002869338.1|	hypothetical protein ARALYDRAFT_491614 [Arabidopsis lyrata subsp. lyrata]	2310	AA102G00280	133.66	120.99	86.39	87.94
AA102G00281	AT4G31300.2	N-terminal nucleophile aminohydrolases (Ntn hydrolases) superfamily protein	0051788:0006635:0006833:0010363:0009651:0009407:0080129:0006972:0007030:0043161:0006096:0010043:0046686:0009266	4298	0005774:0005839:0005829:0005634	response to misfolded protein:fatty acid beta-oxidation:water transport:regulation of plant-type hypersensitive response:response to salt stress:toxin catabolic process:proteasome core complex assembly:hyperosmotic response:Golgi organization:proteasome-mediated ubiquitin-dependent protein catabolic process:glycolytic process:response to zinc ion:response to cadmium ion:response to temperature st…	threonine-type endopeptidase activity	vacuolar membrane:proteasome core complex:cytosol:nucleus	sp|Q8LD27|PSB6_ARATH	Proteasome subunit beta type-6	gi|565445603|ref|XP_006284457.1|	hypothetical protein CARUB_v10005646mg [Capsella rubella]	3066	AA102G00281	15.2	16.38	19.47	19
AA102G00282	AT4G31310.1	AIG2-like (avirulence induced gene) family protein	10264			myo-inositol hexakisphosphate biosynthetic process			sp|P54121|AIG2_ARATH	Protein AIG2	gi|727524693|ref|XP_010438055.1|	PREDICTED: protein AIG2-like [Camelina sativa]	1629	AA102G00282	4.17	4.72	5.76	5.45
AA102G00283	AT4G31320.1	SAUR-like auxin-responsive protein family	9733	5516	5634	response to auxin	calmodulin binding	nucleus	sp|Q9FJF9|SAU21_ARATH	Auxin-responsive protein SAUR21	gi|685257648|ref|XP_009127095.1|	PREDICTED: uncharacterized protein LOC103851967 [Brassica rapa]	513	AA102G00283	0.27	0.4	0.21	0.45
AA102G00284	AT4G31330.1	Protein of unknown function, DUF599											10498	AA102G00284	0	0.01	0	0.01
AA102G00285													3398	AA102G00285	4.39	3.59	3.49	3.18
AA102G00286	AT4G31350.1	Core-2/I-branching beta-1,6-N-acetylglucosaminyltransferase family protein	8152	8375	0016020:0005739	metabolic process	acetylglucosaminyltransferase activity	membrane:mitochondrion			gi|674964276|emb|CDX68738.1|	BnaC01g07150D [Brassica napus]	4665	AA102G00286	1.26	0.81	0.86	0.8
AA102G00287	AT4G31360.1	selenium binding									gi|674964277|emb|CDX68739.1|	BnaC01g07140D [Brassica napus]	1348	AA102G00287	0.58	0.55	0.53	0.73
AA102G00288	AT4G31370.1	FASCICLIN-like arabinogalactan protein 5 precursor			0031225:0005886			anchored component of membrane:plasma membrane	sp|O49586|FLA5_ARATH	Fasciclin-like arabinogalactan protein 5	gi|15235923|ref|NP_194865.1|	FASCICLIN-like arabinogalactan protein 5 [Arabidopsis thaliana]	894	AA102G00288	0.1	0.05	0.06	0
AA102G00289	AT4G31380.1	FPF1-like protein 1	0043447:0010025:0000038:0006633:0055114:0048235:0006723	0016491:0005506	0016021:0005739:0005789:0005886	alkane biosynthetic process:wax biosynthetic process:very long-chain fatty acid metabolic process:fatty acid biosynthetic process:oxidation-reduction process:pollen sperm cell differentiation:cuticle hydrocarbon biosynthetic process	oxidoreductase activity:iron ion binding	integral component of membrane:mitochondrion:endoplasmic reticulum membrane:plasma membrane	sp|Q5Q0B3|FLP1_ARATH	Flowering-promoting factor 1-like protein 1	gi|297802892|ref|XP_002869330.1|	hypothetical protein ARALYDRAFT_491604 [Arabidopsis lyrata subsp. lyrata]	366	AA102G00289	0	0	0.15	0.16
AA102G00290	AT4G31390.1	Protein kinase superfamily protein	0006468:0080183:0015996	0004672:0005524	0010287:0005886	protein phosphorylation:response to photooxidative stress:chlorophyll catabolic process	protein kinase activity:ATP binding	plastoglobule:plasma membrane	sp|Q8RWG1|Y4139_ARATH	Uncharacterized aarF domain-containing protein kinase At4g31390, chloroplastic	gi|297802890|ref|XP_002869329.1|	ABC1 family protein [Arabidopsis lyrata subsp. lyrata]	3670	AA102G00290	10.28	9.45	4.72	4.84	^
AA102G00291	AT4G31400.1	damaged DNA binding;DNA-directed DNA polymerases	0000070:0048364:0009553:0060772:0000724:0051301:0034089:0048653:0009793	0046872:0016407	0005737:0005634	mitotic sister chromatid segregation:root development:embryo sac development:leaf phyllotactic patterning:double-strand break repair via homologous recombination:cell division:establishment of meiotic sister chromatid cohesion:anther development:embryo development ending in seed dormancy	metal ion binding:acetyltransferase activity	cytoplasm:nucleus	sp|A7UL74|CTF7_ARATH	Protein CHROMOSOME TRANSMISSION FIDELITY 7	gi|297802888|ref|XP_002869328.1|	hypothetical protein ARALYDRAFT_491601 [Arabidopsis lyrata subsp. lyrata]	2465	AA102G00291	0.28	0.18	0.13	0.19
AA102G00292	AT4G31410.1	Protein of unknown function (DUF1644)	0016558:0048573:0006635	8270	5634	protein import into peroxisome matrix:photoperiodism, flowering:fatty acid beta-oxidation	zinc ion binding	nucleus			gi|297802886|ref|XP_002869327.1|	hypothetical protein ARALYDRAFT_491599 [Arabidopsis lyrata subsp. lyrata]	1883	AA102G00292	33.09	32.75	26.73	27.26
AA102G00293	AT4G31420.2	Zinc finger protein 622	6355	0003700:0003676:0008270	5634	regulation of transcription, DNA-templated	sequence-specific DNA binding transcription factor activity:nucleic acid binding:zinc ion binding	nucleus	sp|O59811|REI1_SCHPO	Cytoplasmic 60S subunit biogenesis factor SPCC550.15c	gi|565443619|ref|XP_006283853.1|	hypothetical protein CARUB_v10004960mg [Capsella rubella]	2714	AA102G00293	54.22	50.38	44.83	46.23
AA102G00294	AT4G31430.2	unknown protein; LOCATED IN: plasma membrane; EXPRESSED IN: 25 plant structures; EXPRESSED DURING: 15 growth stages; Has 35333 Blast hits to 34131 proteins in 2444 species: Archae - 798; Bacteria - 22429; Metazoa - 974; Fungi - 991; Plants - 531; Viruses - 0; Other Eukaryotes - 9610 (source: NCBI BLink).	0071763:0048573:0000956	5515	0005768:0005802:0005635:0005886	nuclear membrane organization:photoperiodism, flowering:nuclear-transcribed mRNA catabolic process	protein binding	endosome:trans-Golgi network:nuclear envelope:plasma membrane	sp|Q949W6|KAKU4_ARATH	Protein KAKU4	gi|674236963|gb|KFK29728.1|	hypothetical protein AALP_AA7G170900 [Arabis alpina]	2140	AA102G00294	3.19	2.79	1.1	0.87
AA102G00295	AT4G31430.2	unknown protein; LOCATED IN: plasma membrane; EXPRESSED IN: 25 plant structures; EXPRESSED DURING: 15 growth stages; Has 35333 Blast hits to 34131 proteins in 2444 species: Archae - 798; Bacteria - 22429; Metazoa - 974; Fungi - 991; Plants - 531; Viruses - 0; Other Eukaryotes - 9610 (source: NCBI BLink).									gi|590571417|ref|XP_007011588.1|	Uncharacterized protein isoform 4 [Theobroma cacao]	1178	AA102G00295	6.47	6.15	2.37	2.51
AA102G00296	AT2G24530.1	unknown protein; BEST Arabidopsis thaliana protein match is: unknown protein (TAIR:AT4G31440.1); Has 30201 Blast hits to 17322 proteins in 780 species: Archae - 12; Bacteria - 1396; Metazoa - 17338; Fungi - 3422; Plants - 5037; Viruses - 0; Other Eukaryotes - 2996 (source: NCBI BLink).			5634			nucleus			gi|565472978|ref|XP_006294291.1|	hypothetical protein CARUB_v10023300mg [Capsella rubella]	1200	AA102G00296	6.19	3.82	1.32	1.35
AA102G00297	AT4G31450.1	RING/U-box superfamily protein		46872			metal ion binding		sp|O49500|MBR2_ARATH	E3 ubiquitin-protein ligase MBR2	gi|297798836|ref|XP_002867302.1|	zinc finger family protein [Arabidopsis lyrata subsp. lyrata]	2466	AA102G00297	11.93	10.62	6.83	6.85
AA102G00298	AT4G31460.1	Ribosomal L28 family	6412	3735	0005840:0005739	translation	structural constituent of ribosome	ribosome:mitochondrion	sp|A0L5U1|RL28_MAGMM	50S ribosomal protein L28	gi|297798834|ref|XP_002867301.1|	ribosomal protein L28 family protein [Arabidopsis lyrata subsp. lyrata]	1562	AA102G00298	21.74	20.59	15.94	17.01
AA102G00299	AT4G31480.1	Coatomer, beta subunit	0016192:0006886	0030276:0005198	0009506:0005634:0005829:0030126	vesicle-mediated transport:intracellular protein transport	clathrin binding:structural molecule activity	plasmodesma:nucleus:cytosol:COPI vesicle coat	sp|Q9SV21|COPB1_ARATH	Coatomer subunit beta-1	gi|334187061|ref|NP_194876.2|	coatomer subunit beta-1 [Arabidopsis thaliana]	4391	AA102G00299	1.78	1.82	1.36	0.98
AA102G00300	AT4G31510.1	unknown protein; BEST Arabidopsis thaliana protein match is: unknown protein (TAIR:AT2G24550.1); Has 205 Blast hits to 205 proteins in 31 species: Archae - 0; Bacteria - 0; Metazoa - 5; Fungi - 3; Plants - 187; Viruses - 0; Other Eukaryotes - 10 (source: NCBI BLink).	0010363:0009963:0006612		5623	regulation of plant-type hypersensitive response:positive regulation of flavonoid biosynthetic process:protein targeting to membrane		cell			gi|565445645|ref|XP_006284466.1|	hypothetical protein CARUB_v10005647mg [Capsella rubella]	306	AA102G00300	150.69	134.28	178.45	165.87
AA102G00301	AT2G02650.1	Ribonuclease H-like superfamily protein							sp|P93295|M310_ARATH	Uncharacterized mitochondrial protein AtMg00310	gi|685345388|ref|XP_009108843.1|	PREDICTED: uncharacterized protein LOC103834526 [Brassica rapa]	2064	AA102G00301	0	0.02	0	0
AA102G00302	AT4G31530.2	NAD(P)-binding Rossmann-fold superfamily protein			0009941:0009570			chloroplast envelope:chloroplast stroma	sp|D5JWB3|SARED_ESCCA	Sanguinarine reductase	gi|685294261|ref|XP_009138019.1|	PREDICTED: protein TIC 62, chloroplastic [Brassica rapa]	3604	AA102G00302	2.47	2.18	3.7	4.14
AA102G00303	AT4G31540.1	exocyst subunit exo70 family protein G1	6904		0000145:0005829	vesicle docking involved in exocytosis		exocyst:cytosol			gi|567217908|ref|XP_006412583.1|	hypothetical protein EUTSA_v10024589mg [Eutrema salsugineum]	2034	AA102G00303	1.11	0.82	0.62	0.34
AA102G00304	AT4G31550.1	WRKY DNA-binding protein 11	0035556:0042742:0002679:0006355:0010200	0005516:0043565:0003700	5634	intracellular signal transduction:defense response to bacterium:respiratory burst involved in defense response:regulation of transcription, DNA-templated:response to chitin	calmodulin binding:sequence-specific DNA binding:sequence-specific DNA binding transcription factor activity	nucleus	sp|Q9SV15|WRK11_ARATH	Probable WRKY transcription factor 11	gi|297798820|ref|XP_002867294.1|	WRKY transcription factor 11 [Arabidopsis lyrata subsp. lyrata]	1354	AA102G00304	3.73	2.57	1.7	2.14		WRKY
AA102G00305	AT2G05410.1	TRAF-like family protein									gi|567134637|ref|XP_006393553.1|	hypothetical protein EUTSA_v10011971mg, partial [Eutrema salsugineum]	1238	AA102G00305	1.45	1.12	1.15	1.12
AA102G00306	AT4G23160.1	cysteine-rich RLK (RECEPTOR-like protein kinase) 8											2073	AA102G00306	0	0.02	0	0
AA102G00307	AT3G44800.1	Meprin and TRAF (MATH) homology domain-containing protein							sp|Q9M2H5|MCC29_ARATH	MATH domain and coiled-coil domain-containing protein At3g58410	gi|6692126|gb|AAF24591.1|AC007654_7	T19E23.18 [Arabidopsis thaliana]	8538	AA102G00307	0.02	0.02	0.01	0.01
AA102G00308	AT4G31560.1	high chlorophyll fluorescence 153	0010190:0006661		0042651:0009507	cytochrome b6f complex assembly:phosphatidylinositol biosynthetic process		thylakoid membrane:chloroplast			gi|15235993|ref|NP_194884.1|	high chlorophyll fluorescence 153 protein [Arabidopsis thaliana]	1379	AA102G00308	0.77	1.28	2.5	2.86
AA102G00309	AT3G58350.1	RESTRICTED TEV MOVEMENT 3	0010413:0046741:0045492:0051607	43621		glucuronoxylan metabolic process:transport of virus in host, tissue to tissue:xylan biosynthetic process:defense response to virus	protein self-association		sp|D5K228|RTM3_ARATH	Protein RESTRICTED TEV MOVEMENT 3	gi|727469109|ref|XP_010516476.1|	PREDICTED: protein RESTRICTED TEV MOVEMENT 3-like [Camelina sativa]	1970	AA102G00309	0.02	0	0	0
AA102G00310	AT5G59280.1	pumilio 16							sp|Q9FIE9|PUM16_ARATH	Putative pumilio homolog 16	gi|567176961|ref|XP_006400881.1|	hypothetical protein EUTSA_v10015510mg [Eutrema salsugineum]	1615	AA102G00310	0	0.05	0.03	0
AA102G00311	AT4G31570.1	CONTAINS InterPro DOMAIN/s: Prefoldin (InterPro:IPR009053); BEST Arabidopsis thaliana protein match is: unknown protein (TAIR:AT1G24460.1); Has 194354 Blast hits to 66887 proteins in 3244 species: Archae - 3688; Bacteria - 38556; Metazoa - 84828; Fungi - 17265; Plants - 10589; Viruses - 805; Other Eukaryotes - 38623 (source: NCBI BLink).									gi|674905249|emb|CDY27728.1|	BnaA05g31370D [Brassica napus]	1522	AA102G00311	0.42	0.27	0.04	0.11
AA102G00312	AT4G31570.1	CONTAINS InterPro DOMAIN/s: Prefoldin (InterPro:IPR009053); BEST Arabidopsis thaliana protein match is: unknown protein (TAIR:AT1G24460.1); Has 194354 Blast hits to 66887 proteins in 3244 species: Archae - 3688; Bacteria - 38556; Metazoa - 84828; Fungi - 17265; Plants - 10589; Viruses - 805; Other Eukaryotes - 38623 (source: NCBI BLink).			0009506:0005737			plasmodesma:cytoplasm			gi|334187067|ref|NP_194885.2|	AUCSIA-1 interacting protein [Arabidopsis thaliana]	7641	AA102G00312	4.16	2.72	0.62	0.6
AA102G00313	AT4G31590.1	Cellulose-synthase-like C5	0071555:0042546:0008152	16759	0000139:0016021:0005634	cell wall organization:cell wall biogenesis:metabolic process	cellulose synthase activity	Golgi membrane:integral component of membrane:nucleus	sp|Q9SB75|CSLC5_ARATH	Probable xyloglucan glycosyltransferase 5	gi|727506630|ref|XP_010429444.1|	PREDICTED: probable xyloglucan glycosyltransferase 8 [Camelina sativa]	4005	AA102G00313	0.4	0.73	0.34	0.29
AA102G00314	AT1G08760.1	Plant protein of unknown function (DUF936)									gi|567153990|ref|XP_006417651.1|	hypothetical protein EUTSA_v10006887mg [Eutrema salsugineum]	4292	AA102G00314	2.48	1.95	1.33	1.35
AA102G00315	AT1G08720.1	Protein kinase superfamily protein	0009414:0000186:0002229:1900150:1900424:2000031:0046777:0006487:0008219:0009788:0009873	0004712:0003779:0003774:0004709:0005524	0005802:0005730:0005829:0005769:0016021:0005783:0016459	response to water deprivation:activation of MAPKK activity:defense response to oomycetes:regulation of defense response to fungus:regulation of defense response to bacterium:regulation of salicylic acid mediated signaling pathway:protein autophosphorylation:protein N-linked glycosylation:cell death:negative regulation of abscisic acid-activated signaling pathway:ethylene-activated signaling pathw…	protein serine/threonine/tyrosine kinase activity:actin binding:motor activity:MAP kinase kinase kinase activity:ATP binding	trans-Golgi network:nucleolus:cytosol:early endosome:integral component of membrane:endoplasmic reticulum:myosin complex	sp|Q9FPR3|EDR1_ARATH	Serine/threonine-protein kinase EDR1	gi|567153999|ref|XP_006417654.1|	hypothetical protein EUTSA_v10006727mg [Eutrema salsugineum]	5515	AA102G00315	2.45	1.88	1.1	0.89
AA102G00316	AT4G31600.1	UDP-N-acetylglucosamine (UAA) transporter family	0015786:0080147:0048527:0072334	0005460:0005459	0016021:0005794:0005886	UDP-glucose transport:root hair cell development:lateral root development:UDP-galactose transmembrane transport	UDP-glucose transmembrane transporter activity:UDP-galactose transmembrane transporter activity	integral component of membrane:Golgi apparatus:plasma membrane	sp|Q54YK1|Y8631_DICDI	Putative UDP-sugar transporter DDB_G0278631	gi|297798816|ref|XP_002867292.1|	hypothetical protein ARALYDRAFT_491578 [Arabidopsis lyrata subsp. lyrata]	1724	AA102G00316	0.37	0.45	0.32	0.54
AA102G00317	AT4G31610.1	Transcriptional factor B3 family protein	9908		5634	flower development		nucleus	sp|Q84J39|REM1_ARATH	B3 domain-containing protein REM1	gi|567217898|ref|XP_006412578.1|	hypothetical protein EUTSA_v10024893mg [Eutrema salsugineum]	1960	AA102G00317	0.56	0.71	0.73	0.8		ABI3/VP1
AA102G00318													81	AA102G00318	0	0	0	0
AA102G00319													96	AA102G00319	0	0	0	0
AA102G00320													165	AA102G00320	0	0	0	0
AA102G00321													96	AA102G00321	0	0	0	0
AA102G00322													168	AA102G00322	0	0	0	0
AA102G00323													3	AA102G00323	0	0	0	0
AA102G00324													3	AA102G00324	0	0	0	0
AA102G00325													592	AA102G00325	0.08	0	0	0
AA102G00326													380	AA102G00326	0	0.11	0	0
AA102G00327	AT4G31680.1	Transcriptional factor B3 family protein							sp|Q8H2D1|REM8_ARATH	B3 domain-containing protein REM8	gi|674236991|gb|KFK29756.1|	hypothetical protein AALP_AA7G175000 [Arabis alpina]	2289	AA102G00327	0.28	0.5	0.36	0.38		ABI3/VP1
AA102G00328	AT5G27100.1	glutamate receptor 2.1	0070588:0009416:0006874:0035235:0071230:0019722	0005234:0004970:0005262:0005217:0005515	0016021:0005576:0005886	calcium ion transmembrane transport:response to light stimulus:cellular calcium ion homeostasis:ionotropic glutamate receptor signaling pathway:cellular response to amino acid stimulus:calcium-mediated signaling	extracellular-glutamate-gated ion channel activity:ionotropic glutamate receptor activity:calcium channel activity:intracellular ligand-gated ion channel activity:protein binding	integral component of membrane:extracellular region:plasma membrane	sp|O04660|GLR21_ARATH	Glutamate receptor 2.1	gi|145358470|ref|NP_198062.2|	glutamate receptor 2.1 [Arabidopsis thaliana]	3142	AA102G00328	0.01	0	0.02	0.02
AA102G00329	AT1G26680.1	transcriptional factor B3 family protein							sp|P0DH85|REM10_ARATH	B3 domain-containing protein REM10	gi|674909842|emb|CDY23306.1|	BnaA08g12400D [Brassica napus]	11626	AA102G00329	0.21	0.12	0.1	0.13		ABI3/VP1
AA102G00330	AT4G31720.2	TBP-associated factor II 15	0006413:0006355:0006352:0000394:0006366	0003743:0005515:0003700	5634	translational initiation:regulation of transcription, DNA-templated:DNA-templated transcription, initiation:RNA splicing, via endonucleolytic cleavage and ligation:transcription from RNA polymerase II promoter	translation initiation factor activity:protein binding:sequence-specific DNA binding transcription factor activity	nucleus	sp|O04173|TAF10_ARATH	Transcription initiation factor TFIID subunit 10	gi|15236059|ref|NP_194900.1|	TBP-associated factor II 15 [Arabidopsis thaliana]	2195	AA102G00330	14.38	14.65	13.54	13.85
AA102G00331	AT4G31730.1	glutamine dumper 1	0080143:0010585	5515	0016021:0009507:0005634	regulation of amino acid export:glutamine secretion	protein binding	integral component of membrane:chloroplast:nucleus	sp|O81775|GDU1_ARATH	Protein GLUTAMINE DUMPER 1	gi|567217870|ref|XP_006412564.1|	hypothetical protein EUTSA_v10026865mg [Eutrema salsugineum]	471	AA102G00331	28.25	23.11	14.2	18.84
AA102G00332	AT2G24765.1	ADP-ribosylation factor 3	0048438:0048519:0009850:0010050:0009855:0006886:0006355:0010051:0007264:0030244:0048193:0009734:0009887:0046686:0010158:0048439:0010582:0009616	0005515:0005525:0003677:0003700	0005795:0005886:0005634	floral whorl development:negative regulation of biological process:auxin metabolic process:vegetative phase change:determination of bilateral symmetry:intracellular protein transport:regulation of transcription, DNA-templated:xylem and phloem pattern formation:small GTPase mediated signal transduction:cellulose biosynthetic process:Golgi vesicle transport:auxin-activated signaling pathway:organ m…	protein binding:GTP binding:DNA binding:sequence-specific DNA binding transcription factor activity	Golgi stack:plasma membrane:nucleus	sp|P40940|ARF3_ARATH	ADP-ribosylation factor 3	gi|685257563|ref|XP_009126691.1|	PREDICTED: ADP-ribosylation factor 1-like [Brassica rapa]	2490	AA102G00332	0.57	0.38	0.46	0.42
AA102G00333	AT4G31750.1	HOPW1-1-interacting 2	0042742:0006470:0044419	4722	5886	defense response to bacterium:protein dephosphorylation:interspecies interaction between organisms	protein serine/threonine phosphatase activity	plasma membrane	sp|Q8RXV3|P2C59_ARATH	Probable protein phosphatase 2C 59	gi|727524521|ref|XP_010437999.1|	PREDICTED: probable protein phosphatase 2C 59 [Camelina sativa]	3103	AA102G00333	11.65	10.66	12.51	12.23
AA102G00334	AT5G25780.1	eukaryotic translation initiation factor 3B-2	6413	0003743:0005515	0005829:0070993:0005852:0005634	translational initiation	translation initiation factor activity:protein binding	cytosol:translation preinitiation complex:eukaryotic translation initiation factor 3 complex:nucleus	sp|Q9C5Z1|EIF3B_ARATH	Eukaryotic translation initiation factor 3 subunit B	gi|18421140|ref|NP_568498.1|	translation initiation factor 3 subunit B [Arabidopsis thaliana]	6752	AA102G00334	0.01	0.01	0.02	0.02
AA102G00335	AT2G24800.1	Peroxidase superfamily protein	0042744:0055114:0006979	0020037:0046872:0004601	5576	hydrogen peroxide catabolic process:oxidation-reduction process:response to oxidative stress	heme binding:metal ion binding:peroxidase activity	extracellular region	sp|O81772|PER46_ARATH	Peroxidase 46	gi|567217856|ref|XP_006412557.1|	hypothetical protein EUTSA_v10025685mg [Eutrema salsugineum]	2925	AA102G00335	2.37	2.15	2.25	2.08
AA102G00336	AT4G31770.1	debranching enzyme 1	0009793:0000398:0090502	0004722:0008419	5634	embryo development ending in seed dormancy:mRNA splicing, via spliceosome:RNA phosphodiester bond hydrolysis, endonucleolytic	protein serine/threonine phosphatase activity:RNA lariat debranching enzyme activity	nucleus	sp|Q94K01|DBR1_ARATH	Lariat debranching enzyme	gi|727524513|ref|XP_010437996.1|	PREDICTED: lariat debranching enzyme [Camelina sativa]	2729	AA102G00336	2.49	2.02	1.06	0.87
AA102G00337	AT4G31780.2	monogalactosyl diacylglycerol synthase 1	0009753:0009620:0009611:0009695:0010027:0019375:0030259:0009793	0046509:0030246	9706	response to jasmonic acid:response to fungus:response to wounding:jasmonic acid biosynthetic process:thylakoid membrane organization:galactolipid biosynthetic process:lipid glycosylation:embryo development ending in seed dormancy	1,2-diacylglycerol 3-beta-galactosyltransferase activity:carbohydrate binding	chloroplast inner membrane	sp|O81770|MGDG1_ARATH	Monogalactosyldiacylglycerol synthase 1, chloroplastic	gi|567217852|ref|XP_006412555.1|	hypothetical protein EUTSA_v10024883mg [Eutrema salsugineum]	4434	AA102G00337	2.05	1.72	1.55	1.31
AA102G00338	AT4G29090.1	Ribonuclease H-like superfamily protein							sp|P93295|M310_ARATH	Uncharacterized mitochondrial protein AtMg00310	gi|2583130|gb|AAB82639.1|	putative non-LTR retroelement reverse transcriptase [Arabidopsis thaliana]	4317	AA102G00338	0	0.02	0	0.01
AA102G00339	AT5G53910.1	RING/U-box superfamily protein											879	AA102G00339	0.1	0	0	0
AA102G00340	AT2G29840.1	RING/U-box superfamily protein							sp|Q8L649|BB_ARATH	E3 ubiquitin ligase BIG BROTHER	gi|685308145|ref|XP_009144773.1|	PREDICTED: E3 ubiquitin-protein ligase MBR1-like [Brassica rapa]	964	AA102G00340	0	0.04	0.11	0
AA102G00341	AT4G23160.1	cysteine-rich RLK (RECEPTOR-like protein kinase) 8		5488			binding		sp|P04146|COPIA_DROME	Copia protein	gi|4678197|gb|AAD26943.1|	putative retroelement pol polyprotein [Arabidopsis thaliana]	4069	AA102G00341	0	0	0.01	0
AA102G00342	AT4G31790.1	Tetrapyrrole (Corrin/Porphyrin) Methylases	0017183:0009220:0032259	4164	5737	peptidyl-diphthamide biosynthetic process from peptidyl-histidine:pyrimidine ribonucleotide biosynthetic process:methylation	diphthine synthase activity	cytoplasm	sp|O81769|DPH5_ARATH	Probable diphthine methyl ester synthase	gi|565444600|ref|XP_006284169.1|	hypothetical protein CARUB_v10005307mg, partial [Capsella rubella]	1499	AA102G00342	9	11.28	9.51	9.64
AA102G00343	AT4G31800.1	WRKY DNA-binding protein 18	0009751:0042742:0006355:0050691:0010200:0002237:0050832	0042802:0043565:0003700	5634	response to salicylic acid:defense response to bacterium:regulation of transcription, DNA-templated:regulation of defense response to virus by host:response to chitin:response to molecule of bacterial origin:defense response to fungus	identical protein binding:sequence-specific DNA binding:sequence-specific DNA binding transcription factor activity	nucleus	sp|Q9C5T4|WRK18_ARATH	WRKY transcription factor 18	gi|567217848|ref|XP_006412553.1|	hypothetical protein EUTSA_v10025785mg [Eutrema salsugineum]	5446	AA102G00343	2.06	1.72	4.77	4.57		WRKY
AA102G00344	AT4G31920.1	response regulator 10	0031537:0009736:0010082:0048367:0080022:0080113:0010380	3700	5634	regulation of anthocyanin metabolic process:cytokinin-activated signaling pathway:regulation of root meristem growth:shoot system development:primary root development:regulation of seed growth:regulation of chlorophyll biosynthetic process	sequence-specific DNA binding transcription factor activity	nucleus	sp|O49397|ARR10_ARATH	Two-component response regulator ARR10	gi|297735895|emb|CBI18671.3|	unnamed protein product, partial [Vitis vinifera]	2040	AA102G00344	0.02	0.02	0	0.03		GARP_ARR-B
AA1034G00001	AT2G06520.1	photosystem II subunit X	15979		0009523:0009535	photosynthesis		photosystem II:chloroplast thylakoid membrane			gi|567206224|ref|XP_006408978.1|	hypothetical protein EUTSA_v10002124mg [Eutrema salsugineum]	357	AA1034G00001	32	35.31	36.09	33.63
AA1035G00001	AT5G35620.1	Eukaryotic initiation factor 4E protein	0006413:0050687	0003743:0000340:0005515	0005829:0005634	translational initiation:negative regulation of defense response to virus	translation initiation factor activity:RNA 7-methylguanosine cap binding:protein binding	cytosol:nucleus	sp|O04663|IF4E4_ARATH	Eukaryotic translation initiation factor isoform 4E	gi|302138296|gb|ADK94609.1|	translation initiation factor eIF(iso)4E.a [Brassica rapa]	1703	AA1035G00001	21.55	19.68	28.27	28.78
AA1036G00001	AT5G06920.1	FASCICLIN-like arabinogalactan protein 21 precursor	6863		5576	purine nucleobase transport		extracellular region	sp|Q9FL53|FLA21_ARATH	Fasciclin-like arabinogalactan protein 21	gi|15240213|ref|NP_196309.1|	FASCICLIN-like arabinogalactan protein 21 precursor [Arabidopsis thaliana]	1029	AA1036G00001	0	0	0	0
AA1036G00002													208	AA1036G00002	0	0	0	0
AA1036G00003	AT5G06910.1	J-domain protein 6	0006261:0006457		0005737:0005634	DNA-dependent DNA replication:protein folding		cytoplasm:nucleus	sp|Q9FL54|DNAJ6_ARATH	Chaperone protein dnaJ 6	gi|567171189|ref|XP_006399167.1|	hypothetical protein EUTSA_v10014343mg [Eutrema salsugineum]	1118	AA1036G00003	0.08	0.07	0.05	0.1
AA1036G00004	AT1G22000.1	FBD, F-box and Leucine Rich Repeat domains containing protein							sp|Q9LM63|FDL5_ARATH	Putative F-box/FBD/LRR-repeat protein At1g22000	gi|565477321|ref|XP_006296301.1|	hypothetical protein CARUB_v10025473mg, partial [Capsella rubella]	2094	AA1036G00004	0.18	0.29	0.24	0.28
AA103G00001	AT3G29765.1	General transcription factor 2-related zinc finger protein		5488	0009506:0005634		binding	plasmodesma:nucleus			gi|685262961|ref|XP_009102246.1|	PREDICTED: zinc finger MYM-type protein 1-like [Brassica rapa]	744	AA103G00001	0	0	0	0
AA103G00002	AT1G08800.1	Protein of unknown function, DUF593							sp|F4HXQ7|MYOB1_ARATH	Myosin-binding protein 1	gi|727431459|ref|XP_010489386.1|	PREDICTED: uncharacterized protein LOC104767058 isoform X1 [Camelina sativa]	3587	AA103G00002	0.22	0.33	0.17	0.13
AA103G00003	AT1G08790.1	Protein of unknown function (DUF1685)			5634			nucleus			gi|15223913|ref|NP_172356.1|	uncharacterized protein [Arabidopsis thaliana]	1254	AA103G00003	0	0	0	0
AA103G00004	AT1G08780.1	ABI3-interacting protein 3	6457	51082	0016272:0005829:0005634	protein folding	unfolded protein binding	prefoldin complex:cytosol:nucleus	sp|Q9M4B5|PFD4_ARATH	Probable prefoldin subunit 4	gi|674939858|emb|CDX93538.1|	BnaA06g05100D [Brassica napus]	2075	AA103G00004	13.27	14.26	21.38	20.21
AA103G00005	AT1G08770.1	prenylated RAB acceptor 1.E	16192		0016021:0005783:0005794:0010008	vesicle-mediated transport		integral component of membrane:endoplasmic reticulum:Golgi apparatus:endosome membrane	sp|Q9FRR1|PRA1E_ARATH	PRA1 family protein E	gi|674250423|gb|KFK43188.1|	hypothetical protein AALP_AA1G091300 [Arabis alpina]	615	AA103G00005	16.86	15.64	29.42	24.99	v
AA103G00006													1697	AA103G00006	0	0	0	0.03
AA103G00007													308	AA103G00007	0	0	0.18	0
AA103G00008													180	AA103G00008	0	0	0	0
AA103G00009	AT1G54560.1	Myosin family protein with Dil domain	0051645:0010584:0009414:0060151:0000186:0030048:0002229:1900150:0051646:1900424:2000031:0046777:0030036:0006487:0008219:0009788:0009873	0004712:0003779:0003774:0004709:0005516:0005524	0005802:0005829:0005769:0016021:0005783:0005634:0016459	Golgi localization:pollen exine formation:response to water deprivation:peroxisome localization:activation of MAPKK activity:actin filament-based movement:defense response to oomycetes:regulation of defense response to fungus:mitochondrion localization:regulation of defense response to bacterium:regulation of salicylic acid mediated signaling pathway:protein autophosphorylation:actin cytoskeleton…	protein serine/threonine/tyrosine kinase activity:actin binding:motor activity:MAP kinase kinase kinase activity:calmodulin binding:ATP binding	trans-Golgi network:cytosol:early endosome:integral component of membrane:endoplasmic reticulum:nucleus:myosin complex	sp|F4HWY6|MYO11_ARATH	Myosin-11	gi|565492206|ref|XP_006303742.1|	hypothetical protein CARUB_v10011892mg [Capsella rubella]	8145	AA103G00009	0.12	0.06	0.05	0.05
AA103G00010	AT1G08540.1	RNApolymerase sigma subunit 2	0009750:0006399:0006098:0010218:0016117:0006352:0006833:0010114:0009902:0080005:0009651:0071482:0019288:0006355:0071461:0009637:0006364:0010027	0003899:0005515:0001053:0003677:0003700	9507	response to fructose:tRNA metabolic process:pentose-phosphate shunt:response to far red light:carotenoid biosynthetic process:DNA-templated transcription, initiation:water transport:response to red light:chloroplast relocation:photosystem stoichiometry adjustment:response to salt stress:cellular response to light stimulus:isopentenyl diphosphate biosynthetic process, methylerythritol 4-phosphate …	DNA-directed RNA polymerase activity:protein binding:plastid sigma factor activity:DNA binding:sequence-specific DNA binding transcription factor activity	chloroplast	sp|O22056|SIGB_ARATH	RNA polymerase sigma factor sigB	gi|567154076|ref|XP_006417677.1|	hypothetical protein EUTSA_v10007187mg [Eutrema salsugineum]	4731	AA103G00010	3.72	3.05	3.31	3.48		Sigma70-like
AA103G00011	AT4G23160.1	cysteine-rich RLK (RECEPTOR-like protein kinase) 8									gi|802600351|ref|XP_012072900.1|	PREDICTED: uncharacterized protein LOC105634630 [Jatropha curcas]	572	AA103G00011	0	0	0	0
AA103G00012	AT1G08550.1	non-photochemical quenching 1	0045893:0009072:0006098:0000096:0016117:0006655:0010028:0006636:0044272:0006766:0006546:0019748:0009106:0015995:0009108:0019288:0019216:0009965:0008652:0009695:0030154:0009416:0009408:0055114:0006364:0031408	0005515:0046422	0030095:0009543	positive regulation of transcription, DNA-templated:aromatic amino acid family metabolic process:pentose-phosphate shunt:sulfur amino acid metabolic process:carotenoid biosynthetic process:phosphatidylglycerol biosynthetic process:xanthophyll cycle:unsaturated fatty acid biosynthetic process:sulfur compound biosynthetic process:vitamin metabolic process:glycine catabolic process:secondary metabol…	protein binding:violaxanthin de-epoxidase activity	chloroplast photosystem II:chloroplast thylakoid lumen	sp|Q39249|VDE_ARATH	Violaxanthin de-epoxidase, chloroplastic	gi|727605179|ref|XP_010475655.1|	PREDICTED: violaxanthin de-epoxidase, chloroplastic-like [Camelina sativa]	2115	AA103G00012	9.11	9.35	9.18	8.8
AA103G00013	AT1G08560.1	syntaxin of plants 111	0000911:0006906:0051225:0006084:0006887:0048278:0010583:0006886:0008283:0016126	0000149:0005484	0016021:0009504:0009506:0012505:0031201:0009524:0005886	cytokinesis by cell plate formation:vesicle fusion:spindle assembly:acetyl-CoA metabolic process:exocytosis:vesicle docking:response to cyclopentenone:intracellular protein transport:cell proliferation:sterol biosynthetic process	SNARE binding:SNAP receptor activity	integral component of membrane:cell plate:plasmodesma:endomembrane system:SNARE complex:phragmoplast:plasma membrane	sp|Q42374|SY111_ARATH	Syntaxin-related protein KNOLLE	gi|297849162|ref|XP_002892462.1|	SYP111 [Arabidopsis lyrata subsp. lyrata]	1431	AA103G00013	0.87	0.63	0.19	0.32
AA103G00014	AT1G08570.1	atypical CYS HIS rich thioredoxin 4	0045454:0006662:0055114	0016671:0015035	0031969:0009570	cell redox homeostasis:glycerol ether metabolic process:oxidation-reduction process	oxidoreductase activity, acting on a sulfur group of donors, disulfide as acceptor:protein disulfide oxidoreductase activity	chloroplast membrane:chloroplast stroma	sp|O64654|TRL11_ARATH	Thioredoxin-like 1-1, chloroplastic	gi|15223262|ref|NP_172333.1|	atypical CYS HIS rich thioredoxin 4 [Arabidopsis thaliana]	1858	AA103G00014	398.6	383.55	390.95	359.59
AA103G00015	AT1G08580.1	unknown protein; Has 39 Blast hits to 39 proteins in 15 species: Archae - 0; Bacteria - 0; Metazoa - 0; Fungi - 0; Plants - 35; Viruses - 0; Other Eukaryotes - 4 (source: NCBI BLink).			5634			nucleus			gi|674927127|emb|CDY06320.1|	BnaA09g48830D [Brassica napus]	2109	AA103G00015	30.87	30.93	39.88	36.36
AA103G00016	AT1G08590.1	Leucine-rich receptor-like protein kinase family protein	0006468:0010103:0001944:0030154:0048443:0002237:0007165:0010067	0004674:0005524	0016021:0005886	protein phosphorylation:stomatal complex morphogenesis:vasculature development:cell differentiation:stamen development:response to molecule of bacterial origin:signal transduction:procambium histogenesis	protein serine/threonine kinase activity:ATP binding	integral component of membrane:plasma membrane	sp|Q9FRS6|PXL1_ARATH	Leucine-rich repeat receptor-like protein kinase PXL1	gi|567154051|ref|XP_006417669.1|	hypothetical protein EUTSA_v10006658mg [Eutrema salsugineum]	3030	AA103G00016	0.3	0.54	0.4	0.42
AA103G00017	AT2G45570.1	cytochrome P450, family 76, subfamily C, polypeptide 2	0055114:0016102:0044550:0019375:0042631:0016036	0009055:0019825:0020037:0016709:0005506	0016021:0005576	oxidation-reduction process:diterpenoid biosynthetic process:secondary metabolite biosynthetic process:galactolipid biosynthetic process:cellular response to water deprivation:cellular response to phosphate starvation	electron carrier activity:oxygen binding:heme binding:oxidoreductase activity, acting on paired donors, with incorporation or reduction of molecular oxygen, NAD(P)H as one donor, and incorporation of one atom of oxygen:iron ion binding	integral component of membrane:extracellular region	sp|O64637|C76C2_ARATH	Cytochrome P450 76C2	gi|15225512|ref|NP_182081.1|	cytochrome P450 76C2 [Arabidopsis thaliana]	4120	AA103G00017	2.31	2.25	3.05	3.31
AA103G00018													96	AA103G00018	0	0	0	0
AA103G00019	AT2G45560.1	cytochrome P450, family 76, subfamily C, polypeptide 1		0046872:0016705:0004497			metal ion binding:oxidoreductase activity, acting on paired donors, with incorporation or reduction of molecular oxygen:monooxygenase activity				gi|296089101|emb|CBI38804.3|	unnamed protein product, partial [Vitis vinifera]	336	AA103G00019	0.14	0.24	0.16	0.69
AA103G00020	AT4G23160.1	cysteine-rich RLK (RECEPTOR-like protein kinase) 8		16301			kinase activity		sp|P10978|POLX_TOBAC	Retrovirus-related Pol polyprotein from transposon TNT 1-94	gi|9989054|gb|AAG10817.1|AC011808_5	Putative retroelement polyprotein [Arabidopsis thaliana]	7680	AA103G00020	0.48	0.6	0.69	0.71
AA103G00021	AT1G08680.4	ARF GAP-like zinc finger-containing protein ZIGA4	0046777:0043547	0008270:0004674	5886	protein autophosphorylation:positive regulation of GTPase activity	zinc ion binding:protein serine/threonine kinase activity	plasma membrane	sp|Q8RXE7|AGD14_ARATH	Probable ADP-ribosylation factor GTPase-activating protein AGD14	gi|30680768|ref|NP_850941.1|	putative ADP-ribosylation factor GTPase-activating protein AGD14 [Arabidopsis thaliana]	4948	AA103G00021	1.28	1.3	0.51	0.55
AA1040G00001	AT1G08125.2	S-adenosyl-L-methionine-dependent methyltransferases superfamily protein	32259	8168	5634	methylation	methyltransferase activity	nucleus	sp|Q9H867|MT21D_HUMAN	Protein-lysine methyltransferase METTL21D	gi|727605079|ref|XP_010475604.1|	PREDICTED: protein-lysine methyltransferase METTL21D-like [Camelina sativa]	2686	AA1040G00001	8.49	7.82	6.31	7.67
AA1041G00001	AT5G48380.1	BAK1-interacting receptor-like kinase 1	0006468:0031348:0042742:0009627:0009863:0060548:0009697	0004672:0033612:0005524	0016021:0009506:0005886	protein phosphorylation:negative regulation of defense response:defense response to bacterium:systemic acquired resistance:salicylic acid mediated signaling pathway:negative regulation of cell death:salicylic acid biosynthetic process	protein kinase activity:receptor serine/threonine kinase binding:ATP binding	integral component of membrane:plasmodesma:plasma membrane	sp|Q9ASS4|Y5838_ARATH	Probably inactive leucine-rich repeat receptor-like protein kinase At5g48380	gi|297795493|ref|XP_002865631.1|	hypothetical protein ARALYDRAFT_494891 [Arabidopsis lyrata subsp. lyrata]	1878	AA1041G00001	4.4	4.05	4.76	4.23
AA1041G00002	AT5G48370.1	Thioesterase/thiol ester dehydrase-isomerase superfamily protein		47617	0005777:0009507		acyl-CoA hydrolase activity	peroxisome:chloroplast	sp|Q9Y305|ACOT9_HUMAN	Acyl-coenzyme A thioesterase 9, mitochondrial	gi|567140868|ref|XP_006395192.1|	hypothetical protein EUTSA_v10004228mg [Eutrema salsugineum]	1813	AA1041G00002	1.06	1.06	2.03	2.11
AA1042G00001	AT1G67910.1	unknown protein; FUNCTIONS IN: molecular_function unknown; INVOLVED IN: biological_process unknown; LOCATED IN: chloroplast; EXPRESSED IN: 21 plant structures; EXPRESSED DURING: 12 growth stages; BEST Arabidopsis thaliana protein match is: unknown protein (TAIR:AT1G24577.1); Has 167 Blast hits to 167 proteins in 19 species: Archae - 0; Bacteria - 0; Metazoa - 0; Fungi - 0; Plants - 167; Viruses -…	0044763:0050794		5634	single-organism cellular process:regulation of cellular process		nucleus			gi|685335349|ref|XP_009105080.1|	PREDICTED: uncharacterized protein LOC103831001 [Brassica rapa]	276	AA1042G00001	0	0	0	0
AA1045G00001	AT1G08130.1	DNA ligase 1	0016458:0000012:0006310:0051103:0051301:0048449:0006302:0006289:0006273:0071897:0009909:0034968:0007049	0046872:0003677:0003910:0005524	0005694:0005634:0005739	gene silencing:single strand break repair:DNA recombination:DNA ligation involved in DNA repair:cell division:floral organ formation:double-strand break repair:nucleotide-excision repair:lagging strand elongation:DNA biosynthetic process:regulation of flower development:histone lysine methylation:cell cycle	metal ion binding:DNA binding:DNA ligase (ATP) activity:ATP binding	chromosome:nucleus:mitochondrion	sp|Q42572|DNLI1_ARATH	DNA ligase 1	gi|297849114|ref|XP_002892438.1|	ATLIG1 [Arabidopsis lyrata subsp. lyrata]	4780	AA1045G00001	4.2	3.94	3.18	3.63
AA1045G00002	AT4G29090.1	Ribonuclease H-like superfamily protein							sp|P93295|M310_ARATH	Uncharacterized mitochondrial protein AtMg00310	gi|2583130|gb|AAB82639.1|	putative non-LTR retroelement reverse transcriptase [Arabidopsis thaliana]	1938	AA1045G00002	0.02	0.02	0.03	0
AA1049G00001	AT4G02080.1	secretion-associated RAS super family 2	6886	5525	5622	intracellular protein transport	GTP binding	intracellular	sp|O04266|SAR1A_BRACM	GTP-binding protein SAR1A	gi|125579718|gb|EAZ20864.1|	hypothetical protein OsJ_36503 [Oryza sativa Japonica Group]	858	AA1049G00001	0.11	0.14	0.26	0.34
AA104G00001	AT5G57320.1	villin, putative	51017	51015		actin filament bundle assembly	actin filament binding		sp|Q9LVC6|VILI5_ARATH	Villin-5	gi|674890490|emb|CDY42253.1|	BnaC02g11620D [Brassica napus]	1028	AA104G00001	0	0.08	0	0
AA104G00002	AT4G32300.1	S-domain-2 5	46777	0031625:0030246:0005524:0004674:0005516	0005886:0016021	protein autophosphorylation	ubiquitin protein ligase binding:carbohydrate binding:ATP binding:protein serine/threonine kinase activity:calmodulin binding	plasma membrane:integral component of membrane	sp|Q8RWZ5|SD25_ARATH	G-type lectin S-receptor-like serine/threonine-protein kinase SD2-5	gi|674237074|gb|KFK29839.1|	hypothetical protein AALP_AA7G185500 [Arabis alpina]	2532	AA104G00002	0.71	1.03	0.5	0.5
AA104G00003	AT4G23160.1	cysteine-rich RLK (RECEPTOR-like protein kinase) 8		5488			binding				gi|674236684|gb|KFK29449.1|	hypothetical protein AALP_AA7G135900 [Arabis alpina]	1328	AA104G00003	0	0	0	0
AA104G00004	AT4G32320.1	ascorbate peroxidase 6	0006979:0042744:0010431:0009845:0055114	0046872:0020037:0016688	0005576:0005829	response to oxidative stress:hydrogen peroxide catabolic process:seed maturation:seed germination:oxidation-reduction process	metal ion binding:heme binding:L-ascorbate peroxidase activity	extracellular region:cytosol	sp|Q8GY91|APX6_ARATH	Putative L-ascorbate peroxidase 6	gi|297802798|ref|XP_002869283.1|	hypothetical protein ARALYDRAFT_913218 [Arabidopsis lyrata subsp. lyrata]	3666	AA104G00004	0.39	0.33	0.4	0.36
AA104G00005	AT4G32330.1	TPX2 (targeting protein for Xklp2) protein family	0009736:0000023:0019252:0043085		5634	cytokinin-activated signaling pathway:maltose metabolic process:starch biosynthetic process:positive regulation of catalytic activity		nucleus	sp|Q8GYX9|WDL1_ARATH	Protein WVD2-like 1	gi|18417986|ref|NP_567893.1|	TPX2 (targeting protein for Xklp2) protein family [Arabidopsis thaliana]	3376	AA104G00005	0.8	0.68	0.94	1.05
AA104G00006	AT4G32340.1	Tetratricopeptide repeat (TPR)-like superfamily protein	0045893:0009965:0030154			positive regulation of transcription, DNA-templated:leaf morphogenesis:cell differentiation					gi|567217712|ref|XP_006412485.1|	hypothetical protein EUTSA_v10026052mg [Eutrema salsugineum]	1034	AA104G00006	0.84	0.59	1.43	0.67
AA104G00007	AT2G03820.1	nonsense-mediated mRNA decay NMD3 family protein	0007029:0006611:0009834:0000184		0005829:0005634	endoplasmic reticulum organization:protein export from nucleus:secondary cell wall biogenesis:nuclear-transcribed mRNA catabolic process, nonsense-mediated decay		cytosol:nucleus	sp|Q55BF2|NMD3_DICDI	60S ribosomal export protein NMD3	gi|15227711|ref|NP_178476.1|	nonsense-mediated mRNA decay protein 3 [Arabidopsis thaliana]	1741	AA104G00007	41.72	38.65	36.37	34.98
AA104G00008	AT4G32350.1	Regulator of Vps4 activity in the MVB pathway protein									gi|565441539|ref|XP_006283206.1|	hypothetical protein CARUB_v10004237mg [Capsella rubella]	3113	AA104G00008	0.77	0.55	0.33	0.43
AA104G00009	AT4G32360.1	Pyridine nucleotide-disulphide oxidoreductase family protein	0042744:0022900:0009102	0016731:0009055:0050660	0005759:0005886	hydrogen peroxide catabolic process:electron transport chain:biotin biosynthetic process	oxidoreductase activity, acting on iron-sulfur proteins as donors, NAD or NADP as acceptor:electron carrier activity:flavin adenine dinucleotide binding	mitochondrial matrix:plasma membrane	sp|Q8W3L1|MFDR_ARATH	NADPH:adrenodoxin oxidoreductase, mitochondrial	gi|297802792|ref|XP_002869280.1|	hypothetical protein ARALYDRAFT_913213 [Arabidopsis lyrata subsp. lyrata]	5781	AA104G00009	0.62	0.56	0.29	0.41
AA104G00010	AT4G23160.1	cysteine-rich RLK (RECEPTOR-like protein kinase) 8							sp|P25601|YCH5_YEAST	Putative transposon Ty5-1 protein YCL075W	gi|727497168|ref|XP_010424680.1|	PREDICTED: uncharacterized protein LOC104709822 [Camelina sativa]	2787	AA104G00010	0.02	0	0.02	0
AA104G00011	AT4G23160.1	cysteine-rich RLK (RECEPTOR-like protein kinase) 8	8152	16740		metabolic process	transferase activity				gi|92886089|gb|ABE88099.1|	conserved hypothetical protein [Medicago truncatula]	464	AA104G00011	0	0	0	0
AA104G00012	AT3G13950.1	unknown protein; BEST Arabidopsis thaliana protein match is: unknown protein (TAIR:AT4G13266.1); Has 339 Blast hits to 265 proteins in 12 species: Archae - 0; Bacteria - 0; Metazoa - 0; Fungi - 0; Plants - 339; Viruses - 0; Other Eukaryotes - 0 (source: NCBI BLink).	0031348:0009697:0009862:0010363:0010310:0006612:0050832:0042742:0043069:0000165:0002237		5623	negative regulation of defense response:salicylic acid biosynthetic process:systemic acquired resistance, salicylic acid mediated signaling pathway:regulation of plant-type hypersensitive response:regulation of hydrogen peroxide metabolic process:protein targeting to membrane:defense response to fungus:defense response to bacterium:negative regulation of programmed cell death:MAPK cascade:respons…		cell			gi|297788276|ref|XP_002862273.1|	predicted protein [Arabidopsis lyrata subsp. lyrata]	1417	AA104G00012	0	0.03	0.04	0
AA104G00013													563	AA104G00013	0.08	0.07	0	0.1
AA104G00014									sp|O00370|LORF2_HUMAN	LINE-1 retrotransposable element ORF2 protein	gi|685328139|ref|XP_009102306.1|	PREDICTED: putative ribonuclease H protein At1g65750 [Brassica rapa]	444	AA104G00014	0	0.09	0	0
AA104G00015													195	AA104G00015	0	0	0	0
AA104G00016	AT4G32380.1	Pectin lyase-like superfamily protein	0005975:0071555	4650	0005576:0005634	carbohydrate metabolic process:cell wall organization	polygalacturonase activity	extracellular region:nucleus	sp|Q9LW07|PGLR3_ARATH	Probable polygalacturonase At3g15720	gi|567217704|ref|XP_006412481.1|	hypothetical protein EUTSA_v10027434mg [Eutrema salsugineum]	2432	AA104G00016	0	0	0	0
AA1052G00001	AT4G29090.1	Ribonuclease H-like superfamily protein							sp|P93295|M310_ARATH	Uncharacterized mitochondrial protein AtMg00310	gi|15233451|ref|NP_194638.1|	ribonuclease H-like protein [Arabidopsis thaliana]	1472	AA1052G00001	0.06	0.11	0	0.04
AA1054G00001	AT3G29765.1	General transcription factor 2-related zinc finger protein			9506			plasmodesma			gi|565468968|ref|XP_006292287.1|	hypothetical protein CARUB_v10018496mg [Capsella rubella]	1258	AA1054G00001	0	0	0	0
AA1054G00002	AT3G29763.1	General transcription factor 2-related zinc finger protein									gi|658026587|ref|XP_008348721.1|	PREDICTED: bifunctional aspartokinase/homoserine dehydrogenase 1, chloroplastic-like [Malus domestica]	417	AA1054G00002	0	0	0	0
AA1056G00001													285	AA1056G00001	0	0	0	0
AA1057G00001	AT5G35840.1	phytochrome C	0010155:0009630:0017006:0018106:0023014:0009585:0018298:0046777:0009584:0006355:0000160:0007623	0000155:0009881:0042803:0005524	0016020:0005634	regulation of proton transport:gravitropism:protein-tetrapyrrole linkage:peptidyl-histidine phosphorylation:signal transduction by phosphorylation:red, far-red light phototransduction:protein-chromophore linkage:protein autophosphorylation:detection of visible light:regulation of transcription, DNA-templated:phosphorelay signal transduction system:circadian rhythm	phosphorelay sensor kinase activity:photoreceptor activity:protein homodimerization activity:ATP binding	membrane:nucleus	sp|P14714|PHYC_ARATH	Phytochrome C	gi|343408417|gb|AEM06734.1|	phytochrome C [Arabidopsis thaliana]	4470	AA1057G00001	2.14	2	1.9	1.58
AA105G00001	AT5G05790.1	Duplicated homeodomain-like superfamily protein	0009733:0009751:0009753:0009739:0009651:0006355:0046686:0019344	0044212:0003700	0009507:0005634	response to auxin:response to salicylic acid:response to jasmonic acid:response to gibberellin:response to salt stress:regulation of transcription, DNA-templated:response to cadmium ion:cysteine biosynthetic process	transcription regulatory region DNA binding:sequence-specific DNA binding transcription factor activity	chloroplast:nucleus	sp|Q8S9H7|DIV_ANTMA	Transcription factor DIVARICATA	gi|674232243|gb|KFK25008.1|	hypothetical protein AALP_AA8G054600 [Arabis alpina]	408	AA105G00001	1.57	1	0.94	2.27		MYB-related
AA105G00002	AT5G05800.1	unknown protein; BEST Arabidopsis thaliana protein match is: unknown protein (TAIR:AT3G11290.1); Has 1807 Blast hits to 1807 proteins in 277 species: Archae - 0; Bacteria - 0; Metazoa - 736; Fungi - 347; Plants - 385; Viruses - 0; Other Eukaryotes - 339 (source: NCBI BLink).	48573		5634	photoperiodism, flowering		nucleus	sp|Q9FFJ8|LIMYB_ARATH	L10-interacting MYB domain-containing protein	gi|565459462|ref|XP_006287730.1|	hypothetical protein CARUB_v10000941mg [Capsella rubella]	2112	AA105G00002	1.5	2.15	1.87	1.57
AA105G00003	AT5G05810.1	RING/U-box superfamily protein		8270	0016020:0005576		zinc ion binding	membrane:extracellular region	sp|Q5EAE9|ATL43_ARATH	RING-H2 finger protein ATL43	gi|567170772|ref|XP_006399040.1|	hypothetical protein EUTSA_v10013693mg [Eutrema salsugineum]	1044	AA105G00003	1.41	1.69	2.31	1.89
AA105G00004	AT3G11320.1	Nucleotide-sugar transporter family protein	0016132:0006863:0008643	8514	0005794:0005886:0016021:0005783	brassinosteroid biosynthetic process:purine nucleobase transport:carbohydrate transport	organic anion transmembrane transporter activity	Golgi apparatus:plasma membrane:integral component of membrane:endoplasmic reticulum	sp|Q5XF09|PT311_ARATH	Probable sugar phosphate/phosphate translocator At3g11320	gi|727494729|ref|XP_010423420.1|	PREDICTED: probable sugar phosphate/phosphate translocator At5g05820 [Camelina sativa]	1856	AA105G00004	1.85	1.52	2.13	1.91
AA105G00005	AT5G05830.1	RING/FYVE/PHD zinc finger superfamily protein		8270	5634		zinc ion binding	nucleus			gi|297806597|ref|XP_002871182.1|	zinc finger family protein [Arabidopsis lyrata subsp. lyrata]	919	AA105G00005	1.5	0.98	2.68	1.64
AA105G00006	AT5G05840.1	Protein of unknown function (DUF620)			5634			nucleus			gi|685378879|ref|XP_009122184.1|	PREDICTED: uncharacterized protein LOC103846924 [Brassica rapa]	4391	AA105G00006	0	0.02	0	0.03
AA105G00007	AT5G05850.1	plant intracellular ras group-related LRR 1	0016132:0009693:0055046		5634	brassinosteroid biosynthetic process:ethylene biosynthetic process:microgametogenesis		nucleus	sp|Q9FFJ3|PIRL1_ARATH	Plant intracellular Ras-group-related LRR protein 1	gi|567170796|ref|XP_006399047.1|	hypothetical protein EUTSA_v10013295mg [Eutrema salsugineum]	2121	AA105G00007	3.42	2.6	1.76	2.93
AA105G00008	AT5G05870.1	UDP-glucosyl transferase 76C1	0048316:0009813:1900000:0052696:0009690	0080044:0047807:0080043:0080062	5634	seed development:flavonoid biosynthetic process:regulation of anthocyanin catabolic process:flavonoid glucuronidation:cytokinin metabolic process	quercetin 7-O-glucosyltransferase activity:cytokinin 7-beta-glucosyltransferase activity:quercetin 3-O-glucosyltransferase activity:cytokinin 9-beta-glucosyltransferase activity	nucleus	sp|Q9FI99|U76C1_ARATH	UDP-glycosyltransferase 76C1	gi|567886104|ref|XP_006435574.1|	hypothetical protein CICLE_v10030803mg [Citrus clementina]	9858	AA105G00008	4.12	2.91	2.83	3.3
AA105G00009	AT2G37540.1	NAD(P)-binding Rossmann-fold superfamily protein	0009860:0055114	0016491:0003676		pollen tube growth:oxidation-reduction process	oxidoreductase activity:nucleic acid binding		sp|Q6RVV4|TIC32_PEA	Short-chain dehydrogenase TIC 32, chloroplastic	gi|567213673|ref|XP_006410941.1|	hypothetical protein EUTSA_v10016943mg [Eutrema salsugineum]	2503	AA105G00009	0	0.02	0	0
AA105G00010	AT5G16486.1	RNA-directed DNA polymerase (reverse transcriptase)-related family protein	9409		10319	response to cold		stromule			gi|685380465|ref|XP_009122912.1|	PREDICTED: putative ribonuclease H protein At1g65750 [Brassica rapa]	576	AA105G00010	0	0	0	0
AA105G00011	AT4G23160.1	cysteine-rich RLK (RECEPTOR-like protein kinase) 8		5488			binding		sp|P10978|POLX_TOBAC	Retrovirus-related Pol polyprotein from transposon TNT 1-94	gi|6056391|gb|AAF02855.1|AC009324_4	Similar to retrotransposon proteins [Arabidopsis thaliana]	4359	AA105G00011	0	0.01	0	0.01
AA105G00012	AT5G05880.1	UDP-Glycosyltransferase superfamily protein	0009813:0052696:0046685:0006310:0006281	0080043:0080044	5634	flavonoid biosynthetic process:flavonoid glucuronidation:response to arsenic-containing substance:DNA recombination:DNA repair	quercetin 3-O-glucosyltransferase activity:quercetin 7-O-glucosyltransferase activity	nucleus	sp|Q9FI98|U76C4_ARATH	UDP-glycosyltransferase 76C4	gi|567170805|ref|XP_006399050.1|	hypothetical protein EUTSA_v10015913mg [Eutrema salsugineum]	2494	AA105G00012	0.26	0.13	0.24	0.23
AA105G00013	AT2G02650.1	Ribonuclease H-like superfamily protein									gi|15227011|ref|NP_178368.1|	RNase H domain-containing protein [Arabidopsis thaliana]	1478	AA105G00013	0	0.03	0	0
AA105G00014	AT1G43760.1	DNAse I-like superfamily protein									gi|685345388|ref|XP_009108843.1|	PREDICTED: uncharacterized protein LOC103834526 [Brassica rapa]	2151	AA105G00014	0	0	0	0.03
AA105G00015	AT3G26180.1	cytochrome P450, family 71, subfamily B, polypeptide 20	55114	0020037:0016705:0004497:0005506		oxidation-reduction process	heme binding:oxidoreductase activity, acting on paired donors, with incorporation or reduction of molecular oxygen:monooxygenase activity:iron ion binding		sp|P24465|C71A1_PERAE	Cytochrome P450 71A1	gi|567170811|ref|XP_006399052.1|	hypothetical protein EUTSA_v10013402mg [Eutrema salsugineum]	676	AA105G00015	0	0	0	0
AA105G00016	AT4G21090.2	MITOCHONDRIAL FERREDOXIN 2	19243	0046872:0009055:0051537	5739	methylglyoxal catabolic process to D-lactate	metal ion binding:electron carrier activity:2 iron, 2 sulfur cluster binding	mitochondrion	sp|Q8S904|MFDX2_ARATH	Adrenodoxin-like protein 2, mitochondrial	gi|729394845|ref|XP_010552858.1|	PREDICTED: adrenodoxin-like protein 1, mitochondrial [Tarenaya hassleriana]	942	AA105G00016	0.93	0.61	0.23	0.55
AA105G00017	AT5G05920.1	deoxyhypusine synthase	0009553:0008612:0050983	0034038:0050514	5634	embryo sac development:peptidyl-lysine modification to peptidyl-hypusine:deoxyhypusine biosynthetic process from spermidine	deoxyhypusine synthase activity:homospermidine synthase (spermidine-specific) activity	nucleus	sp|Q9FI94|DHYS_ARATH	Deoxyhypusine synthase	gi|567170814|ref|XP_006399053.1|	hypothetical protein EUTSA_v10013870mg [Eutrema salsugineum]	1866	AA105G00017	5.61	3.73	3.11	3.73
AA105G00018	AT5G05930.1	guanylyl cyclase 1	0006098:0019288:0016117:0010027:0000956:0010020	0016491:0042803	0016021:0000139:0009706:0005634	pentose-phosphate shunt:isopentenyl diphosphate biosynthetic process, methylerythritol 4-phosphate pathway:carotenoid biosynthetic process:thylakoid membrane organization:nuclear-transcribed mRNA catabolic process:chloroplast fission	oxidoreductase activity:protein homodimerization activity	integral component of membrane:Golgi membrane:chloroplast inner membrane:nucleus	sp|Q8BZI6|GUCD1_MOUSE	Protein GUCD1	gi|727560590|ref|XP_010452501.1|	PREDICTED: protein GUCD1-like [Camelina sativa]	2396	AA105G00018	17.89	16.6	19.56	16.9
AA105G00019	AT5G05940.1	ROP guanine nucleotide exchange factor 5	0044036:0010089	5089	5634	cell wall macromolecule metabolic process:xylem development	Rho guanyl-nucleotide exchange factor activity	nucleus	sp|F4K295|ROGF5_ARATH	Rop guanine nucleotide exchange factor 5	gi|297806611|ref|XP_002871189.1|	hypothetical protein ARALYDRAFT_325218 [Arabidopsis lyrata subsp. lyrata]	2197	AA105G00019	0.08	0.02	0.02	0
AA105G00020	AT5G05950.1	maternal effect embryo arrest 60	0009793:0006661			embryo development ending in seed dormancy:phosphatidylinositol biosynthetic process					gi|567170824|ref|XP_006399056.1|	hypothetical protein EUTSA_v10014825mg [Eutrema salsugineum]	782	AA105G00020	1.82	2.09	2.38	2.89
AA105G00021	AT5G05960.1	Bifunctional inhibitor/lipid-transfer protein/seed storage 2S albumin superfamily protein	0006869:0006508	0008289:0008233	5576	lipid transport:proteolysis	lipid binding:peptidase activity	extracellular region			gi|10177569|dbj|BAB10801.1|	unnamed protein product [Arabidopsis thaliana]	977	AA105G00021	0.56	0.29	0.45	0.06
AA105G00022	AT5G05970.2	Transducin/WD40 repeat-like superfamily protein	2000694:0009553:0009555:0032467:0000919:0060236	166	0080008:0005828:0005634	regulation of phragmoplast microtubule organization:embryo sac development:pollen development:positive regulation of cytokinesis:cell plate assembly:regulation of mitotic spindle organization	nucleotide binding	Cul4-RING E3 ubiquitin ligase complex:kinetochore microtubule:nucleus	sp|B3H5K9|NEDD1_ARATH	Protein NEDD1	gi|567170834|ref|XP_006399059.1|	hypothetical protein EUTSA_v10012734mg [Eutrema salsugineum]	5041	AA105G00022	1.78	1.48	0.75	0.82
AA105G00023	AT5G05980.1	DHFS-FPGS homolog B	0048767:0010449:0006730:0046901	0004326:0005524	0005829:0009570	root hair elongation:root meristem growth:one-carbon metabolic process:tetrahydrofolylpolyglutamate biosynthetic process	tetrahydrofolylpolyglutamate synthase activity:ATP binding	cytosol:chloroplast stroma	sp|F4K2A1|FPGS1_ARATH	Folylpolyglutamate synthase	gi|727494691|ref|XP_010423399.1|	PREDICTED: folylpolyglutamate synthase [Camelina sativa]	4983	AA105G00023	7.68	7.61	7.59	7.81
AA105G00024	AT3G11397.1	prenylated RAB acceptor 1.A3	0016192:0055114	0047134:0008270	0016021:0005634:0005783:0010008:0005739	vesicle-mediated transport:oxidation-reduction process	protein-disulfide reductase activity:zinc ion binding	integral component of membrane:nucleus:endoplasmic reticulum:endosome membrane:mitochondrion	sp|Q8W115|PR1A3_ARATH	PRA1 family protein A3	gi|727494685|ref|XP_010423396.1|	PREDICTED: PRA1 family protein A2-like [Camelina sativa]	1481	AA105G00024	16.33	14.51	12.99	13.87
AA105G00025	AT5G05990.1	Mitochondrial glycoprotein family protein			5759			mitochondrial matrix	sp|Q8W487|YB95_ARATH	Uncharacterized protein At2g39795, mitochondrial	gi|567170841|ref|XP_006399061.1|	hypothetical protein EUTSA_v10014433mg [Eutrema salsugineum]	1026	AA105G00025	7.38	7.74	13.09	13.17
AA105G00026											gi|565462944|ref|XP_006289471.1|	hypothetical protein CARUB_v10003000mg [Capsella rubella]	309	AA105G00026	15.59	10.73	17.03	15.39
AA105G00027	AT5G06050.1	Putative methyltransferase family protein	0006413:0032259	0008757:0003743:0000166	0000139:0005852:0005768:0005774:0016021:0005802	translational initiation:methylation	S-adenosylmethionine-dependent methyltransferase activity:translation initiation factor activity:nucleotide binding	Golgi membrane:eukaryotic translation initiation factor 3 complex:endosome:vacuolar membrane:integral component of membrane:trans-Golgi network	sp|Q9FG39|PMTC_ARATH	Probable methyltransferase PMT12	gi|297806625|ref|XP_002871196.1|	hypothetical protein ARALYDRAFT_487406 [Arabidopsis lyrata subsp. lyrata]	3954	AA105G00027	0.97	0.98	1.26	1.01
AA105G00028	AT5G06060.1	NAD(P)-binding Rossmann-fold superfamily protein	55114	16491	5829	oxidation-reduction process	oxidoreductase activity	cytosol	sp|Q9LHT0|TRNHF_ARATH	Tropinone reductase homolog At5g06060	gi|567170855|ref|XP_006399065.1|	hypothetical protein EUTSA_v10014421mg [Eutrema salsugineum]	2024	AA105G00028	35.82	36.56	40.93	43.19
AA105G00029	AT5G06070.1	C2H2 and C2HC zinc fingers superfamily protein	0048446:0009409:0006355	46872	5634	petal morphogenesis:response to cold:regulation of transcription, DNA-templated	metal ion binding	nucleus	sp|Q9LHS9|RBE_ARATH	Probable transcriptional regulator RABBIT EARS	gi|727639711|ref|XP_010491152.1|	PREDICTED: probable transcriptional regulator RABBIT EARS [Camelina sativa]	615	AA105G00029	0	0	0	0.19		C2H2
AA105G00030	AT1G43760.1	DNAse I-like superfamily protein									gi|4914318|gb|AAD32866.1|AC005489_4	F14N23.4 [Arabidopsis thaliana]	3670	AA105G00030	0.01	0.02	0.03	0.02
AA105G00031	AT5G06090.1	glycerol-3-phosphate acyltransferase 7	0016024:0010345:0006655	0004366:0090447:0008514	16021	CDP-diacylglycerol biosynthetic process:suberin biosynthetic process:phosphatidylglycerol biosynthetic process	glycerol-3-phosphate O-acyltransferase activity:glycerol-3-phosphate 2-O-acyltransferase activity:organic anion transmembrane transporter activity	integral component of membrane	sp|Q9LHS7|GPAT7_ARATH	Glycerol-3-phosphate acyltransferase 7	gi|15239924|ref|NP_196227.1|	na	2464	AA105G00031	0	0.05	0.02	0
AA105G00032	AT5G06120.1	ARM repeat superfamily protein	0006486:0009630:0000059	0008565:0008536	0005739:0005643	protein glycosylation:gravitropism:protein import into nucleus, docking	protein transporter activity:Ran GTPase binding	mitochondrion:nuclear pore	sp|Q5ZLT0|XPO7_CHICK	Exportin-7	gi|334187452|ref|NP_001190236.1|	Importin-beta, N-terminal domain-containing protein [Arabidopsis thaliana]	8784	AA105G00032	2.07	1.44	0.66	0.61
AA105G00033	AT5G06130.2	chaperone protein dnaJ-related		0051082:0031072	5739		unfolded protein binding:heat shock protein binding	mitochondrion			gi|565460520|ref|XP_006288259.1|	hypothetical protein CARUB_v10001503mg [Capsella rubella]	2275	AA105G00033	18.94	17.85	16.99	18.13
AA105G00034	AT5G06140.1	sorting nexin 1	0048364:0051788:0009853:0010252:0009958:0006623:0080129:0006511:0016050:0061025:0006897:0008333:0006896:0035556	0005515:0035091	0030904:0009507:0005794:0005829:0031902:0005771:0019898	root development:response to misfolded protein:photorespiration:auxin homeostasis:positive gravitropism:protein targeting to vacuole:proteasome core complex assembly:ubiquitin-dependent protein catabolic process:vesicle organization:membrane fusion:endocytosis:endosome to lysosome transport:Golgi to vacuole transport:intracellular signal transduction	protein binding:phosphatidylinositol binding	retromer complex:chloroplast:Golgi apparatus:cytosol:late endosome membrane:multivesicular body:extrinsic component of membrane	sp|Q9FG38|SNX1_ARATH	Sorting nexin 1	gi|567170910|ref|XP_006399082.1|	hypothetical protein EUTSA_v10013711mg [Eutrema salsugineum]	3556	AA105G00034	7.74	7.12	7.52	6.66
AA105G00035	AT5G06150.1	Cyclin family protein	0007067:0010332:0006275:0000911:0051567:0010389:0051225:0010440:0006342:0000079:0042023:0009909	0016538:0019901:0035091	0005737:0005634	mitotic nuclear division:response to gamma radiation:regulation of DNA replication:cytokinesis by cell plate formation:histone H3-K9 methylation:regulation of G2/M transition of mitotic cell cycle:spindle assembly:stomatal lineage progression:chromatin silencing:regulation of cyclin-dependent protein serine/threonine kinase activity:DNA endoreduplication:regulation of flower development	cyclin-dependent protein serine/threonine kinase regulator activity:protein kinase binding:phosphatidylinositol binding	cytoplasm:nucleus	sp|Q39067|CCB12_ARATH	Cyclin-B1-2	gi|297810715|ref|XP_002873241.1|	CYC1BAT [Arabidopsis lyrata subsp. lyrata]	1805	AA105G00035	0.48	0.16	0.24	0.13
AA105G00036	AT5G06160.1	splicing factor-related	0045893:0006312:0050826:0000741:0009793:0006406:0016579:0016571:0045694:0010388:0009640:0019915:0010182:0009933:0016567:0009845:0010074:0010228:0009909:0000398:0010162	0008270:0003723	0005829:0005681	positive regulation of transcription, DNA-templated:mitotic recombination:response to freezing:karyogamy:embryo development ending in seed dormancy:mRNA export from nucleus:protein deubiquitination:histone methylation:regulation of embryo sac egg cell differentiation:cullin deneddylation:photomorphogenesis:lipid storage:sugar mediated signaling pathway:meristem structural organization:protein ubi…	zinc ion binding:RNA binding	cytosol:spliceosomal complex	sp|Q9D554|SF3A3_MOUSE	Splicing factor 3A subunit 3	gi|297810717|ref|XP_002873242.1|	hypothetical protein ARALYDRAFT_487419 [Arabidopsis lyrata subsp. lyrata]	4229	AA105G00036	4.11	3.38	2.57	2.25
AA105G00037	AT5G06180.1	Protein of unknown function (DUF1022)	55085	22857	16021	transmembrane transport	transmembrane transporter activity	integral component of membrane	sp|Q93YN4|ELM1_ARATH	Mitochondrial fission protein ELM1	gi|567170923|ref|XP_006399086.1|	hypothetical protein EUTSA_v10013667mg [Eutrema salsugineum]	6651	AA105G00037	0.33	0.24	0.15	0.27
AA105G00038	AT5G06210.1	RNA binding (RRM/RBD/RNP motifs) family protein		0003723:0000166	9507		RNA binding:nucleotide binding	chloroplast	sp|Q43472|GRP_HORVU	Glycine-rich RNA-binding protein blt801	gi|674232258|gb|KFK25023.1|	hypothetical protein AALP_AA8G056800 [Arabis alpina]	1438	AA105G00038	2.68	3.27	4.84	4.2
AA105G00039	AT5G06220.2	LETM1-like protein	10075		0009941:0005739	regulation of meristem growth		chloroplast envelope:mitochondrion			gi|567170933|ref|XP_006399089.1|	hypothetical protein EUTSA_v10012627mg [Eutrema salsugineum]	4053	AA105G00039	4.73	4.78	1.83	1.89
AA105G00040													3	AA105G00040	107.06	81.85	91.38	77.34
AA105G00041	AT5G06240.1	embryo defective 2735	9793			embryo development ending in seed dormancy					gi|565461624|ref|XP_006288811.1|	hypothetical protein CARUB_v10002146mg [Capsella rubella]	1435	AA105G00041	2.43	2.54	2.52	1.7
AA1063G00001	AT1G08810.1	myb domain protein 60	0010118:0009751:0009753:0009414:0009416:0006355:0009737	0003677:0003700:0003682	5634	stomatal movement:response to salicylic acid:response to jasmonic acid:response to water deprivation:response to light stimulus:regulation of transcription, DNA-templated:response to abscisic acid	DNA binding:sequence-specific DNA binding transcription factor activity:chromatin binding	nucleus	sp|P81392|MYB06_ANTMA	Myb-related protein 306	gi|15223917|ref|NP_172358.1|	putative transcription factor MYB60 [Arabidopsis thaliana]	1537	AA1063G00001	0.21	0.08	0.07	0.11		MYB
AA1063G00002	AT1G19260.1	TTF-type zinc finger protein with HAT dimerisation domain									gi|567189656|ref|XP_006404458.1|	hypothetical protein EUTSA_v10011093mg, partial [Eutrema salsugineum]	838	AA1063G00002	0	0	0	0
AA1067G00001	AT2G13540.1	ARM repeat superfamily protein	0010182:0045292:0009793:0000911:0050826:0006306:0016567:0000394:0048574:0009845:0006342:0051028:0010162:0019915:0000226:0009086:0031053:0009640:0009909:0051567:0006366:0009933:0006370:0006412:0009737:0009887	0000339:0005515:0003677	0005829:0005634:0005846	sugar mediated signaling pathway:mRNA cis splicing, via spliceosome:embryo development ending in seed dormancy:cytokinesis by cell plate formation:response to freezing:DNA methylation:protein ubiquitination:RNA splicing, via endonucleolytic cleavage and ligation:long-day photoperiodism, flowering:seed germination:chromatin silencing:mRNA transport:seed dormancy process:lipid storage:microtubule c…	RNA cap binding:protein binding:DNA binding	cytosol:nucleus:nuclear cap binding complex	sp|Q9SIU2|NCBP1_ARATH	Nuclear cap-binding protein subunit 1	gi|297831832|ref|XP_002883798.1|	hypothetical protein ARALYDRAFT_480309 [Arabidopsis lyrata subsp. lyrata]	7380	AA1067G00001	7.17	6.25	4.32	5.01
AA106G00001	ATMG00820.1	Reverse transcriptase (RNA-dependent DNA polymerase)	6259	3676		DNA metabolic process	nucleic acid binding		sp|P92520|M820_ARATH	Uncharacterized mitochondrial protein AtMg00820	gi|674243813|gb|KFK36578.1|	hypothetical protein AALP_AA4G141700 [Arabis alpina]	3336	AA106G00001	0	0.01	0	0
AA106G00002	AT4G23160.1	cysteine-rich RLK (RECEPTOR-like protein kinase) 8		5488			binding		sp|P04146|COPIA_DROME	Copia protein	gi|147859212|emb|CAN81839.1|	hypothetical protein VITISV_033739 [Vitis vinifera]	2361	AA106G00002	0	0	0	0
AA106G00003													320	AA106G00003	0	0	0	0
AA106G00004	AT4G10200.1	TTF-type zinc finger protein with HAT dimerisation domain		5488			binding				gi|727581128|ref|XP_010463419.1|	PREDICTED: zinc finger MYM-type protein 1-like [Camelina sativa]	1809	AA106G00004	0	0.02	0	0
AA106G00005	AT4G27650.1	Eukaryotic release factor 1 (eRF1) family protein	9987			cellular process			sp|Q9V0V3|PELO_PYRAB	Protein pelota homolog	gi|761964020|gb|KIY96458.1|	hypothetical protein MNEG_11505 [Monoraphidium neglectum]	4354	AA106G00005	0.02	0.03	0	0
AA106G00006	AT4G27650.1	Eukaryotic release factor 1 (eRF1) family protein	0070481:0070966:0071025:0006415	0003747:0004519:0046872	0005737:0005634	nuclear-transcribed mRNA catabolic process, non-stop decay:nuclear-transcribed mRNA catabolic process, no-go decay:RNA surveillance:translational termination	translation release factor activity:endonuclease activity:metal ion binding	cytoplasm:nucleus	sp|Q9ZT87|PEL1_ARATH	Protein PELOTA 1	gi|674236512|gb|KFK29277.1|	hypothetical protein AALP_AA7G112300 [Arabis alpina]	4291	AA106G00006	4.25	3.99	2.87	3.18
AA106G00007	AT4G31780.2	monogalactosyl diacylglycerol synthase 1	0009753:0009620:0009611:0009695:0010027:0019375:0030259:0009793	0046509:0030246	9706	response to jasmonic acid:response to fungus:response to wounding:jasmonic acid biosynthetic process:thylakoid membrane organization:galactolipid biosynthetic process:lipid glycosylation:embryo development ending in seed dormancy	1,2-diacylglycerol 3-beta-galactosyltransferase activity:carbohydrate binding	chloroplast inner membrane	sp|O81770|MGDG1_ARATH	Monogalactosyldiacylglycerol synthase 1, chloroplastic	gi|15236072|ref|NP_194906.1|	Monogalactosyldiacylglycerol synthase 1 [Arabidopsis thaliana]	3763	AA106G00007	5.4	5.26	6.05	5.86
AA106G00008													1024	AA106G00008	0.04	0	0	0
AA106G00009													5413	AA106G00009	0	0	0	0.01
AA106G00010	AT3G29765.1	General transcription factor 2-related zinc finger protein									gi|727602315|ref|XP_010474161.1|	PREDICTED: uncharacterized protein LOC104753634 [Camelina sativa]	513	AA106G00010	0	0.08	0.21	0
AA106G00011	AT2G24860.1	DnaJ/Hsp40 cysteine-rich domain superfamily protein		0051082:0031072	5576		unfolded protein binding:heat shock protein binding	extracellular region			gi|674896699|emb|CDY36149.1|	BnaC04g37450D [Brassica napus]	1770	AA106G00011	13.01	12.16	15.05	14.91
AA106G00012	AT2G24830.1	zinc finger (CCCH-type) family protein / D111/G-patch domain-containing protein		0046872:0003677	5634		metal ion binding:DNA binding	nucleus	sp|Q9SK49|C3H22_ARATH	Zinc finger CCCH domain-containing protein 22	gi|674239842|gb|KFK32607.1|	hypothetical protein AALP_AA6G266100 [Arabis alpina]	2438	AA106G00012	21.74	19.91	24.69	21.58
AA106G00013	AT2G24820.1	translocon at the inner envelope membrane of chloroplasts 55-II	0055114:0045036:0070988	0051537:0046872:0010277:0018489	0016021:0009706	oxidation-reduction process:protein targeting to chloroplast:demethylation	2 iron, 2 sulfur cluster binding:metal ion binding:chlorophyllide a oxygenase [overall] activity:vanillate monooxygenase activity	integral component of membrane:chloroplast inner membrane	sp|Q9SK50|TIC55_ARATH	Protein TIC 55, chloroplastic	gi|565472208|ref|XP_006293906.1|	hypothetical protein CARUB_v10022898mg, partial [Capsella rubella]	1830	AA106G00013	19.98	21.13	10.67	10.08	^
AA106G00014	AT2G24800.1	Peroxidase superfamily protein	0042744:0055114:0006979	0020037:0046872:0004601	5576	hydrogen peroxide catabolic process:oxidation-reduction process:response to oxidative stress	heme binding:metal ion binding:peroxidase activity	extracellular region	sp|Q9SK52|PER18_ARATH	Peroxidase 18	gi|727482740|ref|XP_010417238.1|	PREDICTED: peroxidase 18-like [Camelina sativa]	1272	AA106G00014	0.36	0.32	0.47	0.59
AA106G00015	AT2G06420.1	Domain of unknown function (DUF1985)			5739			mitochondrion			gi|727419359|ref|XP_010425948.1|	PREDICTED: uncharacterized protein LOC104710979 [Camelina sativa]	737	AA106G00015	0	0	0	0
AA106G00016	AT3G13950.1	unknown protein; BEST Arabidopsis thaliana protein match is: unknown protein (TAIR:AT4G13266.1); Has 339 Blast hits to 265 proteins in 12 species: Archae - 0; Bacteria - 0; Metazoa - 0; Fungi - 0; Plants - 339; Viruses - 0; Other Eukaryotes - 0 (source: NCBI BLink).	0031348:0009697:0009862:0010363:0010310:0006612:0050832:0042742:0043069:0000165:0002237		5623	negative regulation of defense response:salicylic acid biosynthetic process:systemic acquired resistance, salicylic acid mediated signaling pathway:regulation of plant-type hypersensitive response:regulation of hydrogen peroxide metabolic process:protein targeting to membrane:defense response to fungus:defense response to bacterium:negative regulation of programmed cell death:MAPK cascade:respons…		cell			gi|729347969|ref|XP_010542410.1|	PREDICTED: uncharacterized protein LOC104815630 [Tarenaya hassleriana]	1254	AA106G00016	0	0	0	0
AA1075G00001	AT4G32870.1	Polyketide cyclase/dehydrase and lipid transport superfamily protein			5634			nucleus	sp|P59082|LFS_ALLCE	Lachrymatory-factor synthase	gi|567217582|ref|XP_006412420.1|	hypothetical protein EUTSA_v10026440mg [Eutrema salsugineum]	498	AA1075G00001	0.46	0.33	1.21	1.28
AA1077G00001	AT3G47680.1	DNA binding							sp|Q8L727|GSTT2_ARATH	Glutathione S-transferase T2	gi|727558797|ref|XP_010451621.1|	PREDICTED: glutathione S-transferase T3-like [Camelina sativa]	523	AA1077G00001	0.09	0	0	0
AA1079G00001	AT2G07040.1	Leucine-rich repeat protein kinase family protein	0006468:0007169:0080092:0009846:0009827	0004674:0005524	0016324:0090406	protein phosphorylation:transmembrane receptor protein tyrosine kinase signaling pathway:regulation of pollen tube growth:pollen germination:plant-type cell wall modification	protein serine/threonine kinase activity:ATP binding	apical plasma membrane:pollen tube	sp|Q84JQ4|PRK2_ARATH	Pollen receptor-like kinase 2	gi|727588255|ref|XP_010467136.1|	PREDICTED: probable LRR receptor-like serine/threonine-protein kinase RLK [Camelina sativa]	2998	AA1079G00001	0	0.01	0.02	0
AA107G00001	AT5G06720.1	peroxidase 2	0006979:0042744:0055114:0009908:0002215	0046872:0004601:0020037	0005774:0005576:0005794	response to oxidative stress:hydrogen peroxide catabolic process:oxidation-reduction process:flower development:defense response to nematode	metal ion binding:peroxidase activity:heme binding	vacuolar membrane:extracellular region:Golgi apparatus	sp|Q42578|PER53_ARATH	Peroxidase 53	gi|426262459|emb|CCJ34825.1|	horseradish peroxidase isoenzyme HRP_A2A [Armoracia rusticana]	1913	AA107G00001	0	0	0.03	0
AA107G00002	AT5G06710.1	homeobox from Arabidopsis thaliana	6355	0003700:0043565	5634	regulation of transcription, DNA-templated	sequence-specific DNA binding transcription factor activity:sequence-specific DNA binding	nucleus	sp|P46665|HAT14_ARATH	Homeobox-leucine zipper protein HAT14	gi|674934511|emb|CDX98948.1|	BnaC09g48870D [Brassica napus]	2476	AA107G00002	0.04	0	0	0.02		HD-Zip_I_II
AA107G00003	AT5G06700.1	Plant protein of unknown function (DUF828)	0045489:0030244:0009827:0009834		0005768:0005802:0005634	pectin biosynthetic process:cellulose biosynthetic process:plant-type cell wall modification:secondary cell wall biogenesis		endosome:trans-Golgi network:nucleus	sp|Q9FG35|TBR_ARATH	Protein trichome birefringence	gi|685379087|ref|XP_009122281.1|	PREDICTED: protein trichome birefringence [Brassica rapa]	10383	AA107G00003	0.26	0.2	0.26	0.25
AA107G00004	AT1G67940.1	non-intrinsic ABC protein 3	0006810:0008152	0016887:0005524:0005215	0005886:0005774	transport:metabolic process	ATPase activity:ATP binding:transporter activity	plasma membrane:vacuolar membrane	sp|Q9C9W0|AB17I_ARATH	ABC transporter I family member 17	gi|674248452|gb|KFK41217.1|	hypothetical protein AALP_AA2G100800 [Arabis alpina]	2096	AA107G00004	1.66	2.07	2.35	2.93
AA107G00005	AT4G23160.1	cysteine-rich RLK (RECEPTOR-like protein kinase) 8							sp|P10978|POLX_TOBAC	Retrovirus-related Pol polyprotein from transposon TNT 1-94	gi|685296960|ref|XP_009139303.1|	PREDICTED: uncharacterized protein LOC103863290 [Brassica rapa]	1281	AA107G00005	0	0.03	0.04	0
AA107G00006	AT5G06690.2	WCRKC thioredoxin 1	0045454:0006662:0055114	0009055:0015035	0009570:0009534	cell redox homeostasis:glycerol ether metabolic process:oxidation-reduction process	electron carrier activity:protein disulfide oxidoreductase activity	chloroplast stroma:chloroplast thylakoid	sp|Q9FG36|TRL31_ARATH	Thioredoxin-like 3-1, chloroplastic	gi|674232316|gb|KFK25081.1|	hypothetical protein AALP_AA8G063600 [Arabis alpina]	1879	AA107G00006	6.59	7.47	12.08	12.78
AA107G00007	AT5G06680.1	spindle pole body component 98	0090063:0009624	15631	0055028:0000922:0005635:0000930:0009898	positive regulation of microtubule nucleation:response to nematode	tubulin binding	cortical microtubule:spindle pole:nuclear envelope:gamma-tubulin complex:cytoplasmic side of plasma membrane	sp|Q9FG37|GACP3_ARATH	Gamma-tubulin complex component 3	gi|567171097|ref|XP_006399141.1|	hypothetical protein EUTSA_v10012676mg [Eutrema salsugineum]	2601	AA107G00007	0.32	0.28	0.36	0.25
AA107G00008	AT2G03270.1	DNA-binding protein, putative	0032508:0008152	0003677:0005524:0043141	5634	DNA duplex unwinding:metabolic process	DNA binding:ATP binding:ATP-dependent 5'-3' DNA helicase activity	nucleus	sp|Q60560|SMBP2_MESAU	DNA-binding protein SMUBP-2	gi|727441651|ref|XP_010502333.1|	PREDICTED: DNA-binding protein SMUBP-2-like [Camelina sativa]	5780	AA107G00008	2.43	2.1	1.75	2.01
AA1080G00001	AT2G16040.1	hAT dimerisation domain-containing protein / transposase-related		0003676:0046983			nucleic acid binding:protein dimerization activity				gi|727462766|ref|XP_010513124.1|	PREDICTED: zinc finger MYM-type protein 1-like [Camelina sativa]	1322	AA1080G00001	0	0	0	0
AA1080G00002	AT3G51890.1	Clathrin light chain protein											1459	AA1080G00002	57.55	61.93	37.8	34.67	^
AA1080G00003	AT4G29090.1	Ribonuclease H-like superfamily protein							sp|P93295|M310_ARATH	Uncharacterized mitochondrial protein AtMg00310	gi|685358362|ref|XP_009113857.1|	PREDICTED: putative ribonuclease H protein At1g65750 [Brassica rapa]	1468	AA1080G00003	0	0	0	0
AA1087G00001	AT5G35410.1	Protein kinase superfamily protein	0009651:0016310	0004672:0005515:0000166	0009705:0005886	response to salt stress:phosphorylation	protein kinase activity:protein binding:nucleotide binding	plant-type vacuole membrane:plasma membrane	sp|Q9LDI3|CIPKO_ARATH	CBL-interacting serine/threonine-protein kinase 24	gi|567193732|ref|XP_006405548.1|	hypothetical protein EUTSA_v10027753mg [Eutrema salsugineum]	4195	AA1087G00001	2.42	2.03	0.91	1
AA1087G00002													305	AA1087G00002	1.35	0	0	0.19
AA108G00001									sp|P11369|LORF2_MOUSE	LINE-1 retrotransposable element ORF2 protein	gi|727620604|ref|XP_010481107.1|	PREDICTED: uncharacterized protein LOC104759943 [Camelina sativa]	1134	AA108G00001	0	0	0	0
AA108G00002	AT3G54870.1	Armadillo/beta-catenin repeat family protein / kinesin motor family protein	0048768:0031110:0007018:0008152	0003777:0008017:0005524:0003779	0005874:0005871:0005737	root hair cell tip growth:regulation of microtubule polymerization or depolymerization:microtubule-based movement:metabolic process	microtubule motor activity:microtubule binding:ATP binding:actin binding	microtubule:kinesin complex:cytoplasm	sp|Q9SV36|ARK1_ARATH	Armadillo repeat-containing kinesin-like protein 1	gi|297816786|ref|XP_002876276.1|	morphogenesis of root hair 2 [Arabidopsis lyrata subsp. lyrata]	6448	AA108G00002	0.26	0.17	0.14	0.07
AA108G00003	AT3G54880.1	unknown protein; BEST Arabidopsis thaliana protein match is: unknown protein (TAIR:AT5G25360.2); Has 137 Blast hits to 137 proteins in 19 species: Archae - 0; Bacteria - 0; Metazoa - 0; Fungi - 0; Plants - 136; Viruses - 0; Other Eukaryotes - 1 (source: NCBI BLink).			5634			nucleus			gi|297820240|ref|XP_002878003.1|	hypothetical protein ARALYDRAFT_485901 [Arabidopsis lyrata subsp. lyrata]	808	AA108G00003	0.57	0.51	0.54	0.43
AA108G00004	AT3G54890.1	photosystem I light harvesting complex gene 1	0010114:0006364:0018298:0009637:0010155:0009744:0009768:0010218:0009644	0016168:0046872	0016021:0009522:0030076:0009941:0009535:0009523:0010287	response to red light:rRNA processing:protein-chromophore linkage:response to blue light:regulation of proton transport:response to sucrose:photosynthesis, light harvesting in photosystem I:response to far red light:response to high light intensity	chlorophyll binding:metal ion binding	integral component of membrane:photosystem I:light-harvesting complex:chloroplast envelope:chloroplast thylakoid membrane:photosystem II:plastoglobule	sp|Q01667|CAB6_ARATH	Chlorophyll a-b binding protein 6, chloroplastic	gi|674955549|emb|CDX78277.1|	BnaA09g34720D [Brassica napus]	1710	AA108G00004	5.77	3.78	8.3	6.14
AA108G00005	AT3G54900.1	CAX interacting protein 1	0055114:0045454:0030003:0048653:0070838:0019761	0015038:0051537:0046872:0009055:0015297:0015035	0009941:0009570	oxidation-reduction process:cell redox homeostasis:cellular cation homeostasis:anther development:divalent metal ion transport:glucosinolate biosynthetic process	glutathione disulfide oxidoreductase activity:2 iron, 2 sulfur cluster binding:metal ion binding:electron carrier activity:antiporter activity:protein disulfide oxidoreductase activity	chloroplast envelope:chloroplast stroma	sp|Q84Y95|GRS14_ARATH	Monothiol glutaredoxin-S14, chloroplastic	gi|567186424|ref|XP_006403517.1|	hypothetical protein EUTSA_v10010760mg [Eutrema salsugineum]	522	AA108G00005	13.98	18.74	17.43	16.67
AA108G00006	AT3G54920.1	Pectin lyase-like superfamily protein	0042547:0048767:0000271:0009932:0043481:0010817:0045490:0009814	0046872:0030570	46658	cell wall modification involved in multidimensional cell growth:root hair elongation:polysaccharide biosynthetic process:cell tip growth:anthocyanin accumulation in tissues in response to UV light:regulation of hormone levels:pectin catabolic process:defense response, incompatible interaction	metal ion binding:pectate lyase activity	anchored component of plasma membrane	sp|Q93Z04|PLY13_ARATH	Probable pectate lyase 13	gi|727445569|ref|XP_010504322.1|	PREDICTED: probable pectate lyase 13 [Camelina sativa]	2630	AA108G00006	0.38	0.4	0.77	0.46
AA108G00007	AT3G54930.1	Protein phosphatase 2A regulatory B subunit family protein	0007165:0050790	8601	0000159:0005634	signal transduction:regulation of catalytic activity	protein phosphatase type 2A regulator activity	protein phosphatase type 2A complex:nucleus	sp|Q9SV41|2A5E_ARATH	Serine/threonine protein phosphatase 2A 57 kDa regulatory subunit B' epsilon isoform	gi|297820246|ref|XP_002878006.1|	hypothetical protein ARALYDRAFT_906907 [Arabidopsis lyrata subsp. lyrata]	1614	AA108G00007	0.03	0.03	0	0.07
AA108G00008	AT3G47170.1	HXXXD-type acyl-transferase family protein		0080072:0080089			spermidine:sinapoyl CoA N-acyltransferase activity:sinapoyl spermidine:sinapoyl CoA N-acyltransferase activity		sp|O80467|SDT_ARATH	Spermidine sinapoyl CoA acyltransferase	gi|565472774|ref|XP_006294189.1|	hypothetical protein CARUB_v10023184mg [Capsella rubella]	910	AA108G00008	0	0	0	0
AA108G00009	AT3G47170.1	HXXXD-type acyl-transferase family protein	0010413:0015706:0045492:0010167	0046872:0016740	5737	glucuronoxylan metabolic process:nitrate transport:xylan biosynthetic process:response to nitrate	metal ion binding:transferase activity	cytoplasm	sp|Q8GYW8|SCT_ARATH	Spermidine coumaroyl CoA acyltransferase	gi|727500252|ref|XP_010426170.1|	PREDICTED: 3'-N-debenzoyl-2'-deoxytaxol N-benzoyltransferase-like [Camelina sativa]	633	AA108G00009	0	0	0	0
AA108G00010	AT3G54940.2	Papain family cysteine protease	6508	8234	5576	proteolysis	cysteine-type peptidase activity	extracellular region	sp|P25804|CYSP_PEA	Cysteine proteinase 15A	gi|674241972|gb|KFK34737.1|	hypothetical protein AALP_AA5G186400 [Arabis alpina]	2656	AA108G00010	556.61	556.5	807.91	811.56
AA108G00011	AT3G54950.1	patatin-like protein 6	0016042:0006644:0019374:0051707:0040008	0004620:0047617	5886	lipid catabolic process:phospholipid metabolic process:galactolipid metabolic process:response to other organism:regulation of growth	phospholipase activity:acyl-CoA hydrolase activity	plasma membrane	sp|Q9SV43|PLP7_ARATH	Patatin-like protein 7	gi|674959739|emb|CDX73423.1|	BnaC08g25800D [Brassica napus]	1767	AA108G00011	18.98	17.49	15.7	15.72
AA108G00012	AT1G80500.1	SNARE-like superfamily protein	6810		5737	transport		cytoplasm	sp|F1SRI0|TPPC2_PIG	Trafficking protein particle complex subunit 2	gi|145337812|ref|NP_178165.2|	SNARE-like protein [Arabidopsis thaliana]	1872	AA108G00012	2.75	3.5	5.62	4.86
AA1090G00001	ATMG00310.1	RNA-directed DNA polymerase (reverse transcriptase)-related family protein							sp|P93295|M310_ARATH	Uncharacterized mitochondrial protein AtMg00310	gi|685345388|ref|XP_009108843.1|	PREDICTED: uncharacterized protein LOC103834526 [Brassica rapa]	1124	AA1090G00001	0	0.04	0	0
AA1098G00001	AT1G67310.1	Calmodulin-binding transcription activator protein with CG-1 and Ankyrin domains	0006355:0006950	0005516:0003677	0005829:0005634	regulation of transcription, DNA-templated:response to stress	calmodulin binding:DNA binding	cytosol:nucleus	sp|Q9FYG2|CMTA4_ARATH	Calmodulin-binding transcription activator 4	gi|674248369|gb|KFK41134.1|	hypothetical protein AALP_AA2G090200 [Arabis alpina]	5133	AA1098G00001	2.39	2.1	0.78	0.66		CAMTA
AA1098G00002	AT2G31865.2	poly(ADP-ribose) glycohydrolase 2	0005975:0006950	4649		carbohydrate metabolic process:response to stress	poly(ADP-ribose) glycohydrolase activity		sp|Q8VYA1|PARG2_ARATH	Probable poly(ADP-ribose) glycohydrolase 2	gi|565476114|ref|XP_006295698.1|	hypothetical protein CARUB_v10024816mg [Capsella rubella]	3815	AA1098G00002	0.01	0.01	0	0.02
AA109G00001	AT3G26190.1	cytochrome P450, family 71, subfamily B, polypeptide 21	0044550:0009873:0098542:0055114	0009055:0005506:0016709:0020037:0019825	0005622:0016021:0005576	secondary metabolite biosynthetic process:ethylene-activated signaling pathway:defense response to other organism:oxidation-reduction process	electron carrier activity:iron ion binding:oxidoreductase activity, acting on paired donors, with incorporation or reduction of molecular oxygen, NAD(P)H as one donor, and incorporation of one atom of oxygen:heme binding:oxygen binding	intracellular:integral component of membrane:extracellular region	sp|Q9LTM2|C71BL_ARATH	Cytochrome P450 71B21	gi|674949819|emb|CDX83602.1|	BnaC07g23420D [Brassica napus]	1944	AA109G00001	0.24	0.4	0.25	0.36
AA109G00002	AT4G04650.1	RNA-directed DNA polymerase (reverse transcriptase)-related family protein									gi|3695376|gb|AAC62779.1|	F11O4.2 [Arabidopsis thaliana]	1805	AA109G00002	0.03	0.02	0	0.03
AA109G00003											gi|674881717|emb|CDY50611.1|	BnaC03g44020D [Brassica napus]	447	AA109G00003	0	0	0	0
AA109G00004											gi|727509874|ref|XP_010431157.1|	PREDICTED: uncharacterized protein LOC104715449 [Camelina sativa]	292	AA109G00004	0	0	0	0
AA109G00005	AT4G23160.1	cysteine-rich RLK (RECEPTOR-like protein kinase) 8							sp|P10978|POLX_TOBAC	Retrovirus-related Pol polyprotein from transposon TNT 1-94	gi|729468364|ref|XP_010526681.1|	PREDICTED: retrovirus-related Pol polyprotein from transposon TNT 1-94 isoform X3 [Tarenaya hassleriana]	2736	AA109G00005	0	0	0	0
AA109G00006													1427	AA109G00006	0	0	0.04	0
AA109G00007	AT3G24650.1	AP2/B3-like transcriptional factor family protein	0045893:0006357:0009740:0048825:0051301:0009733:0031930:0009657:0009737:0009686	0005515:0001076:0003677:0003700	0005829:0005634	positive regulation of transcription, DNA-templated:regulation of transcription from RNA polymerase II promoter:gibberellic acid mediated signaling pathway:cotyledon development:cell division:response to auxin:mitochondria-nucleus signaling pathway:plastid organization:response to abscisic acid:gibberellin biosynthetic process	protein binding:RNA polymerase II transcription factor binding transcription factor activity:DNA binding:sequence-specific DNA binding transcription factor activity	cytosol:nucleus	sp|Q01593|ABI3_ARATH	B3 domain-containing transcription factor ABI3	gi|15230140|ref|NP_189108.1|	B3 domain-containing transcription factor ABI3 [Arabidopsis thaliana]	2997	AA109G00007	34.62	32.02	11.27	11.46	^	ABI3/VP1
AA109G00008	AT3G09160.1	RNA-binding (RRM/RBD/RNP motifs) family protein	9165	0097159:1901363		nucleotide biosynthetic process	organic cyclic compound binding:heterocyclic compound binding		sp|Q1PEP5|NUCL2_ARATH	Nucleolin 2	gi|685379082|ref|XP_009122279.1|	PREDICTED: nucleolin 2-like [Brassica rapa]	479	AA109G00008	0	0.09	0	0
AA109G00009	AT1G43760.1	DNAse I-like superfamily protein									gi|4914318|gb|AAD32866.1|AC005489_4	F14N23.4 [Arabidopsis thaliana]	2765	AA109G00009	0.02	0.01	0.02	0
AA109G00010	AT1G40390.1	DNAse I-like superfamily protein									gi|685309438|ref|XP_009145336.1|	PREDICTED: uncharacterized protein LOC103869048 [Brassica rapa]	567	AA109G00010	0	0	0	0
AA109G00011	AT4G29090.1	Ribonuclease H-like superfamily protein							sp|P93295|M310_ARATH	Uncharacterized mitochondrial protein AtMg00310	gi|727620604|ref|XP_010481107.1|	PREDICTED: uncharacterized protein LOC104759943 [Camelina sativa]	3578	AA109G00011	0.04	0.02	0.02	0
AA109G00012	AT3G24670.1	Pectin lyase-like superfamily protein	0044036:0010089:0045490	0030570:0046872	5576	cell wall macromolecule metabolic process:xylem development:pectin catabolic process	pectate lyase activity:metal ion binding	extracellular region	sp|Q9LJ42|PLY10_ARATH	Probable pectate lyase 10	gi|674247023|gb|KFK39788.1|	hypothetical protein AALP_AA3G287800 [Arabis alpina]	2090	AA109G00012	1.27	1.17	2.26	1.89
AA109G00013	AT4G23160.1	cysteine-rich RLK (RECEPTOR-like protein kinase) 8	8152	0097159:1901363:0003824	0043231:0044444	metabolic process	organic cyclic compound binding:heterocyclic compound binding:catalytic activity	intracellular membrane-bounded organelle:cytoplasmic part	sp|P25600|YCH4_YEAST	Putative transposon Ty5-1 protein YCL074W	gi|674237968|gb|KFK30733.1|	hypothetical protein AALP_AA6G020200 [Arabis alpina]	820	AA109G00013	0	0	0	0
AA109G00014											gi|2244960|emb|CAB10381.1|	retrotransposon like protein [Arabidopsis thaliana]	390	AA109G00014	0	0	0	0
AA109G00015	AT3G24715.1	Protein kinase superfamily protein with octicosapeptide/Phox/Bem1p domain	0048868:0018108	0004715:0005524:0004674	5737	pollen tube development:peptidyl-tyrosine phosphorylation	non-membrane spanning protein tyrosine kinase activity:ATP binding:protein serine/threonine kinase activity	cytoplasm	sp|P18160|SPLA_DICDI	Dual specificity protein kinase splA	gi|297831338|ref|XP_002883551.1|	hypothetical protein ARALYDRAFT_319179 [Arabidopsis lyrata subsp. lyrata]	4317	AA109G00015	0.01	0.02	0	0
AA109G00016	ATMG00710.1	Polynucleotidyl transferase, ribonuclease H-like superfamily protein							sp|P92512|M710_ARATH	Uncharacterized mitochondrial protein AtMg00710	gi|10176701|dbj|BAB09923.1|	copia-like retrotransposable element [Arabidopsis thaliana]	4531	AA109G00016	0.01	0.01	0.01	0
AA109G00017											gi|729383033|ref|XP_010550879.1|	PREDICTED: uncharacterized protein LOC104821644 [Tarenaya hassleriana]	295	AA109G00017	0.16	0	0	0.2
AA109G00018	AT3G24760.1	Galactose oxidase/kelch repeat superfamily protein			5634			nucleus	sp|Q3EB08|FBK69_ARATH	F-box/kelch-repeat protein At3g24760	gi|729319280|ref|XP_010532881.1|	PREDICTED: F-box/kelch-repeat protein At3g24760-like [Tarenaya hassleriana]	1173	AA109G00018	2.03	1.57	0.61	0.84
AA109G00019	AT3G25100.1	cell division cycle 45	0006267:0031938:1900087:0051567:0008283:1902977:0051301:0006306:0000727:0006279:0006270:0048229	0003697:0003688:0003682:0043138	0005656:0031261:0031298	pre-replicative complex assembly involved in nuclear cell cycle DNA replication:regulation of chromatin silencing at telomere:positive regulation of G1/S transition of mitotic cell cycle:histone H3-K9 methylation:cell proliferation:mitotic DNA replication preinitiation complex assembly:cell division:DNA methylation:double-strand break repair via break-induced replication:premeiotic DNA replicatio…	single-stranded DNA binding:DNA replication origin binding:chromatin binding:3'-5' DNA helicase activity	nuclear pre-replicative complex:DNA replication preinitiation complex:replication fork protection complex	sp|Q55GA4|CDC45_DICDI	Cell division control protein 45 homolog	gi|567158193|ref|XP_006418666.1|	hypothetical protein EUTSA_v10002454mg [Eutrema salsugineum]	2080	AA109G00019	0.13	0.06	0.13	0.22
AA109G00020	AT3G25070.1	RPM1 interacting protein 4	0006468:0034051:0010204:0002237:0009816	5515	19897	protein phosphorylation:negative regulation of plant-type hypersensitive response:defense response signaling pathway, resistance gene-independent:response to molecule of bacterial origin:defense response to bacterium, incompatible interaction	protein binding	extrinsic component of plasma membrane	sp|Q8GYN5|RIN4_ARATH	RPM1-interacting protein 4	gi|297831380|ref|XP_002883572.1|	RPM1-interacting protein 4 [Arabidopsis lyrata subsp. lyrata]	1485	AA109G00020	1.48	1.52	1.22	1.21
AA109G00021	AT3G25060.1	Tetratricopeptide repeat (TPR)-like superfamily protein			5739			mitochondrion	sp|Q9LJR6|PP253_ARATH	Putative pentatricopeptide repeat-containing protein At3g25060, mitochondrial	gi|15230248|ref|NP_189142.1|	pentatricopeptide repeat-containing protein [Arabidopsis thaliana]	1728	AA109G00021	0.42	0.47	0.6	0.54
AA109G00022	AT3G19160.1	ATP/ADP isopentenyltransferases	0080117:0007131:0009691	0052623:0009824:0000166:0052622	9507	secondary growth:reciprocal meiotic recombination:cytokinin biosynthetic process	ADP dimethylallyltransferase activity:AMP dimethylallyltransferase activity:nucleotide binding:ATP dimethylallyltransferase activity	chloroplast	sp|Q9LJL4|IPT8_ARATH	Adenylate isopentenyltransferase 8, chloroplastic	gi|727590541|ref|XP_010468282.1|	PREDICTED: adenylate isopentenyltransferase 8, chloroplastic-like [Camelina sativa]	2107	AA109G00022	0.02	0	0.03	0.03
AA109G00023													645	AA109G00023	0	0.06	0	0
AA109G00024	AT3G25050.1	xyloglucan endotransglucosylase/hydrolase 3	0071555:0048573:0006073:0009832:0019953	0004553:0016762	0005618:0048046	cell wall organization:photoperiodism, flowering:cellular glucan metabolic process:plant-type cell wall biogenesis:sexual reproduction	hydrolase activity, hydrolyzing O-glycosyl compounds:xyloglucan:xyloglucosyl transferase activity	cell wall:apoplast	sp|Q9LJR7|XTH3_ARATH	Xyloglucan endotransglucosylase/hydrolase protein 3	gi|567158232|ref|XP_006418675.1|	hypothetical protein EUTSA_v10002629mg [Eutrema salsugineum]	4382	AA109G00024	0.01	0	0	0
AA109G00025	AT2G29550.1	tubulin beta-7 chain	0048767:0006833:0000271:0043481:0009825:0007010:0007017:0006096:0019344:0010075:0016126:0009266:0009740:0010498:0010162:0006084:0051258:0016132:0006972:0046686:0009932:0007030:0006094:0071555	0005525:0005200:0003924	0005829:0045298:0009506:0005618:0005886:0005794:0005773:0005874	root hair elongation:water transport:polysaccharide biosynthetic process:anthocyanin accumulation in tissues in response to UV light:multidimensional cell growth:cytoskeleton organization:microtubule-based process:glycolytic process:cysteine biosynthetic process:regulation of meristem growth:sterol biosynthetic process:response to temperature stimulus:gibberellic acid mediated signaling pathway:p…	GTP binding:structural constituent of cytoskeleton:GTPase activity	cytosol:tubulin complex:plasmodesma:cell wall:plasma membrane:Golgi apparatus:vacuole:microtubule	sp|Q9ZPN8|TBB3_ELEIN	Tubulin beta-3 chain	gi|383156773|gb|AFG60679.1|	hypothetical protein 2_4109_01, partial [Pinus taeda]	387	AA109G00025	0.36	0.21	0.28	0.15
AA109G00026													401	AA109G00026	12.01	12.04	16.68	15.91
AA109G00027	AT3G25040.1	endoplasmic reticulum retention defective 2B	0016126:0006084:0030244:0048193:0010204:0006621:0016132	0046923:0004872	0000139:0005789:0016021:0005739	sterol biosynthetic process:acetyl-CoA metabolic process:cellulose biosynthetic process:Golgi vesicle transport:defense response signaling pathway, resistance gene-independent:protein retention in ER lumen:brassinosteroid biosynthetic process	ER retention sequence binding:receptor activity	Golgi membrane:endoplasmic reticulum membrane:integral component of membrane:mitochondrion	sp|Q8VWI1|ERD2B_ARATH	ER lumen protein-retaining receptor B	gi|18404390|ref|NP_566758.1|	ER retention receptor ERD2b [Arabidopsis thaliana]	1365	AA109G00027	5.14	4.47	4.38	4.72
AA109G00028	AT3G25030.1	RING/U-box superfamily protein		5488			binding				gi|15230243|ref|NP_189139.1|	RING/U-box domain-containing protein [Arabidopsis thaliana]	522	AA109G00028	0.09	0.08	0.11	0
AA10G00001	AT5G19110.1	Eukaryotic aspartyl protease family protein									gi|643708623|gb|KDP23539.1|	hypothetical protein JCGZ_23372 [Jatropha curcas]	694	AA10G00001	0	0	0	0
AA10G00002	AT1G03220.1	Eukaryotic aspartyl protease family protein									gi|743846199|ref|XP_010938774.1|	PREDICTED: basic 7S globulin-like [Elaeis guineensis]	1299	AA10G00002	0	0	0	0
AA10G00003	AT5G19100.1	Eukaryotic aspartyl protease family protein									gi|685267303|ref|XP_009123713.1|	PREDICTED: basic 7S globulin 2-like [Brassica rapa]	1260	AA10G00003	0	0	0	0
AA10G00004	AT5G19100.1	Eukaryotic aspartyl protease family protein									gi|674919271|emb|CDY13967.1|	BnaC09g38590D [Brassica napus]	708	AA10G00004	0.06	0	0	0
AA10G00005													1150	AA10G00005	0.08	0.07	0.05	0.1
AA10G00006	AT3G06080.2	Plant protein of unknown function (DUF828)	7623		0016021:0005634	circadian rhythm		integral component of membrane:nucleus	sp|Q9LDG2|TBL10_ARATH	Protein trichome birefringence-like 10	gi|567202501|ref|XP_006407985.1|	hypothetical protein EUTSA_v10020661mg [Eutrema salsugineum]	2320	AA10G00006	0.36	0.37	0.45	0.5
AA10G00007	AT3G06070.1	unknown protein; BEST Arabidopsis thaliana protein match is: unknown protein (TAIR:AT5G19190.1); Has 33 Blast hits to 33 proteins in 12 species: Archae - 0; Bacteria - 0; Metazoa - 1; Fungi - 0; Plants - 32; Viruses - 0; Other Eukaryotes - 0 (source: NCBI BLink).									gi|685277373|ref|XP_009129638.1|	PREDICTED: uncharacterized protein LOC103854451 [Brassica rapa]	797	AA10G00007	0.23	0.21	0.69	0.44
AA10G00008	AT3G06060.1	NAD(P)-binding Rossmann-fold superfamily protein	0030148:0055114	47560	0005789:0016021:0009507	sphingolipid biosynthetic process:oxidation-reduction process	3-dehydrosphinganine reductase activity	endoplasmic reticulum membrane:integral component of membrane:chloroplast	sp|Q0WRJ2|TC10A_ARATH	3-dehydrosphinganine reductase TSC10A	gi|297833348|ref|XP_002884556.1|	short-chain dehydrogenase/reductase family protein [Arabidopsis lyrata subsp. lyrata]	1889	AA10G00008	4.49	3.49	6.97	6.45
AA10G00009	AT3G06050.1	peroxiredoxin IIF	0006096:0009060:0006979:0046686	0004601:0051920	5759	glycolytic process:aerobic respiration:response to oxidative stress:response to cadmium ion	peroxidase activity:peroxiredoxin activity	mitochondrial matrix	sp|Q9M7T0|PRX2F_ARATH	Peroxiredoxin-2F, mitochondrial	gi|297833346|ref|XP_002884555.1|	hypothetical protein ARALYDRAFT_477906 [Arabidopsis lyrata subsp. lyrata]	1318	AA10G00009	9.92	10.71	13.69	13.16
AA10G00010	AT3G06040.1	Ribosomal protein L12/ ATP-dependent Clp protease adaptor protein ClpS family protein	0006354:0006508:0006412	0008233:0003735	0015934:0005739	DNA-templated transcription, elongation:proteolysis:translation	peptidase activity:structural constituent of ribosome	large ribosomal subunit:mitochondrion	sp|Q1ACG9|RK12_CHAVU	50S ribosomal protein L12, chloroplastic	gi|567202516|ref|XP_006407989.1|	hypothetical protein EUTSA_v10021590mg [Eutrema salsugineum]	645	AA10G00010	31.87	32.17	46.5	49.91
AA10G00011	AT3G06035.1	Glycoprotein membrane precursor GPI-anchored	10075		0005886:0031225	regulation of meristem growth		plasma membrane:anchored component of membrane	sp|Q84MC0|UGPI4_ARATH	Uncharacterized GPI-anchored protein At3g06035	gi|297833342|ref|XP_002884553.1|	hypothetical protein ARALYDRAFT_477902 [Arabidopsis lyrata subsp. lyrata]	883	AA10G00011	1.09	1.39	1.49	0.72
AA10G00012	AT3G06030.1	NPK1-related protein kinase 3	0006275:0000186:0000911:0051567:0043622:0008283:0046777:0006306:0051726:0016572:0006270	0016491:0004709:0005524	0048046:0005737:0005874	regulation of DNA replication:activation of MAPKK activity:cytokinesis by cell plate formation:histone H3-K9 methylation:cortical microtubule organization:cell proliferation:protein autophosphorylation:DNA methylation:regulation of cell cycle:histone phosphorylation:DNA replication initiation	oxidoreductase activity:MAP kinase kinase kinase activity:ATP binding	apoplast:cytoplasm:microtubule	sp|O22042|M3K3_ARATH	Mitogen-activated protein kinase kinase kinase 3	gi|15230612|ref|NP_187254.1|	mitogen-activated protein kinase kinase kinase 3 [Arabidopsis thaliana]	3577	AA10G00012	0.63	0.48	0.98	0.96
AA10G00013	AT3G06020.1	Protein of unknown function (DUF3049)	10075			regulation of meristem growth			sp|Q9SFG6|FAF4_ARATH	Protein FANTASTIC FOUR 4	gi|727411423|ref|XP_010435056.1|	PREDICTED: protein FANTASTIC FOUR 4-like [Camelina sativa]	780	AA10G00013	0	0	0	0
AA10G00014	AT3G06010.1	Homeotic gene regulator	0000278:0045893:0031048:0009414:0016579:0010078:0045132:0033044:0016571:0009651:0000956:0006259:0010388:0009640:0040008:0006396:0016567:0009408:0010492:0007062	0042393:0004386:0005524:0031490	5634	mitotic cell cycle:positive regulation of transcription, DNA-templated:chromatin silencing by small RNA:response to water deprivation:protein deubiquitination:maintenance of root meristem identity:meiotic chromosome segregation:regulation of chromosome organization:histone methylation:response to salt stress:nuclear-transcribed mRNA catabolic process:DNA metabolic process:cullin deneddylation:pho…	histone binding:helicase activity:ATP binding:chromatin DNA binding	nucleus	sp|F4J9M5|CHR12_ARATH	Probable ATP-dependent DNA helicase CHR12	gi|297833338|ref|XP_002884551.1|	predicted protein [Arabidopsis lyrata subsp. lyrata]	5110	AA10G00014	5.85	4.22	2.2	2.61		SWI/SNF_SNF2
AA10G00015	AT5G19330.1	ARM repeat protein interacting with ABF2	0009651:0010187:0000956:0016567:0009737	5515	0005737:0005634:0005886	response to salt stress:negative regulation of seed germination:nuclear-transcribed mRNA catabolic process:protein ubiquitination:response to abscisic acid	protein binding	cytoplasm:nucleus:plasma membrane	sp|B9DHT4|ARIA_ARATH	ARM REPEAT PROTEIN INTERACTING WITH ABF2	gi|727563780|ref|XP_010454205.1|	PREDICTED: ARM REPEAT PROTEIN INTERACTING WITH ABF2-like [Camelina sativa]	4883	AA10G00015	0.33	0.24	0.37	0.34
AA10G00016	AT3G05990.1	Leucine-rich repeat (LRR) family protein	7165		5886	signal transduction		plasma membrane	sp|Q9ZQQ7|Y2144_ARATH	Putative leucine-rich repeat receptor-like serine/threonine-protein kinase At2g14440	gi|567202559|ref|XP_006408001.1|	hypothetical protein EUTSA_v10020522mg [Eutrema salsugineum]	2625	AA10G00016	4.95	4.04	1.44	1.52
AA10G00017	AT3G05980.1	unknown protein; BEST Arabidopsis thaliana protein match is: unknown protein (TAIR:AT5G19340.1); Has 202 Blast hits to 202 proteins in 28 species: Archae - 0; Bacteria - 0; Metazoa - 39; Fungi - 4; Plants - 148; Viruses - 0; Other Eukaryotes - 11 (source: NCBI BLink).	0016132:0006084:0016126		5634	brassinosteroid biosynthetic process:acetyl-CoA metabolic process:sterol biosynthetic process		nucleus			gi|674245246|gb|KFK38011.1|	hypothetical protein AALP_AA3G058800 [Arabis alpina]	726	AA10G00017	7.02	7.55	8.99	8.71
AA10G00018	AT3G05970.1	long-chain acyl-CoA synthetase 6	0010193:0006633:0006635:0002213:0001676:0007275	0005524:0004467	0046861:0009507:0009514	response to ozone:fatty acid biosynthetic process:fatty acid beta-oxidation:defense response to insect:long-chain fatty acid metabolic process:multicellular organismal development	ATP binding:long-chain fatty acid-CoA ligase activity	glyoxysomal membrane:chloroplast:glyoxysome	sp|Q8LPS1|LACS6_ARATH	Long chain acyl-CoA synthetase 6, peroxisomal	gi|674245245|gb|KFK38010.1|	hypothetical protein AALP_AA3G058700 [Arabis alpina]	5462	AA10G00018	12.33	10.8	7.98	8
AA10G00019	AT3G05960.1	sugar transporter 6	0015749:0034219:0098655	0005351:0015145	16021	monosaccharide transport:carbohydrate transmembrane transport:cation transmembrane transport	sugar:proton symporter activity:monosaccharide transmembrane transporter activity	integral component of membrane	sp|Q9SFG0|STP6_ARATH	Sugar transport protein 6	gi|674245244|gb|KFK38009.1|	hypothetical protein AALP_AA3G058600 [Arabis alpina]	2819	AA10G00019	0.02	0	0.02	0.06
AA10G00020	AT5G26360.1	TCP-1/cpn60 chaperonin family protein	0006457:0006364	0005524:0051082	5829	protein folding:rRNA processing	ATP binding:unfolded protein binding	cytosol	sp|Q84WV1|TCPG_ARATH	T-complex protein 1 subunit gamma	gi|685287834|ref|XP_009134862.1|	PREDICTED: T-complex protein 1 subunit gamma-like [Brassica rapa]	3464	AA10G00020	4.09	3.78	2.53	2.19
AA10G00021	AT3G05950.1	RmlC-like cupins superfamily protein	0055114:0006857:0042351	0045735:0030145:0050162:0050577:0016853:0050662	0031012:0005737:0048046	oxidation-reduction process:oligopeptide transport:'de novo' GDP-L-fucose biosynthetic process	nutrient reservoir activity:manganese ion binding:oxalate oxidase activity:GDP-L-fucose synthase activity:isomerase activity:coenzyme binding	extracellular matrix:cytoplasm:apoplast	sp|Q9SFF9|GL17_ARATH	Germin-like protein subfamily 1 member 7	gi|727582474|ref|XP_010464157.1|	PREDICTED: germin-like protein subfamily 1 member 7 [Camelina sativa]	887	AA10G00021	0.05	0.05	0.06	0
AA10G00022	AT5G26667.1	P-loop containing nucleoside triphosphate hydrolases superfamily protein	0046939:0009173:0006221:0006207	0004127:0005524:0009041	0005829:0005634:0048046	nucleotide phosphorylation:pyrimidine ribonucleoside monophosphate metabolic process:pyrimidine nucleotide biosynthetic process:'de novo' pyrimidine nucleobase biosynthetic process	cytidylate kinase activity:ATP binding:uridylate kinase activity	cytosol:nucleus:apoplast	sp|O04905|KCY3_ARATH	UMP-CMP kinase 3	gi|674872888|emb|CDY61106.1|	BnaA06g39400D [Brassica napus]	1199	AA10G00022	1.07	0.96	0.55	1.02
AA10G00023	AT5G26742.2	DEAD box RNA helicase (RH3)	0008152:0009793	0003723:0008270:0008026:0005524	0009941:0009570:0016020:0005634	metabolic process:embryo development ending in seed dormancy	RNA binding:zinc ion binding:ATP-dependent helicase activity:ATP binding	chloroplast envelope:chloroplast stroma:membrane:nucleus	sp|Q8L7S8|RH3_ARATH	DEAD-box ATP-dependent RNA helicase 3, chloroplastic	gi|3775987|emb|CAA09196.1|	RNA helicase [Arabidopsis thaliana]	2961	AA10G00023	5.98	4.24	2.46	2.59
AA10G00024	AT3G05940.1	Protein of unknown function (DUF300)			5576			extracellular region	sp|Q6ZMB5|T184A_HUMAN	Transmembrane protein 184A	gi|565480222|ref|XP_006297751.1|	hypothetical protein CARUB_v10013786mg [Capsella rubella]	1821	AA10G00024	10.81	7.35	6.14	4.46
AA10G00025	AT5G26731.1	unknown protein; Has 30201 Blast hits to 17322 proteins in 780 species: Archae - 12; Bacteria - 1396; Metazoa - 17338; Fungi - 3422; Plants - 5037; Viruses - 0; Other Eukaryotes - 2996 (source: NCBI BLink).			5739			mitochondrion			gi|297833324|ref|XP_002884544.1|	hypothetical protein ARALYDRAFT_896695 [Arabidopsis lyrata subsp. lyrata]	303	AA10G00025	5.91	6.48	11.94	13.4
AA10G00026	AT3G05936.1	unknown protein; FUNCTIONS IN: molecular_function unknown; INVOLVED IN: biological_process unknown; LOCATED IN: cellular_component unknown; Has 30201 Blast hits to 17322 proteins in 780 species: Archae - 12; Bacteria - 1396; Metazoa - 17338; Fungi - 3422; Plants - 5037; Viruses - 0; Other Eukaryotes - 2996 (source: NCBI BLink).			5739			mitochondrion			gi|567202594|ref|XP_006408010.1|	hypothetical protein EUTSA_v10021806mg [Eutrema salsugineum]	303	AA10G00026	0.15	0	0.54	0.19
AA10G00027	AT3G05935.1	unknown protein; FUNCTIONS IN: molecular_function unknown; INVOLVED IN: biological_process unknown; LOCATED IN: chloroplast; Has 10 Blast hits to 10 proteins in 2 species: Archae - 0; Bacteria - 0; Metazoa - 0; Fungi - 0; Plants - 10; Viruses - 0; Other Eukaryotes - 0 (source: NCBI BLink).									gi|729458734|ref|XP_010524827.1|	PREDICTED: uncharacterized protein LOC104802769 [Tarenaya hassleriana]	1293	AA10G00027	5.5	5.86	12.64	11.89	v
AA10G00028	AT3G05930.1	germin-like protein 8	30048	0045735:0030145	48046	actin filament-based movement	nutrient reservoir activity:manganese ion binding	apoplast	sp|P93000|GL23_ARATH	Germin-like protein subfamily 2 member 3	gi|567202597|ref|XP_006408011.1|	hypothetical protein EUTSA_v10021490mg [Eutrema salsugineum]	741	AA10G00028	5.26	4.75	8.21	9
AA10G00029	AT3G05920.1	Heavy metal transport/detoxification superfamily protein	16132		5634	brassinosteroid biosynthetic process		nucleus			gi|567202601|ref|XP_006408012.1|	hypothetical protein EUTSA_v10021753mg [Eutrema salsugineum]	590	AA10G00029	0.54	0.21	0.19	0.79
AA10G00030	AT3G05910.1	Pectinacetylesterase family protein											4584	AA10G00030	0.22	0.31	0.17	0.16
AA10G00031													725	AA10G00031	0.7	0.56	0.38	0.56
AA10G00032	AT3G05870.1	anaphase-promoting complex/cyclosome 11	0007067:0016567:0007346:0051301	0004842:0005515:0008270	0005737:0005680	mitotic nuclear division:protein ubiquitination:regulation of mitotic cell cycle:cell division	ubiquitin-protein transferase activity:protein binding:zinc ion binding	cytoplasm:anaphase-promoting complex	sp|Q12157|APC11_YEAST	Anaphase-promoting complex subunit 11	gi|565483056|ref|XP_006299168.1|	hypothetical protein CARUB_v10015309mg, partial [Capsella rubella]	356	AA10G00032	6.19	5.86	9.86	13.85
AA10G00033	AT5G48670.1	AGAMOUS-like 80							sp|Q7X9H9|AGL93_ARATH	Agamous-like MADS-box protein AGL93	gi|727630197|ref|XP_010486064.1|	PREDICTED: agamous-like MADS-box protein AGL80 [Camelina sativa]	978	AA10G00033	0	0	0	0		MADS
AA10G00034	AT5G48670.1	AGAMOUS-like 80	0019722:0006351:0009612	0003677:0005515:0003700	43078	calcium-mediated signaling:transcription, DNA-templated:response to mechanical stimulus	DNA binding:protein binding:sequence-specific DNA binding transcription factor activity	polar nucleus	sp|Q9FJK3|AGL80_ARATH	Agamous-like MADS-box protein AGL80	gi|526117193|dbj|BAN63735.1|	agamous-like MADS-box protein AGL80, partial [Arabidopsis halleri subsp. halleri]	858	AA10G00034	0.37	1.19	1.92	0.81		MADS
AA10G00035	AT3G05860.1	MADS-box transcription factor family protein	8152	5488		metabolic process	binding		sp|A2RVQ5|AGL16_ARATH	Agamous-like MADS-box protein AGL16	gi|565471102|ref|XP_006293353.1|	hypothetical protein CARUB_v100244820mg, partial [Capsella rubella]	603	AA10G00035	0	0	0	0		MADS
AA10G00036	AT3G05860.1	MADS-box transcription factor family protein							sp|Q6R4R7|CALC_BRAOB	Truncated transcription factor CAULIFLOWER C	gi|565477885|ref|XP_006296583.1|	hypothetical protein CARUB_v100253170mg, partial [Capsella rubella]	732	AA10G00036	0	0	0	0		MADS
AA10G00037	AT3G05858.1	unknown protein; FUNCTIONS IN: molecular_function unknown; INVOLVED IN: biological_process unknown; LOCATED IN: cellular_component unknown; BEST Arabidopsis thaliana protein match is: unknown protein (TAIR:AT5G26620.1); Has 30201 Blast hits to 17322 proteins in 780 species: Archae - 12; Bacteria - 1396; Metazoa - 17338; Fungi - 3422; Plants - 5037; Viruses - 0; Other Eukaryotes - 2996 (source: NC…			5634			nucleus			gi|685287814|ref|XP_009134853.1|	PREDICTED: uncharacterized protein LOC103859117 [Brassica rapa]	276	AA10G00037	0	0.44	0	0
AA10G00038	AT3G05840.2	Protein kinase superfamily protein	0046777:0009933:0042538:1901002	0004674:0005524	0005829:0005634	protein autophosphorylation:meristem structural organization:hyperosmotic salinity response:positive regulation of response to salt stress	protein serine/threonine kinase activity:ATP binding	cytosol:nucleus	sp|P43289|KSG3_ARATH	Shaggy-related protein kinase gamma	gi|297829112|ref|XP_002882438.1|	hypothetical protein ARALYDRAFT_477878 [Arabidopsis lyrata subsp. lyrata]	1965	AA10G00038	24.98	18.81	13.95	14.26
AA10G00039	AT3G05830.2	Encodes alpha-helical IF (intermediate filament)-like protein.			0005634:0005737			nucleus:cytoplasm			gi|567202644|ref|XP_006408024.1|	hypothetical protein EUTSA_v10021934mg [Eutrema salsugineum]	1379	AA10G00039	0.07	0	0.04	0.13
AA10G00040	AT3G05820.1	invertase H		4564			beta-fructofuranosidase activity		sp|Q84JL5|INVH_ARATH	Probable alkaline/neutral invertase A, chloroplastic	gi|565483316|ref|XP_006299298.1|	hypothetical protein CARUB_v10015452mg [Capsella rubella]	4147	AA10G00040	0	0	0.01	0.01
AA10G00041	AT3G05810.1	FUNCTIONS IN: molecular_function unknown; INVOLVED IN: biological_process unknown; LOCATED IN: mitochondrion; EXPRESSED IN: 22 plant structures; EXPRESSED DURING: 13 growth stages; CONTAINS InterPro DOMAIN/s: IGR protein motif (InterPro:IPR019083); BEST Arabidopsis thaliana protein match is: unknown protein (TAIR:AT5G26800.1); Has 62 Blast hits to 62 proteins in 14 species: Archae - 0; Bacteria -…	6333		9507	chromatin assembly or disassembly		chloroplast			gi|727582431|ref|XP_010464134.1|	PREDICTED: uncharacterized protein LOC104744733 [Camelina sativa]	1157	AA10G00041	11.06	10.68	19.95	17	v
AA10G00042													189	AA10G00042	0.73	0.43	0.58	0.61
AA10G00043	AT3G05760.1	C2H2 and C2HC zinc fingers superfamily protein		0003676:0008270	5634		nucleic acid binding:zinc ion binding	nucleus	sp|Q9CPW7|ZMAT2_MOUSE	Zinc finger matrin-type protein 2	gi|727411365|ref|XP_010431849.1|	PREDICTED: zinc finger matrin-type protein 2-like [Camelina sativa]	2007	AA10G00043	3.89	3.55	3.55	4.34
AA10G00044	AT5G26910.1	unknown protein; BEST Arabidopsis thaliana protein match is: unknown protein (TAIR:AT3G58650.1); Has 1322 Blast hits to 684 proteins in 162 species: Archae - 4; Bacteria - 497; Metazoa - 157; Fungi - 101; Plants - 155; Viruses - 0; Other Eukaryotes - 408 (source: NCBI BLink).											2644	AA10G00044	0.1	0.14	0.04	0.18
AA10G00045	AT3G05740.1	RECQ helicase l1	0006310:0006261:0042631:0070417	0003676:0046872:0008026:0005524	5634	DNA recombination:DNA-dependent DNA replication:cellular response to water deprivation:cellular response to cold	nucleic acid binding:metal ion binding:ATP-dependent helicase activity:ATP binding	nucleus	sp|Q9FT74|RQL1_ARATH	ATP-dependent DNA helicase Q-like 1	gi|727582411|ref|XP_010464122.1|	PREDICTED: LOW QUALITY PROTEIN: ATP-dependent DNA helicase Q-like 1 [Camelina sativa]	3257	AA10G00045	0.24	0.18	0.29	0.25
AA10G00046	AT3G05725.1	Protein of unknown function (DUF3511)			5634			nucleus			gi|567202686|ref|XP_006408036.1|	hypothetical protein EUTSA_v10021773mg [Eutrema salsugineum]	912	AA10G00046	0.4	0.22	0.18	0.25
AA10G00047	AT3G05720.1	importin alpha isoform 7	6606	8565	0005737:0005635	protein import into nucleus	protein transporter activity	cytoplasm:nuclear envelope	sp|Q9M9X7|IMPA7_ARATH	Importin subunit alpha-7	gi|727582397|ref|XP_010464114.1|	PREDICTED: importin subunit alpha-1a-like isoform X1 [Camelina sativa]	3807	AA10G00047	0.29	0.19	0.13	0.21
AA10G00048	AT3G05710.2	syntaxin of plants 43	0009306:1900150:0006906:0007034:0043090:0048278:0006891:0007030:0006888:0006886	0000149:0005484	0016021:0005768:0005802:0031201	protein secretion:regulation of defense response to fungus:vesicle fusion:vacuolar transport:amino acid import:vesicle docking:intra-Golgi vesicle-mediated transport:Golgi organization:ER to Golgi vesicle-mediated transport:intracellular protein transport	SNARE binding:SNAP receptor activity	integral component of membrane:endosome:trans-Golgi network:SNARE complex	sp|Q9SUJ1|SYP43_ARATH	Syntaxin-43	gi|30679592|ref|NP_850519.1|	syntaxin-43 [Arabidopsis thaliana]	1903	AA10G00048	1.95	1.57	1.79	1.83
AA10G00049	AT3G05700.1	Drought-responsive family protein	0009737:0009414:0009651	3677	5634	response to abscisic acid:response to water deprivation:response to salt stress	DNA binding	nucleus	sp|Q84J70|DI193_ARATH	Protein DEHYDRATION-INDUCED 19 homolog 3	gi|729458770|ref|XP_010524843.1|	PREDICTED: protein DEHYDRATION-INDUCED 19 homolog 3-like isoform X4 [Tarenaya hassleriana]	1972	AA10G00049	2.56	2.16	2.09	2.09
AA10G00050	AT3G05690.1	nuclear factor Y, subunit A2	0009718:0006355:0009567	0003677:0003700	16602	anthocyanin-containing compound biosynthetic process:regulation of transcription, DNA-templated:double fertilization forming a zygote and endosperm	DNA binding:sequence-specific DNA binding transcription factor activity	CCAAT-binding factor complex	sp|Q9M9X4|NFYA2_ARATH	Nuclear transcription factor Y subunit A-2	gi|2398523|emb|CAA74049.1|	Transcription factor [Arabidopsis thaliana]	1242	AA10G00050	0.41	0.16	0.13	0.14		CCAAT_HAP2
AA10G00051	AT3G05680.2	embryo defective 2016	0009793:0007165	0043531:0005524	5634	embryo development ending in seed dormancy:signal transduction	ADP binding:ATP binding	nucleus			gi|240255290|ref|NP_187219.5|	embryo defective 2016 protein [Arabidopsis thaliana]	11499	AA10G00051	2.27	1.43	0.51	0.54
AA10G00052	AT3G05675.2	BTB/POZ domain-containing protein			5634			nucleus	sp|Q8RX01|Y3567_ARATH	BTB/POZ domain-containing protein At3g05675	gi|21537147|gb|AAM61488.1|	unknown [Arabidopsis thaliana]	1465	AA10G00052	9.21	9.19	11.64	11.25		TRAF
AA10G00053	AT3G05670.1	RING/U-box protein	6355	0003677:0008270	5634	regulation of transcription, DNA-templated	DNA binding:zinc ion binding	nucleus	sp|A6H619|PHRF1_MOUSE	PHD and RING finger domain-containing protein 1	gi|297829096|ref|XP_002882430.1|	hypothetical protein ARALYDRAFT_477858 [Arabidopsis lyrata subsp. lyrata]	3478	AA10G00053	4.29	2.72	0.85	0.78		PHD
[truncated: 22,979 more rows]

## Sheet: Table S4
Transcript ID	TAIR10ID	TAIR10DESCRIPTION	GO_term_BP	GO_term_MF	GO_term_CC	GO_annot_BP	GO_annot_MF	GO_annot_CC	uniprot_id	uniprot_desc	nr_id	nr_desc	trans.length	transcript	NM1	NM2	M1⁺	M2⁺	NM vs M⁺	TAPscan
[truncated: 34,784 more rows]

## Sheet: Table S5
GO-terms	Genome	Trans	Sum	Sum	p-value	Adjusted (BH)		Column descriptions
GO:0000002	2	2	133003	143337	1	1		A	GO-terms	GO term ID
[truncated: 5,583 more rows]

## Sheet: Table S6
GO-terms	Genome	Trans	Sum	Sum	p-value	Adjusted (BH)		Column descriptions
[truncated: 1,663 more rows]

## Sheet: Table S7
			Number of GO terms associated with DEGs in:
[truncated: 19 more rows]

[truncated: 1 more sheets: Table S9]
