# Supplementary material for: Usability of reference-free transcriptome assemblies for detection of differential expression: a case study on Aethionema arabicum dimorphic seeds
Source: BMC Genomics. 2019 Jan 30;20:95. doi: 10.1186/s12864-019-5452-4 (PMC6354389; doi:10.1186/s12864-019-5452-4)
Supplement: Supplementary file 4 — Table S8. Excel document containing GO term analysis output for BP, CC and MF classes and all DEG lists. (XLSX 347 kb) [file 12864_2019_5452_MOESM4_ESM.xlsx]

## Sheet: Contents
	Table of Contents (Table S8)				Click a link below to see desired spreadsheet
	Method	GO class	DEG list	Over / Under represented terms	GOStats output	Click here to see column description
	Genome	BP	All	Over	GenomeBPallDEGsover
				Under	GenomeBPallDEGsunder
			NM high	Over	GenomeBPNMhighover
				Under	GenomeBPNMhighunder
			NM low	Over	GenomeBPNMlowover
				Under	GenomeBPNMlowunder
		CC	All	Over	GenomeCCallDEGsover
				Under	GenomeCCallDEGsunder
			NM high	Over	GenomeCCNMhighover
				Under	GenomeCCNMhighunder
			NM low	Over	GenomeCCNMlowover
				Under	GenomeCCNMlowunder
		MF	All	Over	GenomeMFallDEGsover
				Under	GenomeMFallDEGsunder
			NM high	Over	GenomeMFNMhighover
				Under	GenomeMFNMhighunder
			NM low	Over	GenomeMFNMlowover
				Under	GenomeMFNMlowunder
	Transcriptome	BP	All	Over	TranscriptomeBPallDEGsover
				Under	TranscriptomeBPallDEGsunder
			NM high	Over	TranscriptomeBPNMhighover
				Under	TranscriptomeBPNMhighunder
			NM low	Over	TranscriptomeBPNMlowover
				Under	TranscriptomeBPNMlowunder
		CC	All	Over	TranscriptomeCCallDEGsover
				Under	TranscriptomeCCallDEGsunder
			NM high	Over	TranscriptomeCCNMhighover
				Under	TranscriptomeCCNMhighunder
			NM low	Over	TranscriptomeCCNMlowover
				Under	TranscriptomeCCNMlowunder
		MF	All	Over	TranscriptomeMFallDEGsover
				Under	TranscriptomeMFallDEGsunder
			NM high	Over	TranscriptomeMFNMhighover
				Under	TranscriptomeMFNMhighunder
			NM low	Over	TranscriptomeMFNMlowover
				Under	TranscriptomeMFNMlowunder

## Sheet: Column description
BACK TO CONTENTS
A	GOBPID / GOCCID / GOMFID	GO term ID (GO:xxxxxxx)
B	Pvalue	p-value output from Gostats (i.e. Fisher's exact test)
C	OddsRatio	~ odds of being GO term X | in significant set / odds of being GO term X | not in significant set
D	ExpCount	Expected count of GO term based on GO term annotation frequency in background and DEG frequency
E	Count	Number of counds of GO term in query
F	Size	Number of genes annotated with GO term
G	Term	GO term
H	q_value	p-value after Benjamini-Hochberg correction

## Sheet: GenomeBPNMlowunder
GOBPID	Pvalue	OddsRatio	ExpCount	Count	Size	Term	q_value	BACK TO CONTENTS
GO:0006468	2.22252e-09	0.248097	44.2801	12	1100	protein phosphorylation	4.60062e-07
GO:0065007	2.5629e-08	0.6183	249.136	185	6189	biological regulation	2.6526e-06
GO:0051171	5.74672e-08	0.494984	99.8316	55	2480	regulation of nitrogen compound metabolic process	3.96524e-06
GO:0050789	9.67962e-08	0.624824	229.21	169	5694	regulation of biological process	4.37475e-06
GO:0009888	1.11409e-07	0.363103	53.1764	21	1321	tissue development	4.37475e-06
GO:0019219	1.26804e-07	0.503691	98.4226	55	2445	regulation of nucleobase-containing compound metabolic process	4.37475e-06
GO:0048468	1.91029e-07	0.23255	31.9622	8	794	cell development	5.64899e-06
GO:0051252	5.54003e-07	0.513532	91.9819	52	2285	regulation of RNA metabolic process	1.43348e-05
GO:0050794	8.67013e-07	0.63557	197.208	144	4899	regulation of cellular process	1.6446e-05
GO:2001141	8.73941e-07	0.519297	91.1365	52	2264	regulation of RNA biosynthetic process	1.6446e-05
GO:0006355	8.73941e-07	0.519297	91.1365	52	2264	regulation of transcription, DNA-templated	1.6446e-05
GO:0005976	4.82073e-06	0.338852	35.8669	13	891	polysaccharide metabolic process	7.82043e-05
GO:0006464	5.28918e-06	0.590548	115.289	75	2864	cellular protein modification process	7.82043e-05
GO:0036211	5.28918e-06	0.590548	115.289	75	2864	protein modification process	7.82043e-05
GO:0000904	6.26553e-06	0.151296	18.6379	3	463	cell morphogenesis involved in differentiation	7.8981e-05
GO:2000112	6.48636e-06	0.567906	98.2214	61	2440	regulation of cellular macromolecule biosynthetic process	7.8981e-05
GO:0010556	6.48636e-06	0.567906	98.2214	61	2440	regulation of macromolecule biosynthetic process	7.8981e-05
GO:0031326	7.51756e-06	0.574181	100.315	63	2492	regulation of cellular biosynthetic process	8.64519e-05
GO:0016310	1.01772e-05	0.498915	65.0515	35	1616	phosphorylation	0.000110878
GO:0009889	1.15454e-05	0.590114	105.346	68	2617	regulation of biosynthetic process	0.000115082
GO:0010468	1.1675e-05	0.588466	104.139	67	2587	regulation of gene expression	0.000115082
GO:0044763	1.25627e-05	0.701929	359.836	309	8939	single-organism cellular process	0.000118204
GO:0044699	1.40908e-05	0.685837	444.331	398	11038	single-organism process	0.000126817
GO:0051301	1.47593e-05	0.387527	38.6847	16	961	cell division	0.000127299
GO:0030154	1.71984e-05	0.457971	50.9624	25	1266	cell differentiation	0.000139762
GO:0009932	1.82225e-05	0.122262	15.4175	2	383	cell tip growth	0.000139762
GO:0048513	1.82298e-05	0.560592	83.9712	51	2086	organ development	0.000139762
GO:0048519	3.39535e-05	0.506384	58.9731	32	1465	negative regulation of biological process	0.000251014
GO:0007049	3.62256e-05	0.451823	45.6488	22	1134	cell cycle	0.000258576
GO:0042546	5.10999e-05	0.174287	16.2629	3	404	cell wall biogenesis	0.000330146
GO:0032989	5.15464e-05	0.389031	33.8944	14	842	cellular component morphogenesis	0.000330146
GO:0048589	5.39832e-05	0.40055	35.2631	15	876	developmental growth	0.000330146
GO:0080090	5.40983e-05	0.63665	118.067	82	2933	regulation of primary metabolic process	0.000330146
GO:0048869	5.42268e-05	0.535734	64.4477	37	1601	cellular developmental process	0.000330146
GO:0048507	5.62852e-05	0.286111	23.1062	7	574	meristem development	0.000332887
GO:0050793	6.19469e-05	0.447455	42.0259	20	1044	regulation of developmental process	0.000356195
GO:0040007	7.90928e-05	0.466792	44.3204	22	1101	growth	0.000440493
GO:0000902	8.08634e-05	0.386268	31.7609	13	789	cell morphogenesis	0.000440493
GO:0030855	0.000103376	0.296999	22.3011	7	554	epithelial cell differentiation	0.000532601
GO:0009913	0.000103376	0.296999	22.3011	7	554	epidermal cell differentiation	0.000532601
GO:0000271	0.000105491	0.351098	26.9304	10	669	polysaccharide biosynthetic process	0.000532601
GO:0010073	0.000122973	0.142109	13.3243	2	331	meristem maintenance	0.000606082
GO:0009653	0.000133133	0.588401	76.1216	48	1891	anatomical structure morphogenesis	0.000634176
GO:0019222	0.000134801	0.676945	140.489	104	3490	regulation of metabolic process	0.000634176
GO:0060255	0.000146931	0.654275	115.571	82	2871	regulation of macromolecule metabolic process	0.000668188
GO:0044262	0.000156909	0.432244	34.9813	16	869	cellular carbohydrate metabolic process	0.000668188
GO:0070592	0.000161398	0	8.49373	0	211	cell wall polysaccharide biosynthetic process	0.000668188
GO:0070589	0.000161398	0	8.49373	0	211	cellular component macromolecule biosynthetic process	0.000668188
GO:0010410	0.000161398	0	8.49373	0	211	hemicellulose metabolic process	0.000668188
GO:0044038	0.000161398	0	8.49373	0	211	cell wall macromolecule biosynthetic process	0.000668188
GO:0032774	0.000170636	0.641145	102.609	71	2549	RNA biosynthetic process	0.000692583
GO:0044706	0.000190786	0.193052	14.7332	3	366	multi-multicellular organism process	0.000751369
GO:0006351	0.000197367	0.643965	102.247	71	2540	transcription, DNA-templated	0.000751369
GO:0009856	0.000197434	0.193599	14.693	3	365	pollination	0.000751369
GO:0007389	0.000199639	0.230404	16.4642	4	409	pattern specification process	0.000751369
GO:0048588	0.000213954	0.288527	19.7248	6	490	developmental cell growth	0.000790865
GO:0008544	0.000242216	0.409623	30.0702	13	747	epidermis development	0.000835358
GO:0043588	0.000242216	0.409623	30.0702	13	747	skin development	0.000835358
GO:0060429	0.000242216	0.409623	30.0702	13	747	epithelium development	0.000835358
GO:0010383	0.000252541	0.0905552	10.4662	1	260	cell wall polysaccharide metabolic process	0.000835358
GO:0051321	0.000253031	0.151521	12.5192	2	311	meiotic cell cycle	0.000835358
GO:0044703	0.000254882	0.353488	24.1528	9	600	multi-organism reproductive process	0.000835358
GO:0045491	0.000255237	0	8.05093	0	200	xylan metabolic process	0.000835358
GO:0044264	0.000258275	0.398587	28.5406	12	709	cellular polysaccharide metabolic process	0.000835358
GO:0070085	0.00028176	0.153038	12.3984	2	308	glycosylation	0.000897296
GO:0007126	0.000294232	0.0920016	10.3052	1	256	meiotic nuclear division	0.000917956
GO:0010605	0.000297116	0.414378	29.7482	13	739	negative regulation of macromolecule metabolic process	0.000917956
GO:0000910	0.000307925	0.296117	19.2417	6	478	cytokinesis	0.000929485
GO:0032501	0.000312945	0.711191	165.447	129	4110	multicellular organismal process	0.000929485
GO:0045492	0.000314319	0	7.84966	0	195	xylan biosynthetic process	0.000929485
GO:0055085	0.000329033	0.510974	44.4009	24	1103	transmembrane transport	0.000957782
GO:0022402	0.000333142	0.458894	35.1021	17	872	cell cycle process	0.000957782
GO:0010413	0.000371269	0	7.68864	0	191	glucuronoxylan metabolic process	0.00105278
GO:0010053	0.000389916	0.274516	17.3095	5	430	root epidermal cell differentiation	0.00109071
GO:0061640	0.000415893	0.302742	18.8392	6	468	cytoskeleton-dependent cytokinesis	0.00114786
GO:0071554	0.000429631	0.534722	47.742	27	1186	cell wall organization or biogenesis	0.00117018
GO:0031323	0.000437369	0.681667	118.308	87	2939	regulation of cellular metabolic process	0.00117578
GO:0007010	0.000449874	0.383269	24.7969	10	616	cytoskeleton organization	0.0011939
GO:0009100	0.000481018	0.161097	11.7946	2	293	glycoprotein metabolic process	0.00126039
GO:0007059	0.000517924	0	7.3666	0	183	chromosome segregation	0.00131923
GO:0051716	0.000527349	0.701754	135.537	103	3367	cellular response to stimulus	0.00131923
GO:0051172	0.000538754	0.332203	20.0468	7	498	negative regulation of nitrogen compound metabolic process	0.00131923
GO:0009101	0.000554293	0.163389	11.6336	2	289	glycoprotein biosynthetic process	0.00131923
GO:0043413	0.000554293	0.163389	11.6336	2	289	macromolecule glycosylation	0.00131923
GO:0006486	0.000554293	0.163389	11.6336	2	289	protein glycosylation	0.00131923
GO:2000113	0.000554461	0.332905	20.0066	7	497	negative regulation of cellular macromolecule biosynthetic process	0.00131923
GO:0010558	0.000554461	0.332905	20.0066	7	497	negative regulation of macromolecule biosynthetic process	0.00131923
GO:0010629	0.000568343	0.404171	25.8837	11	643	negative regulation of gene expression	0.00132911
GO:0034637	0.000571454	0.3893	24.4346	10	607	cellular carbohydrate biosynthetic process	0.00132911
GO:0048523	0.00059454	0.512693	40.6975	22	1011	negative regulation of cellular process	0.00135331
GO:0030029	0.000594933	0.164559	11.5531	2	287	actin filament-based process	0.00135331
GO:0044087	0.000611681	0	7.20558	0	179	regulation of cellular component biogenesis	0.00137628
GO:0045934	0.000621832	0.335741	19.8455	7	493	negative regulation of nucleobase-containing compound metabolic process	0.00138408
GO:0021700	0.000638562	0.28558	16.6654	5	414	developmental maturation	0.0014062
GO:0010054	0.000658402	0.286301	16.6252	5	413	trichoblast differentiation	0.00143462
GO:2000026	0.000733982	0.479091	33.7334	17	838	regulation of multicellular organismal development	0.00158265
GO:0032502	0.000801495	0.734998	173.256	139	4304	developmental process	0.00171041
GO:0051239	0.000840986	0.491598	34.8203	18	865	regulation of multicellular organismal process	0.00176943
GO:0003002	0.000846249	0.170663	11.1505	2	277	regionalization	0.00176943
GO:0048868	0.000961372	0.223226	12.801	3	318	pollen tube development	0.00199004
GO:1902679	0.00106544	0.349875	19.0807	7	474	negative regulation of RNA biosynthetic process	0.00214122
GO:0045892	0.00106544	0.349875	19.0807	7	474	negative regulation of transcription, DNA-templated	0.00214122
GO:0051253	0.00106544	0.349875	19.0807	7	474	negative regulation of RNA metabolic process	0.00214122
GO:0009826	0.00113568	0.391304	21.9388	9	545	unidimensional cell growth	0.00226045
GO:1903046	0.00114995	0.107396	8.85602	1	220	meiotic cell cycle process	0.00226453
GO:0009860	0.00115961	0.176549	10.7882	2	268	pollen tube growth	0.00226453
GO:0071705	0.00117881	0.492424	32.8881	17	817	nitrogen compound transport	0.00228051
GO:0034654	0.00121459	0.707102	118.711	90	2949	nucleobase-containing compound biosynthetic process	0.00232796
GO:0048469	0.00124348	0.302287	15.7798	5	392	cell maturation	0.00236147
GO:0048764	0.00128129	0.303092	15.7396	5	391	trichoblast maturation	0.00238942
GO:0048765	0.00128129	0.303092	15.7396	5	391	root hair cell differentiation	0.00238942
GO:0048856	0.00135702	0.738574	157.597	126	3915	anatomical structure development	0.00250805
GO:0007017	0.00140148	0.305531	15.6188	5	388	microtubule-based process	0.00255633
GO:0016049	0.00140783	0.497689	32.566	17	809	cell growth	0.00255633
GO:0044767	0.00147668	0.747157	170.156	138	4227	single-organism developmental process	0.00265802
GO:1901362	0.00159628	0.738995	151.68	121	3768	organic cyclic compound biosynthetic process	0.00284853
GO:0048509	0.00169936	0.184307	10.3454	2	257	regulation of meristem development	0.00300656
GO:0033692	0.00173735	0.420816	22.7036	10	564	cellular polysaccharide biosynthetic process	0.00304773
GO:0043254	0.00180188	0	6.15896	0	153	regulation of protein complex assembly	0.00313436
GO:0044765	0.00183637	0.728917	131.713	103	3272	single-organism transport	0.00316774
GO:0035266	0.00187007	0.114278	8.33271	1	207	meristem growth	0.00318312
GO:0007062	0.00187826	0	6.11871	0	152	sister chromatid cohesion	0.00318312
GO:0065008	0.00189142	0.627779	60.4625	40	1502	regulation of biological quality	0.00318312
GO:0044036	0.00191803	0.280792	13.6061	4	338	cell wall macromolecule metabolic process	0.00320187
GO:0032271	0.00212734	0	5.99794	0	149	regulation of protein polymerization	0.00349593
GO:0007154	0.00212796	0.7015	99.2277	74	2465	cell communication	0.00349593
GO:0060560	0.00219383	0.469927	26.4473	13	657	developmental growth involved in morphogenesis	0.00355829
GO:0032956	0.00221749	0	5.95769	0	148	regulation of actin cytoskeleton organization	0.00355829
GO:0032970	0.00221749	0	5.95769	0	148	regulation of actin filament-based process	0.00355829
GO:0009606	0.00225251	0.117162	8.13144	1	202	tropism	0.00358669
GO:0010817	0.00229129	0.412859	20.8519	9	518	regulation of hormone levels	0.00362058
GO:0044707	0.00233631	0.751349	156.832	127	3896	single-multicellular organism process	0.00366376
GO:0030832	0.00240939	0	5.87718	0	146	regulation of actin filament length	0.00372196
GO:0008064	0.00240939	0	5.87718	0	146	regulation of actin polymerization or depolymerization	0.00372196
GO:0019438	0.00248105	0.743757	141.576	113	3517	aromatic compound biosynthetic process	0.00380428
GO:0030833	0.00261786	0	5.79667	0	144	regulation of actin filament polymerization	0.00398454
GO:0010075	0.00271164	0.120193	7.93017	1	197	regulation of meristem growth	0.00409715
GO:0031327	0.00273841	0.418826	20.5701	9	511	negative regulation of cellular biosynthetic process	0.00410762
GO:0007166	0.00292003	0.121449	7.84966	1	195	cell surface receptor signaling pathway	0.00429173
GO:0009629	0.00292003	0.121449	7.84966	1	195	response to gravity	0.00429173
GO:0010646	0.00294489	0.196867	9.70137	2	241	regulation of cell communication	0.00429173
GO:0006810	0.00295063	0.755085	152.807	124	3796	transport	0.00429173
GO:0030041	0.00296482	0	5.67591	0	141	actin filament polymerization	0.00429173
GO:0018130	0.00303422	0.743489	133.323	106	3312	heterocycle biosynthetic process	0.00436169
GO:0048583	0.00306745	0.561124	37.4771	22	931	regulation of response to stimulus	0.00437905
GO:0010014	0.00314414	0.122731	7.76915	1	193	meristem initiation	0.00445778
GO:0048229	0.00316571	0.455968	23.1062	11	574	gametophyte development	0.00445784
GO:0006487	0.00335768	0	5.55514	0	138	protein N-linked glycosylation	0.00469621
GO:0032273	0.00349985	0	5.51489	0	137	positive regulation of protein polymerization	0.0048149
GO:0031334	0.00349985	0	5.51489	0	137	positive regulation of protein complex assembly	0.0048149
GO:0009630	0.00351232	0.124705	7.64839	1	190	gravitropism	0.0048149
GO:0031047	0.0035816	0.334143	14.3307	5	356	gene silencing by RNA	0.00487758
GO:0023051	0.00361201	0.202022	9.45984	2	235	regulation of signaling	0.00488684
GO:0007015	0.00378096	0.126057	7.56788	1	188	actin filament organization	0.00507817
GO:0009799	0.00380249	0	5.43438	0	135	specification of symmetry	0.00507817
GO:0009966	0.00386544	0.2038	9.37934	2	233	regulation of signal transduction	0.00512915
GO:0045010	0.00396347	0	5.39412	0	134	actin nucleation	0.00515999
GO:0030838	0.00396347	0	5.39412	0	134	positive regulation of actin filament polymerization	0.00515999
GO:0009855	0.00396347	0	5.39412	0	134	determination of bilateral symmetry	0.00515999
GO:0034220	0.00425259	0.493118	25.2799	13	628	ion transmembrane transport	0.00550179
GO:0007275	0.0044001	0.766672	154.578	127	3840	multicellular organismal development	0.00565727
GO:0044271	0.00462529	0.754335	131.874	106	3276	cellular nitrogen compound biosynthetic process	0.00590499
GO:0043473	0.00467835	0	5.23311	0	130	pigmentation	0.00590499
GO:0043476	0.00467835	0	5.23311	0	130	pigment accumulation	0.00590499
GO:0009827	0.00473377	0.209322	9.13781	2	227	plant-type cell wall modification	0.00593874
GO:0043480	0.00487634	0	5.19285	0	129	pigment accumulation in tissues	0.00594329
GO:0043481	0.00487634	0	5.19285	0	129	anthocyanin accumulation in tissues in response to UV light	0.00594329
GO:0043478	0.00487634	0	5.19285	0	129	pigment accumulation in response to UV light	0.00594329
GO:0043479	0.00487634	0	5.19285	0	129	pigment accumulation in tissues in response to UV light	0.00594329
GO:0051179	0.00488096	0.774007	163.756	136	4068	localization	0.00594329
GO:0030001	0.00503371	0.51108	26.2863	14	653	metal ion transport	0.00609344
GO:0042886	0.00552192	0	5.07209	0	126	amide transport	0.00661976
GO:0009892	0.00553246	0.552907	31.2376	18	776	negative regulation of metabolic process	0.00661976
GO:0007127	0.00566041	0.134038	7.12507	1	177	meiosis I	0.00673394
GO:0009890	0.00575963	0.463273	20.7311	10	515	negative regulation of biosynthetic process	0.00681282
GO:0048638	0.00603928	0.317691	12.0764	4	300	regulation of developmental growth	0.00710302
GO:0010090	0.00608918	0.135598	7.04457	1	175	trichome morphogenesis	0.00712124
GO:1901698	0.00648306	0.58157	34.6593	21	861	response to nitrogen compound	0.00753677
GO:0006302	0.0065173	0	4.91107	0	122	double-strand break repair	0.00753677
GO:0000041	0.0066127	0.276919	10.3857	3	258	transition metal ion transport	0.00756818
GO:0006984	0.00661758	0.219212	8.73526	2	217	ER-nucleus signaling pathway	0.00756818
GO:1901699	0.00684169	0.220252	8.69501	2	216	cellular response to nitrogen compound	0.00778149
GO:0033554	0.00704112	0.695189	68.6342	50	1705	cellular response to stress	0.00789902
GO:0045595	0.00704422	0.138827	6.88355	1	171	regulation of cell differentiation	0.00789902
GO:0051234	0.00705951	0.780641	155.987	130	3875	establishment of localization	0.00789902
GO:0010015	0.00715295	0.487416	21.6973	11	539	root morphogenesis	0.00796054
GO:0016568	0.00752794	0.515852	24.2333	13	602	chromatin modification	0.00833307
GO:0044728	0.00781375	0.22451	8.53399	2	212	DNA methylation or demethylation	0.00851287
GO:0006304	0.00781375	0.22451	8.53399	2	212	DNA modification	0.00851287
GO:0030036	0.00781375	0.22451	8.53399	2	212	actin cytoskeleton organization	0.00851287
GO:0031324	0.00802927	0.518605	24.1125	13	599	negative regulation of cellular metabolic process	0.00870188
GO:0048532	0.00809445	0.329031	11.6739	4	290	anatomical structure arrangement	0.00872683
GO:0006986	0.00834852	0.226701	8.45348	2	210	response to unfolded protein	0.00895411
GO:0035967	0.00862898	0.227812	8.41322	2	209	cellular response to topologically incorrect protein	0.00915136
GO:0034620	0.00862898	0.227812	8.41322	2	209	cellular response to unfolded protein	0.00915136
GO:0010051	0.00870927	0	4.62929	0	115	xylem and phloem pattern formation	0.00915136
GO:0015833	0.00870927	0	4.62929	0	115	peptide transport	0.00915136
GO:0000278	0.00876174	0.496188	21.335	11	530	mitotic cell cycle	0.00916
GO:0009933	0.00883086	0.332589	11.5531	4	287	meristem structural organization	0.00918474
GO:0006305	0.00891851	0.228934	8.37297	2	208	DNA alkylation	0.00918474
GO:0006306	0.00891851	0.228934	8.37297	2	208	DNA methylation	0.00918474
GO:0051258	0.0090066	0.288424	9.98316	3	248	protein polymerization	0.00922954
GO:0030968	0.00921741	0.230067	8.33271	2	207	endoplasmic reticulum unfolded protein response	0.00939903
GO:0016458	0.00954364	0.46789	18.5171	9	460	gene silencing	0.00965391
GO:0006820	0.00956063	0.566886	28.8626	17	717	anion transport	0.00965391
GO:0006857	0.00986112	0	4.50852	0	112	oligopeptide transport	0.00987344
GO:0034655	0.00987344	0.292061	9.86239	3	245	nucleobase-containing compound catabolic process	0.00987344

## Sheet: GenomeBPNMlowover
GOBPID	Pvalue	OddsRatio	ExpCount	Count	Size	Term	q_value	BACK TO CONTENTS
GO:0006412	1.29549e-52	7.0005	26.085	126	648	translation	2.52621e-50
GO:0001510	1.79395e-23	7.08377	9.5001	51	236	RNA methylation	1.7491e-21
GO:0042254	3.7982e-20	4.5811	17.1887	64	427	ribosome biogenesis	2.46883e-18
GO:0022613	7.04959e-19	4.22988	18.6782	65	464	ribonucleoprotein complex biogenesis	3.43667e-17
GO:0006334	3.70798e-17	21.4043	1.73095	20	43	nucleosome assembly	1.44611e-15
GO:0034728	6.54576e-17	20.5111	1.7712	20	44	nucleosome organization	2.12737e-15
GO:0065004	1.3963e-15	16.402	2.01273	20	50	protein-DNA complex assembly	3.8897e-14
GO:0071824	2.21194e-15	15.8718	2.05299	20	51	protein-DNA complex subunit organization	5.3916e-14
GO:0009451	1.10614e-14	3.87195	16.5044	54	410	RNA modification	2.39663e-13
GO:0031497	5.89236e-14	12.6091	2.37502	20	59	chromatin assembly	1.14901e-12
GO:0044085	2.93349e-13	2.22414	68.2316	129	1695	cellular component biogenesis	5.20027e-12
GO:0006333	4.83238e-13	7.63173	4.26699	25	106	chromatin assembly or disassembly	7.85262e-12
GO:0006323	2.25273e-12	9.8276	2.81783	20	70	DNA packaging	3.3791e-11
GO:0019538	3.55724e-11	1.75734	178.61	253	4437	protein metabolic process	4.95473e-10
GO:0009853	4.1729e-11	4.89829	7.32635	30	182	photorespiration	5.42477e-10
GO:0044267	8.42296e-11	1.75812	160.978	232	3999	cellular protein metabolic process	1.02655e-09
GO:0010467	1.56029e-10	1.74761	158.362	228	3934	gene expression	1.78974e-09
GO:0044237	7.76527e-10	1.78981	409.47	476	10172	cellular metabolic process	8.41237e-09
GO:0006090	1.97369e-09	2.79407	20.5701	51	511	pyruvate metabolic process	2.02563e-08
GO:0043094	2.66389e-09	4.01527	8.65475	30	215	cellular metabolic compound salvage	2.59729e-08
GO:0043414	5.09875e-09	2.50663	26.3668	59	655	macromolecule methylation	4.73455e-08
GO:0071103	1.39063e-08	5.15038	4.87081	21	121	DNA conformation change	1.2326e-07
GO:0032787	2.8178e-08	1.90448	62.5155	106	1553	monocarboxylic acid metabolic process	2.38901e-07
GO:0080129	3.60332e-08	4.61407	5.5954	22	139	proteasome core complex assembly	2.9277e-07
GO:0022607	4.44897e-08	2.06728	43.0725	80	1070	cellular component assembly	3.4702e-07
GO:0034622	6.10508e-08	2.2514	31.0363	63	771	cellular macromolecular complex assembly	4.57881e-07
GO:0006081	8.0056e-08	2.84534	15.2968	39	380	cellular aldehyde metabolic process	5.78182e-07
GO:0044724	8.70186e-08	2.45131	23.0659	51	573	single-organism carbohydrate catabolic process	6.06022e-07
GO:0019752	2.15117e-07	1.70684	89.7679	136	2230	carboxylic acid metabolic process	1.44647e-06
GO:0044249	3.7184e-07	1.51351	252.195	312	6265	cellular biosynthetic process	2.41696e-06
GO:0044712	4.30807e-07	1.79018	65.1723	105	1619	single-organism catabolic process	2.63111e-06
GO:0046490	4.45266e-07	3.09631	10.8285	30	269	isopentenyl diphosphate metabolic process	2.63111e-06
GO:0009240	4.45266e-07	3.09631	10.8285	30	269	isopentenyl diphosphate biosynthetic process	2.63111e-06
GO:0043436	6.00802e-07	1.66943	91.3781	136	2270	oxoacid metabolic process	3.33689e-06
GO:0008654	6.10406e-07	2.53534	17.8328	41	443	phospholipid biosynthetic process	3.33689e-06
GO:0006082	6.16041e-07	1.66851	91.4183	136	2271	organic acid metabolic process	3.33689e-06
GO:0043248	6.81382e-07	3.54775	7.64839	24	190	proteasome assembly	3.49657e-06
GO:0051788	6.81382e-07	3.54775	7.64839	24	190	response to misfolded protein	3.49657e-06
GO:0019288	8.10015e-07	3.06615	10.5467	29	262	isopentenyl diphosphate biosynthetic process, methylerythritol 4-phosphate pathway	3.88338e-06
GO:0019682	8.10015e-07	3.06615	10.5467	29	262	glyceraldehyde-3-phosphate metabolic process	3.88338e-06
GO:0006091	8.16505e-07	2.21956	26.2058	53	651	generation of precursor metabolites and energy	3.88338e-06
GO:0009062	8.5967e-07	3.20802	9.41959	27	234	fatty acid catabolic process	3.99132e-06
GO:0065003	1.1819e-06	2.03311	34.4982	64	857	macromolecular complex assembly	5.35978e-06
GO:0006461	1.27591e-06	2.06437	32.3647	61	804	protein complex assembly	5.65458e-06
GO:0009058	1.35568e-06	1.48109	274.98	332	6831	biosynthetic process	5.87461e-06
GO:0070271	1.44255e-06	2.05562	32.4855	61	807	protein complex biogenesis	6.11516e-06
GO:0044255	1.69657e-06	1.796	55.7527	91	1385	cellular lipid metabolic process	7.03898e-06
GO:0072329	2.10797e-06	3.0438	9.86239	27	245	monocarboxylic acid catabolic process	8.56362e-06
GO:0006720	2.16834e-06	2.27247	22.1401	46	550	isoprenoid metabolic process	8.62912e-06
GO:0090407	2.4694e-06	1.95176	37.5173	67	932	organophosphate biosynthetic process	9.63065e-06
GO:0006414	2.79931e-06	5.23279	3.18012	14	79	translational elongation	1.07032e-05
GO:0044281	2.89921e-06	1.54193	128.251	175	3186	small molecule metabolic process	1.0872e-05
GO:0008299	3.27061e-06	2.27815	21.0934	44	524	isoprenoid biosynthetic process	1.1985e-05
GO:0043933	3.31892e-06	1.92298	38.6042	68	959	macromolecular complex subunit organization	1.1985e-05
GO:0032259	3.43223e-06	1.97135	34.8605	63	866	methylation	1.21688e-05
GO:0071822	3.50928e-06	1.94869	36.3902	65	904	protein complex subunit organization	1.22198e-05
GO:0006354	4.34035e-06	5.43893	2.85808	13	71	DNA-templated transcription, elongation	1.48486e-05
GO:0016052	1.37497e-05	1.98943	28.8626	53	717	carbohydrate catabolic process	4.62273e-05
GO:0006006	1.55585e-05	2.1669	21.0129	42	522	glucose metabolic process	5.14221e-05
GO:0019318	1.60856e-05	2.12229	22.4621	44	558	hexose metabolic process	5.22782e-05
GO:0044242	2.06604e-05	2.64823	11.1505	27	277	cellular lipid catabolic process	6.60454e-05
GO:0009056	2.10301e-05	1.53604	97.6578	136	2426	catabolic process	6.61429e-05
GO:0019637	2.61086e-05	1.70626	51.4857	81	1279	organophosphate metabolic process	8.08123e-05
GO:0071704	3.14729e-05	1.47838	429.638	473	10673	organic substance metabolic process	9.58941e-05
GO:0006644	3.28316e-05	2.11157	20.9727	41	521	phospholipid metabolic process	9.84949e-05
GO:0044238	6.3879e-05	1.42841	405.767	449	10080	primary metabolic process	0.000188734
GO:0009735	6.98436e-05	2.44862	11.9556	27	297	response to cytokinin	0.000203276
GO:0006096	8.01202e-05	2.52584	10.748	25	267	glycolytic process	0.000229756
GO:0009132	8.25824e-05	31.9934	0.281783	4	7	nucleoside diphosphate metabolic process	0.000230741
GO:0055114	8.283e-05	1.57003	68.3122	99	1697	oxidation-reduction process	0.000230741
GO:0071450	9.91963e-05	10.31	0.805093	6	20	cellular response to oxygen radical	0.000264976
GO:0071451	9.91963e-05	10.31	0.805093	6	20	cellular response to superoxide	0.000264976
GO:0019430	9.91963e-05	10.31	0.805093	6	20	removal of superoxide radicals	0.000264976
GO:1901575	0.000105021	1.50999	84.253	117	2093	organic substance catabolic process	0.000276745
GO:0044248	0.000108554	1.55989	67.9499	98	1688	cellular catabolic process	0.00028224
GO:0006801	0.000134176	9.62196	0.845348	6	21	superoxide metabolic process	0.000344267
GO:0006007	0.000160605	2.27674	13.2438	28	329	glucose catabolic process	0.00039895
GO:0070585	0.000163672	3.27817	5.07209	15	126	protein localization to mitochondrion	0.00039895
GO:0072655	0.000163672	3.27817	5.07209	15	126	establishment of protein localization to mitochondrion	0.00039895
GO:0006626	0.000163672	3.27817	5.07209	15	126	protein targeting to mitochondrion	0.00039895
GO:0007005	0.000173064	2.8791	6.84329	18	170	mitochondrion organization	0.000416635
GO:0046365	0.00018696	2.2538	13.3645	28	332	monosaccharide catabolic process	0.000439243
GO:0019320	0.00018696	2.2538	13.3645	28	332	hexose catabolic process	0.000439243
GO:0008152	0.000202388	1.54059	501.372	533	12455	metabolic process	0.00046983
GO:0044260	0.000209671	1.3455	297.965	341	7402	cellular macromolecule metabolic process	0.00048101
GO:0009266	0.000227013	1.66748	41.7038	65	1036	response to temperature stimulus	0.000514739
GO:0006364	0.000240509	2.25275	12.8815	27	320	rRNA processing	0.000539072
GO:0032544	0.00027866	19.1934	0.362292	4	9	plastid translation	0.000617486
GO:0006629	0.000295032	1.50958	69.8418	98	1735	lipid metabolic process	0.000646419
GO:0016072	0.000323617	2.20661	13.123	27	326	rRNA metabolic process	0.000686611
GO:0006098	0.000323939	2.49402	9.09755	21	226	pentose-phosphate shunt	0.000686611
GO:0006740	0.000323939	2.49402	9.09755	21	226	NADPH regeneration	0.000686611
GO:0006839	0.000359277	2.78869	6.64202	17	165	mitochondrial transport	0.00074552
GO:0005996	0.000359511	1.79859	27.2524	46	677	monosaccharide metabolic process	0.00074552
GO:0006979	0.000363202	1.82273	25.7227	44	639	response to oxidative stress	0.00074552
GO:0046686	0.000399486	1.87043	22.7841	40	566	response to cadmium ion	0.000811455
GO:0009657	0.000474264	1.98176	17.7523	33	441	plastid organization	0.000936866
GO:0072524	0.000474746	2.35995	10.0234	22	249	pyridine-containing compound metabolic process	0.000936866
GO:0034470	0.000477502	2.02873	16.3031	31	405	ncRNA processing	0.000936866
GO:0043170	0.000480444	1.32374	322.883	363	8021	macromolecule metabolic process	0.000936866
GO:0006739	0.000487337	2.41049	9.37934	21	233	NADP metabolic process	0.000940899
GO:0015979	0.000610611	2.04839	15.0955	29	375	photosynthesis	0.00115641
GO:0010344	0.00061082	35.9354	0.201273	3	5	seed oilbody biogenesis	0.00115641
GO:0009793	0.000641971	1.75636	27.2121	45	676	embryo development ending in seed dormancy	0.00119733
GO:0000097	0.000651495	2.09898	13.7268	27	341	sulfur amino acid biosynthetic process	0.00119733
GO:0046395	0.000656998	1.96289	17.3498	32	431	carboxylic acid catabolic process	0.00119733
GO:0016054	0.000656998	1.96289	17.3498	32	431	organic acid catabolic process	0.00119733
GO:0016559	0.000684198	13.7077	0.442801	4	11	peroxisome fission	0.00123536
GO:0019344	0.000700178	2.39491	8.97679	20	223	cysteine biosynthetic process	0.00125261
GO:1901576	0.000745811	1.30603	264.352	303	6567	organic substance biosynthetic process	0.00132212
GO:0006511	0.000753762	2.0185	15.2968	29	380	ubiquitin-dependent protein catabolic process	0.00132418
GO:0009790	0.000781517	1.72692	28.2588	46	702	embryo development	0.00136068
GO:0046496	0.000799548	2.31087	9.74163	21	242	nicotinamide nucleotide metabolic process	0.00137975
GO:0019362	0.000843093	2.3003	9.78188	21	243	pyridine nucleotide metabolic process	0.00144213
GO:1901564	0.000921095	1.44111	75.719	102	1881	organonitrogen compound metabolic process	0.0015425
GO:0010038	0.00092323	1.72209	27.6952	45	688	response to metal ion	0.0015425
GO:0019941	0.000925498	1.98944	15.498	29	385	modification-dependent protein catabolic process	0.0015425
GO:0043632	0.000963673	1.98373	15.5383	29	386	modification-dependent macromolecule catabolic process	0.00158309
GO:0046939	0.00097421	8.00498	0.805093	5	20	nucleotide phosphorylation	0.00158309
GO:0016925	0.00097421	8.00498	0.805093	5	20	protein sumoylation	0.00158309
GO:0006534	0.00102866	2.31394	9.25857	20	230	cysteine metabolic process	0.00165775
GO:0006635	0.0011001	2.4984	7.32635	17	182	fatty acid beta-oxidation	0.00175836
GO:0044375	0.00118508	23.9553	0.241528	3	6	regulation of peroxisome size	0.00187879
GO:0016042	0.00122287	1.95011	15.7798	29	392	lipid catabolic process	0.00191397
GO:0010951	0.00123672	7.50415	0.845348	5	21	negative regulation of endopeptidase activity	0.00191397
GO:0052548	0.00123672	7.50415	0.845348	5	21	regulation of endopeptidase activity	0.00191397
GO:0044282	0.00126107	1.85959	18.7989	33	467	small molecule catabolic process	0.00193629
GO:0009070	0.0013374	2.25934	9.45984	20	235	serine family amino acid biosynthetic process	0.00203745
GO:0006631	0.00135799	1.79903	21.174	36	526	fatty acid metabolic process	0.00205278
GO:0019684	0.001424	2.1114	11.5933	23	288	photosynthesis, light reaction	0.002136
GO:1901566	0.00152535	1.51149	49.0704	70	1219	organonitrogen compound biosynthetic process	0.00227056
GO:0019395	0.00156861	2.40972	7.56788	17	188	fatty acid oxidation	0.00231727
GO:0008610	0.00170315	1.51724	46.7357	67	1161	lipid biosynthetic process	0.0024971
GO:0034645	0.00172033	1.30444	167.459	200	4160	cellular macromolecule biosynthetic process	0.00250346
GO:0006661	0.00176999	3.08737	3.9047	11	97	phosphatidylinositol biosynthetic process	0.00255665
GO:0009052	0.00201195	17.9652	0.281783	3	7	pentose-phosphate shunt, non-oxidative branch	0.00288479
GO:0006457	0.00210623	1.94795	14.1294	26	351	protein folding	0.00299791
GO:0009269	0.00213109	5.14999	1.36866	6	34	response to desiccation	0.00301132
GO:0048316	0.0021817	1.59074	33.8139	51	840	seed development	0.00306066
GO:0043623	0.00220988	1.6586	27.3329	43	679	cellular protein complex assembly	0.00307805
GO:0016226	0.00228583	2.81354	4.62929	12	115	iron-sulfur cluster assembly	0.00311561
GO:0031163	0.00228583	2.81354	4.62929	12	115	metallo-sulfur cluster assembly	0.00311561
GO:0045036	0.00231673	3.44219	2.89834	9	72	protein targeting to chloroplast	0.00311561
GO:0072596	0.00231673	3.44219	2.89834	9	72	establishment of protein localization to chloroplast	0.00311561
GO:0072598	0.00231673	3.44219	2.89834	9	72	protein localization to chloroplast	0.00311561
GO:0000096	0.00236819	1.87962	15.7396	28	391	sulfur amino acid metabolic process	0.00316299
GO:0034440	0.00257981	2.2878	7.93017	17	197	lipid oxidation	0.0034222
GO:0052547	0.00282685	6.00166	1.00637	5	25	regulation of peptidase activity	0.00369957
GO:0010466	0.00282685	6.00166	1.00637	5	25	negative regulation of peptidase activity	0.00369957
GO:0009408	0.00306886	1.9447	13.0425	24	324	response to heat	0.00398952
GO:0006996	0.00325951	1.33762	100.476	126	2496	organelle organization	0.0042093
GO:0009409	0.0033129	1.62787	27.1316	42	674	response to cold	0.0042501
GO:0006518	0.00381845	4.50499	1.52968	6	38	peptide metabolic process	0.00486665
GO:0051346	0.00401986	5.4553	1.08688	5	27	negative regulation of hydrolase activity	0.00509008
GO:0051603	0.00455179	1.71445	19.604	32	487	proteolysis involved in cellular protein catabolic process	0.00565115
GO:0009987	0.00463152	1.36551	501.291	525	12453	cellular process	0.00565115
GO:2000121	0.00472378	47.838	0.120764	2	3	regulation of removal of superoxide radicals	0.00565115
GO:0009186	0.00472378	47.838	0.120764	2	3	deoxyribonucleoside diphosphate metabolic process	0.00565115
GO:1901031	0.00472378	47.838	0.120764	2	3	regulation of response to reactive oxygen species	0.00565115
GO:0006122	0.00472378	47.838	0.120764	2	3	mitochondrial electron transport, ubiquinol to cytochrome c	0.00565115
GO:1901668	0.00472378	47.838	0.120764	2	3	regulation of superoxide dismutase activity	0.00565115
GO:1901671	0.00472378	47.838	0.120764	2	3	positive regulation of superoxide dismutase activity	0.00565115
GO:0071457	0.00472378	47.838	0.120764	2	3	cellular response to ozone	0.00565115
GO:0022900	0.00475288	2.67953	4.42801	11	110	electron transport chain	0.00565128
GO:0010154	0.00504903	1.51733	35.2631	51	876	fruit development	0.00596704
GO:0009059	0.0057395	1.25806	171.686	200	4265	macromolecule biosynthetic process	0.00674218
GO:0006508	0.00598517	1.47972	38.9665	55	968	proteolysis	0.00698867
GO:0006914	0.0060338	2.73793	3.94496	10	98	autophagy	0.00700352
GO:0009668	0.00624662	2.0772	8.65475	17	215	plastid membrane organization	0.00716525
GO:0010027	0.00624662	2.0772	8.65475	17	215	thylakoid membrane organization	0.00716525
GO:0034660	0.00629522	1.67267	20.0468	32	498	ncRNA metabolic process	0.00717291
GO:0006733	0.00632687	1.87875	12.3179	22	306	oxidoreduction coenzyme metabolic process	0.00717291
GO:0045333	0.00663062	2.54982	4.62929	11	115	cellular respiration	0.00747382
GO:0071840	0.00695005	1.24526	185.856	214	4617	cellular component organization or biogenesis	0.00778884
GO:0009642	0.0072301	1.88498	11.7141	21	291	response to light intensity	0.0080564
GO:0009636	0.00752207	3.05461	2.85808	8	71	response to toxic substance	0.00833411
GO:0009117	0.0083968	1.50949	31.1571	45	774	nucleotide metabolic process	0.00920417
GO:0010035	0.00840982	1.35983	63.3206	82	1573	response to inorganic substance	0.00920417
GO:0010207	0.00844895	2.25673	6.11871	13	152	photosystem II assembly	0.00920417
GO:0006753	0.00877323	1.50514	31.2376	45	776	nucleoside phosphate metabolic process	0.00929098
GO:0072594	0.00902184	1.56885	24.6359	37	612	establishment of protein localization to organelle	0.00929098
GO:0061062	0.00919569	23.9174	0.161019	2	4	regulation of nematode larval development	0.00929098
GO:1900407	0.00919569	23.9174	0.161019	2	4	regulation of cellular response to oxidative stress	0.00929098
GO:0002164	0.00919569	23.9174	0.161019	2	4	larval development	0.00929098
GO:0002119	0.00919569	23.9174	0.161019	2	4	nematode larval development	0.00929098
GO:1902882	0.00919569	23.9174	0.161019	2	4	regulation of response to oxidative stress	0.00929098
GO:0006165	0.00919569	23.9174	0.161019	2	4	nucleoside diphosphate phosphorylation	0.00929098
GO:0006183	0.00919569	23.9174	0.161019	2	4	GTP biosynthetic process	0.00929098
GO:0006228	0.00919569	23.9174	0.161019	2	4	UTP biosynthetic process	0.00929098
GO:0090322	0.00919569	23.9174	0.161019	2	4	regulation of superoxide metabolic process	0.00929098
GO:0045903	0.00919569	23.9174	0.161019	2	4	positive regulation of translational fidelity	0.00929098
GO:0046051	0.00919569	23.9174	0.161019	2	4	UTP metabolic process	0.00929098
GO:0071786	0.00919569	23.9174	0.161019	2	4	endoplasmic reticulum tubular network organization	0.00929098
GO:0006396	0.00973641	1.4248	42.5492	58	1057	RNA processing	0.0097866
GO:0010256	0.00980929	1.8921	10.5467	19	262	endomembrane system organization	0.00980929

## Sheet: GenomeBPNMhighunder
GOBPID	Pvalue	OddsRatio	ExpCount	Count	Size	Term	q_value	BACK TO CONTENTS
GO:0045229	2.4093e-05	0.452082	47.7737	23	905	external encapsulating structure organization	0.000647808
GO:0071555	2.64411e-05	0.439759	44.8703	21	850	cell wall organization	0.000647808
GO:0071669	4.29591e-05	0.348567	29.72	11	563	plant-type cell wall organization or biogenesis	0.000701666
GO:0009932	0.000143111	0.280146	20.2181	6	383	cell tip growth	0.0014532
GO:0071554	0.000148286	0.557233	62.6073	37	1186	cell wall organization or biogenesis	0.0014532
GO:0009664	0.000256935	0.335098	22.5935	8	428	plant-type cell wall organization	0.0020983
GO:0034968	0.000350045	0.240311	15.731	4	298	histone lysine methylation	0.00237268
GO:0016128	0.000435799	0	7.49599	0	142	phytosteroid metabolic process	0.00237268
GO:0016131	0.000435799	0	7.49599	0	142	brassinosteroid metabolic process	0.00237268
GO:0048868	0.000565925	0.282128	16.7868	5	318	pollen tube development	0.00261059
GO:0016129	0.000639327	0	7.12647	0	135	phytosteroid biosynthetic process	0.00261059
GO:0016132	0.000639327	0	7.12647	0	135	brassinosteroid biosynthetic process	0.00261059
GO:0042545	0.000695589	0.358817	21.1682	8	401	cell wall modification	0.00262184
GO:0006479	0.000848483	0.343124	19.3734	7	367	protein methylation	0.00263382
GO:0008213	0.000848483	0.343124	19.3734	7	367	protein alkylation	0.00263382
GO:0044706	0.000880545	0.344105	19.3206	7	366	multi-multicellular organism process	0.00263382
GO:0009856	0.000913773	0.345091	19.2679	7	365	pollination	0.00263382
GO:0016571	0.0011826	0.35215	18.8983	7	358	histone methylation	0.00289861
GO:0032259	0.00120849	0.562605	45.715	27	866	methylation	0.00289861
GO:0009860	0.00122717	0.268193	14.1474	4	268	pollen tube growth	0.00289861
GO:0009826	0.00124226	0.463653	28.7698	14	545	unidimensional cell growth	0.00289861
GO:0042445	0.00136884	0.356311	18.6872	7	354	hormone metabolic process	0.00304878
GO:0006261	0.00150104	0.181039	10.4522	2	198	DNA-dependent DNA replication	0.00319787
GO:0000272	0.00179613	0.113175	8.34061	1	158	polysaccharide catabolic process	0.00355971
GO:0009827	0.00181618	0.23744	11.983	3	227	plant-type cell wall modification	0.00355971
GO:0048465	0.00212956	0	5.96512	0	113	corolla development	0.00386476
GO:0048441	0.00212956	0	5.96512	0	113	petal development	0.00386476
GO:0008654	0.00264518	0.449283	23.3854	11	443	phospholipid biosynthetic process	0.00462907
GO:0010817	0.00279741	0.48945	27.3445	14	518	regulation of hormone levels	0.00466499
GO:0051567	0.00302079	0.251094	11.3496	3	215	histone H3-K9 methylation	0.00466499
GO:0048588	0.00303052	0.480542	25.8664	13	490	developmental cell growth	0.00466499
GO:0042446	0.00313048	0.357652	15.995	6	303	hormone biosynthetic process	0.00466499
GO:0006260	0.00314173	0.422974	20.3236	9	385	DNA replication	0.00466499
GO:0008202	0.0038373	0.335665	14.2001	5	269	steroid metabolic process	0.00548658
GO:0009067	0.00391899	0.126161	7.49599	1	142	aspartate family amino acid biosynthetic process	0.00548658
GO:0007067	0.00523663	0.131824	7.17926	1	136	mitotic nuclear division	0.00712764
GO:0000041	0.00578657	0.350534	13.6195	5	258	transition metal ion transport	0.00766329
GO:0044770	0.00670451	0	4.85656	0	92	cell cycle phase transition	0.00848426
GO:0043414	0.00676063	0.58335	34.5766	21	655	macromolecule methylation	0.00848426
GO:0044772	0.00708056	0	4.80377	0	91	mitotic cell cycle phase transition	0.00848426
GO:0030001	0.00709908	0.585282	34.471	21	653	metal ion transport	0.00848426
GO:0045488	0.00818592	0.225186	8.44618	2	160	pectin metabolic process	0.00918226
GO:0010393	0.00818592	0.225186	8.44618	2	160	galacturonan metabolic process	0.00918226
GO:1901987	0.00833984	0	4.6454	0	88	regulation of cell cycle phase transition	0.00918226
GO:0042886	0.00845717	0.14247	6.65137	1	126	amide transport	0.00918226
GO:0008610	0.00869635	0.689661	61.2876	44	1161	lipid biosynthetic process	0.00918226
GO:1901990	0.00880748	0	4.59261	0	87	regulation of mitotic cell cycle phase transition	0.00918226
GO:0048446	0.00930129	0	4.53982	0	86	petal morphogenesis	0.00930245
GO:0009086	0.00930245	0.144807	6.54579	1	124	methionine biosynthetic process	0.00930245

## Sheet: GenomeBPNMhighover
GOBPID	Pvalue	OddsRatio	ExpCount	Count	Size	Term	q_value	BACK TO CONTENTS
GO:0016071	4.99013e-18	3.49927	27.1862	79	515	mRNA metabolic process	1.98607e-15
GO:0044260	1.42573e-16	1.83741	390.742	503	7402	cellular macromolecule metabolic process	2.83721e-14
GO:0044265	1.77063e-15	2.8445	37.5327	91	711	cellular macromolecule catabolic process	2.34903e-13
GO:0043170	2.44422e-15	1.80656	423.418	530	8021	macromolecule metabolic process	2.43199e-13
GO:0006397	3.31173e-14	3.97188	15.4671	51	293	mRNA processing	2.63614e-12
GO:0044267	1.64647e-13	1.7605	211.102	303	3999	cellular protein metabolic process	9.58617e-12
GO:0044248	1.68601e-13	2.06423	89.1072	158	1688	cellular catabolic process	9.58617e-12
GO:0019538	1.9848e-12	1.69733	234.223	324	4437	protein metabolic process	9.87437e-11
GO:0000956	2.70825e-12	5.29955	7.60157	32	144	nuclear-transcribed mRNA catabolic process	1.19765e-10
GO:0006401	3.14727e-12	4.93428	8.55176	34	162	RNA catabolic process	1.25261e-10
GO:0006402	5.93022e-12	5.11536	7.81272	32	148	mRNA catabolic process	2.14566e-10
GO:0050896	7.88025e-12	1.64024	351.203	444	6653	response to stimulus	2.61362e-10
GO:0009628	8.78226e-12	1.76254	155.674	233	2949	response to abiotic stimulus	2.68872e-10
GO:0009057	1.60759e-11	2.30831	47.3514	96	897	macromolecule catabolic process	4.57016e-10
GO:0000398	7.28398e-11	4.86773	7.60157	30	144	mRNA splicing, via spliceosome	1.93268e-09
GO:0044237	9.43271e-11	1.70561	536.966	617	10172	cellular metabolic process	2.34639e-09
GO:1901575	1.14729e-10	1.81674	110.487	175	2093	organic substance catabolic process	2.48256e-09
GO:0009056	1.225e-10	1.76561	128.065	196	2426	catabolic process	2.48256e-09
GO:0000375	1.24752e-10	4.58978	8.23503	31	156	RNA splicing, via transesterification reactions	2.48256e-09
GO:0000377	1.24752e-10	4.58978	8.23503	31	156	RNA splicing, via transesterification reactions with bulged adenosine as nucleophile	2.48256e-09
GO:0044238	2.22009e-10	1.67908	532.11	611	10080	primary metabolic process	4.2076e-09
GO:0042221	5.28804e-10	1.61213	212.21	289	4020	response to chemical	9.56654e-09
GO:0006464	6.59308e-10	1.68134	151.187	220	2864	cellular protein modification process	1.09335e-08
GO:0036211	6.59308e-10	1.68134	151.187	220	2864	protein modification process	1.09335e-08
GO:0072594	1.66936e-09	2.40161	32.3067	69	612	establishment of protein localization to organelle	2.65763e-08
GO:0008380	1.86553e-09	2.88064	19.3734	49	367	RNA splicing	2.85569e-08
GO:0033365	2.05791e-09	2.37159	33.1513	70	628	protein localization to organelle	3.03351e-08
GO:0050789	2.36469e-09	1.54175	300.579	380	5694	regulation of biological process	3.36124e-08
GO:0071704	5.62447e-09	1.64118	563.413	633	10673	organic substance metabolic process	7.58291e-08
GO:0010467	5.71576e-09	1.5692	207.671	279	3934	gene expression	7.58291e-08
GO:0016070	8.62669e-09	1.57198	194.843	264	3691	RNA metabolic process	1.10756e-07
GO:0009629	9.47379e-09	3.6283	10.2938	32	195	response to gravity	1.1783e-07
GO:0017038	1.2139e-08	2.95795	16.1533	42	306	protein import	1.44748e-07
GO:0016482	1.23654e-08	2.07437	46.1373	86	874	cytoplasmic transport	1.44748e-07
GO:0050794	1.32271e-08	1.52222	258.612	332	4899	regulation of cellular process	1.50411e-07
GO:1901700	1.7041e-08	1.62956	139.309	200	2639	response to oxygen-containing compound	1.88398e-07
GO:0009630	1.85497e-08	3.59965	10.0298	31	190	gravitropism	1.99534e-07
GO:0006950	2.40468e-08	1.53068	220.709	290	4181	response to stress	2.51858e-07
GO:0006396	4.50199e-08	1.92586	55.7976	97	1057	RNA processing	4.51816e-07
GO:0043412	4.54087e-08	1.56029	171.985	235	3258	macromolecule modification	4.51816e-07
GO:0034655	7.3896e-08	3.08213	12.9332	35	245	nucleobase-containing compound catabolic process	7.17332e-07
GO:0030163	7.69451e-08	2.30206	28.4531	59	539	protein catabolic process	7.29147e-07
GO:0009606	7.95064e-08	3.3442	10.6633	31	202	tropism	7.35897e-07
GO:1902582	1.54543e-07	1.76499	73.9041	118	1400	single-organism intracellular transport	1.39791e-06
GO:0070647	1.6248e-07	2.05791	39.1164	73	741	protein modification by small protein conjugation or removal	1.43705e-06
GO:0009101	1.87918e-07	2.80259	15.2559	38	289	glycoprotein biosynthetic process	1.55816e-06
GO:0043413	1.87918e-07	2.80259	15.2559	38	289	macromolecule glycosylation	1.55816e-06
GO:0006486	1.87918e-07	2.80259	15.2559	38	289	protein glycosylation	1.55816e-06
GO:0033036	2.67881e-07	1.6602	96.1281	144	1821	macromolecule localization	2.13666e-06
GO:0009100	2.68424e-07	2.75785	15.4671	38	293	glycoprotein metabolic process	2.13666e-06
GO:0048518	3.18005e-07	1.80762	62.0794	102	1176	positive regulation of biological process	2.48168e-06
GO:0065007	4.55435e-07	1.43556	326.709	394	6189	biological regulation	3.48583e-06
GO:0044257	5.10092e-07	2.22543	27.2389	55	516	cellular protein catabolic process	3.8305e-06
GO:0010035	5.25397e-07	1.68528	83.0365	127	1573	response to inorganic substance	3.87237e-06
GO:0048522	8.42467e-07	1.88314	47.6681	82	903	positive regulation of cellular process	6.0964e-06
GO:0009266	8.61936e-07	1.82184	54.689	91	1036	response to temperature stimulus	6.12591e-06
GO:0006139	9.04143e-07	1.43677	258.136	321	4890	nucleobase-containing compound metabolic process	6.26214e-06
GO:0046686	9.12573e-07	2.13108	29.8784	58	566	response to cadmium ion	6.26214e-06
GO:0070085	9.52792e-07	2.60185	16.2589	38	308	glycosylation	6.42731e-06
GO:0008284	9.72948e-07	5.11957	3.85357	16	73	positive regulation of cell proliferation	6.45389e-06
GO:0006807	9.93177e-07	1.42196	307.335	372	5822	nitrogen compound metabolic process	6.48007e-06
GO:0006605	1.01743e-06	1.81362	54.9002	91	1040	protein targeting	6.53126e-06
GO:0051716	1.09779e-06	1.48182	177.739	234	3367	cellular response to stimulus	6.93524e-06
GO:0065002	1.43751e-06	3.5415	7.49599	23	142	intracellular protein transmembrane transport	8.9395e-06
GO:0006725	1.47495e-06	1.41617	293.874	357	5567	cellular aromatic compound metabolic process	9.0312e-06
GO:0044764	1.59489e-06	4.13343	5.43723	19	103	multi-organism cellular process	9.61764e-06
GO:0001101	1.9629e-06	1.6159	91.0076	134	1724	response to acid chemical	1.16602e-05
GO:0010228	2.61382e-06	2.14358	26.5527	52	503	vegetative to reproductive phase transition of meristem	1.5246e-05
GO:0046483	2.64314e-06	1.40696	280.044	341	5305	heterocycle metabolic process	1.5246e-05
GO:0008104	3.10973e-06	1.63531	80.8722	121	1532	protein localization	1.74768e-05
GO:0010608	3.11772e-06	2.3407	19.743	42	374	posttranscriptional regulation of gene expression	1.74768e-05
GO:0010033	3.18814e-06	1.47366	160.214	212	3035	response to organic substance	1.76233e-05
GO:0010038	3.36779e-06	1.94966	36.3186	65	688	response to metal ion	1.82579e-05
GO:0009651	3.39469e-06	1.8279	47.0347	79	891	response to salt stress	1.82579e-05
GO:0019439	3.54107e-06	2.23192	22.5935	46	428	aromatic compound catabolic process	1.87913e-05
GO:0044743	4.05045e-06	3.41206	7.39041	22	140	intracellular protein transmembrane import	2.12116e-05
GO:0051641	4.32781e-06	1.57025	98.3452	141	1863	cellular localization	2.23697e-05
GO:0006970	4.46694e-06	1.78597	50.5187	83	957	response to osmotic stress	2.27928e-05
GO:0034641	4.63217e-06	1.39458	280.624	340	5316	cellular nitrogen compound metabolic process	2.33368e-05
GO:0006094	4.83055e-06	2.85651	10.98	28	208	gluconeogenesis	2.4032e-05
GO:0046907	6.27209e-06	1.59867	84.5674	124	1602	intracellular transport	3.08184e-05
GO:0070727	6.40026e-06	1.65246	70.4201	107	1334	cellular macromolecule localization	3.09079e-05
GO:0034613	6.44562e-06	1.65969	68.7836	105	1303	cellular protein localization	3.09079e-05
GO:1901361	6.55735e-06	2.17342	23.1214	46	438	organic cyclic compound catabolic process	3.10694e-05
GO:0019319	6.99189e-06	2.79362	11.1912	28	212	hexose biosynthetic process	3.27385e-05
GO:0090304	7.19571e-06	1.4029	229.525	285	4348	nucleic acid metabolic process	3.33011e-05
GO:0070887	7.59472e-06	1.56805	92.5385	133	1753	cellular response to chemical stimulus	3.47437e-05
GO:0031930	7.71004e-06	Inf	0.211155	4	4	mitochondria-nucleus signaling pathway	3.48704e-05
GO:0044270	8.17318e-06	2.19407	21.9073	44	415	cellular nitrogen compound catabolic process	3.58297e-05
GO:0046700	8.17318e-06	2.19407	21.9073	44	415	heterocycle catabolic process	3.58297e-05
GO:0007154	8.264e-06	1.48744	130.124	176	2465	cell communication	3.58297e-05
GO:0051649	8.28223e-06	1.56478	92.6969	133	1756	establishment of localization in cell	3.58297e-05
GO:0010304	8.47068e-06	8.5853	1.47808	9	28	PSII associated light-harvesting complex II catabolic process	3.62509e-05
GO:0048316	8.85047e-06	1.80861	44.3425	74	840	seed development	3.74733e-05
GO:0023052	9.07547e-06	1.51673	111.859	155	2119	signaling	3.76254e-05
GO:0044700	9.07547e-06	1.51673	111.859	155	2119	single organism signaling	3.76254e-05
GO:0071310	9.52991e-06	1.59902	80.2387	118	1520	cellular response to organic substance	3.91021e-05
GO:0032446	1.06173e-05	1.99787	29.3505	54	556	protein modification by small protein conjugation	4.31193e-05
GO:0006487	1.11393e-05	3.28079	7.28483	21	138	protein N-linked glycosylation	4.47824e-05
GO:0010629	1.18552e-05	1.91569	33.9431	60	643	negative regulation of gene expression	4.71835e-05
GO:0048519	1.24234e-05	1.60004	77.3354	114	1465	negative regulation of biological process	4.89557e-05
GO:0071826	1.25982e-05	5.45013	2.74501	12	52	ribonucleoprotein complex subunit organization	4.91576e-05
GO:0009892	1.32944e-05	1.8225	40.964	69	776	negative regulation of metabolic process	5.13708e-05
GO:0016567	1.36676e-05	2.00552	28.1363	52	533	protein ubiquitination	5.23047e-05
GO:0006886	1.75204e-05	1.63308	66.2498	100	1255	intracellular protein transport	6.64106e-05
GO:0009987	1.99058e-05	1.55049	657.377	699	12453	cellular process	7.47406e-05
GO:0010154	2.07146e-05	1.75085	46.2429	75	876	fruit development	7.70507e-05
GO:0010431	2.15483e-05	2.60686	11.8774	28	225	seed maturation	7.94094e-05
GO:0009312	2.31455e-05	5.06882	2.90338	12	55	oligosaccharide biosynthetic process	8.45128e-05
GO:0007165	2.3724e-05	1.49365	108.586	149	2057	signal transduction	8.58379e-05
GO:1901360	2.81765e-05	1.34899	305.277	360	5783	organic cyclic compound metabolic process	0.000101029
GO:0006984	3.01636e-05	2.60428	11.4551	27	217	ER-nucleus signaling pathway	0.000107189
GO:0046364	3.22754e-05	2.54143	12.1414	28	230	monosaccharide biosynthetic process	0.000113678
GO:0010605	3.33316e-05	1.7954	39.0108	65	739	negative regulation of macromolecule metabolic process	0.000116368
GO:0045184	3.43619e-05	1.56517	76.5963	111	1451	establishment of protein localization	0.000118922
GO:0032504	3.56485e-05	2.01455	24.7051	46	468	multicellular organism reproduction	0.000121665
GO:0030968	3.57658e-05	2.63078	10.9272	26	207	endoplasmic reticulum unfolded protein response	0.000121665
GO:0035196	3.64821e-05	2.99652	7.86551	21	149	production of miRNAs involved in gene silencing by miRNA	0.00012305
GO:0019419	3.69299e-05	72.1313	0.263943	4	5	sulfate reduction	0.000123514
GO:0060255	3.7651e-05	1.41755	151.556	196	2871	regulation of macromolecule metabolic process	0.000124876
GO:0046351	3.99516e-05	5.84913	2.16433	10	41	disaccharide biosynthetic process	0.000131411
GO:0035967	4.22292e-05	2.60166	11.0328	26	209	cellular response to topologically incorrect protein	0.000136644
GO:0034620	4.22292e-05	2.60166	11.0328	26	209	cellular response to unfolded protein	0.000136644
GO:0016558	4.2827e-05	3.44146	5.64839	17	107	protein import into peroxisome matrix	0.000137461
GO:0006986	4.58403e-05	2.58734	11.0856	26	210	response to unfolded protein	0.000145285
GO:0015031	4.59947e-05	1.55521	76.2796	110	1445	protein transport	0.000145285
GO:0072662	4.83764e-05	3.40341	5.70117	17	108	protein localization to peroxisome	0.000149254
GO:0072663	4.83764e-05	3.40341	5.70117	17	108	establishment of protein localization to peroxisome	0.000149254
GO:0006625	4.83764e-05	3.40341	5.70117	17	108	protein targeting to peroxisome	0.000149254
GO:0008152	5.02294e-05	1.51191	657.483	697	12455	metabolic process	0.000153779
GO:0043574	5.45519e-05	3.36617	5.75396	17	109	peroxisomal transport	0.000165738
GO:0022618	5.65776e-05	4.98959	2.69222	11	51	ribonucleoprotein complex assembly	0.00017059
GO:0030422	5.98137e-05	2.88285	8.12945	21	154	production of siRNA involved in RNA interference	0.000178992
GO:0051170	6.83673e-05	2.77142	8.8157	22	167	nuclear import	0.000203061
GO:0071806	6.97549e-05	2.69447	9.44917	23	179	protein transmembrane transport	0.000205648
GO:0009414	7.69292e-05	1.97484	24.0188	44	455	response to water deprivation	0.000225131
GO:0035195	7.94901e-05	2.81866	8.28782	21	157	gene silencing by miRNA	0.000230927
GO:0006366	8.35582e-05	3.38629	5.38444	16	102	transcription from RNA polymerase II promoter	0.000238066
GO:0061458	8.37416e-05	1.46443	102.516	139	1942	reproductive system development	0.000238066
GO:0048608	8.37416e-05	1.46443	102.516	139	1942	reproductive structure development	0.000238066
GO:0009409	8.81616e-05	1.77916	35.5795	59	674	response to cold	0.000248853
GO:0006635	9.02828e-05	2.64307	9.60753	23	182	fatty acid beta-oxidation	0.000253046
GO:0010468	9.11347e-05	1.40872	136.564	177	2587	regulation of gene expression	0.000253648
GO:0051603	9.3326e-05	1.92512	25.7081	46	487	proteolysis involved in cellular protein catabolic process	0.000257943
GO:0009415	9.90169e-05	1.9504	24.2828	44	460	response to water	0.000271784
GO:0006996	0.000116213	1.40719	131.76	171	2496	organelle organization	0.0003168
GO:0006357	0.000117209	4.53471	2.90338	11	55	regulation of transcription from RNA polymerase II promoter	0.000317342
GO:0000003	0.000122447	1.71457	39.961	64	757	reproduction	0.000329282
GO:0006006	0.000126699	1.86949	27.5557	48	522	glucose metabolic process	0.000338432
GO:0014070	0.00013646	1.62716	50.6243	77	959	response to organic cyclic compound	0.000362075
GO:0034976	0.000139814	2.00392	20.9571	39	397	response to endoplasmic reticulum stress	0.000368517
GO:0010555	0.000143229	15.0411	0.580675	5	11	response to mannitol	0.000375033
GO:0071407	0.000145967	1.76882	33.8903	56	642	cellular response to organic cyclic compound	0.000379704
GO:0019395	0.000148108	2.54588	9.92427	23	188	fatty acid oxidation	0.000382773
GO:0031323	0.000150001	1.37431	155.146	196	2939	regulation of cellular metabolic process	0.000385164
GO:0035966	0.000163623	1.98684	21.1155	39	400	response to topologically incorrect protein	0.000417449
GO:2000241	0.000169131	1.89865	24.8635	44	471	regulation of reproductive process	0.000428752
GO:0007031	0.000170547	2.81508	7.49599	19	142	peroxisome organization	0.000429605
GO:0009845	0.00017277	2.24082	14.0418	29	266	seed germination	0.000432468
GO:0031050	0.000177301	2.64203	8.76292	21	166	dsRNA fragmentation	0.000432918
GO:0043331	0.000177301	2.64203	8.76292	21	166	response to dsRNA	0.000432918
GO:0071359	0.000177301	2.64203	8.76292	21	166	cellular response to dsRNA	0.000432918
GO:0070918	0.000177301	2.64203	8.76292	21	166	production of small RNA involved in gene silencing by RNA	0.000432918
GO:0034654	0.000181832	1.36813	155.674	196	2949	nucleobase-containing compound biosynthetic process	0.000441276
GO:0009743	0.000194819	1.885	25.0218	44	474	response to carbohydrate	0.000469928
GO:0031086	0.000237292	24.0404	0.369521	4	7	nuclear-transcribed mRNA catabolic process, deadenylation-independent decay	0.000565521
GO:0031087	0.000237292	24.0404	0.369521	4	7	deadenylation-independent decapping of nuclear-transcribed mRNA	0.000565521
GO:0006413	0.000257171	3.17058	5.33165	15	101	translational initiation	0.000609251
GO:0048609	0.0002809	1.89452	23.1742	41	439	multicellular organismal reproductive process	0.000661529
GO:0034645	0.000290082	1.31506	219.601	263	4160	cellular macromolecule biosynthetic process	0.000679133
GO:0034440	0.000296378	2.41266	10.3994	23	197	lipid oxidation	0.000686137
GO:0048580	0.000296521	1.78234	29.3505	49	556	regulation of post-embryonic development	0.000686137
GO:0090351	0.000304711	2.15746	14.5169	29	275	seedling development	0.000701012
GO:0016032	0.000310987	3.69007	3.74799	12	71	viral process	0.000711339
GO:0005986	0.000318396	8.3369	1.00298	6	19	sucrose biosynthetic process	0.000717386
GO:2000034	0.000318396	8.3369	1.00298	6	19	regulation of seed maturation	0.000717386
GO:0016246	0.000319039	2.3987	10.4522	23	198	RNA interference	0.000717386
GO:0044712	0.000341233	1.45051	85.4648	116	1619	single-organism catabolic process	0.000762981
GO:0044242	0.000344027	2.13975	14.6225	29	277	cellular lipid catabolic process	0.000764932
GO:0044723	0.000347696	1.4356	91.6411	123	1736	single-organism carbohydrate metabolic process	0.000768794
GO:0048581	0.000354481	3.21888	4.90934	14	93	negative regulation of post-embryonic development	0.000779466
GO:0042127	0.000366912	2.81178	6.70416	17	127	regulation of cell proliferation	0.000802368
GO:0016926	0.000396701	3.17842	4.96213	14	94	protein desumoylation	0.00086277
GO:2000112	0.000425486	1.36895	128.804	164	2440	regulation of cellular macromolecule biosynthetic process	0.00090841
GO:0010556	0.000425486	1.36895	128.804	164	2440	regulation of macromolecule biosynthetic process	0.00090841
GO:0030258	0.000427829	2.17407	13.4083	27	254	lipid modification	0.00090841
GO:0031326	0.000428667	1.36553	131.549	167	2492	regulation of cellular biosynthetic process	0.00090841
GO:0009314	0.000429098	1.48094	71.2119	99	1349	response to radiation	0.00090841
GO:0019222	0.000441334	1.32099	184.232	224	3490	regulation of metabolic process	0.00091651
GO:0044744	0.000442136	2.51298	8.71013	20	165	protein targeting to nucleus	0.00091651
GO:1902593	0.000442136	2.51298	8.71013	20	165	single-organism nuclear import	0.00091651
GO:0006606	0.000442136	2.51298	8.71013	20	165	protein import into nucleus	0.00091651
GO:0000122	0.000454744	18.029	0.422309	4	8	negative regulation of transcription from RNA polymerase II promoter	0.000937761
GO:0042752	0.000458017	4.11722	2.85059	10	54	regulation of circadian rhythm	0.000939642
GO:0009648	0.000479904	2.37381	10.0826	22	191	photoperiodism	0.000979497
GO:0050792	0.000563183	54.0303	0.211155	3	4	regulation of viral process	0.00114361
GO:1901137	0.00058426	1.56725	48.0905	71	911	carbohydrate derivative biosynthetic process	0.00117174
GO:0019318	0.000585188	1.733	29.4561	48	558	hexose metabolic process	0.00117174
GO:0071702	0.000585871	1.37787	113.39	146	2148	organic substance transport	0.00117174
GO:0031047	0.000610797	1.93457	18.7928	34	356	gene silencing by RNA	0.00121549
GO:0009889	0.000639981	1.34515	138.148	173	2617	regulation of biosynthetic process	0.00126723
GO:0080090	0.000667255	1.32878	154.829	191	2933	regulation of primary metabolic process	0.00131469
GO:0006351	0.000763775	1.34333	134.083	168	2540	transcription, DNA-templated	0.00149745
GO:0000245	0.000784383	14.4222	0.475098	4	9	spliceosomal complex assembly	0.00152285
GO:0031053	0.000784383	14.4222	0.475098	4	9	primary miRNA processing	0.00152285
GO:0009605	0.000791998	1.35865	119.619	152	2266	response to external stimulus	0.00153017
GO:0007623	0.000812712	2.38023	9.13244	20	173	circadian rhythm	0.00156261
GO:0010557	0.000822514	1.73429	27.5557	45	522	positive regulation of macromolecule biosynthetic process	0.00156761
GO:0072593	0.00082319	1.78369	24.4411	41	463	reactive oxygen species metabolic process	0.00156761
GO:0051241	0.000830496	2.92125	5.33165	14	101	negative regulation of multicellular organismal process	0.00157399
GO:0009059	0.000846995	1.28295	225.144	265	4265	macromolecule biosynthetic process	0.00159765
GO:0010286	0.000851016	3.06311	4.75098	13	90	heat acclimation	0.00159766
GO:0032774	0.000899375	1.33724	134.558	168	2549	RNA biosynthetic process	0.00168052
GO:0009416	0.000945968	1.45921	66.8304	92	1266	response to light stimulus	0.00175932
GO:0009737	0.000952399	1.60144	39.0108	59	739	response to abscisic acid	0.00176305
GO:0010604	0.00103664	1.68165	30.2479	48	573	positive regulation of macromolecule metabolic process	0.0019084
GO:0018130	0.00104051	1.3006	174.836	211	3312	heterocycle biosynthetic process	0.0019084
GO:0051252	0.00113312	1.34445	120.622	152	2285	regulation of RNA metabolic process	0.00206872
GO:0043687	0.00114334	2.69685	6.12348	15	116	post-translational protein modification	0.00207785
GO:0035194	0.00115126	2.16086	11.4551	23	217	posttranscriptional gene silencing by RNA	0.00208273
GO:0050665	0.00116253	2.94762	4.90934	13	93	hydrogen peroxide biosynthetic process	0.00208418
GO:1903409	0.00116253	2.94762	4.90934	13	93	reactive oxygen species biosynthetic process	0.00208418
GO:0009292	0.00117394	5.05987	1.68924	7	32	genetic transfer	0.00208584
GO:0009294	0.00117394	5.05987	1.68924	7	32	DNA mediated transformation	0.00208584
GO:0019438	0.00120792	1.28975	185.658	222	3517	aromatic compound biosynthetic process	0.00213668
GO:0072329	0.00123828	2.07272	12.9332	25	245	monocarboxylic acid catabolic process	0.00218024
GO:0006979	0.0012435	1.63074	33.7319	52	639	response to oxidative stress	0.00218024
GO:0009790	0.00129854	1.59751	37.0576	56	702	embryo development	0.0022461
GO:0045036	0.00130928	3.26704	3.80078	11	72	protein targeting to chloroplast	0.0022461
GO:0072596	0.00130928	3.26704	3.80078	11	72	establishment of protein localization to chloroplast	0.0022461
GO:0072598	0.00130928	3.26704	3.80078	11	72	protein localization to chloroplast	0.0022461
GO:0051240	0.00130928	3.26704	3.80078	11	72	positive regulation of multicellular organismal process	0.0022461
GO:0046499	0.00135256	27.0132	0.263943	3	5	S-adenosylmethioninamine metabolic process	0.00230051
GO:0006557	0.00135256	27.0132	0.263943	3	5	S-adenosylmethioninamine biosynthetic process	0.00230051
GO:0044271	0.0013661	1.29309	172.936	208	3276	cellular nitrogen compound biosynthetic process	0.00231366
GO:0031328	0.00140749	1.68313	28.2947	45	536	positive regulation of cellular biosynthetic process	0.00237365
GO:0009062	0.00143217	2.08335	12.3525	24	234	fatty acid catabolic process	0.00240508
GO:0045037	0.00147143	7.51738	0.897407	5	17	protein import into chloroplast stroma	0.00246063
GO:0048511	0.00152339	2.24656	9.60753	20	182	rhythmic process	0.00252404
GO:0031324	0.00152681	1.63787	31.6204	49	599	negative regulation of cellular metabolic process	0.00252404
GO:0009793	0.00152838	1.59839	35.6851	54	676	embryo development ending in seed dormancy	0.00252404
GO:0016043	0.0016074	1.26466	223.665	261	4237	cellular component organization	0.00263876
GO:0009791	0.0016111	1.32232	128.963	160	2443	post-embryonic development	0.00263876
GO:2000243	0.00162724	4.13285	2.26991	8	43	positive regulation of reproductive process	0.00264254
GO:0048573	0.00162795	2.23262	9.66032	20	183	photoperiodism, flowering	0.00264254
GO:0048523	0.00163333	1.48332	53.3693	75	1011	negative regulation of cellular process	0.00264254
GO:0031327	0.00170389	1.68569	26.975	43	511	negative regulation of cellular biosynthetic process	0.00273629
GO:1902580	0.0017119	1.6363	30.9869	48	587	single-organism cellular localization	0.00273629
GO:1902578	0.0017119	1.6363	30.9869	48	587	single-organism localization	0.00273629
GO:0033993	0.00173434	1.48728	51.7857	73	981	response to lipid	0.00276107
GO:2000113	0.00177141	1.69288	26.236	42	497	negative regulation of cellular macromolecule biosynthetic process	0.00279771
GO:0010558	0.00177141	1.69288	26.236	42	497	negative regulation of macromolecule biosynthetic process	0.00279771
GO:2000026	0.00178387	1.52599	44.2369	64	838	regulation of multicellular organismal development	0.00280624
GO:0051094	0.00180308	2.93898	4.53982	12	86	positive regulation of developmental process	0.00282529
GO:0051172	0.00183955	1.68904	26.2887	42	498	negative regulation of nitrogen compound metabolic process	0.00287114
GO:0006457	0.00186662	1.83348	18.5288	32	351	protein folding	0.00290201
GO:0009959	0.00188693	10.3001	0.580675	4	11	negative gravitropism	0.00290497
GO:0001666	0.00189042	2.77326	5.17329	13	98	response to hypoxia	0.00290497
GO:0006914	0.00189042	2.77326	5.17329	13	98	autophagy	0.00290497
GO:0042743	0.00195229	1.74577	22.4352	37	425	hydrogen peroxide metabolic process	0.00297252
GO:0006096	0.00195318	1.96741	14.0946	26	267	glycolytic process	0.00297252
GO:0016441	0.00197146	2.06374	11.9302	23	226	posttranscriptional gene silencing	0.00297252
GO:0009890	0.00197623	1.67092	27.1862	43	515	negative regulation of biosynthetic process	0.00297252
GO:2001141	0.00197919	1.32492	119.513	149	2264	regulation of RNA biosynthetic process	0.00297252
GO:0006355	0.00197919	1.32492	119.513	149	2264	regulation of transcription, DNA-templated	0.00297252
GO:1902679	0.00231119	1.68837	25.0218	40	474	negative regulation of RNA biosynthetic process	0.00343229
GO:0045892	0.00231119	1.68837	25.0218	40	474	negative regulation of transcription, DNA-templated	0.00343229
GO:0051253	0.00231119	1.68837	25.0218	40	474	negative regulation of RNA metabolic process	0.00343229
GO:0051239	0.00243417	1.49862	45.6622	65	865	regulation of multicellular organismal process	0.00360149
GO:0046395	0.00248299	1.71844	22.7519	37	431	carboxylic acid catabolic process	0.00363493
GO:0016054	0.00248299	1.71844	22.7519	37	431	organic acid catabolic process	0.00363493
GO:0036293	0.00248417	2.67815	5.33165	13	101	response to decreased oxygen levels	0.00363493
GO:0050793	0.00251169	1.45193	55.1113	76	1044	regulation of developmental process	0.00364273
GO:0051169	0.00251696	1.90112	15.0976	27	286	nuclear transport	0.00364273
GO:0006913	0.00251696	1.90112	15.0976	27	286	nucleocytoplasmic transport	0.00364273
GO:0016055	0.00253229	6.44257	1.00298	5	19	Wnt signaling pathway	0.00365164
GO:0006376	0.00259898	18.0076	0.316732	3	6	mRNA splice site selection	0.00369427
GO:0006597	0.00259898	18.0076	0.316732	3	6	spermine biosynthetic process	0.00369427
GO:0043903	0.00259898	18.0076	0.316732	3	6	regulation of symbiosis, encompassing mutualism through parasitism	0.00369427
GO:0008215	0.00259898	18.0076	0.316732	3	6	spermine metabolic process	0.00369427
GO:0009933	0.00264335	1.89367	15.1503	27	287	meristem structural organization	0.00374396
GO:0007275	0.00267064	1.25673	202.708	237	3840	multicellular organismal development	0.00375864
GO:0045934	0.0026726	1.6617	26.0248	41	493	negative regulation of nucleobase-containing compound metabolic process	0.00375864
GO:0070482	0.00271309	2.64787	5.38444	13	102	response to oxygen levels	0.00378667
GO:0006417	0.00271903	2.36148	7.33762	16	139	regulation of translation	0.00378667
GO:1901701	0.00278255	1.41738	63.1352	85	1196	cellular response to oxygen-containing compound	0.00378667
GO:0060774	0.00278332	Inf	0.105577	2	2	auxin mediated signaling pathway involved in phyllotactic patterning	0.00378667
GO:2000693	0.00278332	Inf	0.105577	2	2	positive regulation of seed maturation	0.00378667
GO:0009413	0.00278332	Inf	0.105577	2	2	response to flooding	0.00378667
GO:0034214	0.00278332	Inf	0.105577	2	2	protein hexamerization	0.00378667
GO:0018158	0.00278332	Inf	0.105577	2	2	protein oxidation	0.00378667
GO:0018171	0.00278332	Inf	0.105577	2	2	peptidyl-cysteine oxidation	0.00378667
GO:0070646	0.00278768	1.96905	12.986	24	246	protein modification by small protein removal	0.00378667
GO:0071322	0.00292383	2.34227	7.39041	16	140	cellular response to carbohydrate stimulus	0.00395811
GO:0097305	0.00294891	1.48932	45.1871	64	856	response to alcohol	0.00397854
GO:0051171	0.0030074	1.29722	130.916	160	2480	regulation of nitrogen compound metabolic process	0.00404374
GO:0048532	0.00305542	1.87167	15.3087	27	290	anatomical structure arrangement	0.00409446
GO:0009719	0.00310647	1.31527	112.651	140	2134	response to endogenous stimulus	0.00414891
GO:0044282	0.00312241	1.66775	24.6523	39	467	small molecule catabolic process	0.00415625
GO:0000103	0.0032315	6.01264	1.05577	5	20	sulfate assimilation	0.00428712
GO:0009631	0.00334331	4.07883	2.00597	7	38	cold acclimation	0.00440608
GO:0008360	0.00334331	4.07883	2.00597	7	38	regulation of cell shape	0.00440608
GO:0009863	0.0033722	1.71044	21.5906	35	409	salicylic acid mediated signaling pathway	0.0044295
GO:0031325	0.00339108	1.58177	31.2509	47	592	positive regulation of cellular metabolic process	0.00443964
GO:0009751	0.00343533	1.60625	28.8226	44	546	response to salicylic acid	0.00448282
GO:0080050	0.00354936	4.70886	1.53087	6	29	regulation of seed development	0.0045927
GO:0009756	0.00355415	2.3662	6.86252	15	130	carbohydrate mediated signaling	0.0045927
GO:0010182	0.00355415	2.3662	6.86252	15	130	sugar mediated signaling pathway	0.0045927
GO:0050826	0.00380764	2.53327	5.5956	13	106	response to freezing	0.00490433
GO:0009408	0.00387861	1.79282	17.1035	29	324	response to heat	0.00497963
GO:0071840	0.00410736	1.22995	243.725	278	4617	cellular component organization or biogenesis	0.00525636
GO:0016458	0.00420014	1.64663	24.2828	38	460	gene silencing	0.00535788
GO:0009891	0.00425927	1.53181	34.9461	51	662	positive regulation of biosynthetic process	0.00541594
GO:0042176	0.00435428	3.44235	2.63943	8	50	regulation of protein catabolic process	0.00551912
GO:0071446	0.00441367	1.67817	21.9601	35	416	cellular response to salicylic acid stimulus	0.00557664
GO:0051028	0.00447564	2.47959	5.70117	13	108	mRNA transport	0.00563704
GO:0006972	0.0046327	1.80858	15.7838	27	299	hyperosmotic response	0.00581645
GO:0015980	0.00473408	2.28602	7.07368	15	134	energy derivation by oxidation of organic compounds	0.00592504
GO:0051128	0.00488241	1.64123	23.7021	37	449	regulation of cellular component organization	0.00609153
GO:0009909	0.00494948	1.67781	21.3266	34	404	regulation of flower development	0.00615592
GO:0010187	0.0050288	5.30453	1.16135	5	22	negative regulation of seed germination	0.00623158
GO:0000184	0.00504163	7.20859	0.739041	4	14	nuclear-transcribed mRNA catabolic process, nonsense-mediated decay	0.00623158
GO:1901699	0.00516045	1.95764	11.4023	21	216	cellular response to nitrogen compound	0.0063587
GO:0019219	0.00524935	1.27721	129.068	156	2445	regulation of nucleobase-containing compound metabolic process	0.00644828
GO:0009640	0.00527105	1.83504	14.4113	25	273	photomorphogenesis	0.00645208
GO:0022414	0.00528487	1.27611	130.018	157	2463	reproductive process	0.00645208
GO:0072665	0.00540649	2.18238	7.86551	16	149	protein localization to vacuole	0.00654038
GO:0072666	0.00540649	2.18238	7.86551	16	149	establishment of protein localization to vacuole	0.00654038
GO:0006623	0.00540649	2.18238	7.86551	16	149	protein targeting to vacuole	0.00654038
GO:1902680	0.00549855	1.6058	25.4969	39	483	positive regulation of RNA biosynthetic process	0.00663158
GO:0016042	0.00555092	1.67749	20.6931	33	392	lipid catabolic process	0.00667452
GO:0044707	0.00562877	1.23101	205.665	237	3896	single-multicellular organism process	0.00674774
GO:0033043	0.0057716	1.7753	16.0477	27	304	regulation of organelle organization	0.00689819
GO:0051235	0.00581313	2.22933	7.23204	15	137	maintenance of location	0.00692702
GO:0071229	0.0059672	1.44091	45.7678	63	867	cellular response to acid chemical	0.00708939
GO:0050657	0.0060941	2.37873	5.91233	13	112	nucleic acid transport	0.00717589
GO:0050658	0.0060941	2.37873	5.91233	13	112	RNA transport	0.00717589
GO:0051236	0.0060941	2.37873	5.91233	13	112	establishment of RNA localization	0.00717589
GO:0018105	0.00615116	5.00948	1.21414	5	23	peptidyl-serine phosphorylation	0.00722171
GO:0009642	0.00618208	1.78617	15.3615	26	291	response to light intensity	0.00723667
GO:0051254	0.00628853	1.591	25.7081	39	487	positive regulation of RNA metabolic process	0.00732092
GO:0051093	0.00629084	1.99441	10.1354	19	192	negative regulation of developmental process	0.00732092
GO:0044249	0.00642563	1.20327	330.721	365	6265	cellular biosynthetic process	0.00745597
GO:0051168	0.00647365	2.58526	4.6454	11	88	nuclear export	0.00748986
GO:0005996	0.00655459	1.49346	35.7379	51	677	monosaccharide metabolic process	0.00755036
GO:0006403	0.00656389	2.35478	5.96512	13	113	RNA localization	0.00755036
GO:0033044	0.00663674	2.19306	7.33762	15	139	regulation of chromosome organization	0.00761217
GO:0016973	0.00671956	10.803	0.422309	3	8	poly(A)+ mRNA export from nucleus	0.00768501
GO:0045727	0.0069187	4.01013	1.74203	6	33	positive regulation of translation	0.00789009
GO:0006406	0.00706602	2.69948	4.06473	10	77	mRNA export from nucleus	0.00803507
GO:0009893	0.00709391	1.46945	38.4301	54	728	positive regulation of metabolic process	0.00803507
GO:0003006	0.0071064	1.26804	125.479	151	2377	developmental process involved in reproduction	0.00803507
GO:0009658	0.00739513	1.80375	14.0418	24	266	chloroplast organization	0.00833785
GO:0018209	0.00743842	4.74549	1.26693	5	24	peptidyl-serine modification	0.00836297
GO:0000302	0.00753133	1.58093	25.1802	38	477	response to reactive oxygen species	0.00844358
GO:0043933	0.00758083	1.40393	50.6243	68	959	macromolecular complex subunit organization	0.0084612
GO:0045333	0.00758957	2.30828	6.07069	13	115	cellular respiration	0.0084612
GO:0043543	0.00775463	1.87942	11.8247	21	224	protein acylation	0.00862107
GO:0010498	0.00788293	1.76965	14.8864	25	282	proteasomal protein catabolic process	0.00864589
GO:0045893	0.00803929	1.57353	25.2858	38	479	positive regulation of transcription, DNA-templated	0.00864589
GO:0060771	0.00805682	35.9748	0.158366	2	3	phyllotactic patterning	0.00864589
GO:0060772	0.00805682	35.9748	0.158366	2	3	leaf phyllotactic patterning	0.00864589
GO:0033512	0.00805682	35.9748	0.158366	2	3	L-lysine catabolic process to acetyl-CoA via saccharopine	0.00864589
GO:0046440	0.00805682	35.9748	0.158366	2	3	L-lysine metabolic process	0.00864589
GO:0070483	0.00805682	35.9748	0.158366	2	3	detection of hypoxia	0.00864589
GO:0003032	0.00805682	35.9748	0.158366	2	3	detection of oxygen	0.00864589
GO:0006554	0.00805682	35.9748	0.158366	2	3	lysine catabolic process	0.00864589
GO:2000011	0.00805682	35.9748	0.158366	2	3	regulation of adaxial/abaxial pattern formation	0.00864589
GO:0019474	0.00805682	35.9748	0.158366	2	3	L-lysine catabolic process to acetyl-CoA	0.00864589
GO:0019477	0.00805682	35.9748	0.158366	2	3	L-lysine catabolic process	0.00864589
GO:1901576	0.00805936	1.19531	346.663	380	6567	organic substance biosynthetic process	0.00864589
GO:0009058	0.00812563	1.19463	360.599	394	6831	biosynthetic process	0.00869355
GO:0048507	0.00828971	1.5183	30.3007	44	574	meristem development	0.00883667
GO:0051246	0.0083038	1.56986	25.3386	38	480	regulation of protein metabolic process	0.00883667
GO:0006595	0.00833483	2.80474	3.53684	9	67	polyamine metabolic process	0.00884604
GO:0009970	0.00842665	6.00631	0.844618	4	16	cellular response to sulfate starvation	0.00889439
GO:0042548	0.00842665	6.00631	0.844618	4	16	regulation of photosynthesis, light reaction	0.00889439
GO:0051247	0.00844744	2.62087	4.1703	10	79	positive regulation of protein metabolic process	0.00889439
GO:0009873	0.0086343	1.96756	9.71311	18	184	ethylene-activated signaling pathway	0.00906716
GO:0045935	0.00869079	1.55514	26.236	39	497	positive regulation of nucleobase-containing compound metabolic process	0.00910246
GO:1901362	0.00871812	1.21817	198.908	228	3768	organic cyclic compound biosynthetic process	0.0091058
GO:0009910	0.00873974	3.32583	2.37549	7	45	negative regulation of flower development	0.0091058
GO:0019048	0.00890198	4.5079	1.31972	5	25	modulation by virus of host morphology or physiology	0.00925062
GO:0006497	0.0091098	1.95564	9.7659	18	185	protein lipidation	0.00940101
GO:0042158	0.0091098	1.95564	9.7659	18	185	lipoprotein biosynthetic process	0.00940101
GO:0051130	0.00911997	1.91589	10.5049	19	199	positive regulation of cellular component organization	0.00940101
GO:0010628	0.00914118	1.55893	25.4969	38	483	positive regulation of gene expression	0.00940101
GO:0006508	0.0092881	1.38896	51.0994	68	968	proteolysis	0.00951483
GO:0009639	0.009308	1.56673	24.7051	37	468	response to red or far red light	0.00951483
GO:0018377	0.00937996	2.04276	8.34061	16	158	protein myristoylation	0.00951483
GO:0006498	0.00937996	2.04276	8.34061	16	158	N-terminal protein lipidation	0.00951483
GO:0006499	0.00937996	2.04276	8.34061	16	158	N-terminal protein myristoylation	0.00951483
GO:0009611	0.0093953	1.63712	19.8485	31	376	response to wounding	0.00951483
GO:0042542	0.00949844	1.68214	17.473	28	331	response to hydrogen peroxide	0.00959487
GO:2000070	0.00968714	9.00189	0.475098	3	9	regulation of response to water deprivation	0.00975315
GO:0032880	0.00970414	2.94913	3.00895	8	57	regulation of protein localization	0.00975315
GO:0006598	0.00985123	3.24032	2.42828	7	46	polyamine catabolic process	0.00987604
GO:0016192	0.00992953	1.44027	39.1164	54	741	vesicle-mediated transport	0.00992953

## Sheet: GenomeBPallDEGsunder
GOBPID	Pvalue	OddsRatio	ExpCount	Count	Size	Term	q_value	BACK TO CONTENTS
GO:0009932	6.86096e-09	0.203408	35.6356	8	383	cell tip growth	9.39951e-07
GO:0071554	1.71373e-07	0.534797	110.349	64	1186	cell wall organization or biogenesis	1.17391e-05
GO:0044706	4.36507e-07	0.268598	34.0538	10	366	multi-multicellular organism process	1.6078e-05
GO:0009856	4.69431e-07	0.269375	33.9608	10	365	pollination	1.6078e-05
GO:0048468	7.525e-07	0.475764	73.8764	38	794	cell development	2.06185e-05
GO:0048868	1.03474e-06	0.247261	29.5878	8	318	pollen tube development	2.36267e-05
GO:0045229	1.67397e-06	0.517811	84.2042	47	905	external encapsulating structure organization	3.2762e-05
GO:0048588	2.42511e-06	0.384889	45.5912	19	490	developmental cell growth	4.07919e-05
GO:0009860	2.67976e-06	0.219893	24.9356	6	268	pollen tube growth	4.07919e-05
GO:0071555	3.20438e-06	0.516984	79.0868	44	850	cell wall organization	4.38999e-05
GO:0009826	3.59344e-06	0.419987	50.7086	23	545	unidimensional cell growth	4.47547e-05
GO:0030154	9.11845e-06	0.609851	117.793	77	1266	cell differentiation	0.000104102
GO:0009827	1.46251e-05	0.216751	21.1208	5	227	plant-type cell wall modification	0.000154126
GO:0010817	1.66752e-05	0.443805	48.1964	23	518	regulation of hormone levels	0.000163179
GO:0044703	2.22444e-05	0.484409	55.826	29	600	multi-organism reproductive process	0.000203165
GO:0000904	2.96916e-05	0.431979	43.0791	20	463	cell morphogenesis involved in differentiation	0.000254234
GO:0005976	3.77978e-05	0.576426	82.9016	51	891	polysaccharide metabolic process	0.000304606
GO:0048589	4.06368e-05	0.574904	81.5059	50	876	developmental growth	0.000309291
GO:0042886	6.02607e-05	0.0773238	11.7235	1	126	amide transport	0.000434512
GO:0000041	7.81083e-05	0.30798	24.0052	8	258	transition metal ion transport	0.000524677
GO:0042445	8.304e-05	0.395342	32.9373	14	354	hormone metabolic process	0.000524677
GO:0060560	8.42547e-05	0.536952	61.1295	35	657	developmental growth involved in morphogenesis	0.000524677
GO:0030001	0.000101475	0.540593	60.7573	35	653	metal ion transport	0.000598287
GO:0016128	0.000109177	0.138024	13.2121	2	142	phytosteroid metabolic process	0.000598287
GO:0016131	0.000109177	0.138024	13.2121	2	142	brassinosteroid metabolic process	0.000598287
GO:0045488	0.000135251	0.184518	14.8869	3	160	pectin metabolic process	0.000686274
GO:0010393	0.000135251	0.184518	14.8869	3	160	galacturonan metabolic process	0.000686274
GO:0048869	0.000144538	0.695252	148.962	110	1601	cellular developmental process	0.0006999
GO:0042546	0.000153068	0.447466	37.5895	18	404	cell wall biogenesis	0.0006999
GO:0000272	0.000158968	0.186926	14.7008	3	158	polysaccharide catabolic process	0.0006999
GO:0016571	0.000162712	0.420083	33.3095	15	358	histone methylation	0.0006999
GO:0015833	0.00016348	0.0848537	10.7	1	115	peptide transport	0.0006999
GO:0000271	0.000168951	0.559042	62.246	37	669	polysaccharide biosynthetic process	0.000701403
GO:0006260	0.000193115	0.443558	35.8217	17	385	DNA replication	0.000713563
GO:0048465	0.000195833	0.0863817	10.5139	1	113	corolla development	0.000713563
GO:0048441	0.000195833	0.0863817	10.5139	1	113	petal development	0.000713563
GO:0016129	0.000197923	0.145363	12.5608	2	135	phytosteroid biosynthetic process	0.000713563
GO:0016132	0.000197923	0.145363	12.5608	2	135	brassinosteroid biosynthetic process	0.000713563
GO:0006857	0.000214313	0.0871663	10.4209	1	112	oligopeptide transport	0.000752842
GO:0006479	0.000230015	0.437929	34.1469	16	367	protein methylation	0.000768586
GO:0008213	0.000230015	0.437929	34.1469	16	367	protein alkylation	0.000768586
GO:0042446	0.000278264	0.396807	28.1921	12	303	hormone biosynthetic process	0.00090767
GO:0008544	0.000324511	0.597473	69.5033	44	747	epidermis development	0.000987956
GO:0043588	0.000324511	0.597473	69.5033	44	747	skin development	0.000987956
GO:0060429	0.000324511	0.597473	69.5033	44	747	epithelium development	0.000987956
GO:0034968	0.000375923	0.403895	27.7269	12	298	histone lysine methylation	0.0011196
GO:0006261	0.000474412	0.301628	18.4226	6	198	DNA-dependent DNA replication	0.00138286
GO:0071669	0.00051135	0.558243	52.3834	31	563	plant-type cell wall organization or biogenesis	0.00145948
GO:0006270	0.00064679	0	6.97825	0	75	DNA replication initiation	0.00180837
GO:0010053	0.000789529	0.518053	40.0086	22	430	root epidermal cell differentiation	0.00216331
GO:0021700	0.000871078	0.513588	38.5199	21	414	developmental maturation	0.00233995
GO:0010054	0.000915034	0.514937	38.4269	21	413	trichoblast differentiation	0.00241076
GO:0044839	0.000957808	0	6.60607	0	71	cell cycle G2/M phase transition	0.00243
GO:0045490	0.000957808	0	6.60607	0	71	pectin catabolic process	0.00243
GO:0000086	0.00105657	0	6.51303	0	70	G2/M transition of mitotic cell cycle	0.00258483
GO:1902749	0.00105657	0	6.51303	0	70	regulation of cell cycle G2/M phase transition	0.00258483
GO:0010389	0.00116552	0	6.41999	0	69	regulation of G2/M transition of mitotic cell cycle	0.00279595
GO:0032989	0.00118369	0.654698	78.3425	54	842	cellular component morphogenesis	0.00279595
GO:0009832	0.00126272	0.371326	20.0974	8	216	plant-type cell wall biogenesis	0.00291982
GO:0044770	0.00127875	0.106481	8.55998	1	92	cell cycle phase transition	0.00291982
GO:0030855	0.00135339	0.588166	51.546	32	554	epithelial cell differentiation	0.00299055
GO:0009913	0.00135339	0.588166	51.546	32	554	epidermal cell differentiation	0.00299055
GO:0044772	0.00139685	0.107672	8.46694	1	91	mitotic cell cycle phase transition	0.00300722
GO:0009653	0.00140852	0.761406	175.945	141	1891	anatomical structure morphogenesis	0.00300722
GO:0043473	0.00144874	0.228611	12.0956	3	130	pigmentation	0.00300722
GO:0043476	0.00144874	0.228611	12.0956	3	130	pigment accumulation	0.00300722
GO:0016049	0.00155277	0.656872	75.272	52	809	cell growth	0.00301883
GO:0043480	0.0015645	0.230442	12.0026	3	129	pigment accumulation in tissues	0.00301883
GO:0043481	0.0015645	0.230442	12.0026	3	129	anthocyanin accumulation in tissues in response to UV light	0.00301883
GO:0043478	0.0015645	0.230442	12.0026	3	129	pigment accumulation in response to UV light	0.00301883
GO:0043479	0.0015645	0.230442	12.0026	3	129	pigment accumulation in tissues in response to UV light	0.00301883
GO:0034220	0.00164433	0.617456	58.4312	38	628	ion transmembrane transport	0.00312879
GO:1901987	0.00181954	0.111409	8.18781	1	88	regulation of cell cycle phase transition	0.00337443
GO:0048638	0.00182268	0.47189	27.913	14	300	regulation of developmental growth	0.00337443
GO:0040007	0.00191329	0.706877	102.441	76	1101	growth	0.00344456
GO:0006928	0.00192348	0.309967	14.98	5	161	cellular component movement	0.00344456
GO:1901990	0.00198671	0.112713	8.09477	1	87	regulation of mitotic cell cycle phase transition	0.00344456
GO:0048449	0.00199295	0.363673	17.9574	7	193	floral organ formation	0.00344456
GO:0000902	0.0020103	0.661309	73.4112	51	789	cell morphogenesis	0.00344456
GO:0008202	0.00201142	0.450444	25.0286	12	269	steroid metabolic process	0.00344456
GO:0009834	0.00209974	0	5.86173	0	63	secondary cell wall biogenesis	0.00355141
GO:0048446	0.00216901	0.114047	8.00172	1	86	petal morphogenesis	0.00362383
GO:0007167	0.00229221	0.240053	11.5374	3	124	enzyme linked receptor protein signaling pathway	0.00378353
GO:0006812	0.00243941	0.707015	97.1372	72	1044	cation transport	0.00397856
GO:0048469	0.00250012	0.544944	36.473	21	392	cell maturation	0.00402961
GO:0009888	0.00257611	0.737556	122.91	95	1321	tissue development	0.00407731
GO:0048764	0.002619	0.546458	36.3799	21	391	trichoblast maturation	0.00407731
GO:0048765	0.002619	0.546458	36.3799	21	391	root hair cell differentiation	0.00407731
GO:0007169	0.00266744	0.244124	11.3513	3	122	transmembrane receptor protein tyrosine kinase signaling pathway	0.00410606
GO:0006811	0.00317719	0.757554	139.937	111	1504	ion transport	0.00483639
GO:0010383	0.00329968	0.467104	24.1913	12	260	cell wall polysaccharide metabolic process	0.00496764
GO:0051567	0.00343505	0.422163	20.0043	9	215	histone H3-K9 methylation	0.00509632
GO:0015698	0.00345955	0.523655	30.7043	17	330	inorganic anion transport	0.00509632
GO:0006275	0.00356219	0.329163	14.1426	5	152	regulation of DNA replication	0.0051917
GO:0009825	0.0036657	0.295631	12.5608	4	135	multidimensional cell growth	0.00528633
GO:0006694	0.00377074	0.457925	22.6095	11	243	steroid biosynthetic process	0.00538116
GO:0010075	0.00407523	0.409232	18.3295	8	197	regulation of meristem growth	0.00566373
GO:0044728	0.00409277	0.428497	19.7252	9	212	DNA methylation or demethylation	0.00566373
GO:0006304	0.00409277	0.428497	19.7252	9	212	DNA modification	0.00566373
GO:0006305	0.00515651	0.43724	19.353	9	208	DNA alkylation	0.00699447
GO:0006306	0.00515651	0.43724	19.353	9	208	DNA methylation	0.00699447
GO:1901292	0.00559765	0	4.9313	0	53	nucleoside phosphate catabolic process	0.00751841
GO:0048513	0.00572955	0.803407	194.088	163	2086	organ development	0.00762086
GO:0010167	0.00612008	0.444031	19.0739	9	205	response to nitrate	0.0077601
GO:0048464	0.00615918	0.132912	6.8852	1	74	flower calyx development	0.0077601
GO:0048451	0.00615918	0.132912	6.8852	1	74	petal formation	0.0077601
GO:0048442	0.00615918	0.132912	6.8852	1	74	sepal development	0.0077601
GO:0046130	0.0061741	0	4.83825	0	52	purine ribonucleoside catabolic process	0.0077601
GO:0009166	0.0061741	0	4.83825	0	52	nucleotide catabolic process	0.0077601
GO:0010073	0.00632595	0.554859	30.7973	18	331	meristem maintenance	0.00787868
GO:0033692	0.00694306	0.655782	52.4764	36	564	cellular polysaccharide biosynthetic process	0.00856936
GO:0007018	0.00731509	0.136676	6.69912	1	72	microtubule-based movement	0.00879095
GO:0048453	0.00731509	0.136676	6.69912	1	72	sepal formation	0.00879095
GO:0048447	0.00731509	0.136676	6.69912	1	72	sepal morphogenesis	0.00879095
GO:0009143	0.00751103	0	4.65217	0	50	nucleoside triphosphate catabolic process	0.00887079
GO:0006140	0.00751103	0	4.65217	0	50	regulation of nucleotide metabolic process	0.00887079
GO:0042493	0.00785033	0.220427	8.3739	2	90	response to drug	0.00918534
GO:0009154	0.00828435	0	4.55912	0	49	purine ribonucleotide catabolic process	0.00918534
GO:0009118	0.00828435	0	4.55912	0	49	regulation of nucleoside metabolic process	0.00918534
GO:0009261	0.00828435	0	4.55912	0	49	ribonucleotide catabolic process	0.00918534
GO:1900542	0.00828435	0	4.55912	0	49	regulation of purine nucleotide metabolic process	0.00918534
GO:0006195	0.00828435	0	4.55912	0	49	purine nucleotide catabolic process	0.00918534
GO:0051345	0.00828435	0	4.55912	0	49	positive regulation of hydrolase activity	0.00918534
GO:0044264	0.00831374	0.697501	65.9677	48	709	cellular polysaccharide metabolic process	0.00918534
GO:0030811	0.00913722	0	4.46608	0	48	regulation of nucleotide catabolic process	0.0096694
GO:0009146	0.00913722	0	4.46608	0	48	purine nucleoside triphosphate catabolic process	0.0096694
GO:0009203	0.00913722	0	4.46608	0	48	ribonucleoside triphosphate catabolic process	0.0096694
GO:0009207	0.00913722	0	4.46608	0	48	purine ribonucleoside triphosphate catabolic process	0.0096694
GO:0033121	0.00913722	0	4.46608	0	48	regulation of purine nucleotide catabolic process	0.0096694
GO:0015893	0.00917535	0.225586	8.18781	2	88	drug transport	0.0096694
GO:0070592	0.00978799	0.481262	19.6321	10	211	cell wall polysaccharide biosynthetic process	0.00991637
GO:0070589	0.00978799	0.481262	19.6321	10	211	cellular component macromolecule biosynthetic process	0.00991637
GO:0010410	0.00978799	0.481262	19.6321	10	211	hemicellulose metabolic process	0.00991637
GO:0044038	0.00978799	0.481262	19.6321	10	211	cell wall macromolecule biosynthetic process	0.00991637
GO:0000910	0.00983466	0.645159	44.4747	30	478	cytokinesis	0.00991637
GO:0015706	0.00989878	0.497106	20.9347	11	225	nitrate transport	0.00991637
GO:0046434	0.00991637	0.228257	8.09477	2	87	organophosphate catabolic process	0.00991637

## Sheet: GenomeBPallDEGsover
GOBPID	Pvalue	OddsRatio	ExpCount	Count	Size	Term	q_value	BACK TO CONTENTS
GO:0006412	7.11397e-34	3.57521	60.2921	163	648	translation	2.25513e-31
GO:0044267	9.86127e-24	1.81705	372.08	535	3999	cellular protein metabolic process	1.56301e-21
GO:0019538	5.93856e-23	1.77641	412.833	577	4437	protein metabolic process	6.27507e-21
GO:0044237	1.03352e-19	1.78523	946.437	1093	10172	cellular metabolic process	8.19064e-18
GO:0044260	1.63269e-18	1.63877	688.707	844	7402	cellular macromolecule metabolic process	8.95055e-17
GO:0010467	1.69411e-18	1.69226	366.032	507	3934	gene expression	8.95055e-17
GO:0043170	6.45432e-17	1.6085	746.3	893	8021	macromolecule metabolic process	2.92288e-15
GO:0044248	1.24878e-16	1.90834	157.057	256	1688	cellular catabolic process	4.94828e-15
GO:0022613	1.52418e-15	2.7687	43.1721	99	464	ribonucleoprotein complex biogenesis	5.3685e-14
GO:0009056	6.80998e-15	1.71457	225.723	332	2426	catabolic process	2.15876e-13
GO:1901575	4.60662e-14	1.73296	194.74	292	2093	organic substance catabolic process	1.32754e-12
GO:0044238	6.18331e-14	1.59521	937.877	1060	10080	primary metabolic process	1.63342e-12
GO:0042254	1.81056e-13	2.67281	39.7295	89	427	ribosome biogenesis	4.41499e-12
GO:0071704	5.12e-13	1.59941	993.051	1106	10673	organic substance metabolic process	1.15931e-11
GO:0001510	9.47356e-13	3.34797	21.9582	59	236	RNA methylation	2.00208e-11
GO:0044265	1.1314e-12	2.18485	66.1538	125	711	cellular macromolecule catabolic process	2.24159e-11
GO:0006334	2.70148e-12	10.3586	4.00086	22	43	nucleosome assembly	5.03747e-11
GO:0034728	4.93029e-12	9.88704	4.09391	22	44	nucleosome organization	8.68278e-11
GO:0065004	1.20102e-10	7.76497	4.65217	22	50	protein-DNA complex assembly	2.00381e-09
GO:0072594	1.62095e-10	2.12716	56.9425	106	612	establishment of protein localization to organelle	2.5692e-09
GO:0071824	1.92757e-10	7.49667	4.74521	22	51	protein-DNA complex subunit organization	2.90971e-09
GO:0033365	3.53376e-10	2.08464	58.4312	107	628	protein localization to organelle	5.09182e-09
GO:0009266	4.71765e-10	1.81907	96.3929	156	1036	response to temperature stimulus	6.3038e-09
GO:0006397	4.77259e-10	2.69099	27.2617	62	293	mRNA processing	6.3038e-09
GO:0016071	5.40478e-10	2.19866	47.9173	92	515	mRNA metabolic process	6.85326e-09
GO:0008380	6.88006e-10	2.4537	34.1469	72	367	RNA splicing	8.38838e-09
GO:0046686	8.37084e-10	2.11937	52.6625	98	566	response to cadmium ion	9.82799e-09
GO:0044712	9.09169e-10	1.64208	150.637	221	1619	single-organism catabolic process	1.02931e-08
GO:0009628	2.65204e-09	1.47809	274.385	360	2949	response to abiotic stimulus	2.89895e-08
GO:0006396	3.64779e-09	1.75889	98.3468	155	1057	RNA processing	3.8545e-08
GO:0006006	5.19871e-09	2.10142	48.5686	90	522	glucose metabolic process	5.28009e-08
GO:0031497	5.33006e-09	5.87232	5.48956	22	59	chromatin assembly	5.28009e-08
GO:0009062	5.8513e-09	2.78132	21.7721	51	234	fatty acid catabolic process	5.6208e-08
GO:0044085	7.60204e-09	1.58596	157.708	225	1695	cellular component biogenesis	7.08778e-08
GO:0010038	8.21274e-09	1.92784	64.0138	110	688	response to metal ion	7.43839e-08
GO:0072329	1.08004e-08	2.68892	22.7956	52	245	monocarboxylic acid catabolic process	9.51033e-08
GO:0030163	1.22667e-08	2.04797	50.1503	91	539	protein catabolic process	1.05096e-07
GO:0009057	1.47636e-08	1.78709	83.4598	134	897	macromolecule catabolic process	1.2316e-07
GO:0016482	1.77014e-08	1.79265	81.3198	131	874	cytoplasmic transport	1.43881e-07
GO:0044242	1.83642e-08	2.53111	25.773	56	277	cellular lipid catabolic process	1.45536e-07
GO:0000398	2.56569e-08	3.30846	13.3982	36	144	mRNA splicing, via spliceosome	1.98372e-07
GO:0010035	2.69636e-08	1.58	146.357	209	1573	response to inorganic substance	2.03371e-07
GO:0044257	2.75866e-08	2.04138	48.0103	87	516	cellular protein catabolic process	2.03371e-07
GO:0008152	2.9083e-08	1.55244	1158.85	1230	12455	metabolic process	2.07891e-07
GO:0034622	2.95114e-08	1.83137	71.7364	118	771	cellular macromolecular complex assembly	2.07891e-07
GO:0019318	3.29419e-08	1.98931	51.9182	92	558	hexose metabolic process	2.27013e-07
GO:0006323	3.89549e-08	4.83298	6.51303	23	70	DNA packaging	2.62738e-07
GO:0006950	5.14848e-08	1.3819	389.014	476	4181	response to stress	3.40014e-07
GO:0048316	5.85248e-08	1.77301	78.1564	125	840	seed development	3.70735e-07
GO:0044249	5.93627e-08	1.3497	582.916	677	6265	cellular biosynthetic process	3.70735e-07
GO:0044724	5.96451e-08	1.9517	53.3138	93	573	single-organism carbohydrate catabolic process	3.70735e-07
GO:0006333	7.01419e-08	3.72758	9.86259	29	106	chromatin assembly or disassembly	4.22614e-07
GO:0000375	7.2789e-08	3.0858	14.5148	37	156	RNA splicing, via transesterification reactions	4.22614e-07
GO:0000377	7.2789e-08	3.0858	14.5148	37	156	RNA splicing, via transesterification reactions with bulged adenosine as nucleophile	4.22614e-07
GO:0042221	7.33241e-08	1.38113	374.034	459	4020	response to chemical	4.22614e-07
GO:0006807	7.77393e-08	1.34886	541.698	634	5822	nitrogen compound metabolic process	4.4006e-07
GO:0080129	1.10292e-07	3.20995	12.933	34	139	proteasome core complex assembly	6.11315e-07
GO:0016070	1.11849e-07	1.38511	343.423	425	3691	RNA metabolic process	6.11315e-07
GO:0006090	1.5086e-07	1.97601	47.5451	84	511	pyruvate metabolic process	8.08755e-07
GO:0032787	1.55619e-07	1.54455	144.496	203	1553	monocarboxylic acid metabolic process	8.08755e-07
GO:0006139	1.55628e-07	1.3505	454.982	542	4890	nucleobase-containing compound metabolic process	8.08755e-07
GO:0065003	1.82772e-07	1.72956	79.7381	125	857	macromolecular complex assembly	9.34497e-07
GO:0006635	1.99216e-07	2.79706	16.9339	40	182	fatty acid beta-oxidation	1.0024e-06
GO:0009058	2.18025e-07	1.32989	635.579	726	6831	biosynthetic process	1.07991e-06
GO:0006970	2.38724e-07	1.6807	89.0424	136	957	response to osmotic stress	1.16424e-06
GO:0043933	2.69584e-07	1.67636	89.2285	136	959	macromolecular complex subunit organization	1.29482e-06
GO:0010154	3.54119e-07	1.70052	81.5059	126	876	fruit development	1.66324e-06
GO:0009987	3.56783e-07	1.49012	1158.67	1224	12453	cellular process	1.66324e-06
GO:0006094	4.29211e-07	2.58901	19.353	43	208	gluconeogenesis	1.97188e-06
GO:0019395	4.91815e-07	2.68248	17.4921	40	188	fatty acid oxidation	2.22722e-06
GO:0006096	5.03569e-07	2.35063	24.8426	51	267	glycolytic process	2.24833e-06
GO:0009651	5.22801e-07	1.68211	82.9016	127	891	response to salt stress	2.30178e-06
GO:0034641	5.45798e-07	1.32598	494.618	579	5316	cellular nitrogen compound metabolic process	2.37011e-06
GO:0009853	5.62323e-07	2.70588	16.9339	39	182	photorespiration	2.40887e-06
GO:0006401	6.04032e-07	2.83206	15.073	36	162	RNA catabolic process	2.55304e-06
GO:0019752	7.21733e-07	1.43187	207.487	271	2230	carboxylic acid metabolic process	3.01039e-06
GO:0019319	7.39959e-07	2.52698	19.7252	43	212	hexose biosynthetic process	3.04632e-06
GO:0009409	8.3956e-07	1.77389	62.7112	101	674	response to cold	3.38795e-06
GO:0000956	8.44316e-07	2.94368	13.3982	33	144	nuclear-transcribed mRNA catabolic process	3.38795e-06
GO:0046483	9.55968e-07	1.31773	493.595	576	5305	heterocycle metabolic process	3.78692e-06
GO:0022607	9.67635e-07	1.60296	99.5563	146	1070	cellular component assembly	3.78692e-06
GO:0006725	9.9289e-07	1.31435	517.972	601	5567	cellular aromatic compound metabolic process	3.80459e-06
GO:0006091	9.96154e-07	1.78207	60.5712	98	651	generation of precursor metabolites and energy	3.80459e-06
GO:0051603	1.20792e-06	1.90954	45.3121	78	487	proteolysis involved in cellular protein catabolic process	4.55847e-06
GO:0006996	1.23192e-06	1.40154	232.236	297	2496	organelle organization	4.59435e-06
GO:0050896	1.30567e-06	1.30405	619.017	703	6653	response to stimulus	4.81277e-06
GO:0006979	1.40982e-06	1.77648	59.4547	96	639	response to oxidative stress	5.13695e-06
GO:0034645	1.59216e-06	1.32951	387.06	463	4160	cellular macromolecule biosynthetic process	5.73538e-06
GO:0006402	1.6226e-06	2.84045	13.7704	33	148	mRNA catabolic process	5.77937e-06
GO:0034440	1.73488e-06	2.52702	18.3295	40	197	lipid oxidation	6.11063e-06
GO:0046364	2.88151e-06	2.34818	21.4	44	230	monosaccharide biosynthetic process	1.00378e-05
GO:1901700	3.01033e-06	1.3754	245.541	309	2639	response to oxygen-containing compound	1.03725e-05
GO:0009793	3.05206e-06	1.72353	62.8973	99	676	embryo development ending in seed dormancy	1.0398e-05
GO:0009790	3.08332e-06	1.70862	65.3164	102	702	embryo development	1.0398e-05
GO:0043436	3.20235e-06	1.39843	211.208	271	2270	oxoacid metabolic process	1.06857e-05
GO:0006082	3.31938e-06	1.39761	211.301	271	2271	organic acid metabolic process	1.09609e-05
GO:0009451	3.38931e-06	1.94941	38.1478	67	410	RNA modification	1.10764e-05
GO:0090304	4.24498e-06	1.30938	404.552	478	4348	nucleic acid metabolic process	1.37312e-05
GO:0046395	5.04614e-06	1.90236	40.1017	69	431	carboxylic acid catabolic process	1.59963e-05
GO:0016054	5.04614e-06	1.90236	40.1017	69	431	organic acid catabolic process	1.59963e-05
GO:0007031	5.29141e-06	2.76124	13.2121	31	142	peroxisome organization	1.66077e-05
GO:0006605	5.52428e-06	1.55921	96.765	139	1040	protein targeting	1.71227e-05
GO:0045036	5.72415e-06	3.78886	6.69912	20	72	protein targeting to chloroplast	1.71227e-05
GO:0072596	5.72415e-06	3.78886	6.69912	20	72	establishment of protein localization to chloroplast	1.71227e-05
GO:0072598	5.72415e-06	3.78886	6.69912	20	72	protein localization to chloroplast	1.71227e-05
GO:0035966	5.72557e-06	1.93464	37.2173	65	400	response to topologically incorrect protein	1.71227e-05
GO:0017038	6.54471e-06	2.08291	28.4713	53	306	protein import	1.93895e-05
GO:0033036	7.41235e-06	1.41976	169.432	222	1821	macromolecule localization	2.17566e-05
GO:1902582	8.86442e-06	1.47004	130.261	177	1400	single-organism intracellular transport	2.578e-05
GO:0008104	9.09897e-06	1.44958	142.542	191	1532	protein localization	2.62216e-05
GO:0005996	9.78981e-06	1.67702	62.9903	97	677	monosaccharide metabolic process	2.79583e-05
GO:0006457	1.08198e-05	1.96966	32.6582	58	351	protein folding	3.06238e-05
GO:0043248	1.14343e-05	2.39405	17.6782	37	190	proteasome assembly	3.17955e-05
GO:0051788	1.14343e-05	2.39405	17.6782	37	190	response to misfolded protein	3.17955e-05
GO:0070647	1.15773e-05	1.63881	68.9451	104	741	protein modification by small protein conjugation or removal	3.19131e-05
GO:0044282	1.21345e-05	1.81881	43.4512	72	467	small molecule catabolic process	3.31606e-05
GO:0006461	1.23618e-05	1.60954	74.8068	111	804	protein complex assembly	3.34931e-05
GO:1901360	1.29554e-05	1.27255	538.069	612	5783	organic cyclic compound metabolic process	3.4804e-05
GO:0070271	1.46038e-05	1.60223	75.0859	111	807	protein complex biogenesis	3.89026e-05
GO:0065002	1.47852e-05	2.64619	13.2121	30	142	intracellular protein transmembrane transport	3.90577e-05
GO:0043094	1.5973e-05	2.26408	20.0043	40	215	cellular metabolic compound salvage	4.18465e-05
GO:0009059	1.6161e-05	1.28839	396.83	465	4265	macromolecule biosynthetic process	4.19921e-05
GO:0046365	1.68453e-05	1.97363	30.8904	55	332	monosaccharide catabolic process	4.30642e-05
GO:0019320	1.68453e-05	1.97363	30.8904	55	332	hexose catabolic process	4.30642e-05
GO:0044281	1.95568e-05	1.31413	296.436	358	3186	small molecule metabolic process	4.95962e-05
GO:0071822	2.15969e-05	1.55414	84.1111	121	904	protein complex subunit organization	5.4335e-05
GO:0016042	2.206e-05	1.86982	36.473	62	392	lipid catabolic process	5.50632e-05
GO:0006914	2.49604e-05	3.02244	9.11824	23	98	autophagy	6.18159e-05
GO:0006007	2.61366e-05	1.95068	30.6112	54	329	glucose catabolic process	6.42271e-05
GO:1901576	2.79287e-05	1.25622	611.015	683	6567	organic substance biosynthetic process	6.8103e-05
GO:0044743	3.01007e-05	2.57934	13.0261	29	140	intracellular protein transmembrane import	7.28392e-05
GO:0006511	3.13472e-05	1.86467	35.3565	60	380	ubiquitin-dependent protein catabolic process	7.52807e-05
GO:0010033	3.39576e-05	1.30892	282.386	341	3035	response to organic substance	8.0435e-05
GO:0009408	3.40009e-05	1.94196	30.146	53	324	response to heat	8.0435e-05
GO:0030258	3.86552e-05	2.07612	23.633	44	254	lipid modification	9.07682e-05
GO:0019941	4.62734e-05	1.83529	35.8217	60	385	modification-dependent protein catabolic process	0.000107858
GO:0010431	4.71197e-05	2.14011	20.9347	40	225	seed maturation	0.000109029
GO:0045184	4.81642e-05	1.41574	135.006	178	1451	establishment of protein localization	0.000110638
GO:0043632	4.99499e-05	1.82953	35.9147	60	386	modification-dependent macromolecule catabolic process	0.000113914
GO:0071826	5.13068e-05	3.98366	4.83825	15	52	ribonucleoprotein complex subunit organization	0.000116173
GO:0006886	5.22346e-05	1.44341	116.769	157	1255	intracellular protein transport	0.000117435
GO:0034613	5.45022e-05	1.43411	121.235	162	1303	cellular protein localization	0.00012167
GO:0015031	5.50623e-05	1.41275	134.448	177	1445	protein transport	0.000122061
GO:0006081	5.94759e-05	1.82638	35.3565	59	380	cellular aldehyde metabolic process	0.00013093
GO:0010286	6.07257e-05	2.99657	8.3739	21	90	heat acclimation	0.000132759
GO:0031930	7.46542e-05	Inf	0.372173	4	4	mitochondria-nucleus signaling pathway	0.000162092
GO:0009415	8.06881e-05	1.72612	42.7999	68	460	response to water	0.000174001
GO:0001101	8.1946e-05	1.36951	160.407	205	1724	response to acid chemical	0.00017552
GO:0032446	8.67489e-05	1.65106	51.7321	79	556	protein modification by small protein conjugation	0.00018456
GO:0070727	8.79666e-05	1.41483	124.12	164	1334	cellular macromolecule localization	0.000185903
GO:0051649	9.08363e-05	1.36368	163.384	208	1756	establishment of localization in cell	0.000190696
GO:0071840	9.66575e-05	1.25047	429.581	492	4617	cellular component organization or biogenesis	0.000201582
GO:0071103	0.000108385	2.56637	11.2582	25	121	DNA conformation change	0.000224562
GO:0006098	0.000113206	2.06247	21.0278	39	226	pentose-phosphate shunt	0.000231524
GO:0006740	0.000113206	2.06247	21.0278	39	226	NADPH regeneration	0.000231524
GO:0045333	0.000125321	2.59816	10.7	24	115	cellular respiration	0.000254659
GO:0009642	0.000126612	1.90805	27.0756	47	291	response to light intensity	0.000255644
GO:0046907	0.000127922	1.36984	149.055	191	1602	intracellular transport	0.000256653
GO:0016052	0.000153061	1.54412	66.712	96	717	carbohydrate catabolic process	0.00030516
GO:0022618	0.000163253	3.71541	4.74521	14	51	ribonucleoprotein complex assembly	0.000323445
GO:0044764	0.000165903	2.67376	9.58346	22	103	multi-organism cellular process	0.000326655
GO:0043412	0.00017428	1.26767	303.135	357	3258	macromolecule modification	0.000341029
GO:0009414	0.000178921	1.68613	42.3347	66	455	response to water deprivation	0.000347962
GO:0006508	0.000184906	1.45915	90.0659	123	968	proteolysis	0.000357409
GO:0034470	0.000195776	1.72631	37.6825	60	405	ncRNA processing	0.000375323
GO:0010555	0.000196542	11.7432	1.02348	6	11	response to mannitol	0.000375323
GO:0006739	0.00021861	1.98702	21.6791	39	233	NADP metabolic process	0.000414926
GO:0009657	0.000219897	1.68608	41.0321	64	441	plastid organization	0.000414926
GO:0015980	0.000232958	2.37209	12.4678	26	134	energy derivation by oxidation of organic compounds	0.000433559
GO:0071806	0.000233677	2.14813	16.6548	32	179	protein transmembrane transport	0.000433559
GO:0051641	0.000233876	1.32904	173.34	216	1863	cellular localization	0.000433559
GO:0006414	0.000274012	2.90075	7.35042	18	79	translational elongation	0.000505011
GO:0016072	0.000285025	1.79419	30.3321	50	326	rRNA metabolic process	0.000522271
GO:0016558	0.000294691	2.54719	9.95563	22	107	protein import into peroxisome matrix	0.00053688
GO:0072662	0.000338159	2.51739	10.0487	22	108	protein localization to peroxisome	0.00060563
GO:0072663	0.000338159	2.51739	10.0487	22	108	establishment of protein localization to peroxisome	0.00060563
GO:0006625	0.000338159	2.51739	10.0487	22	108	protein targeting to peroxisome	0.00060563
GO:0019419	0.000345559	39.0994	0.465217	4	5	sulfate reduction	0.000615405
GO:0009060	0.000380134	2.80825	7.53651	18	81	aerobic respiration	0.000673198
GO:0043574	0.000387142	2.48827	10.1417	22	109	peroxisomal transport	0.000681801
GO:0010228	0.000396763	1.60608	46.8008	70	503	vegetative to reproductive phase transition of meristem	0.000693302
GO:0044255	0.000398047	1.36076	128.865	165	1385	cellular lipid metabolic process	0.000693302
GO:0072524	0.000436553	1.89099	23.1678	40	249	pyridine-containing compound metabolic process	0.000756215
GO:0006972	0.000457281	1.79849	27.8199	46	299	hyperosmotic response	0.000787815
GO:0046496	0.000479507	1.89766	22.5165	39	242	nicotinamide nucleotide metabolic process	0.0008208
GO:0016567	0.000481605	1.57693	49.5921	73	533	protein ubiquitination	0.0008208
GO:0034660	0.000492858	1.59718	46.3356	69	498	ncRNA metabolic process	0.000835486
GO:0045037	0.000500176	6.85258	1.58174	7	17	protein import into chloroplast stroma	0.000843382
GO:0019362	0.000521155	1.88822	22.6095	39	243	pyridine nucleotide metabolic process	0.000874106
GO:0009629	0.000527816	2.00938	18.1434	33	195	response to gravity	0.00088062
GO:0055114	0.000575604	1.31716	157.894	196	1697	oxidation-reduction process	0.000955322
GO:0042787	0.000619693	8.38675	1.20956	6	13	protein ubiquitination involved in ubiquitin-dependent protein catabolic process	0.0010199
GO:0006364	0.000620947	1.74569	29.7739	48	320	rRNA processing	0.0010199
GO:0006354	0.000669285	2.85687	6.60607	16	71	DNA-templated transcription, elongation	0.00109165
GO:0000302	0.000671521	1.59323	44.3817	66	477	response to reactive oxygen species	0.00109165
GO:0010304	0.000686061	4.64068	2.60521	9	28	PSII associated light-harvesting complex II catabolic process	0.0011096
GO:0009630	0.000692355	1.99695	17.6782	32	190	gravitropism	0.00111409
GO:0010608	0.000747073	1.67074	34.7982	54	374	posttranscriptional regulation of gene expression	0.00119607
GO:0008284	0.000922971	2.75622	6.79216	16	73	positive regulation of cell proliferation	0.00146372
GO:0019243	0.000923481	2.48959	8.74607	19	94	methylglyoxal catabolic process to D-lactate	0.00146372
GO:0051341	0.000959964	19.5482	0.55826	4	6	regulation of oxidoreductase activity	0.00151397
GO:0009438	0.00105568	2.45665	8.83911	19	95	methylglyoxal metabolic process	0.00164853
GO:0051596	0.00105568	2.45665	8.83911	19	95	methylglyoxal catabolic process	0.00164853
GO:0042752	0.00108985	3.11028	5.02434	13	54	regulation of circadian rhythm	0.00169355
GO:0034655	0.00117735	1.81141	22.7956	38	245	nucleobase-containing compound catabolic process	0.00182058
GO:0061458	0.00128342	1.27539	180.69	218	1942	reproductive system development	0.00196543
GO:0048608	0.00128342	1.27539	180.69	218	1942	reproductive structure development	0.00196543
GO:0009312	0.00130767	3.03601	5.11738	13	55	oligosaccharide biosynthetic process	0.00199293
GO:0046185	0.00136909	2.3933	9.0252	19	97	aldehyde catabolic process	0.00206668
GO:0006089	0.00136909	2.3933	9.0252	19	97	lactate metabolic process	0.00206668
GO:0016043	0.00142685	1.20193	394.224	443	4237	cellular component organization	0.00214366
GO:0016925	0.00155375	5.27006	1.86087	7	20	protein sumoylation	0.00229088
GO:0071450	0.00155375	5.27006	1.86087	7	20	cellular response to oxygen radical	0.00229088
GO:0071451	0.00155375	5.27006	1.86087	7	20	cellular response to superoxide	0.00229088
GO:0019430	0.00155375	5.27006	1.86087	7	20	removal of superoxide radicals	0.00229088
GO:0009845	0.00161422	1.74654	24.7495	40	266	seed germination	0.00236901
GO:0050826	0.0016738	2.28522	9.86259	20	106	response to freezing	0.00244513
GO:0010557	0.0017508	1.50982	48.5686	69	522	positive regulation of macromolecule biosynthetic process	0.00253603
GO:0032504	0.00175202	1.54058	43.5443	63	468	multicellular organism reproduction	0.00253603
GO:0006720	0.00181917	1.4936	51.1738	72	550	isoprenoid metabolic process	0.00262126
GO:0008299	0.00193097	1.50296	48.7547	69	524	isoprenoid biosynthetic process	0.00276329
GO:0019637	0.00193518	1.31921	119.002	149	1279	organophosphate metabolic process	0.00276329
GO:0009606	0.00196169	1.85434	18.7947	32	202	tropism	0.00278103
GO:0009631	0.00196514	3.49913	3.53565	10	38	cold acclimation	0.00278103
GO:0009959	0.00198137	8.14855	1.02348	5	11	negative gravitropism	0.00279153
GO:0009132	0.00207472	13.0312	0.651303	4	7	nucleoside diphosphate metabolic process	0.00288459
GO:0031086	0.00207472	13.0312	0.651303	4	7	nuclear-transcribed mRNA catabolic process, deadenylation-independent decay	0.00288459
GO:0031087	0.00207472	13.0312	0.651303	4	7	deadenylation-independent decapping of nuclear-transcribed mRNA	0.00288459
GO:0009644	0.00209649	1.77446	21.9582	36	236	response to high light intensity	0.00290213
GO:0006801	0.00214537	4.89327	1.95391	7	21	superoxide metabolic process	0.00295688
GO:0022611	0.00219054	1.88146	17.3991	30	187	dormancy process	0.0029931
GO:0010162	0.00219054	1.88146	17.3991	30	187	seed dormancy process	0.0029931
GO:0010256	0.00220815	1.7249	24.3773	39	262	endomembrane system organization	0.00300423
GO:0006413	0.00223718	2.27589	9.39737	19	101	translational initiation	0.0030307
GO:0045727	0.0025042	3.67253	3.07043	9	33	positive regulation of translation	0.00337801
GO:0048522	0.00254906	1.36664	84.0181	109	903	positive regulation of cellular process	0.00342394
GO:0043623	0.00274435	1.42034	63.1764	85	679	cellular protein complex assembly	0.00367071
GO:0009719	0.00288281	1.24064	198.554	234	2134	response to endogenous stimulus	0.00383971
GO:0009658	0.00290054	1.694	24.7495	39	266	chloroplast organization	0.00384716
GO:0090351	0.00298458	1.67853	25.5869	40	275	seedling development	0.00392616
GO:0050792	0.00299172	29.3036	0.372173	3	4	regulation of viral process	0.00392616
GO:0000303	0.00300964	2.71203	5.5826	13	60	response to superoxide	0.00392616
GO:0000305	0.00300964	2.71203	5.5826	13	60	response to oxygen radical	0.00392616
GO:0051170	0.00317176	1.89718	15.5382	27	167	nuclear import	0.00412068
GO:0051246	0.00320171	1.49489	44.6608	63	480	regulation of protein metabolic process	0.00412622
GO:0009737	0.00320205	1.39447	68.759	91	739	response to abscisic acid	0.00412622
GO:0009725	0.00326987	1.2481	178.55	212	1919	response to hormone	0.00419655
GO:0031328	0.0033949	1.46301	49.8712	69	536	positive regulation of cellular biosynthetic process	0.00433944
GO:0010604	0.00342681	1.44639	53.3138	73	573	positive regulation of macromolecule metabolic process	0.00436264
GO:0046490	0.00353549	1.67154	25.0286	39	269	isopentenyl diphosphate metabolic process	0.00446515
GO:0009240	0.00353549	1.67154	25.0286	39	269	isopentenyl diphosphate biosynthetic process	0.00446515
GO:0070887	0.00355923	1.25554	163.105	195	1753	cellular response to chemical stimulus	0.00447729
GO:0046351	0.00360614	3.15981	3.81478	10	41	disaccharide biosynthetic process	0.0045009
GO:0090407	0.0036064	1.34521	86.7164	111	932	organophosphate biosynthetic process	0.0045009
GO:0000122	0.00384447	9.77269	0.744346	4	8	negative regulation of transcription from RNA polymerase II promoter	0.00477921
GO:0019288	0.00392414	1.67182	24.3773	38	262	isopentenyl diphosphate biosynthetic process, methylerythritol 4-phosphate pathway	0.00484028
GO:0019682	0.00392414	1.67182	24.3773	38	262	glyceraldehyde-3-phosphate metabolic process	0.00484028
GO:0048609	0.00395111	1.50477	40.846	58	439	multicellular organismal reproductive process	0.00485466
GO:0006733	0.00407848	1.6125	28.4713	43	306	oxidoreduction coenzyme metabolic process	0.00499181
GO:1901564	0.00436496	1.2409	175.014	207	1881	organonitrogen compound metabolic process	0.00532189
GO:0042742	0.00448735	1.47371	44.4747	62	478	defense response to bacterium	0.00545016
GO:0006534	0.00455617	1.70808	21.4	34	230	cysteine metabolic process	0.00551262
GO:0006417	0.00460833	1.94828	12.933	23	139	regulation of translation	0.00555452
GO:0055086	0.00485043	1.35226	76.8538	99	826	nucleobase-containing small molecule metabolic process	0.00582419
GO:0006631	0.00493805	1.44407	48.9408	67	526	fatty acid metabolic process	0.00590703
GO:0019344	0.00505603	1.70971	20.7487	33	223	cysteine biosynthetic process	0.00602542
GO:0009791	0.00517063	1.21023	227.305	262	2443	post-embryonic development	0.00613891
GO:0016032	0.00524492	2.40822	6.60607	14	71	viral process	0.00619356
GO:0048518	0.00525574	1.29223	109.419	135	1176	positive regulation of biological process	0.00619356
GO:0035195	0.00538877	1.8615	14.6078	25	157	gene silencing by miRNA	0.00632682
GO:0007030	0.00541542	1.70063	20.8417	33	224	Golgi organization	0.00633464
GO:0032880	0.00547722	2.61318	5.30347	12	57	regulation of protein localization	0.00638338
GO:0019439	0.00559709	1.48682	39.8225	56	428	aromatic compound catabolic process	0.00649919
GO:0009743	0.00569066	1.45972	44.1025	61	474	response to carbohydrate	0.00658372
GO:0005986	0.0060179	4.51396	1.76782	6	19	sucrose biosynthetic process	0.00691187
GO:2000034	0.0060179	4.51396	1.76782	6	19	regulation of seed maturation	0.00691187
GO:0009070	0.00636808	1.66498	21.8652	34	235	serine family amino acid biosynthetic process	0.00726069
GO:0000245	0.00641322	7.81758	0.83739	4	9	spliceosomal complex assembly	0.00726069
GO:0031053	0.00641322	7.81758	0.83739	4	9	primary miRNA processing	0.00726069
GO:0032544	0.00641322	7.81758	0.83739	4	9	plastid translation	0.00726069
GO:0071310	0.00672734	1.2494	141.426	169	1520	cellular response to organic substance	0.00756153
GO:0009735	0.0067314	1.57804	27.6339	41	297	response to cytokinin	0.00756153
GO:0043414	0.00676035	1.37774	60.9434	80	655	macromolecule methylation	0.00756153
GO:0042775	0.00677436	5.43117	1.30261	5	14	mitochondrial ATP synthesis coupled electron transport	0.00756153
GO:0046499	0.00696095	14.6507	0.465217	3	5	S-adenosylmethioninamine metabolic process	0.00763537
GO:0051353	0.00696095	14.6507	0.465217	3	5	positive regulation of oxidoreductase activity	0.00763537
GO:0006557	0.00696095	14.6507	0.465217	3	5	S-adenosylmethioninamine biosynthetic process	0.00763537
GO:0071452	0.00696095	14.6507	0.465217	3	5	cellular response to singlet oxygen	0.00763537
GO:0010344	0.00696095	14.6507	0.465217	3	5	seed oilbody biogenesis	0.00763537
GO:0009101	0.00705747	1.5825	26.8895	40	289	glycoprotein biosynthetic process	0.0076617
GO:0043413	0.00705747	1.5825	26.8895	40	289	macromolecule glycosylation	0.0076617
GO:0006486	0.00705747	1.5825	26.8895	40	289	protein glycosylation	0.0076617
GO:0009685	0.00729604	2.50161	5.48956	12	59	gibberellin metabolic process	0.00786682
GO:0009686	0.00729604	2.50161	5.48956	12	59	gibberellin biosynthetic process	0.00786682
GO:0009292	0.00761035	3.26213	2.97739	8	32	genetic transfer	0.00815027
GO:0009294	0.00761035	3.26213	2.97739	8	32	DNA mediated transformation	0.00815027
GO:0072593	0.00792869	1.44214	43.0791	59	463	reactive oxygen species metabolic process	0.00843678
GO:0000103	0.00793111	4.19123	1.86087	6	20	sulfate assimilation	0.00843678
GO:0080167	0.00841128	1.83645	13.5843	23	146	response to karrikin	0.00891764
GO:0060774	0.00865146	Inf	0.186087	2	2	auxin mediated signaling pathway involved in phyllotactic patterning	0.00899185
GO:2000693	0.00865146	Inf	0.186087	2	2	positive regulation of seed maturation	0.00899185
GO:0009413	0.00865146	Inf	0.186087	2	2	response to flooding	0.00899185
GO:0034214	0.00865146	Inf	0.186087	2	2	protein hexamerization	0.00899185
GO:0018158	0.00865146	Inf	0.186087	2	2	protein oxidation	0.00899185
GO:0018171	0.00865146	Inf	0.186087	2	2	peptidyl-cysteine oxidation	0.00899185
GO:0009100	0.00884781	1.55702	27.2617	40	293	glycoprotein metabolic process	0.00916587
GO:1901361	0.00891033	1.44681	40.753	56	438	organic cyclic compound catabolic process	0.00920057
GO:0051186	0.00908977	1.3528	63.4555	82	682	cofactor metabolic process	0.00929607
GO:0009407	0.00909079	1.67599	19.1669	30	206	toxin catabolic process	0.00929607
GO:0090487	0.00909079	1.67599	19.1669	30	206	secondary metabolite catabolic process	0.00929607
GO:0033993	0.00927839	1.29256	91.2755	113	981	response to lipid	0.00945739
GO:0033517	0.00955827	2.39915	5.67564	12	61	myo-inositol hexakisphosphate metabolic process	0.00965511
GO:0010264	0.00955827	2.39915	5.67564	12	61	myo-inositol hexakisphosphate biosynthetic process	0.00965511
GO:0097305	0.00956374	1.31158	79.6451	100	856	response to alcohol	0.00965511
GO:0007623	0.00979097	1.73775	16.0965	26	173	circadian rhythm	0.00985314
GO:0044723	0.00989565	1.22061	161.523	189	1736	single-organism carbohydrate metabolic process	0.00990865
GO:0010325	0.00990865	6.51418	0.930433	4	10	raffinose family oligosaccharide biosynthetic process	0.00990865

## Sheet: TranscriptomeBPNMlowunder
GOBPID	Pvalue	OddsRatio	ExpCount	Count	Size	Term	q_value	BACK TO CONTENTS
GO:0065007	9.61639e-08	0.581674	177.594	125	6318	biological regulation	1.25013e-05
GO:0050789	4.08625e-07	0.591137	163.905	115	5831	regulation of biological process	2.02597e-05
GO:0050794	4.67531e-07	0.57297	139.309	93	4956	regulation of cellular process	2.02597e-05
GO:0036211	4.72663e-06	0.54593	91.917	56	3270	protein modification process	0.000122893
GO:0006464	4.72663e-06	0.54593	91.917	56	3270	cellular protein modification process	0.000122893
GO:0048519	7.69492e-06	0.393428	42.3887	18	1508	negative regulation of biological process	0.00014738
GO:0051171	7.93586e-06	0.495211	66.3377	36	2360	regulation of nitrogen compound metabolic process	0.00014738
GO:0006468	9.37101e-06	0.358814	36.3171	14	1292	protein phosphorylation	0.000152279
GO:0016310	1.06374e-05	0.453291	52.8453	26	1880	phosphorylation	0.000153651
GO:0019219	1.51096e-05	0.505666	65.1852	36	2319	regulation of nucleobase-containing compound metabolic process	0.000196425
GO:0048523	2.28505e-05	0.322936	29.0368	10	1033	negative regulation of cellular process	0.000270051
GO:0051301	3.65449e-05	0.345181	29.9082	11	1064	cell division	0.000395903
GO:0048583	4.40514e-05	0.318472	26.5913	9	946	regulation of response to stimulus	0.000407873
GO:0031323	4.83721e-05	0.569598	80.1112	50	2850	regulation of cellular metabolic process	0.000407873
GO:0070085	5.22164e-05	0.0781732	12.1432	1	432	glycosylation	0.000407873
GO:0044763	5.29202e-05	0.685748	272.49	232	9694	single-organism cellular process	0.000407873
GO:0051252	5.33373e-05	0.515976	59.0855	33	2102	regulation of RNA metabolic process	0.000407873
GO:0016568	6.4783e-05	0.241394	19.5921	5	697	chromatin modification	0.000440625
GO:0006355	7.10053e-05	0.521491	58.5514	33	2083	regulation of transcription, DNA-templated	0.000440625
GO:2001141	7.10053e-05	0.521491	58.5514	33	2083	regulation of RNA biosynthetic process	0.000440625
GO:0048585	7.42321e-05	0.0806737	11.7778	1	419	negative regulation of response to stimulus	0.000440625
GO:0031326	7.45672e-05	0.545353	65.916	39	2345	regulation of cellular biosynthetic process	0.000440625
GO:0007049	7.81867e-05	0.416575	36.0079	16	1281	cell cycle	0.000441925
GO:0009100	8.26996e-05	0.0814747	11.6653	1	415	glycoprotein metabolic process	0.000447956
GO:0009101	9.46403e-05	0.0824979	11.5248	1	410	glycoprotein biosynthetic process	0.000455675
GO:0006486	9.46403e-05	0.0824979	11.5248	1	410	protein glycosylation	0.000455675
GO:0043413	9.46403e-05	0.0824979	11.5248	1	410	macromolecule glycosylation	0.000455675
GO:0009889	0.000130816	0.569431	69.6546	43	2478	regulation of biosynthetic process	0.000607362
GO:2000112	0.000144663	0.558674	64.5949	39	2298	regulation of cellular macromolecule biosynthetic process	0.000626872
GO:0010556	0.000144663	0.558674	64.5949	39	2298	regulation of macromolecule biosynthetic process	0.000626872
GO:0010468	0.000247368	0.58582	69.514	44	2473	regulation of gene expression	0.00103735
GO:0000910	0.000324892	0.23977	15.8817	4	565	cytokinesis	0.00131987
GO:0034654	0.00035249	0.618683	80.5047	54	2864	nucleobase-containing compound biosynthetic process	0.0013886
GO:0005976	0.000421834	0.409807	27.7438	12	987	polysaccharide metabolic process	0.00158223
GO:0061640	0.000426186	0.245207	15.5444	4	553	cytoskeleton-dependent cytokinesis	0.00158223
GO:0080090	0.000438157	0.623551	79.9988	54	2846	regulation of primary metabolic process	0.00158223
GO:0016569	0.000497931	0.280131	17.0061	5	605	covalent chromatin modification	0.00174949
GO:0044262	0.000513824	0.414796	27.4346	12	976	cellular carbohydrate metabolic process	0.00175782
GO:0042546	0.000580088	0.164538	11.6091	2	413	cell wall biogenesis	0.00193363
GO:0016071	0.000604346	0.284568	16.7531	5	596	mRNA metabolic process	0.00196412
GO:0043412	0.000658019	0.670897	105.072	77	3738	macromolecule modification	0.0020864
GO:0031324	0.000706912	0.315527	18.1304	6	645	negative regulation of cellular metabolic process	0.00218806
GO:0032774	0.000747176	0.608745	65.8879	43	2344	RNA biosynthetic process	0.0022589
GO:0006351	0.000855841	0.612177	65.5787	43	2333	transcription, DNA-templated	0.00252862
GO:0009932	0.000886495	0.104396	9.1636	1	326	cell tip growth	0.00256099
GO:0071554	0.000971768	0.476655	31.8477	16	1133	cell wall organization or biogenesis	0.0027463
GO:0008213	0.00107159	0.175483	10.9064	2	388	protein alkylation	0.00287676
GO:0006479	0.00107159	0.175483	10.9064	2	388	protein methylation	0.00287676
GO:0019222	0.00108432	0.674506	97.061	71	3453	regulation of metabolic process	0.00287676
GO:1901137	0.00123581	0.483645	31.4261	16	1118	carbohydrate derivative biosynthetic process	0.00316128
GO:0016571	0.00124019	0.178325	10.7377	2	382	histone methylation	0.00316128
GO:0016570	0.00144155	0.273506	13.9984	4	498	histone modification	0.00360388
GO:0031327	0.0015318	0.308362	15.5163	5	552	negative regulation of cellular biosynthetic process	0.003714
GO:0045814	0.00154274	0.182759	10.4847	2	373	negative regulation of gene expression, epigenetic	0.003714
GO:0007166	0.00160891	0	6.29646	0	224	cell surface receptor signaling pathway	0.00373726
GO:1901362	0.0016099	0.694513	104.847	79	3730	organic cyclic compound biosynthetic process	0.00373726
GO:0009411	0.00166069	0.112898	8.48897	1	302	response to UV	0.00378755
GO:0023014	0.00174941	0.113668	8.43276	1	300	signal transduction by phosphorylation	0.00392108
GO:0006342	0.00178331	0.185837	10.3161	2	367	chromatin silencing	0.00392933
GO:0051172	0.00192385	0.314921	15.2071	5	541	negative regulation of nitrogen compound metabolic process	0.00413692
GO:0044699	0.00194328	0.738537	327.837	300	11663	single-organism process	0.00413692
GO:2000113	0.00200481	0.316143	15.1509	5	539	negative regulation of cellular macromolecule biosynthetic process	0.00413692
GO:0010558	0.00200481	0.316143	15.1509	5	539	negative regulation of macromolecule biosynthetic process	0.00413692
GO:0044264	0.00205273	0.426021	22.4311	10	798	cellular polysaccharide metabolic process	0.0041696
GO:0045934	0.00217668	0.318614	15.0384	5	535	negative regulation of nucleobase-containing compound metabolic process	0.00425542
GO:0019438	0.00219791	0.695083	97.3421	73	3463	aromatic compound biosynthetic process	0.00425542
GO:0031348	0.00220984	0.117264	8.17977	1	291	negative regulation of defense response	0.00425542
GO:0009888	0.00222591	0.555643	39.2966	23	1398	tissue development	0.00425542
GO:0007062	0.00227614	0	5.95915	0	212	sister chromatid cohesion	0.00426129
GO:0009606	0.00232732	0.118094	8.12356	1	289	tropism	0.00426129
GO:0010646	0.00232732	0.118094	8.12356	1	289	regulation of cell communication	0.00426129
GO:0048468	0.00248761	0.432374	22.1219	10	787	cell development	0.00447901
GO:0023051	0.00251514	0.119361	8.03923	1	286	regulation of signaling	0.00447901
GO:0009966	0.002581	0.119789	8.01112	1	285	regulation of signal transduction	0.00453418
GO:0050776	0.00263427	0.290479	13.2113	4	470	regulation of immune response	0.00456606
GO:0048229	0.00271783	0.354068	16.2471	6	578	gametophyte development	0.00464892
GO:0044271	0.00280857	0.694875	91.1019	68	3241	cellular nitrogen compound biosynthetic process	0.00474175
GO:0045088	0.00286818	0.293072	13.0989	4	466	regulation of innate immune response	0.0047803
GO:0018130	0.0032383	0.700278	91.8046	69	3266	heterocycle biosynthetic process	0.00526986
GO:0048513	0.00329387	0.647252	61.1937	42	2177	organ development	0.00526986
GO:0051253	0.00340539	0.332898	14.42	5	513	negative regulation of RNA metabolic process	0.00526986
GO:0044419	0.00342709	0.124705	7.70192	1	274	interspecies interaction between organisms	0.00526986
GO:0045892	0.00347469	0.333577	14.3919	5	512	negative regulation of transcription, DNA-templated	0.00526986
GO:1902679	0.00347469	0.333577	14.3919	5	512	negative regulation of RNA biosynthetic process	0.00526986
GO:0030154	0.00349444	0.550579	34.6305	20	1232	cell differentiation	0.00526986
GO:0006487	0.00351049	0	5.53751	0	197	protein N-linked glycosylation	0.00526986
GO:0080134	0.00355988	0.409231	18.7488	8	667	regulation of response to stress	0.00526986
GO:0044403	0.00360783	0.125642	7.6457	1	272	symbiosis, encompassing mutualism through parasitism	0.00526986
GO:0009629	0.00360783	0.125642	7.6457	1	272	response to gravity	0.00526986
GO:0000271	0.00375801	0.446879	21.4473	10	763	polysaccharide biosynthetic process	0.00540124
GO:0060255	0.00384727	0.68614	77.9187	57	2772	regulation of macromolecule metabolic process	0.00540124
GO:0000904	0.00385452	0.30251	12.7054	4	452	cell morphogenesis involved in differentiation	0.00540124
GO:0051716	0.00386397	0.714296	99.0006	76	3522	cellular response to stimulus	0.00540124
GO:0009630	0.00399779	0.127558	7.53326	1	268	gravitropism	0.00549242
GO:0034655	0.00401369	0.205384	9.36036	2	333	nucleobase-containing compound catabolic process	0.00549242
GO:1902589	0.00424098	0.609017	45.2558	29	1610	single-organism organelle organization	0.00574299
GO:0009890	0.00440817	0.370868	15.5444	6	553	negative regulation of biosynthetic process	0.00590785
GO:0022402	0.00522381	0.522648	27.4908	15	978	cell cycle process	0.00692954
GO:0006304	0.00529586	0.133134	7.22406	1	257	DNA modification	0.00695416
GO:0034968	0.00584224	0.216043	8.91061	2	317	histone lysine methylation	0.00759491
GO:0072657	0.00596521	0.317829	12.1151	4	431	protein localization to membrane	0.00760272
GO:0090150	0.00596521	0.317829	12.1151	4	431	establishment of protein localization to membrane	0.00760272
GO:0044728	0.00632816	0.13694	7.0273	1	250	DNA methylation or demethylation	0.007987
GO:0010605	0.00658627	0.497571	23.162	12	824	negative regulation of macromolecule metabolic process	0.00802779
GO:0010383	0.00665763	0.138067	6.97108	1	248	cell wall polysaccharide metabolic process	0.00802779
GO:0080135	0.00674753	0.322486	11.9464	4	425	regulation of cellular response to stress	0.00802779
GO:0032501	0.00679487	0.749165	117.778	95	4190	multicellular organismal process	0.00802779
GO:0006402	0.00681623	0	4.891	0	174	mRNA catabolic process	0.00802779
GO:0006305	0.0068286	0.138637	6.94297	1	247	DNA alkylation	0.00802779
GO:0006306	0.0068286	0.138637	6.94297	1	247	DNA methylation	0.00802779
GO:0044270	0.00693824	0.388507	14.8698	6	529	cellular nitrogen compound catabolic process	0.00802779
GO:0002682	0.00695178	0.359146	13.4081	5	477	regulation of immune system process	0.00802779
GO:0031347	0.006978	0.43538	17.6807	8	629	regulation of defense response	0.00802779
GO:0045229	0.00705539	0.51287	24.3426	13	866	external encapsulating structure organization	0.00804563
GO:0000165	0.0071835	0.139792	6.88675	1	245	MAPK cascade	0.00812048
GO:0046700	0.00747509	0.391605	14.7573	6	525	heterocycle catabolic process	0.00830986
GO:0040029	0.00747887	0.43832	17.5682	8	625	regulation of gene expression, epigenetic	0.00830986
GO:0006310	0.00796353	0.364722	13.2113	5	470	DNA recombination	0.00877339
GO:0000956	0.0081031	0	4.72234	0	168	nuclear-transcribed mRNA catabolic process	0.00885212
GO:0065008	0.00826868	0.649867	48.404	33	1722	regulation of biological quality	0.00895774
GO:0007059	0.00835982	0.143372	6.7181	1	239	chromosome segregation	0.00898162
GO:0006612	0.00861485	0.332211	11.6091	4	413	protein targeting to membrane	0.0091152
GO:0055085	0.00863892	0.592151	33.984	21	1209	transmembrane transport	0.0091152
GO:0010073	0.00881241	0.288268	10.035	3	357	meristem maintenance	0.0091152
GO:0010393	0.00883473	0	4.63802	0	165	galacturonan metabolic process	0.0091152
GO:0045488	0.00883473	0	4.63802	0	165	pectin metabolic process	0.0091152
GO:0010817	0.00901281	0.424796	15.8817	7	565	regulation of hormone levels	0.00922571
GO:0044707	0.00912627	0.755783	113.561	92	4040	single-multicellular organism process	0.00926887
GO:0009832	0.00924639	0.145861	6.60566	1	235	plant-type cell wall biogenesis	0.00931806
GO:0048518	0.00949329	0.608644	36.2046	23	1288	positive regulation of biological process	0.00949329

## Sheet: TranscriptomeBPNMlowover
GOBPID	Pvalue	OddsRatio	ExpCount	Count	Size	Term	q_value	BACK TO CONTENTS
GO:0006412	5.1128e-16	3.59461	21.8127	66	776	translation	7.51582e-14
GO:0006334	1.24902e-12	19.9519	1.09626	14	39	nucleosome assembly	9.1765e-11
GO:0034728	1.87275e-12	19.1833	1.12437	14	40	nucleosome organization	9.1765e-11
GO:0042254	7.89562e-12	3.76217	13.1551	43	468	ribosome biogenesis	2.90164e-10
GO:0022613	2.45019e-11	3.55727	14.167	44	504	ribonucleoprotein complex biogenesis	7.20357e-10
GO:0065004	1.38867e-10	12.7782	1.48979	14	53	protein-DNA complex assembly	3.40225e-09
GO:0071824	1.82713e-10	12.4579	1.5179	14	54	protein-DNA complex subunit organization	3.83698e-09
GO:0031497	8.37031e-10	10.8288	1.68655	14	60	chromatin assembly	1.53805e-08
GO:0006333	8.29613e-09	6.6735	3.03579	17	108	chromatin assembly or disassembly	1.28734e-07
GO:0006323	8.75741e-09	8.73282	1.99575	14	71	DNA packaging	1.28734e-07
GO:0044085	1.31908e-08	2.03751	52.8172	94	1879	cellular component biogenesis	1.76278e-07
GO:0034622	2.38044e-08	2.43399	26.1978	57	932	cellular macromolecular complex assembly	2.91604e-07
GO:0006081	3.5144e-08	3.20418	11.834	34	421	cellular aldehyde metabolic process	3.97398e-07
GO:0071822	7.88006e-08	2.27331	29.9363	61	1065	protein complex subunit organization	8.27406e-07
GO:0006461	1.41856e-07	2.31229	26.9005	56	957	protein complex assembly	1.34248e-06
GO:0043933	1.4612e-07	2.19995	31.9039	63	1135	macromolecular complex subunit organization	1.34248e-06
GO:0070271	1.62808e-07	2.30144	27.0129	56	961	protein complex biogenesis	1.36739e-06
GO:0043248	1.67435e-07	4.11402	6.01537	22	214	proteasome assembly	1.36739e-06
GO:0044712	1.99737e-07	1.96933	48.0105	84	1708	single-organism catabolic process	1.47215e-06
GO:0080129	2.00292e-07	4.65383	4.63802	19	165	proteasome core complex assembly	1.47215e-06
GO:0065003	2.48995e-07	2.23516	28.7838	58	1024	macromolecular complex assembly	1.74297e-06
GO:0001510	4.01281e-07	3.88831	6.32457	22	225	RNA methylation	2.68129e-06
GO:0051788	5.49673e-07	3.95962	5.93104	21	211	response to misfolded protein	3.51313e-06
GO:0009404	9.41588e-07	3.81719	6.1278	21	218	toxin metabolic process	5.56063e-06
GO:0006090	9.45686e-07	2.51509	17.4558	40	621	pyruvate metabolic process	5.56063e-06
GO:0009853	1.40096e-06	3.86524	5.76238	20	205	photorespiration	7.92082e-06
GO:0009407	2.0408e-06	3.7623	5.90293	20	210	toxin catabolic process	1.07142e-05
GO:0090487	2.0408e-06	3.7623	5.90293	20	210	secondary metabolite catabolic process	1.07142e-05
GO:0008654	3.56644e-06	2.60926	13.8016	33	491	phospholipid biosynthetic process	1.80781e-05
GO:0022607	4.25618e-06	1.96566	35.2208	63	1253	cellular component assembly	2.08553e-05
GO:0019288	5.5588e-06	3.07425	8.54519	24	304	isopentenyl diphosphate biosynthetic process, methylerythritol 4-phosphate pathway	2.55357e-05
GO:0019682	5.5588e-06	3.07425	8.54519	24	304	glyceraldehyde-3-phosphate metabolic process	2.55357e-05
GO:0043094	6.08528e-06	3.35118	6.88675	21	245	cellular metabolic compound salvage	2.71071e-05
GO:0009240	8.63573e-06	2.98728	8.77007	24	312	isopentenyl diphosphate biosynthetic process	3.62701e-05
GO:0046490	8.63573e-06	2.98728	8.77007	24	312	isopentenyl diphosphate metabolic process	3.62701e-05
GO:0009735	1.64193e-05	3.0246	7.92679	22	282	response to cytokinin	6.70457e-05
GO:0010035	1.73341e-05	1.8117	42.3324	70	1506	response to inorganic substance	6.88678e-05
GO:0000413	2.37108e-05	6.73556	1.57411	9	56	protein peptidyl-prolyl isomerization	9.17233e-05
GO:0032787	2.65748e-05	1.74607	47.7294	76	1698	monocarboxylic acid metabolic process	0.000100167
GO:0018208	4.18913e-05	6.20568	1.68655	9	60	peptidyl-proline modification	0.000153951
GO:0071103	5.12546e-05	3.84077	4.01961	14	143	DNA conformation change	0.000183767
GO:0006644	5.85952e-05	2.21366	16.5282	34	588	phospholipid metabolic process	0.000205083
GO:0072329	9.19973e-05	2.91236	7.05541	19	251	monocarboxylic acid catabolic process	0.000314503
GO:0044255	0.000106679	1.7207	41.5735	66	1479	cellular lipid metabolic process	0.000353652
GO:0052548	0.000113072	23.2481	0.281092	4	10	regulation of endopeptidase activity	0.000353652
GO:0009132	0.000113072	23.2481	0.281092	4	10	nucleoside diphosphate metabolic process	0.000353652
GO:0010951	0.000113072	23.2481	0.281092	4	10	negative regulation of endopeptidase activity	0.000353652
GO:0019318	0.000116292	2.08124	18.5521	36	660	hexose metabolic process	0.000356145
GO:0009062	0.000149164	2.89178	6.7181	18	239	fatty acid catabolic process	0.000447493
GO:0043623	0.000153984	1.93739	23.2463	42	827	cellular protein complex assembly	0.000452713
GO:0009056	0.00016209	1.54096	73.5336	103	2616	catabolic process	0.000467201
GO:0006720	0.000186491	2.09628	16.8374	33	599	isoprenoid metabolic process	0.000527195
GO:0044248	0.000261183	1.60309	52.0582	77	1852	cellular catabolic process	0.000724413
GO:0044242	0.000313372	2.62477	7.75814	19	276	cellular lipid catabolic process	0.000853069
GO:0044724	0.000345891	1.97564	18.8894	35	672	single-organism carbohydrate catabolic process	0.000924473
GO:0055114	0.000369707	1.59045	50.962	75	1813	oxidation-reduction process	0.000953291
GO:0019752	0.000371625	1.51158	70.7789	98	2518	carboxylic acid metabolic process	0.000953291
GO:0006006	0.000378593	2.00779	17.512	33	623	glucose metabolic process	0.000953291
GO:0008299	0.0003857	2.05382	16.0785	31	572	isoprenoid biosynthetic process	0.000953291
GO:0010038	0.000389098	1.90645	21.2505	38	756	response to metal ion	0.000953291
GO:0010344	0.000414205	34.8009	0.168655	3	6	seed oilbody biogenesis	0.000993769
GO:0019684	0.00041914	2.37212	9.89443	22	352	photosynthesis, light reaction	0.000993769
GO:0052547	0.000492808	13.9453	0.393529	4	14	regulation of peptidase activity	0.00113192
GO:0010466	0.000492808	13.9453	0.393529	4	14	negative regulation of peptidase activity	0.00113192
GO:0046395	0.00058884	2.14212	12.9021	26	459	carboxylic acid catabolic process	0.00131151
GO:0016054	0.00058884	2.14212	12.9021	26	459	organic acid catabolic process	0.00131151
GO:0043436	0.000626708	1.4839	71.8471	98	2556	oxoacid metabolic process	0.00137502
GO:0006082	0.000643747	1.48247	71.9033	98	2558	organic acid metabolic process	0.00139163
GO:0006091	0.00067672	1.81663	23.415	40	833	generation of precursor metabolites and energy	0.00144171
GO:0006970	0.000738065	1.73538	28.2216	46	1004	response to osmotic stress	0.00154994
GO:0051346	0.000856888	11.6196	0.449747	4	16	negative regulation of hydrolase activity	0.00177412
GO:0006979	0.000962575	1.91196	17.7369	32	631	response to oxidative stress	0.00196526
GO:0016072	0.00100644	2.20781	10.5691	22	376	rRNA metabolic process	0.00202667
GO:0009651	0.00102079	1.7372	26.2821	43	935	response to salt stress	0.00202778
GO:0090407	0.00104327	1.68428	30.3017	48	1078	organophosphate biosynthetic process	0.00204481
GO:0006635	0.00108486	2.77464	5.39696	14	192	fatty acid beta-oxidation	0.00209834
GO:0006629	0.00124834	1.52458	50.5965	72	1800	lipid metabolic process	0.00237484
GO:0006007	0.00126012	2.21108	10.0631	21	358	glucose catabolic process	0.00237484
GO:0015979	0.00133561	2.04517	12.9302	25	460	photosynthesis	0.00244256
GO:0035966	0.00136415	2.1117	11.5248	23	410	response to topologically incorrect protein	0.00244256
GO:0019320	0.00139708	2.19114	10.1474	21	361	hexose catabolic process	0.00244256
GO:0016042	0.00139708	2.19114	10.1474	21	361	lipid catabolic process	0.00244256
GO:0072596	0.00141237	4.06322	2.16441	8	77	establishment of protein localization to chloroplast	0.00244256
GO:0072598	0.00141237	4.06322	2.16441	8	77	protein localization to chloroplast	0.00244256
GO:0045036	0.00141237	4.06322	2.16441	8	77	protein targeting to chloroplast	0.00244256
GO:0046365	0.00144548	2.18457	10.1755	21	362	monosaccharide catabolic process	0.00245971
GO:0019395	0.00145575	2.68311	5.56562	14	198	fatty acid oxidation	0.00245971
GO:0006661	0.00150995	3.62937	2.69848	9	96	phosphatidylinositol biosynthetic process	0.0025223
GO:0006364	0.00154658	2.17154	10.2317	21	364	rRNA processing	0.00255446
GO:0046686	0.00163296	1.86397	17.5682	31	625	response to cadmium ion	0.00266717
GO:0044282	0.00174348	1.97299	13.914	26	495	small molecule catabolic process	0.00281143
GO:0010207	0.00175954	2.74183	5.05965	13	180	photosystem II assembly	0.00281143
GO:0006511	0.00177876	2.03072	12.4805	24	444	ubiquitin-dependent protein catabolic process	0.00281159
GO:0009657	0.00188348	1.93442	14.7292	27	524	plastid organization	0.00294544
GO:0019941	0.00206041	2.00616	12.621	24	449	modification-dependent protein catabolic process	0.00318822
GO:0016925	0.00208679	8.71244	0.562184	4	20	protein sumoylation	0.00319539
GO:0043632	0.00212109	2.00132	12.6491	24	450	modification-dependent macromolecule catabolic process	0.00321444
GO:0016052	0.00229642	1.72539	22.6279	37	805	carbohydrate catabolic process	0.00332196
GO:0001906	0.00232113	69.4554	0.0843276	2	3	cell killing	0.00332196
GO:0031640	0.00232113	69.4554	0.0843276	2	3	killing of cells of other organism	0.00332196
GO:0009186	0.00232113	69.4554	0.0843276	2	3	deoxyribonucleoside diphosphate metabolic process	0.00332196
GO:0044364	0.00232113	69.4554	0.0843276	2	3	disruption of cells of other organism	0.00332196
GO:0010033	0.00232763	1.39237	84.7211	109	3014	response to organic substance	0.00332196
GO:0006518	0.00239757	4.87618	1.37735	6	49	peptide metabolic process	0.00338888
GO:0006354	0.00246687	4.1512	1.85521	7	66	DNA-templated transcription, elongation	0.00342782
GO:0019344	0.00247372	2.35315	7.19595	16	256	cysteine biosynthetic process	0.00342782
GO:0005996	0.00249685	1.71599	22.7403	37	809	monosaccharide metabolic process	0.00342782
GO:0034440	0.0025184	2.51687	5.90293	14	210	lipid oxidation	0.00342782
GO:0009266	0.00274306	1.61281	30.1331	46	1072	response to temperature stimulus	0.00369935
GO:0019748	0.00277582	1.74535	20.5197	34	730	secondary metabolic process	0.0037095
GO:0006098	0.00284341	2.3932	6.63377	15	236	pentose-phosphate shunt	0.0037656
GO:1901070	0.00307629	13.0461	0.309201	3	11	guanosine-containing compound biosynthetic process	0.00403763
GO:0006740	0.00320394	2.36068	6.7181	15	239	NADPH regeneration	0.0041655
GO:0006534	0.00323039	2.28542	7.39272	16	263	cysteine metabolic process	0.0041655
GO:0009451	0.00343364	1.95109	12.3962	23	441	RNA modification	0.00438908
GO:1901575	0.00367677	1.41144	65.129	86	2317	organic substance catabolic process	0.00465936
GO:0006949	0.00401677	11.5958	0.33731	3	12	syncytium formation	0.00504671
GO:0006457	0.00422199	2.05989	9.69767	19	345	protein folding	0.0052596
GO:0009831	0.00455584	34.7254	0.112437	2	4	plant-type cell wall modification involved in multidimensional cell growth	0.0056278
GO:0072524	0.00463421	2.19505	7.67381	16	273	pyridine-containing compound metabolic process	0.00567691
GO:0006739	0.00468695	2.25833	6.99919	15	249	NADP metabolic process	0.00569407
GO:0042221	0.00515898	1.31953	111.903	136	3981	response to chemical	0.00621615
GO:0001101	0.00544709	1.45565	45.7618	63	1628	response to acid chemical	0.00650993
GO:0009070	0.00569246	2.14414	7.84246	16	279	serine family amino acid biosynthetic process	0.00674832
GO:0009414	0.00610397	1.88039	12.2556	22	436	response to water deprivation	0.00717827
GO:0046482	0.00620061	4.71363	1.18059	5	42	para-aminobenzoic acid metabolic process	0.00720762
GO:1901072	0.00637409	9.48627	0.393529	3	14	glucosamine-containing compound catabolic process	0.00720762
GO:0046348	0.00637409	9.48627	0.393529	3	14	amino sugar catabolic process	0.00720762
GO:0006030	0.00637409	9.48627	0.393529	3	14	chitin metabolic process	0.00720762
GO:0006032	0.00637409	9.48627	0.393529	3	14	chitin catabolic process	0.00720762
GO:0034470	0.00662733	1.83795	13.0989	23	466	ncRNA processing	0.00743677
GO:0009415	0.0067685	1.8619	12.368	22	440	response to water	0.00753765
GO:0046496	0.00691816	2.15538	7.30839	15	260	nicotinamide nucleotide metabolic process	0.00764638
GO:0009409	0.00707991	1.65724	20.2105	32	719	response to cold	0.00776676
GO:0080167	0.00718869	2.63602	4.01961	10	143	response to karrikin	0.00782768
GO:0019362	0.00740293	2.13765	7.36461	15	262	pyridine nucleotide metabolic process	0.007996
GO:0071786	0.00745205	23.1488	0.140546	2	5	endoplasmic reticulum tubular network organization	0.007996
GO:0006026	0.00780332	8.69519	0.421638	3	15	aminoglycan catabolic process	0.00831223
GO:0010467	0.00795537	1.29848	112.324	135	3996	gene expression	0.00841323
GO:0000097	0.00817684	1.88845	11.075	20	394	sulfur amino acid biosynthetic process	0.00858568
GO:0009269	0.00831621	4.35927	1.26491	5	45	response to desiccation	0.00867009
GO:0009737	0.00911463	1.61219	21.3911	33	761	response to abscisic acid	0.00943557
GO:0043603	0.00934052	3.1771	2.36117	7	84	cellular amide metabolic process	0.00953511
GO:0010043	0.00934052	3.1771	2.36117	7	84	response to zinc ion	0.00953511
GO:1901071	0.00940634	8.02581	0.449747	3	16	glucosamine-containing compound metabolic process	0.00953608
GO:0019538	0.00954673	1.27109	141.502	165	5034	protein metabolic process	0.00961212
GO:0008610	0.00981172	1.47801	34.0402	48	1211	lipid biosynthetic process	0.00981172

[truncated: 28 more sheets: TranscriptomeBPNMhighunder, TranscriptomeBPNMhighover, TranscriptomeBPallDEGsunder, GenomeCCNMlowunder, GenomeCCNMlowover, GenomeCCNMhighunder, GenomeCCNMhighover, GenomeCCallDEGsunder, GenomeCCallDEGsover, TranscriptomeCCNMlowunder, TranscriptomeCCNMlowover, TranscriptomeCCNMhighunder, TranscriptomeCCNMhighover, TranscriptomeCCallDEGsunder, TranscriptomeCCallDEGsover, GenomeMFNMlowunder, GenomeMFNMlowover, GenomeMFNMhighunder, GenomeMFNMhighover, GenomeMFallDEGsunder …]
